# Supplementary material for: Separating Macroecological Pattern and Process: Comparing Ecological, Economic, and Geological Systems
Source: PLoS One. 2014 Nov 10;9(11):e112850. doi: 10.1371/journal.pone.0112850 (PMC4226609; doi:10.1371/journal.pone.0112850)
Supplement: Information S1 — Community matrices for each dataset and MATLAB code to replicate all analyses. (ZIP) [file pone.0112850.s001.zip]

Archive with 252 entries (235 files):
- Supplementary Information/
- Supplementary Information/.DS_Store
- __MACOSX/
- __MACOSX/Supplementary Information/
- __MACOSX/Supplementary Information/._.DS_Store
- Supplementary Information/Input/
- Supplementary Information/Input/.DS_Store
- __MACOSX/Supplementary Information/Input/
- __MACOSX/Supplementary Information/Input/._.DS_Store
- Supplementary Information/Input/agg.csv
- Supplementary Information/Input/analyzedataset.m
- __MACOSX/Supplementary Information/Input/._analyzedataset.m
- Supplementary Information/Input/bbs.csv
- Supplementary Information/Input/bbs_small.csv
- Supplementary Information/Input/cbp.csv
- Supplementary Information/Input/clumpingtest.m
- __MACOSX/Supplementary Information/Input/._clumpingtest.m
- Supplementary Information/Input/conusshape.m
- __MACOSX/Supplementary Information/Input/._conusshape.m
- Supplementary Information/Input/fia.csv
- Supplementary Information/Input/jaccarddistance.m
- __MACOSX/Supplementary Information/Input/._jaccarddistance.m
- Supplementary Information/Input/loadandclip.m
- __MACOSX/Supplementary Information/Input/._loadandclip.m
- Supplementary Information/Input/master_script.sh
- __MACOSX/Supplementary Information/Input/._master_script.sh
- Supplementary Information/Input/memoryused.m
- __MACOSX/Supplementary Information/Input/._memoryused.m
- Supplementary Information/Input/mrd.csv
- Supplementary Information/Input/pointsinregion.m
- __MACOSX/Supplementary Information/Input/._pointsinregion.m
- Supplementary Information/Input/prepdatasets.m
- __MACOSX/Supplementary Information/Input/._prepdatasets.m
- Supplementary Information/Input/sadscale.m
- __MACOSX/Supplementary Information/Input/._sadscale.m
- Supplementary Information/Input/sparseread.m
- __MACOSX/Supplementary Information/Input/._sparseread.m
- Supplementary Information/Input/sparsewrite.m
- __MACOSX/Supplementary Information/Input/._sparsewrite.m
- Supplementary Information/Input/valatpoint.m
- __MACOSX/Supplementary Information/Input/._valatpoint.m
- Supplementary Information/Input/vname.m
- __MACOSX/Supplementary Information/Input/._vname.m
- Supplementary Information/Output/
- Supplementary Information/Output/.DS_Store
- __MACOSX/Supplementary Information/Output/
- __MACOSX/Supplementary Information/Output/._.DS_Store
- Supplementary Information/Output/agg/
- Supplementary Information/Output/agg/.DS_Store
- __MACOSX/Supplementary Information/Output/agg/
- __MACOSX/Supplementary Information/Output/agg/._.DS_Store
- Supplementary Information/Output/agg/agg_result_all_abund.csv
- __MACOSX/Supplementary Information/Output/agg/._agg_result_all_abund.csv
- Supplementary Information/Output/agg/agg_result_all_lat.csv
- __MACOSX/Supplementary Information/Output/agg/._agg_result_all_lat.csv
- Supplementary Information/Output/agg/agg_result_all_lon.csv
- __MACOSX/Supplementary Information/Output/agg/._agg_result_all_lon.csv
- Supplementary Information/Output/agg/agg_result_all_richness.csv
- __MACOSX/Supplementary Information/Output/agg/._agg_result_all_richness.csv
- Supplementary Information/Output/agg/agg_result_clumpingtest_distance.csv
- __MACOSX/Supplementary Information/Output/agg/._agg_result_clumpingtest_distance.csv
- Supplementary Information/Output/agg/agg_result_clumpingtest_fraction_species_clump_negative.csv
- __MACOSX/Supplementary Information/Output/agg/._agg_result_clumpingtest_fraction_species_clump_negative.csv
- Supplementary Information/Output/agg/agg_result_clumpingtest_fraction_species_clump_none.csv
- __MACOSX/Supplementary Information/Output/agg/._agg_result_clumpingtest_fraction_species_clump_none.csv
- Supplementary Information/Output/agg/agg_result_clumpingtest_fraction_species_clump_positive.csv
- __MACOSX/Supplementary Information/Output/agg/._agg_result_clumpingtest_fraction_species_clump_positive.csv
- Supplementary Information/Output/agg/agg_result_jaccarddistance_areascale.csv
- __MACOSX/Supplementary Information/Output/agg/._agg_result_jaccarddistance_areascale.csv
- Supplementary Information/Output/agg/agg_result_jaccarddistance_distance.csv
- __MACOSX/Supplementary Information/Output/agg/._agg_result_jaccarddistance_distance.csv
- Supplementary Information/Output/agg/agg_result_jaccarddistance_jaccard.csv
- __MACOSX/Supplementary Information/Output/agg/._agg_result_jaccarddistance_jaccard.csv
- Supplementary Information/Output/agg/agg_result_sadscale_area.csv
- __MACOSX/Supplementary Information/Output/agg/._agg_result_sadscale_area.csv
- Supplementary Information/Output/agg/agg_result_sadscale_lat.csv
- __MACOSX/Supplementary Information/Output/agg/._agg_result_sadscale_lat.csv
- Supplementary Information/Output/agg/agg_result_sadscale_log_abund_cv.csv
- __MACOSX/Supplementary Information/Output/agg/._agg_result_sadscale_log_abund_cv.csv
- Supplementary Information/Output/agg/agg_result_sadscale_log_abund_kurtosis.csv
- __MACOSX/Supplementary Information/Output/agg/._agg_result_sadscale_log_abund_kurtosis.csv
- Supplementary Information/Output/agg/agg_result_sadscale_log_abund_mean.csv
- __MACOSX/Supplementary Information/Output/agg/._agg_result_sadscale_log_abund_mean.csv
- Supplementary Information/Output/agg/agg_result_sadscale_log_abund_skewness.csv
- __MACOSX/Supplementary Information/Output/agg/._agg_result_sadscale_log_abund_skewness.csv
- Supplementary Information/Output/agg/agg_result_sadscale_lon.csv
- __MACOSX/Supplementary Information/Output/agg/._agg_result_sadscale_lon.csv
- Supplementary Information/Output/agg/agg_result_sadscale_num_species.csv
- __MACOSX/Supplementary Information/Output/agg/._agg_result_sadscale_num_species.csv
- Supplementary Information/Output/bbs/
- Supplementary Information/Output/bbs/bbs_result_all_abund.csv
- __MACOSX/Supplementary Information/Output/bbs/
- __MACOSX/Supplementary Information/Output/bbs/._bbs_result_all_abund.csv
- Supplementary Information/Output/bbs/bbs_result_all_lat.csv
- __MACOSX/Supplementary Information/Output/bbs/._bbs_result_all_lat.csv
- Supplementary Information/Output/bbs/bbs_result_all_lon.csv
- __MACOSX/Supplementary Information/Output/bbs/._bbs_result_all_lon.csv
- Supplementary Information/Output/bbs/bbs_result_all_richness.csv
- __MACOSX/Supplementary Information/Output/bbs/._bbs_result_all_richness.csv
- Supplementary Information/Output/bbs/bbs_result_clumpingtest_distance.csv
- __MACOSX/Supplementary Information/Output/bbs/._bbs_result_clumpingtest_distance.csv
- Supplementary Information/Output/bbs/bbs_result_clumpingtest_fraction_species_clump_negative.csv
- __MACOSX/Supplementary Information/Output/bbs/._bbs_result_clumpingtest_fraction_species_clump_negative.csv
- Supplementary Information/Output/bbs/bbs_result_clumpingtest_fraction_species_clump_none.csv
- __MACOSX/Supplementary Information/Output/bbs/._bbs_result_clumpingtest_fraction_species_clump_none.csv
- Supplementary Information/Output/bbs/bbs_result_clumpingtest_fraction_species_clump_positive.csv
- __MACOSX/Supplementary Information/Output/bbs/._bbs_result_clumpingtest_fraction_species_clump_positive.csv
- Supplementary Information/Output/bbs/bbs_result_jaccarddistance_areascale.csv
- __MACOSX/Supplementary Information/Output/bbs/._bbs_result_jaccarddistance_areascale.csv
- Supplementary Information/Output/bbs/bbs_result_jaccarddistance_distance.csv
- __MACOSX/Supplementary Information/Output/bbs/._bbs_result_jaccarddistance_distance.csv
- Supplementary Information/Output/bbs/bbs_result_jaccarddistance_jaccard.csv
- __MACOSX/Supplementary Information/Output/bbs/._bbs_result_jaccarddistance_jaccard.csv
- Supplementary Information/Output/bbs/bbs_result_sadscale_area.csv
- __MACOSX/Supplementary Information/Output/bbs/._bbs_result_sadscale_area.csv
- Supplementary Information/Output/bbs/bbs_result_sadscale_lat.csv
- __MACOSX/Supplementary Information/Output/bbs/._bbs_result_sadscale_lat.csv
- Supplementary Information/Output/bbs/bbs_result_sadscale_log_abund_cv.csv
- __MACOSX/Supplementary Information/Output/bbs/._bbs_result_sadscale_log_abund_cv.csv
- Supplementary Information/Output/bbs/bbs_result_sadscale_log_abund_kurtosis.csv
- __MACOSX/Supplementary Information/Output/bbs/._bbs_result_sadscale_log_abund_kurtosis.csv
- Supplementary Information/Output/bbs/bbs_result_sadscale_log_abund_mean.csv
- __MACOSX/Supplementary Information/Output/bbs/._bbs_result_sadscale_log_abund_mean.csv
- Supplementary Information/Output/bbs/bbs_result_sadscale_log_abund_skewness.csv
- __MACOSX/Supplementary Information/Output/bbs/._bbs_result_sadscale_log_abund_skewness.csv
- Supplementary Information/Output/bbs/bbs_result_sadscale_lon.csv
- __MACOSX/Supplementary Information/Output/bbs/._bbs_result_sadscale_lon.csv
- Supplementary Information/Output/bbs/bbs_result_sadscale_num_species.csv
- __MACOSX/Supplementary Information/Output/bbs/._bbs_result_sadscale_num_species.csv
- Supplementary Information/Output/cbp/
- Supplementary Information/Output/cbp/cbp_result_all_abund.csv
- __MACOSX/Supplementary Information/Output/cbp/
- __MACOSX/Supplementary Information/Output/cbp/._cbp_result_all_abund.csv
- Supplementary Information/Output/cbp/cbp_result_all_lat.csv
- __MACOSX/Supplementary Information/Output/cbp/._cbp_result_all_lat.csv
- Supplementary Information/Output/cbp/cbp_result_all_lon.csv
- __MACOSX/Supplementary Information/Output/cbp/._cbp_result_all_lon.csv
- Supplementary Information/Output/cbp/cbp_result_all_richness.csv
- __MACOSX/Supplementary Information/Output/cbp/._cbp_result_all_richness.csv
- Supplementary Information/Output/cbp/cbp_result_clumpingtest_distance.csv
- __MACOSX/Supplementary Information/Output/cbp/._cbp_result_clumpingtest_distance.csv
- Supplementary Information/Output/cbp/cbp_result_clumpingtest_fraction_species_clump_negative.csv
- __MACOSX/Supplementary Information/Output/cbp/._cbp_result_clumpingtest_fraction_species_clump_negative.csv
- Supplementary Information/Output/cbp/cbp_result_clumpingtest_fraction_species_clump_none.csv
- __MACOSX/Supplementary Information/Output/cbp/._cbp_result_clumpingtest_fraction_species_clump_none.csv
- Supplementary Information/Output/cbp/cbp_result_clumpingtest_fraction_species_clump_positive.csv
- __MACOSX/Supplementary Information/Output/cbp/._cbp_result_clumpingtest_fraction_species_clump_positive.csv
- Supplementary Information/Output/cbp/cbp_result_jaccarddistance_areascale.csv
- __MACOSX/Supplementary Information/Output/cbp/._cbp_result_jaccarddistance_areascale.csv
- Supplementary Information/Output/cbp/cbp_result_jaccarddistance_distance.csv
- __MACOSX/Supplementary Information/Output/cbp/._cbp_result_jaccarddistance_distance.csv
- Supplementary Information/Output/cbp/cbp_result_jaccarddistance_jaccard.csv
- __MACOSX/Supplementary Information/Output/cbp/._cbp_result_jaccarddistance_jaccard.csv
- Supplementary Information/Output/cbp/cbp_result_sadscale_area.csv
- __MACOSX/Supplementary Information/Output/cbp/._cbp_result_sadscale_area.csv
- Supplementary Information/Output/cbp/cbp_result_sadscale_lat.csv
- __MACOSX/Supplementary Information/Output/cbp/._cbp_result_sadscale_lat.csv
- Supplementary Information/Output/cbp/cbp_result_sadscale_log_abund_cv.csv
- __MACOSX/Supplementary Information/Output/cbp/._cbp_result_sadscale_log_abund_cv.csv
- Supplementary Information/Output/cbp/cbp_result_sadscale_log_abund_kurtosis.csv
- __MACOSX/Supplementary Information/Output/cbp/._cbp_result_sadscale_log_abund_kurtosis.csv
- Supplementary Information/Output/cbp/cbp_result_sadscale_log_abund_mean.csv
- __MACOSX/Supplementary Information/Output/cbp/._cbp_result_sadscale_log_abund_mean.csv
- Supplementary Information/Output/cbp/cbp_result_sadscale_log_abund_skewness.csv
- __MACOSX/Supplementary Information/Output/cbp/._cbp_result_sadscale_log_abund_skewness.csv
- Supplementary Information/Output/cbp/cbp_result_sadscale_lon.csv
- __MACOSX/Supplementary Information/Output/cbp/._cbp_result_sadscale_lon.csv
- Supplementary Information/Output/cbp/cbp_result_sadscale_num_species.csv
- __MACOSX/Supplementary Information/Output/cbp/._cbp_result_sadscale_num_species.csv
- Supplementary Information/Output/fia/
- Supplementary Information/Output/fia/fia_result_all_abund.csv
- __MACOSX/Supplementary Information/Output/fia/
- __MACOSX/Supplementary Information/Output/fia/._fia_result_all_abund.csv
- Supplementary Information/Output/fia/fia_result_all_lat.csv
- __MACOSX/Supplementary Information/Output/fia/._fia_result_all_lat.csv
- Supplementary Information/Output/fia/fia_result_all_lon.csv
- __MACOSX/Supplementary Information/Output/fia/._fia_result_all_lon.csv
- Supplementary Information/Output/fia/fia_result_all_richness.csv
- __MACOSX/Supplementary Information/Output/fia/._fia_result_all_richness.csv
- Supplementary Information/Output/fia/fia_result_clumpingtest_distance.csv
- __MACOSX/Supplementary Information/Output/fia/._fia_result_clumpingtest_distance.csv
- Supplementary Information/Output/fia/fia_result_clumpingtest_fraction_species_clump_negative.csv
- __MACOSX/Supplementary Information/Output/fia/._fia_result_clumpingtest_fraction_species_clump_negative.csv
- Supplementary Information/Output/fia/fia_result_clumpingtest_fraction_species_clump_none.csv
- __MACOSX/Supplementary Information/Output/fia/._fia_result_clumpingtest_fraction_species_clump_none.csv
- Supplementary Information/Output/fia/fia_result_clumpingtest_fraction_species_clump_positive.csv
- __MACOSX/Supplementary Information/Output/fia/._fia_result_clumpingtest_fraction_species_clump_positive.csv
- Supplementary Information/Output/fia/fia_result_jaccarddistance_areascale.csv
- __MACOSX/Supplementary Information/Output/fia/._fia_result_jaccarddistance_areascale.csv
- Supplementary Information/Output/fia/fia_result_jaccarddistance_distance.csv
- __MACOSX/Supplementary Information/Output/fia/._fia_result_jaccarddistance_distance.csv
- Supplementary Information/Output/fia/fia_result_jaccarddistance_jaccard.csv
- __MACOSX/Supplementary Information/Output/fia/._fia_result_jaccarddistance_jaccard.csv
- Supplementary Information/Output/fia/fia_result_sadscale_area.csv
- __MACOSX/Supplementary Information/Output/fia/._fia_result_sadscale_area.csv
- Supplementary Information/Output/fia/fia_result_sadscale_lat.csv
- __MACOSX/Supplementary Information/Output/fia/._fia_result_sadscale_lat.csv
- Supplementary Information/Output/fia/fia_result_sadscale_log_abund_cv.csv
- __MACOSX/Supplementary Information/Output/fia/._fia_result_sadscale_log_abund_cv.csv
- Supplementary Information/Output/fia/fia_result_sadscale_log_abund_kurtosis.csv
- __MACOSX/Supplementary Information/Output/fia/._fia_result_sadscale_log_abund_kurtosis.csv
- Supplementary Information/Output/fia/fia_result_sadscale_log_abund_mean.csv
- __MACOSX/Supplementary Information/Output/fia/._fia_result_sadscale_log_abund_mean.csv
- Supplementary Information/Output/fia/fia_result_sadscale_log_abund_skewness.csv
- __MACOSX/Supplementary Information/Output/fia/._fia_result_sadscale_log_abund_skewness.csv
- Supplementary Information/Output/fia/fia_result_sadscale_lon.csv
- __MACOSX/Supplementary Information/Output/fia/._fia_result_sadscale_lon.csv
- Supplementary Information/Output/fia/fia_result_sadscale_num_species.csv
- __MACOSX/Supplementary Information/Output/fia/._fia_result_sadscale_num_species.csv
- Supplementary Information/Output/mrd/
- Supplementary Information/Output/mrd/mrd_result_all_abund.csv
- __MACOSX/Supplementary Information/Output/mrd/
- __MACOSX/Supplementary Information/Output/mrd/._mrd_result_all_abund.csv
- Supplementary Information/Output/mrd/mrd_result_all_lat.csv
- __MACOSX/Supplementary Information/Output/mrd/._mrd_result_all_lat.csv
- Supplementary Information/Output/mrd/mrd_result_all_lon.csv
- __MACOSX/Supplementary Information/Output/mrd/._mrd_result_all_lon.csv
- Supplementary Information/Output/mrd/mrd_result_all_richness.csv
- __MACOSX/Supplementary Information/Output/mrd/._mrd_result_all_richness.csv
- Supplementary Information/Output/mrd/mrd_result_clumpingtest_distance.csv
- __MACOSX/Supplementary Information/Output/mrd/._mrd_result_clumpingtest_distance.csv
- Supplementary Information/Output/mrd/mrd_result_clumpingtest_fraction_species_clump_negative.csv
- __MACOSX/Supplementary Information/Output/mrd/._mrd_result_clumpingtest_fraction_species_clump_negative.csv
- Supplementary Information/Output/mrd/mrd_result_clumpingtest_fraction_species_clump_none.csv
- __MACOSX/Supplementary Information/Output/mrd/._mrd_result_clumpingtest_fraction_species_clump_none.csv
- Supplementary Information/Output/mrd/mrd_result_clumpingtest_fraction_species_clump_positive.csv
- __MACOSX/Supplementary Information/Output/mrd/._mrd_result_clumpingtest_fraction_species_clump_positive.csv
- Supplementary Information/Output/mrd/mrd_result_jaccarddistance_areascale.csv
- __MACOSX/Supplementary Information/Output/mrd/._mrd_result_jaccarddistance_areascale.csv
- Supplementary Information/Output/mrd/mrd_result_jaccarddistance_distance.csv
- __MACOSX/Supplementary Information/Output/mrd/._mrd_result_jaccarddistance_distance.csv
- Supplementary Information/Output/mrd/mrd_result_jaccarddistance_jaccard.csv
- __MACOSX/Supplementary Information/Output/mrd/._mrd_result_jaccarddistance_jaccard.csv
- Supplementary Information/Output/mrd/mrd_result_sadscale_area.csv
- __MACOSX/Supplementary Information/Output/mrd/._mrd_result_sadscale_area.csv
- Supplementary Information/Output/mrd/mrd_result_sadscale_lat.csv
- __MACOSX/Supplementary Information/Output/mrd/._mrd_result_sadscale_lat.csv
- Supplementary Information/Output/mrd/mrd_result_sadscale_log_abund_cv.csv
- __MACOSX/Supplementary Information/Output/mrd/._mrd_result_sadscale_log_abund_cv.csv
- Supplementary Information/Output/mrd/mrd_result_sadscale_log_abund_kurtosis.csv
- __MACOSX/Supplementary Information/Output/mrd/._mrd_result_sadscale_log_abund_kurtosis.csv
- Supplementary Information/Output/mrd/mrd_result_sadscale_log_abund_mean.csv
- __MACOSX/Supplementary Information/Output/mrd/._mrd_result_sadscale_log_abund_mean.csv
- Supplementary Information/Output/mrd/mrd_result_sadscale_log_abund_skewness.csv
- __MACOSX/Supplementary Information/Output/mrd/._mrd_result_sadscale_log_abund_skewness.csv
- Supplementary Information/Output/mrd/mrd_result_sadscale_lon.csv
- __MACOSX/Supplementary Information/Output/mrd/._mrd_result_sadscale_lon.csv
- Supplementary Information/Output/mrd/mrd_result_sadscale_num_species.csv
- __MACOSX/Supplementary Information/Output/mrd/._mrd_result_sadscale_num_species.csv
- Supplementary Information/README.txt
- __MACOSX/Supplementary Information/._README.txt
- __MACOSX/._Supplementary Information
