# Supplementary material for: Separating Macroecological Pattern and Process: Comparing Ecological, Economic, and Geological Systems
Source: PLoS One. 2014 Nov 10;9(11):e112850. doi: 10.1371/journal.pone.0112850 (PMC4226609; doi:10.1371/journal.pone.0112850)
Supplement: Information S1 — Community matrices for each dataset and MATLAB code to replicate all analyses. (ZIP) [file pone.0112850.s001.zip › Supplementary Information/Input/agg.csv]

1.000000	1.000000	44.163000
2.000000	1.000000	44.664000
3.000000	1.000000	44.391000
4.000000	1.000000	46.560000
5.000000	1.000000	46.384000
6.000000	1.000000	46.484000
7.000000	1.000000	46.778000
8.000000	1.000000	46.543000
9.000000	1.000000	46.638000
10.000000	1.000000	46.511000
11.000000	1.000000	43.528000
12.000000	1.000000	43.542000
13.000000	1.000000	43.531000
14.000000	1.000000	43.418000
15.000000	1.000000	43.388000
16.000000	1.000000	42.912000
17.000000	1.000000	43.359000
18.000000	1.000000	43.424000
19.000000	1.000000	43.419000
20.000000	1.000000	43.383000
21.000000	1.000000	43.400000
22.000000	1.000000	43.309000
23.000000	1.000000	43.080000
24.000000	1.000000	46.256000
25.000000	1.000000	46.230000
26.000000	1.000000	45.921000
27.000000	1.000000	45.938000
28.000000	1.000000	46.011000
29.000000	1.000000	45.714000
30.000000	1.000000	46.139000
31.000000	1.000000	46.130000
32.000000	1.000000	45.319000
33.000000	1.000000	45.380000
34.000000	1.000000	45.553000
35.000000	1.000000	45.298000
36.000000	1.000000	46.092000
37.000000	1.000000	43.254000
38.000000	1.000000	43.161000
39.000000	1.000000	43.140000
40.000000	1.000000	43.038000
41.000000	1.000000	43.185000
42.000000	1.000000	43.153000
43.000000	1.000000	43.082000
44.000000	1.000000	43.071000
45.000000	1.000000	43.003000
46.000000	1.000000	43.231000
47.000000	1.000000	43.103000
48.000000	1.000000	43.020000
49.000000	1.000000	43.021000
50.000000	1.000000	43.109000
51.000000	1.000000	42.947000
52.000000	1.000000	42.930000
53.000000	1.000000	42.843000
54.000000	1.000000	42.972000
55.000000	1.000000	42.949000
56.000000	1.000000	42.892000
57.000000	1.000000	42.781000
58.000000	1.000000	42.777000
59.000000	1.000000	42.851000
60.000000	1.000000	42.759000
61.000000	1.000000	42.764000
62.000000	1.000000	41.679000
63.000000	1.000000	41.641000
64.000000	1.000000	41.692000
65.000000	1.000000	41.705000
66.000000	1.000000	41.637000
67.000000	1.000000	41.748000
68.000000	1.000000	41.706000
69.000000	1.000000	41.705000
70.000000	1.000000	41.079000
71.000000	1.000000	41.195000
72.000000	1.000000	41.113000
73.000000	1.000000	40.300000
74.000000	1.000000	40.271000
75.000000	1.000000	40.117000
76.000000	1.000000	40.133000
77.000000	1.000000	40.292000
78.000000	1.000000	40.320000
79.000000	1.000000	40.064000
80.000000	1.000000	40.085000
81.000000	1.000000	40.366000
82.000000	1.000000	40.343000
83.000000	1.000000	40.675000
84.000000	1.000000	40.619000
85.000000	1.000000	40.469000
86.000000	1.000000	40.284000
87.000000	1.000000	40.624000
88.000000	1.000000	40.247000
89.000000	1.000000	40.637000
90.000000	1.000000	40.765000
91.000000	1.000000	40.754000
92.000000	1.000000	40.968000
93.000000	1.000000	40.888000
94.000000	1.000000	40.966000
95.000000	1.000000	40.835000
96.000000	1.000000	41.016000
97.000000	1.000000	41.055000
98.000000	1.000000	42.431000
99.000000	1.000000	42.349000
100.000000	1.000000	42.297000
101.000000	1.000000	42.734000
102.000000	1.000000	40.818000
103.000000	1.000000	40.736000
104.000000	1.000000	40.697000
105.000000	1.000000	38.631000
106.000000	1.000000	38.573000
107.000000	1.000000	38.587000
108.000000	1.000000	38.867000
109.000000	1.000000	38.602000
110.000000	1.000000	37.459000
111.000000	1.000000	37.490000
112.000000	1.000000	37.292000
113.000000	1.000000	37.257000
114.000000	1.000000	37.236000
115.000000	1.000000	37.089000
116.000000	1.000000	37.055000
117.000000	1.000000	38.529000
118.000000	1.000000	38.428000
119.000000	1.000000	38.054000
120.000000	1.000000	37.674000
121.000000	1.000000	37.853000
122.000000	1.000000	37.699000
123.000000	1.000000	37.570000
124.000000	1.000000	37.832000
125.000000	1.000000	37.949000
126.000000	1.000000	37.819000
127.000000	1.000000	37.663000
128.000000	1.000000	38.010000
129.000000	1.000000	37.516000
130.000000	1.000000	37.890000
131.000000	1.000000	37.674000
132.000000	1.000000	37.487000
133.000000	1.000000	37.679000
134.000000	1.000000	37.564000
135.000000	1.000000	42.439000
136.000000	1.000000	42.735000
137.000000	1.000000	39.130000
138.000000	1.000000	39.137000
139.000000	1.000000	37.798000
140.000000	1.000000	37.706000
141.000000	1.000000	37.470000
142.000000	1.000000	39.094000
143.000000	1.000000	38.740000
144.000000	1.000000	38.766000
145.000000	1.000000	38.997000
146.000000	1.000000	39.024000
147.000000	1.000000	38.955000
148.000000	1.000000	39.088000
149.000000	1.000000	39.028000
150.000000	1.000000	39.232000
151.000000	1.000000	39.522000
152.000000	1.000000	39.379000
153.000000	1.000000	39.294000
154.000000	1.000000	38.871000
155.000000	1.000000	39.393000
156.000000	1.000000	39.217000
157.000000	1.000000	39.257000
158.000000	1.000000	38.776000
159.000000	1.000000	39.707000
160.000000	1.000000	41.656000
161.000000	1.000000	41.919000
162.000000	1.000000	41.096000
163.000000	1.000000	41.621000
164.000000	1.000000	41.808000
165.000000	1.000000	32.093000
166.000000	1.000000	32.302000
167.000000	1.000000	32.481000
168.000000	1.000000	32.056000
169.000000	1.000000	31.895000
170.000000	1.000000	32.155000
171.000000	1.000000	32.094000
172.000000	1.000000	32.044000
173.000000	1.000000	31.698000
174.000000	1.000000	31.882000
175.000000	1.000000	31.718000
176.000000	1.000000	31.592000
177.000000	1.000000	31.741000
178.000000	1.000000	31.542000
179.000000	1.000000	31.480000
180.000000	1.000000	31.520000
181.000000	1.000000	31.427000
182.000000	1.000000	31.402000
183.000000	1.000000	31.517000
184.000000	1.000000	31.501000
185.000000	1.000000	39.526000
186.000000	1.000000	39.732000
187.000000	1.000000	40.226000
188.000000	1.000000	40.974000
189.000000	1.000000	40.412000
190.000000	1.000000	39.753000
191.000000	1.000000	40.556000
192.000000	1.000000	39.842000
193.000000	1.000000	43.409000
194.000000	1.000000	43.778000
195.000000	1.000000	43.791000
196.000000	1.000000	43.781000
197.000000	1.000000	43.801000
198.000000	1.000000	43.872000
199.000000	1.000000	43.725000
200.000000	1.000000	43.733000
201.000000	1.000000	43.668000
202.000000	1.000000	43.633000
203.000000	1.000000	43.687000
204.000000	1.000000	43.627000
205.000000	1.000000	43.729000
206.000000	1.000000	43.751000
207.000000	1.000000	43.787000
208.000000	1.000000	43.678000
209.000000	1.000000	43.655000
210.000000	1.000000	43.579000
211.000000	1.000000	43.496000
212.000000	1.000000	43.604000
213.000000	1.000000	43.573000
214.000000	1.000000	43.575000
215.000000	1.000000	43.612000
216.000000	1.000000	43.507000
217.000000	1.000000	43.440000
218.000000	1.000000	43.489000
219.000000	1.000000	43.450000
220.000000	1.000000	43.395000
221.000000	1.000000	43.311000
222.000000	1.000000	43.407000
223.000000	1.000000	43.321000
224.000000	1.000000	43.335000
225.000000	1.000000	38.078000
226.000000	1.000000	38.355000
227.000000	1.000000	38.429000
228.000000	1.000000	38.415000
229.000000	1.000000	38.395000
230.000000	1.000000	38.325000
231.000000	1.000000	38.247000
232.000000	1.000000	38.198000
233.000000	1.000000	38.032000
234.000000	1.000000	38.099000
235.000000	1.000000	42.458000
236.000000	1.000000	42.560000
237.000000	1.000000	42.556000
238.000000	1.000000	42.501000
239.000000	1.000000	42.368000
240.000000	1.000000	42.375000
241.000000	1.000000	42.294000
242.000000	1.000000	42.336000
243.000000	1.000000	42.672000
244.000000	1.000000	42.618000
245.000000	1.000000	42.686000
246.000000	1.000000	42.309000
247.000000	1.000000	42.280000
248.000000	1.000000	42.274000
249.000000	1.000000	42.173000
250.000000	1.000000	42.187000
251.000000	1.000000	42.098000
252.000000	1.000000	42.063000
253.000000	1.000000	42.594000
254.000000	1.000000	42.431000
255.000000	1.000000	42.341000
256.000000	1.000000	42.197000
257.000000	1.000000	42.228000
258.000000	1.000000	42.071000
259.000000	1.000000	42.140000
260.000000	1.000000	42.193000
261.000000	1.000000	42.103000
262.000000	1.000000	42.091000
263.000000	1.000000	39.217000
264.000000	1.000000	39.261000
265.000000	1.000000	39.239000
266.000000	1.000000	39.208000
267.000000	1.000000	39.182000
268.000000	1.000000	39.169000
269.000000	1.000000	39.138000
270.000000	1.000000	39.294000
271.000000	1.000000	39.182000
272.000000	1.000000	39.137000
273.000000	1.000000	39.098000
274.000000	1.000000	39.167000
275.000000	1.000000	39.224000
276.000000	1.000000	39.114000
277.000000	1.000000	39.036000
278.000000	1.000000	39.090000
279.000000	1.000000	39.139000
280.000000	1.000000	39.140000
281.000000	1.000000	39.052000
282.000000	1.000000	39.079000
283.000000	1.000000	39.102000
284.000000	1.000000	39.027000
285.000000	1.000000	39.035000
286.000000	1.000000	39.007000
287.000000	1.000000	38.997000
288.000000	1.000000	39.155000
289.000000	1.000000	39.092000
290.000000	1.000000	39.110000
291.000000	1.000000	39.150000
292.000000	1.000000	39.157000
293.000000	1.000000	39.181000
294.000000	1.000000	39.067000
295.000000	1.000000	39.109000
296.000000	1.000000	39.128000
297.000000	1.000000	39.099000
298.000000	1.000000	39.022000
299.000000	1.000000	39.023000
300.000000	1.000000	38.982000
301.000000	1.000000	39.003000
302.000000	1.000000	38.997000
303.000000	1.000000	38.983000
304.000000	1.000000	39.045000
305.000000	1.000000	38.957000
306.000000	1.000000	38.977000
307.000000	1.000000	38.968000
308.000000	1.000000	30.882000
309.000000	1.000000	30.422000
310.000000	1.000000	43.721000
311.000000	1.000000	43.681000
312.000000	1.000000	43.762000
313.000000	1.000000	43.672000
314.000000	1.000000	43.886000
315.000000	1.000000	43.805000
316.000000	1.000000	43.769000
317.000000	1.000000	43.661000
318.000000	1.000000	43.649000
319.000000	1.000000	43.804000
320.000000	1.000000	43.712000
321.000000	1.000000	43.662000
322.000000	1.000000	43.899000
323.000000	1.000000	43.763000
324.000000	1.000000	43.607000
325.000000	1.000000	43.564000
326.000000	1.000000	43.552000
327.000000	1.000000	43.530000
328.000000	1.000000	43.524000
329.000000	1.000000	44.737000
330.000000	1.000000	44.635000
331.000000	1.000000	44.608000
332.000000	1.000000	44.481000
333.000000	1.000000	44.397000
334.000000	1.000000	44.285000
335.000000	1.000000	44.509000
336.000000	1.000000	44.276000
337.000000	1.000000	47.142000
338.000000	1.000000	47.957000
339.000000	1.000000	47.795000
340.000000	1.000000	47.965000
341.000000	1.000000	47.920000
342.000000	1.000000	47.650000
343.000000	1.000000	47.705000
344.000000	1.000000	44.191000
345.000000	1.000000	44.155000
346.000000	1.000000	44.028000
347.000000	1.000000	48.209000
348.000000	1.000000	48.186000
349.000000	1.000000	48.337000
350.000000	1.000000	44.070000
351.000000	1.000000	44.019000
352.000000	1.000000	44.029000
353.000000	1.000000	43.885000
354.000000	1.000000	43.892000
355.000000	1.000000	43.557000
356.000000	1.000000	43.798000
357.000000	1.000000	43.762000
358.000000	1.000000	43.713000
359.000000	1.000000	43.851000
360.000000	1.000000	43.742000
361.000000	1.000000	43.644000
362.000000	1.000000	43.733000
363.000000	1.000000	43.678000
364.000000	1.000000	43.604000
365.000000	1.000000	43.546000
366.000000	1.000000	43.562000
367.000000	1.000000	43.539000
368.000000	1.000000	46.213000
369.000000	1.000000	44.947000
370.000000	1.000000	44.869000
371.000000	1.000000	44.894000
372.000000	1.000000	45.033000
373.000000	1.000000	44.916000
374.000000	1.000000	44.895000
375.000000	1.000000	44.827000
376.000000	1.000000	44.739000
377.000000	1.000000	44.766000
378.000000	1.000000	44.865000
379.000000	1.000000	44.811000
380.000000	1.000000	44.859000
381.000000	1.000000	44.706000
382.000000	1.000000	44.596000
383.000000	1.000000	44.724000
384.000000	1.000000	47.973000
385.000000	1.000000	48.547000
386.000000	1.000000	46.398000
387.000000	1.000000	46.429000
388.000000	1.000000	48.033000
389.000000	1.000000	48.803000
390.000000	1.000000	48.473000
391.000000	1.000000	48.662000
392.000000	1.000000	48.574000
393.000000	1.000000	46.770000
394.000000	1.000000	46.062000
395.000000	1.000000	45.825000
396.000000	1.000000	46.129000
397.000000	1.000000	46.071000
398.000000	1.000000	46.158000
399.000000	1.000000	48.325000
400.000000	1.000000	48.222000
401.000000	1.000000	48.420000
402.000000	1.000000	45.998000
403.000000	1.000000	45.967000
404.000000	1.000000	45.868000
405.000000	1.000000	45.980000
406.000000	1.000000	46.017000
407.000000	1.000000	45.763000
408.000000	1.000000	45.796000
409.000000	1.000000	45.934000
410.000000	1.000000	45.895000
411.000000	1.000000	45.574000
412.000000	1.000000	45.693000
413.000000	1.000000	45.718000
414.000000	1.000000	43.524000
415.000000	1.000000	43.883000
416.000000	1.000000	43.859000
417.000000	1.000000	43.791000
418.000000	1.000000	43.750000
419.000000	1.000000	43.667000
420.000000	1.000000	43.641000
421.000000	1.000000	43.623000
422.000000	1.000000	43.525000
423.000000	1.000000	43.535000
424.000000	1.000000	44.116000
425.000000	1.000000	44.208000
426.000000	1.000000	44.058000
427.000000	1.000000	43.936000
428.000000	1.000000	43.946000
429.000000	1.000000	43.885000
430.000000	1.000000	44.227000
431.000000	1.000000	44.016000
432.000000	1.000000	44.014000
433.000000	1.000000	44.203000
434.000000	1.000000	44.262000
435.000000	1.000000	43.840000
436.000000	1.000000	45.402000
437.000000	1.000000	45.127000
438.000000	1.000000	44.894000
439.000000	1.000000	44.951000
440.000000	1.000000	45.300000
441.000000	1.000000	45.329000
442.000000	1.000000	45.298000
443.000000	1.000000	45.092000
444.000000	1.000000	45.099000
445.000000	1.000000	47.264000
446.000000	1.000000	47.213000
447.000000	1.000000	46.831000
448.000000	1.000000	47.049000
449.000000	1.000000	47.127000
450.000000	1.000000	44.409000
451.000000	1.000000	44.392000
452.000000	1.000000	44.279000
453.000000	1.000000	44.100000
454.000000	1.000000	44.140000
455.000000	1.000000	44.141000
456.000000	1.000000	44.261000
457.000000	1.000000	44.164000
458.000000	1.000000	44.129000
459.000000	1.000000	48.931000
460.000000	1.000000	48.770000
461.000000	1.000000	48.784000
462.000000	1.000000	48.623000
463.000000	1.000000	48.645000
464.000000	1.000000	48.565000
465.000000	1.000000	48.954000
466.000000	1.000000	48.898000
467.000000	1.000000	44.361000
468.000000	1.000000	44.268000
469.000000	1.000000	44.253000
470.000000	1.000000	46.647000
471.000000	1.000000	46.132000
472.000000	1.000000	46.043000
473.000000	1.000000	46.011000
474.000000	1.000000	46.554000
475.000000	1.000000	46.464000
476.000000	1.000000	46.427000
477.000000	1.000000	46.275000
478.000000	1.000000	46.291000
479.000000	1.000000	45.053000
480.000000	1.000000	45.313000
481.000000	1.000000	45.170000
482.000000	1.000000	44.072000
483.000000	1.000000	43.974000
484.000000	1.000000	43.962000
485.000000	1.000000	44.008000
486.000000	1.000000	44.013000
487.000000	1.000000	43.976000
488.000000	1.000000	43.999000
489.000000	1.000000	46.185000
490.000000	1.000000	46.019000
491.000000	1.000000	46.704000
492.000000	1.000000	46.584000
493.000000	1.000000	46.308000
494.000000	1.000000	46.494000
495.000000	1.000000	46.748000
496.000000	1.000000	46.766000
497.000000	1.000000	46.682000
498.000000	1.000000	46.578000
499.000000	1.000000	46.664000
500.000000	1.000000	46.531000
501.000000	1.000000	46.478000
502.000000	1.000000	46.435000
503.000000	1.000000	46.337000
504.000000	1.000000	31.770000
505.000000	1.000000	31.724000
506.000000	1.000000	31.561000
507.000000	1.000000	31.887000
508.000000	1.000000	31.869000
509.000000	1.000000	31.880000
510.000000	1.000000	31.720000
511.000000	1.000000	47.376000
512.000000	1.000000	47.931000
513.000000	1.000000	47.683000
514.000000	1.000000	47.390000
515.000000	1.000000	47.845000
516.000000	1.000000	47.679000
517.000000	1.000000	47.805000
518.000000	1.000000	47.659000
519.000000	1.000000	47.608000
520.000000	1.000000	47.573000
521.000000	1.000000	47.614000
522.000000	1.000000	47.658000
523.000000	1.000000	47.221000
524.000000	1.000000	47.218000
525.000000	1.000000	47.403000
526.000000	1.000000	47.435000
527.000000	1.000000	47.398000
528.000000	1.000000	47.162000
529.000000	1.000000	47.116000
530.000000	1.000000	47.308000
531.000000	1.000000	47.058000
532.000000	1.000000	31.483000
533.000000	1.000000	47.314000
534.000000	1.000000	47.285000
535.000000	1.000000	47.321000
536.000000	1.000000	47.320000
537.000000	1.000000	32.611000
538.000000	1.000000	32.417000
539.000000	1.000000	32.503000
540.000000	1.000000	32.494000
541.000000	1.000000	43.783000
542.000000	1.000000	43.833000
543.000000	1.000000	43.664000
544.000000	1.000000	43.677000
545.000000	1.000000	43.623000
546.000000	1.000000	43.671000
547.000000	1.000000	43.735000
548.000000	1.000000	43.549000
549.000000	1.000000	43.539000
550.000000	1.000000	35.290000
551.000000	1.000000	35.179000
552.000000	1.000000	35.731000
553.000000	1.000000	35.611000
554.000000	1.000000	35.570000
555.000000	1.000000	35.533000
556.000000	1.000000	35.796000
557.000000	1.000000	35.320000
558.000000	1.000000	35.210000
559.000000	1.000000	35.280000
560.000000	1.000000	32.648000
561.000000	1.000000	32.630000
562.000000	1.000000	32.620000
563.000000	1.000000	32.584000
564.000000	1.000000	32.544000
565.000000	1.000000	32.472000
566.000000	1.000000	32.336000
567.000000	1.000000	48.611000
568.000000	1.000000	48.784000
569.000000	1.000000	48.944000
570.000000	1.000000	45.040000
571.000000	1.000000	45.178000
572.000000	1.000000	45.457000
573.000000	1.000000	45.334000
574.000000	1.000000	45.319000
575.000000	1.000000	45.239000
576.000000	1.000000	45.333000
577.000000	1.000000	45.214000
578.000000	1.000000	45.144000
579.000000	1.000000	45.101000
580.000000	1.000000	44.960000
581.000000	1.000000	44.943000
582.000000	1.000000	44.956000
583.000000	1.000000	44.784000
584.000000	1.000000	47.190000
585.000000	1.000000	47.437000
586.000000	1.000000	47.240000
587.000000	1.000000	47.040000
588.000000	1.000000	48.479000
589.000000	1.000000	48.284000
590.000000	1.000000	47.817000
591.000000	1.000000	48.239000
592.000000	1.000000	48.334000
593.000000	1.000000	48.058000
594.000000	1.000000	47.768000
595.000000	1.000000	47.838000
596.000000	1.000000	47.953000
597.000000	1.000000	48.294000
598.000000	1.000000	47.997000
599.000000	1.000000	47.840000
600.000000	1.000000	47.970000
601.000000	1.000000	48.101000
602.000000	1.000000	47.948000
603.000000	1.000000	47.889000
604.000000	1.000000	48.289000
605.000000	1.000000	46.918000
606.000000	1.000000	31.970000
607.000000	1.000000	32.027000
608.000000	1.000000	31.586000
609.000000	1.000000	31.505000
610.000000	1.000000	31.494000
611.000000	1.000000	46.031000
612.000000	1.000000	46.651000
613.000000	1.000000	46.706000
614.000000	1.000000	46.637000
615.000000	1.000000	46.449000
616.000000	1.000000	46.053000
617.000000	1.000000	46.276000
618.000000	1.000000	46.048000
619.000000	1.000000	46.303000
620.000000	1.000000	46.436000
621.000000	1.000000	46.524000
622.000000	1.000000	46.275000
623.000000	1.000000	46.587000
624.000000	1.000000	46.309000
625.000000	1.000000	46.177000
626.000000	1.000000	46.452000
627.000000	1.000000	46.156000
628.000000	1.000000	47.145000
629.000000	1.000000	47.291000
630.000000	1.000000	46.942000
631.000000	1.000000	46.768000
632.000000	1.000000	46.631000
633.000000	1.000000	47.262000
634.000000	1.000000	47.190000
635.000000	1.000000	46.931000
636.000000	1.000000	46.957000
637.000000	1.000000	46.652000
638.000000	1.000000	46.664000
639.000000	1.000000	47.151000
640.000000	1.000000	47.107000
641.000000	1.000000	46.945000
642.000000	1.000000	46.943000
643.000000	1.000000	46.624000
644.000000	1.000000	46.655000
645.000000	1.000000	46.765000
646.000000	1.000000	47.695000
647.000000	1.000000	48.001000
648.000000	1.000000	47.970000
649.000000	1.000000	47.867000
650.000000	1.000000	47.921000
651.000000	1.000000	48.198000
652.000000	1.000000	48.223000
653.000000	1.000000	48.144000
654.000000	1.000000	48.202000
655.000000	1.000000	48.081000
656.000000	1.000000	47.937000
657.000000	1.000000	48.015000
658.000000	1.000000	48.097000
659.000000	1.000000	47.868000
660.000000	1.000000	47.956000
661.000000	1.000000	47.770000
662.000000	1.000000	47.767000
663.000000	1.000000	47.634000
664.000000	1.000000	47.684000
665.000000	1.000000	47.923000
666.000000	1.000000	44.229000
667.000000	1.000000	44.176000
668.000000	1.000000	44.524000
669.000000	1.000000	44.452000
670.000000	1.000000	44.411000
671.000000	1.000000	44.300000
672.000000	1.000000	33.288000
673.000000	1.000000	44.249000
674.000000	1.000000	46.987000
675.000000	1.000000	47.259000
676.000000	1.000000	47.205000
677.000000	1.000000	46.997000
678.000000	1.000000	47.123000
679.000000	1.000000	48.609000
680.000000	1.000000	48.680000
681.000000	1.000000	48.698000
682.000000	1.000000	48.943000
683.000000	1.000000	48.851000
684.000000	1.000000	48.711000
685.000000	1.000000	48.464000
686.000000	1.000000	48.912000
687.000000	1.000000	48.492000
688.000000	1.000000	48.522000
689.000000	1.000000	48.834000
690.000000	1.000000	48.997000
691.000000	1.000000	48.950000
692.000000	1.000000	48.856000
693.000000	1.000000	48.690000
694.000000	1.000000	48.632000
695.000000	1.000000	48.478000
696.000000	1.000000	48.568000
697.000000	1.000000	48.901000
698.000000	1.000000	48.606000
699.000000	1.000000	48.652000
700.000000	1.000000	48.872000
701.000000	1.000000	48.874000
702.000000	1.000000	48.863000
703.000000	1.000000	48.930000
704.000000	1.000000	48.686000
705.000000	1.000000	34.788000
706.000000	1.000000	34.472000
707.000000	1.000000	34.689000
708.000000	1.000000	34.625000
709.000000	1.000000	34.457000
710.000000	1.000000	34.748000
711.000000	1.000000	34.647000
712.000000	1.000000	34.570000
713.000000	1.000000	42.746000
714.000000	1.000000	44.273000
715.000000	1.000000	44.174000
716.000000	1.000000	43.821000
717.000000	1.000000	44.058000
718.000000	1.000000	42.606000
719.000000	1.000000	42.534000
720.000000	1.000000	42.717000
721.000000	1.000000	42.795000
722.000000	1.000000	42.557000
723.000000	1.000000	42.833000
724.000000	1.000000	42.696000
725.000000	1.000000	42.739000
726.000000	1.000000	42.574000
727.000000	1.000000	42.560000
728.000000	1.000000	42.580000
729.000000	1.000000	42.566000
730.000000	1.000000	38.719000
731.000000	1.000000	38.678000
732.000000	1.000000	38.618000
733.000000	1.000000	38.529000
734.000000	1.000000	35.291000
735.000000	1.000000	35.116000
736.000000	1.000000	35.268000
737.000000	1.000000	35.258000
738.000000	1.000000	35.265000
739.000000	1.000000	35.141000
740.000000	1.000000	35.072000
741.000000	1.000000	35.129000
742.000000	1.000000	43.463000
743.000000	1.000000	43.434000
744.000000	1.000000	43.392000
745.000000	1.000000	44.222000
746.000000	1.000000	44.578000
747.000000	1.000000	44.461000
748.000000	1.000000	44.395000
749.000000	1.000000	44.250000
750.000000	1.000000	43.221000
751.000000	1.000000	43.198000
752.000000	1.000000	43.082000
753.000000	1.000000	43.378000
754.000000	1.000000	36.929000
755.000000	1.000000	36.383000
756.000000	1.000000	36.518000
757.000000	1.000000	36.413000
758.000000	1.000000	36.728000
759.000000	1.000000	36.613000
760.000000	1.000000	36.911000
761.000000	1.000000	36.712000
762.000000	1.000000	36.830000
763.000000	1.000000	36.533000
764.000000	1.000000	44.729000
765.000000	1.000000	44.676000
766.000000	1.000000	44.031000
767.000000	1.000000	43.890000
768.000000	1.000000	44.000000
769.000000	1.000000	44.278000
770.000000	1.000000	43.781000
771.000000	1.000000	43.961000
772.000000	1.000000	43.932000
773.000000	1.000000	44.062000
774.000000	1.000000	45.239000
775.000000	1.000000	45.314000
776.000000	1.000000	45.457000
777.000000	1.000000	44.468000
778.000000	1.000000	44.030000
779.000000	1.000000	44.002000
780.000000	1.000000	34.048000
781.000000	1.000000	34.160000
782.000000	1.000000	34.201000
783.000000	1.000000	34.519000
784.000000	1.000000	34.408000
785.000000	1.000000	34.456000
786.000000	1.000000	34.394000
787.000000	1.000000	34.157000
788.000000	1.000000	34.175000
789.000000	1.000000	34.135000
790.000000	1.000000	33.928000
791.000000	1.000000	33.989000
792.000000	1.000000	34.027000
793.000000	1.000000	33.859000
794.000000	1.000000	33.784000
795.000000	1.000000	44.365000
796.000000	1.000000	45.725000
797.000000	1.000000	45.755000
798.000000	1.000000	45.636000
799.000000	1.000000	45.857000
800.000000	1.000000	45.914000
801.000000	1.000000	43.260000
802.000000	1.000000	43.145000
803.000000	1.000000	46.044000
804.000000	1.000000	46.101000
805.000000	1.000000	46.509000
806.000000	1.000000	46.899000
807.000000	1.000000	46.553000
808.000000	1.000000	46.432000
809.000000	1.000000	46.816000
810.000000	1.000000	46.598000
811.000000	1.000000	46.397000
812.000000	1.000000	45.114000
813.000000	1.000000	44.960000
814.000000	1.000000	46.370000
815.000000	1.000000	46.264000
816.000000	1.000000	46.109000
817.000000	1.000000	38.537000
818.000000	1.000000	38.517000
819.000000	1.000000	38.553000
820.000000	1.000000	45.033000
821.000000	1.000000	45.001000
822.000000	1.000000	45.357000
823.000000	1.000000	45.221000
824.000000	1.000000	45.430000
825.000000	1.000000	45.388000
826.000000	1.000000	45.414000
827.000000	1.000000	45.269000
828.000000	1.000000	45.390000
829.000000	1.000000	45.221000
830.000000	1.000000	45.236000
831.000000	1.000000	45.148000
832.000000	1.000000	45.423000
833.000000	1.000000	45.324000
834.000000	1.000000	43.038000
835.000000	1.000000	43.386000
836.000000	1.000000	43.458000
837.000000	1.000000	43.364000
838.000000	1.000000	43.293000
839.000000	1.000000	38.517000
840.000000	1.000000	38.439000
841.000000	1.000000	38.647000
842.000000	1.000000	44.003000
843.000000	1.000000	43.749000
844.000000	1.000000	43.291000
845.000000	1.000000	43.198000
846.000000	1.000000	43.200000
847.000000	1.000000	43.246000
848.000000	1.000000	43.315000
849.000000	1.000000	43.128000
850.000000	1.000000	44.635000
851.000000	1.000000	44.621000
852.000000	1.000000	44.657000
853.000000	1.000000	44.587000
854.000000	1.000000	38.484000
855.000000	1.000000	38.446000
856.000000	1.000000	38.433000
857.000000	1.000000	38.381000
858.000000	1.000000	38.394000
859.000000	1.000000	38.453000
860.000000	1.000000	38.478000
861.000000	1.000000	44.582000
862.000000	1.000000	45.675000
863.000000	1.000000	45.527000
864.000000	1.000000	45.305000
865.000000	1.000000	36.459000
866.000000	1.000000	36.818000
867.000000	1.000000	36.483000
868.000000	1.000000	36.237000
869.000000	1.000000	36.545000
870.000000	1.000000	36.537000
871.000000	1.000000	36.440000
872.000000	1.000000	36.138000
873.000000	1.000000	36.270000
874.000000	1.000000	36.238000
875.000000	1.000000	36.050000
876.000000	1.000000	37.295000
877.000000	1.000000	37.261000
878.000000	1.000000	37.221000
879.000000	1.000000	37.227000
880.000000	1.000000	36.833000
881.000000	1.000000	36.702000
882.000000	1.000000	36.699000
883.000000	1.000000	36.793000
884.000000	1.000000	36.859000
885.000000	1.000000	36.916000
886.000000	1.000000	36.839000
887.000000	1.000000	36.949000
888.000000	1.000000	36.645000
889.000000	1.000000	45.683000
890.000000	1.000000	45.841000
891.000000	1.000000	45.724000
892.000000	1.000000	45.632000
893.000000	1.000000	45.813000
894.000000	1.000000	45.755000
895.000000	1.000000	45.237000
896.000000	1.000000	45.236000
897.000000	1.000000	45.415000
898.000000	1.000000	45.302000
899.000000	1.000000	45.559000
900.000000	1.000000	45.496000
901.000000	1.000000	45.709000
902.000000	1.000000	45.653000
903.000000	1.000000	45.180000
904.000000	1.000000	45.256000
905.000000	1.000000	45.596000
906.000000	1.000000	45.616000
907.000000	1.000000	45.421000
908.000000	1.000000	45.393000
909.000000	1.000000	45.401000
910.000000	1.000000	45.279000
911.000000	1.000000	45.292000
912.000000	1.000000	45.150000
913.000000	1.000000	44.842000
914.000000	1.000000	45.034000
915.000000	1.000000	44.842000
916.000000	1.000000	36.127000
917.000000	1.000000	36.141000
918.000000	1.000000	36.156000
919.000000	1.000000	35.805000
920.000000	1.000000	35.805000
921.000000	1.000000	36.192000
922.000000	1.000000	35.664000
923.000000	1.000000	36.139000
924.000000	1.000000	35.923000
925.000000	1.000000	35.972000
926.000000	1.000000	35.863000
927.000000	1.000000	35.846000
928.000000	1.000000	35.937000
929.000000	1.000000	36.053000
930.000000	1.000000	44.634000
931.000000	1.000000	44.527000
932.000000	1.000000	44.824000
933.000000	1.000000	43.913000
934.000000	1.000000	44.033000
935.000000	1.000000	44.198000
936.000000	1.000000	44.307000
937.000000	1.000000	44.123000
938.000000	1.000000	44.341000
939.000000	1.000000	43.671000
940.000000	1.000000	44.232000
941.000000	1.000000	43.785000
942.000000	1.000000	43.668000
943.000000	1.000000	43.990000
944.000000	1.000000	44.069000
945.000000	1.000000	43.881000
946.000000	1.000000	43.887000
947.000000	1.000000	44.751000
948.000000	1.000000	44.623000
949.000000	1.000000	44.847000
950.000000	1.000000	34.970000
951.000000	1.000000	35.085000
952.000000	1.000000	35.188000
953.000000	1.000000	35.231000
954.000000	1.000000	35.238000
955.000000	1.000000	34.806000
956.000000	1.000000	34.912000
957.000000	1.000000	35.104000
958.000000	1.000000	34.897000
959.000000	1.000000	34.863000
960.000000	1.000000	36.111000
961.000000	1.000000	36.001000
962.000000	1.000000	35.747000
963.000000	1.000000	36.048000
964.000000	1.000000	36.055000
965.000000	1.000000	36.073000
966.000000	1.000000	35.991000
967.000000	1.000000	35.902000
968.000000	1.000000	35.846000
969.000000	1.000000	35.807000
970.000000	1.000000	36.084000
971.000000	1.000000	35.909000
972.000000	1.000000	35.808000
973.000000	1.000000	36.171000
974.000000	1.000000	36.089000
975.000000	1.000000	36.182000
976.000000	1.000000	36.151000
977.000000	1.000000	35.761000
978.000000	1.000000	35.783000
979.000000	1.000000	35.955000
980.000000	1.000000	35.938000
981.000000	1.000000	44.783000
982.000000	1.000000	44.718000
983.000000	1.000000	44.734000
984.000000	1.000000	43.605000
985.000000	1.000000	43.598000
986.000000	1.000000	43.538000
987.000000	1.000000	43.592000
988.000000	1.000000	43.545000
989.000000	1.000000	43.519000
990.000000	1.000000	43.736000
991.000000	1.000000	43.746000
992.000000	1.000000	43.667000
993.000000	1.000000	43.798000
994.000000	1.000000	43.725000
995.000000	1.000000	43.618000
996.000000	1.000000	43.675000
997.000000	1.000000	43.648000
998.000000	1.000000	43.573000
999.000000	1.000000	34.965000
1000.000000	1.000000	35.028000
1001.000000	1.000000	34.915000
1002.000000	1.000000	34.992000
1003.000000	1.000000	34.902000
1004.000000	1.000000	35.109000
1005.000000	1.000000	34.827000
1006.000000	1.000000	34.859000
1007.000000	1.000000	34.707000
1008.000000	1.000000	43.519000
1009.000000	1.000000	43.558000
1010.000000	1.000000	43.606000
1011.000000	1.000000	43.599000
1012.000000	1.000000	43.634000
1013.000000	1.000000	43.685000
1014.000000	1.000000	43.757000
1015.000000	1.000000	36.374000
1016.000000	1.000000	36.484000
1017.000000	1.000000	36.361000
1018.000000	1.000000	36.272000
1019.000000	1.000000	37.496000
1020.000000	1.000000	37.470000
1021.000000	1.000000	37.370000
1022.000000	1.000000	38.485000
1023.000000	1.000000	38.618000
1024.000000	1.000000	38.528000
1025.000000	1.000000	35.470000
1026.000000	1.000000	35.263000
1027.000000	1.000000	35.230000
1028.000000	1.000000	35.236000
1029.000000	1.000000	35.485000
1030.000000	1.000000	35.385000
1031.000000	1.000000	35.423000
1032.000000	1.000000	35.541000
1033.000000	1.000000	35.274000
1034.000000	1.000000	35.625000
1035.000000	1.000000	35.321000
1036.000000	1.000000	35.413000
1037.000000	1.000000	35.311000
1038.000000	1.000000	35.560000
1039.000000	1.000000	35.357000
1040.000000	1.000000	35.400000
1041.000000	1.000000	37.777000
1042.000000	1.000000	35.407000
1043.000000	1.000000	44.752000
1044.000000	1.000000	44.740000
1045.000000	1.000000	44.640000
1046.000000	1.000000	35.094000
1047.000000	1.000000	35.060000
1048.000000	1.000000	35.627000
1049.000000	1.000000	35.430000
1050.000000	1.000000	44.637000
1051.000000	1.000000	44.715000
1052.000000	1.000000	44.541000
1053.000000	1.000000	44.819000
1054.000000	1.000000	44.570000
1055.000000	1.000000	44.625000
1056.000000	1.000000	44.617000
1057.000000	1.000000	44.506000
1058.000000	1.000000	35.366000
1059.000000	1.000000	35.291000
1060.000000	1.000000	35.419000
1061.000000	1.000000	35.372000
1062.000000	1.000000	35.232000
1063.000000	1.000000	35.176000
1064.000000	1.000000	35.049000
1065.000000	1.000000	35.468000
1066.000000	1.000000	35.861000
1067.000000	1.000000	35.738000
1068.000000	1.000000	35.601000
1069.000000	1.000000	35.955000
1070.000000	1.000000	36.013000
1071.000000	1.000000	36.016000
1072.000000	1.000000	36.118000
1073.000000	1.000000	35.963000
1074.000000	1.000000	35.868000
1075.000000	1.000000	36.018000
1076.000000	1.000000	36.007000
1077.000000	1.000000	35.754000
1078.000000	1.000000	35.526000
1079.000000	1.000000	35.455000
1080.000000	1.000000	35.343000
1081.000000	1.000000	35.244000
1082.000000	1.000000	35.243000
1083.000000	1.000000	35.373000
1084.000000	1.000000	35.199000
1085.000000	1.000000	35.401000
1086.000000	1.000000	35.233000
1087.000000	1.000000	35.317000
1088.000000	1.000000	35.913000
1089.000000	1.000000	36.096000
1090.000000	1.000000	36.017000
1091.000000	1.000000	35.912000
1092.000000	1.000000	35.990000
1093.000000	1.000000	35.806000
1094.000000	1.000000	35.826000
1095.000000	1.000000	35.807000
1096.000000	1.000000	35.869000
1097.000000	1.000000	35.903000
1098.000000	1.000000	35.805000
1099.000000	1.000000	35.750000
1100.000000	1.000000	35.690000
1101.000000	1.000000	35.255000
1102.000000	1.000000	35.199000
1103.000000	1.000000	35.358000
1104.000000	1.000000	35.317000
1105.000000	1.000000	36.318000
1106.000000	1.000000	36.230000
1107.000000	1.000000	36.334000
1108.000000	1.000000	36.235000
1109.000000	1.000000	35.589000
1110.000000	1.000000	35.591000
1111.000000	1.000000	35.592000
1112.000000	1.000000	35.443000
1113.000000	1.000000	35.443000
1114.000000	1.000000	35.485000
1115.000000	1.000000	35.422000
1116.000000	1.000000	35.363000
1117.000000	1.000000	35.488000
1118.000000	1.000000	35.317000
1119.000000	1.000000	36.313000
1120.000000	1.000000	36.319000
1121.000000	1.000000	36.231000
1122.000000	1.000000	36.502000
1123.000000	1.000000	36.512000
1124.000000	1.000000	36.447000
1125.000000	1.000000	36.381000
1126.000000	1.000000	36.350000
1127.000000	1.000000	36.472000
1128.000000	1.000000	36.487000
1129.000000	1.000000	36.411000
1130.000000	1.000000	43.931000
1131.000000	1.000000	43.848000
1132.000000	1.000000	44.071000
1133.000000	1.000000	43.975000
1134.000000	1.000000	43.849000
1135.000000	1.000000	43.692000
1136.000000	1.000000	43.514000
1137.000000	1.000000	43.500000
1138.000000	1.000000	43.470000
1139.000000	1.000000	36.109000
1140.000000	1.000000	36.012000
1141.000000	1.000000	35.885000
1142.000000	1.000000	35.709000
1143.000000	1.000000	35.563000
1144.000000	1.000000	35.427000
1145.000000	1.000000	35.349000
1146.000000	1.000000	35.243000
1147.000000	1.000000	35.242000
1148.000000	1.000000	35.218000
1149.000000	1.000000	35.771000
1150.000000	1.000000	35.907000
1151.000000	1.000000	35.853000
1152.000000	1.000000	36.860000
1153.000000	1.000000	36.847000
1154.000000	1.000000	36.657000
1155.000000	1.000000	36.702000
1156.000000	1.000000	36.805000
1157.000000	1.000000	34.097000
1158.000000	1.000000	33.988000
1159.000000	1.000000	34.007000
1160.000000	1.000000	33.902000
1161.000000	1.000000	34.153000
1162.000000	1.000000	34.054000
1163.000000	1.000000	34.221000
1164.000000	1.000000	34.057000
1165.000000	1.000000	37.816000
1166.000000	1.000000	37.799000
1167.000000	1.000000	37.801000
1168.000000	1.000000	37.844000
1169.000000	1.000000	38.223000
1170.000000	1.000000	38.151000
1171.000000	1.000000	35.348000
1172.000000	1.000000	35.383000
1173.000000	1.000000	35.277000
1174.000000	1.000000	35.333000
1175.000000	1.000000	35.212000
1176.000000	1.000000	35.239000
1177.000000	1.000000	36.106000
1178.000000	1.000000	36.218000
1179.000000	1.000000	36.197000
1180.000000	1.000000	36.114000
1181.000000	1.000000	36.216000
1182.000000	1.000000	36.961000
1183.000000	1.000000	36.993000
1184.000000	1.000000	36.439000
1185.000000	1.000000	36.359000
1186.000000	1.000000	36.478000
1187.000000	1.000000	36.387000
1188.000000	1.000000	36.256000
1189.000000	1.000000	36.288000
1190.000000	1.000000	36.203000
1191.000000	1.000000	36.168000
1192.000000	1.000000	34.751000
1193.000000	1.000000	34.728000
1194.000000	1.000000	34.808000
1195.000000	1.000000	34.761000
1196.000000	1.000000	34.734000
1197.000000	1.000000	34.732000
1198.000000	1.000000	34.820000
1199.000000	1.000000	34.956000
1200.000000	1.000000	34.844000
1201.000000	1.000000	34.785000
1202.000000	1.000000	34.901000
1203.000000	1.000000	34.884000
1204.000000	1.000000	34.700000
1205.000000	1.000000	34.737000
1206.000000	1.000000	34.783000
1207.000000	1.000000	34.700000
1208.000000	1.000000	34.666000
1209.000000	1.000000	34.689000
1210.000000	1.000000	35.015000
1211.000000	1.000000	34.860000
1212.000000	1.000000	34.895000
1213.000000	1.000000	34.666000
1214.000000	1.000000	34.818000
1215.000000	1.000000	35.115000
1216.000000	1.000000	35.197000
1217.000000	1.000000	34.981000
1218.000000	1.000000	35.120000
1219.000000	1.000000	35.173000
1220.000000	1.000000	34.866000
1221.000000	1.000000	34.817000
1222.000000	1.000000	34.727000
1223.000000	1.000000	34.980000
1224.000000	1.000000	34.995000
1225.000000	1.000000	35.152000
1226.000000	1.000000	35.109000
1227.000000	1.000000	34.777000
1228.000000	1.000000	35.704000
1229.000000	1.000000	35.576000
1230.000000	1.000000	35.498000
1231.000000	1.000000	35.398000
1232.000000	1.000000	35.675000
1233.000000	1.000000	35.533000
1234.000000	1.000000	35.619000
1235.000000	1.000000	35.380000
1236.000000	1.000000	35.477000
1237.000000	1.000000	35.446000
1238.000000	1.000000	35.490000
1239.000000	1.000000	35.718000
1240.000000	1.000000	35.622000
1241.000000	1.000000	35.689000
1242.000000	1.000000	35.455000
1243.000000	1.000000	35.632000
1244.000000	1.000000	34.929000
1245.000000	1.000000	34.683000
1246.000000	1.000000	34.701000
1247.000000	1.000000	36.320000
1248.000000	1.000000	36.248000
1249.000000	1.000000	36.196000
1250.000000	1.000000	36.219000
1251.000000	1.000000	35.202000
1252.000000	1.000000	35.172000
1253.000000	1.000000	35.121000
1254.000000	1.000000	48.334000
1255.000000	1.000000	48.223000
1256.000000	1.000000	48.132000
1257.000000	1.000000	48.131000
1258.000000	1.000000	48.422000
1259.000000	1.000000	48.308000
1260.000000	1.000000	40.938000
1261.000000	1.000000	40.941000
1262.000000	1.000000	40.929000
1263.000000	1.000000	40.906000
1264.000000	1.000000	41.008000
1265.000000	1.000000	41.047000
1266.000000	1.000000	40.988000
1267.000000	1.000000	40.879000
1268.000000	1.000000	40.856000
1269.000000	1.000000	40.892000
1270.000000	1.000000	40.910000
1271.000000	1.000000	40.866000
1272.000000	1.000000	40.863000
1273.000000	1.000000	40.814000
1274.000000	1.000000	40.841000
1275.000000	1.000000	40.789000
1276.000000	1.000000	40.784000
1277.000000	1.000000	40.763000
1278.000000	1.000000	40.752000
1279.000000	1.000000	40.690000
1280.000000	1.000000	40.718000
1281.000000	1.000000	40.733000
1282.000000	1.000000	40.618000
1283.000000	1.000000	40.708000
1284.000000	1.000000	40.686000
1285.000000	1.000000	40.679000
1286.000000	1.000000	40.720000
1287.000000	1.000000	40.887000
1288.000000	1.000000	40.853000
1289.000000	1.000000	40.890000
1290.000000	1.000000	40.859000
1291.000000	1.000000	40.848000
1292.000000	1.000000	40.904000
1293.000000	1.000000	40.818000
1294.000000	1.000000	40.812000
1295.000000	1.000000	40.785000
1296.000000	1.000000	40.733000
1297.000000	1.000000	40.756000
1298.000000	1.000000	40.777000
1299.000000	1.000000	40.794000
1300.000000	1.000000	40.810000
1301.000000	1.000000	40.723000
1302.000000	1.000000	40.645000
1303.000000	1.000000	40.721000
1304.000000	1.000000	35.873000
1305.000000	1.000000	35.864000
1306.000000	1.000000	35.815000
1307.000000	1.000000	40.736000
1308.000000	1.000000	40.754000
1309.000000	1.000000	40.729000
1310.000000	1.000000	40.743000
1311.000000	1.000000	40.771000
1312.000000	1.000000	40.934000
1313.000000	1.000000	40.950000
1314.000000	1.000000	40.914000
1315.000000	1.000000	40.869000
1316.000000	1.000000	40.870000
1317.000000	1.000000	40.880000
1318.000000	1.000000	40.935000
1319.000000	1.000000	40.934000
1320.000000	1.000000	40.893000
1321.000000	1.000000	40.957000
1322.000000	1.000000	40.939000
1323.000000	1.000000	40.944000
1324.000000	1.000000	40.946000
1325.000000	1.000000	40.893000
1326.000000	1.000000	40.837000
1327.000000	1.000000	40.824000
1328.000000	1.000000	40.832000
1329.000000	1.000000	40.806000
1330.000000	1.000000	40.860000
1331.000000	1.000000	40.750000
1332.000000	1.000000	40.734000
1333.000000	1.000000	40.781000
1334.000000	1.000000	40.774000
1335.000000	1.000000	40.809000
1336.000000	1.000000	40.809000
1337.000000	1.000000	40.798000
1338.000000	1.000000	40.829000
1339.000000	1.000000	40.810000
1340.000000	1.000000	40.917000
1341.000000	1.000000	40.925000
1342.000000	1.000000	40.767000
1343.000000	1.000000	40.829000
1344.000000	1.000000	40.964000
1345.000000	1.000000	40.941000
1346.000000	1.000000	40.948000
1347.000000	1.000000	41.001000
1348.000000	1.000000	41.060000
1349.000000	1.000000	41.039000
1350.000000	1.000000	41.021000
1351.000000	1.000000	40.976000
1352.000000	1.000000	41.107000
1353.000000	1.000000	41.135000
1354.000000	1.000000	41.153000
1355.000000	1.000000	41.077000
1356.000000	1.000000	41.056000
1357.000000	1.000000	40.882000
1358.000000	1.000000	40.850000
1359.000000	1.000000	40.827000
1360.000000	1.000000	40.845000
1361.000000	1.000000	40.806000
1362.000000	1.000000	40.818000
1363.000000	1.000000	40.990000
1364.000000	1.000000	40.940000
1365.000000	1.000000	44.555000
1366.000000	1.000000	44.563000
1367.000000	1.000000	44.520000
1368.000000	1.000000	44.739000
1369.000000	1.000000	44.625000
1370.000000	1.000000	44.638000
1371.000000	1.000000	37.315000
1372.000000	1.000000	37.252000
1373.000000	1.000000	37.208000
1374.000000	1.000000	37.366000
1375.000000	1.000000	37.328000
1376.000000	1.000000	37.136000
1377.000000	1.000000	37.243000
1378.000000	1.000000	37.211000
1379.000000	1.000000	37.153000
1380.000000	1.000000	37.183000
1381.000000	1.000000	37.176000
1382.000000	1.000000	37.110000
1383.000000	1.000000	32.703000
1384.000000	1.000000	32.490000
1385.000000	1.000000	32.933000
1386.000000	1.000000	32.774000
1387.000000	1.000000	32.674000
1388.000000	1.000000	32.678000
1389.000000	1.000000	32.540000
1390.000000	1.000000	32.495000
1391.000000	1.000000	32.527000
1392.000000	1.000000	35.760000
1393.000000	1.000000	35.906000
1394.000000	1.000000	35.875000
1395.000000	1.000000	35.766000
1396.000000	1.000000	35.652000
1397.000000	1.000000	35.713000
1398.000000	1.000000	35.508000
1399.000000	1.000000	35.627000
1400.000000	1.000000	35.731000
1401.000000	1.000000	35.795000
1402.000000	1.000000	35.901000
1403.000000	1.000000	35.603000
1404.000000	1.000000	35.580000
1405.000000	1.000000	35.551000
1406.000000	1.000000	35.632000
1407.000000	1.000000	35.566000
1408.000000	1.000000	35.898000
1409.000000	1.000000	35.733000
1410.000000	1.000000	35.641000
1411.000000	1.000000	36.414000
1412.000000	1.000000	36.419000
1413.000000	1.000000	35.517000
1414.000000	1.000000	35.598000
1415.000000	1.000000	35.428000
1416.000000	1.000000	35.461000
1417.000000	1.000000	35.073000
1418.000000	1.000000	36.281000
1419.000000	1.000000	36.412000
1420.000000	1.000000	36.213000
1421.000000	1.000000	36.243000
1422.000000	1.000000	36.134000
1423.000000	1.000000	36.675000
1424.000000	1.000000	36.530000
1425.000000	1.000000	37.030000
1426.000000	1.000000	36.929000
1427.000000	1.000000	36.730000
1428.000000	1.000000	36.545000
1429.000000	1.000000	36.636000
1430.000000	1.000000	38.120000
1431.000000	1.000000	37.711000
1432.000000	1.000000	37.350000
1433.000000	1.000000	37.680000
1434.000000	1.000000	37.219000
1435.000000	1.000000	36.293000
1436.000000	1.000000	34.873000
1437.000000	1.000000	34.704000
1438.000000	1.000000	34.646000
1439.000000	1.000000	34.799000
1440.000000	1.000000	34.763000
1441.000000	1.000000	34.516000
1442.000000	1.000000	34.528000
1443.000000	1.000000	34.736000
1444.000000	1.000000	34.735000
1445.000000	1.000000	35.524000
1446.000000	1.000000	35.443000
1447.000000	1.000000	35.343000
1448.000000	1.000000	35.261000
1449.000000	1.000000	35.425000
1450.000000	1.000000	35.185000
1451.000000	1.000000	35.301000
1452.000000	1.000000	35.261000
1453.000000	1.000000	35.186000
1454.000000	1.000000	35.079000
1455.000000	1.000000	35.125000
1456.000000	1.000000	35.011000
1457.000000	1.000000	35.063000
1458.000000	1.000000	35.199000
1459.000000	1.000000	35.225000
1460.000000	1.000000	35.029000
1461.000000	1.000000	36.033000
1462.000000	1.000000	36.193000
1463.000000	1.000000	36.154000
1464.000000	1.000000	35.885000
1465.000000	1.000000	35.836000
1466.000000	1.000000	35.951000
1467.000000	1.000000	35.905000
1468.000000	1.000000	35.884000
1469.000000	1.000000	35.931000
1470.000000	1.000000	36.344000
1471.000000	1.000000	36.114000
1472.000000	1.000000	36.104000
1473.000000	1.000000	36.071000
1474.000000	1.000000	36.066000
1475.000000	1.000000	36.001000
1476.000000	1.000000	36.009000
1477.000000	1.000000	36.184000
1478.000000	1.000000	36.121000
1479.000000	1.000000	36.083000
1480.000000	1.000000	36.108000
1481.000000	1.000000	36.213000
1482.000000	1.000000	36.043000
1483.000000	1.000000	36.076000
1484.000000	1.000000	36.098000
1485.000000	1.000000	35.931000
1486.000000	1.000000	35.804000
1487.000000	1.000000	35.791000
1488.000000	1.000000	35.848000
1489.000000	1.000000	35.869000
1490.000000	1.000000	36.222000
1491.000000	1.000000	36.182000
1492.000000	1.000000	36.274000
1493.000000	1.000000	36.101000
1494.000000	1.000000	35.992000
1495.000000	1.000000	35.731000
1496.000000	1.000000	35.997000
1497.000000	1.000000	36.027000
1498.000000	1.000000	36.052000
1499.000000	1.000000	36.045000
1500.000000	1.000000	35.934000
1501.000000	1.000000	35.849000
1502.000000	1.000000	36.478000
1503.000000	1.000000	36.351000
1504.000000	1.000000	36.529000
1505.000000	1.000000	36.142000
1506.000000	1.000000	36.067000
1507.000000	1.000000	36.208000
1508.000000	1.000000	36.088000
1509.000000	1.000000	36.026000
1510.000000	1.000000	36.266000
1511.000000	1.000000	36.310000
1512.000000	1.000000	35.905000
1513.000000	1.000000	36.096000
1514.000000	1.000000	35.955000
1515.000000	1.000000	35.759000
1516.000000	1.000000	35.971000
1517.000000	1.000000	35.978000
1518.000000	1.000000	35.910000
1519.000000	1.000000	35.585000
1520.000000	1.000000	35.659000
1521.000000	1.000000	35.750000
1522.000000	1.000000	35.737000
1523.000000	1.000000	35.869000
1524.000000	1.000000	35.969000
1525.000000	1.000000	35.683000
1526.000000	1.000000	35.573000
1527.000000	1.000000	35.050000
1528.000000	1.000000	35.243000
1529.000000	1.000000	35.222000
1530.000000	1.000000	47.995000
1531.000000	1.000000	47.950000
1532.000000	1.000000	47.998000
1533.000000	1.000000	47.256000
1534.000000	1.000000	47.510000
1535.000000	1.000000	47.532000
1536.000000	1.000000	47.845000
1537.000000	1.000000	47.795000
1538.000000	1.000000	47.726000
1539.000000	1.000000	47.691000
1540.000000	1.000000	47.726000
1541.000000	1.000000	47.463000
1542.000000	1.000000	47.437000
1543.000000	1.000000	43.017000
1544.000000	1.000000	43.080000
1545.000000	1.000000	42.868000
1546.000000	1.000000	46.289000
1547.000000	1.000000	46.239000
1548.000000	1.000000	46.355000
1549.000000	1.000000	46.351000
1550.000000	1.000000	46.248000
1551.000000	1.000000	47.098000
1552.000000	1.000000	46.733000
1553.000000	1.000000	46.821000
1554.000000	1.000000	46.979000
1555.000000	1.000000	46.887000
1556.000000	1.000000	46.982000
1557.000000	1.000000	46.747000
1558.000000	1.000000	46.856000
1559.000000	1.000000	46.878000
1560.000000	1.000000	46.526000
1561.000000	1.000000	46.580000
1562.000000	1.000000	42.729000
1563.000000	1.000000	42.381000
1564.000000	1.000000	42.750000
1565.000000	1.000000	42.585000
1566.000000	1.000000	42.585000
1567.000000	1.000000	45.028000
1568.000000	1.000000	43.972000
1569.000000	1.000000	43.731000
1570.000000	1.000000	43.756000
1571.000000	1.000000	43.950000
1572.000000	1.000000	43.849000
1573.000000	1.000000	43.672000
1574.000000	1.000000	43.695000
1575.000000	1.000000	37.284000
1576.000000	1.000000	37.052000
1577.000000	1.000000	37.144000
1578.000000	1.000000	37.344000
1579.000000	1.000000	37.349000
1580.000000	1.000000	37.203000
1581.000000	1.000000	37.186000
1582.000000	1.000000	37.158000
1583.000000	1.000000	37.060000
1584.000000	1.000000	37.057000
1585.000000	1.000000	37.041000
1586.000000	1.000000	37.586000
1587.000000	1.000000	38.611000
1588.000000	1.000000	41.177000
1589.000000	1.000000	41.585000
1590.000000	1.000000	41.566000
1591.000000	1.000000	41.509000
1592.000000	1.000000	41.499000
1593.000000	1.000000	41.516000
1594.000000	1.000000	41.515000
1595.000000	1.000000	41.482000
1596.000000	1.000000	41.444000
1597.000000	1.000000	41.404000
1598.000000	1.000000	41.456000
1599.000000	1.000000	41.455000
1600.000000	1.000000	41.486000
1601.000000	1.000000	41.434000
1602.000000	1.000000	41.411000
1603.000000	1.000000	41.362000
1604.000000	1.000000	41.424000
1605.000000	1.000000	41.427000
1606.000000	1.000000	41.469000
1607.000000	1.000000	40.387000
1608.000000	1.000000	40.105000
1609.000000	1.000000	40.413000
1610.000000	1.000000	40.299000
1611.000000	1.000000	40.222000
1612.000000	1.000000	40.152000
1613.000000	1.000000	40.314000
1614.000000	1.000000	40.428000
1615.000000	1.000000	40.140000
1616.000000	1.000000	40.064000
1617.000000	1.000000	40.054000
1618.000000	1.000000	40.297000
1619.000000	1.000000	40.231000
1620.000000	1.000000	40.202000
1621.000000	1.000000	40.086000
1622.000000	1.000000	40.097000
1623.000000	1.000000	40.126000
1624.000000	1.000000	40.031000
1625.000000	1.000000	41.217000
1626.000000	1.000000	41.067000
1627.000000	1.000000	41.311000
1628.000000	1.000000	40.258000
1629.000000	1.000000	40.072000
1630.000000	1.000000	40.440000
1631.000000	1.000000	40.162000
1632.000000	1.000000	40.160000
1633.000000	1.000000	40.129000
1634.000000	1.000000	41.454000
1635.000000	1.000000	41.228000
1636.000000	1.000000	41.201000
1637.000000	1.000000	41.111000
1638.000000	1.000000	41.040000
1639.000000	1.000000	41.024000
1640.000000	1.000000	41.881000
1641.000000	1.000000	41.770000
1642.000000	1.000000	42.009000
1643.000000	1.000000	42.127000
1644.000000	1.000000	41.949000
1645.000000	1.000000	40.212000
1646.000000	1.000000	40.057000
1647.000000	1.000000	40.059000
1648.000000	1.000000	41.523000
1649.000000	1.000000	41.861000
1650.000000	1.000000	41.911000
1651.000000	1.000000	41.629000
1652.000000	1.000000	41.413000
1653.000000	1.000000	37.154000
1654.000000	1.000000	37.044000
1655.000000	1.000000	37.126000
1656.000000	1.000000	37.111000
1657.000000	1.000000	37.054000
1658.000000	1.000000	37.028000
1659.000000	1.000000	37.026000
1660.000000	1.000000	37.473000
1661.000000	1.000000	37.099000
1662.000000	1.000000	37.224000
1663.000000	1.000000	37.384000
1664.000000	1.000000	37.065000
1665.000000	1.000000	37.256000
1666.000000	1.000000	37.030000
1667.000000	1.000000	37.131000
1668.000000	1.000000	37.307000
1669.000000	1.000000	37.422000
1670.000000	1.000000	35.401000
1671.000000	1.000000	35.275000
1672.000000	1.000000	35.455000
1673.000000	1.000000	35.240000
1674.000000	1.000000	35.685000
1675.000000	1.000000	36.041000
1676.000000	1.000000	35.893000
1677.000000	1.000000	35.208000
1678.000000	1.000000	34.908000
1679.000000	1.000000	34.920000
1680.000000	1.000000	35.176000
1681.000000	1.000000	34.736000
1682.000000	1.000000	34.379000
1683.000000	1.000000	35.339000
1684.000000	1.000000	36.196000
1685.000000	1.000000	36.817000
1686.000000	1.000000	36.416000
1687.000000	1.000000	36.746000
1688.000000	1.000000	36.787000
1689.000000	1.000000	36.034000
1690.000000	1.000000	36.736000
1691.000000	1.000000	36.619000
1692.000000	1.000000	36.632000
1693.000000	1.000000	39.505000
1694.000000	1.000000	39.551000
1695.000000	1.000000	39.526000
1696.000000	1.000000	39.569000
1697.000000	1.000000	39.539000
1698.000000	1.000000	39.489000
1699.000000	1.000000	39.488000
1700.000000	1.000000	39.203000
1701.000000	1.000000	39.541000
1702.000000	1.000000	39.731000
1703.000000	1.000000	39.619000
1704.000000	1.000000	39.599000
1705.000000	1.000000	39.253000
1706.000000	1.000000	39.954000
1707.000000	1.000000	39.884000
1708.000000	1.000000	40.503000
1709.000000	1.000000	34.304000
1710.000000	1.000000	34.222000
1711.000000	1.000000	34.081000
1712.000000	1.000000	33.747000
1713.000000	1.000000	33.773000
1714.000000	1.000000	33.626000
1715.000000	1.000000	32.996000
1716.000000	1.000000	33.804000
1717.000000	1.000000	33.392000
1718.000000	1.000000	33.267000
1719.000000	1.000000	40.652000
1720.000000	1.000000	38.959000
1721.000000	1.000000	38.627000
1722.000000	1.000000	38.207000
1723.000000	1.000000	38.495000
1724.000000	1.000000	33.403000
1725.000000	1.000000	32.941000
1726.000000	1.000000	33.406000
1727.000000	1.000000	33.422000
1728.000000	1.000000	33.198000
1729.000000	1.000000	33.238000
1730.000000	1.000000	33.007000
1731.000000	1.000000	32.459000
1732.000000	1.000000	32.547000
1733.000000	1.000000	32.890000
1734.000000	1.000000	33.057000
1735.000000	1.000000	32.868000
1736.000000	1.000000	32.642000
1737.000000	1.000000	32.613000
1738.000000	1.000000	33.144000
1739.000000	1.000000	32.984000
1740.000000	1.000000	33.273000
1741.000000	1.000000	32.782000
1742.000000	1.000000	32.674000
1743.000000	1.000000	33.075000
1744.000000	1.000000	32.696000
1745.000000	1.000000	32.636000
1746.000000	1.000000	32.699000
1747.000000	1.000000	32.776000
1748.000000	1.000000	32.746000
1749.000000	1.000000	41.236000
1750.000000	1.000000	41.149000
1751.000000	1.000000	40.449000
1752.000000	1.000000	41.173000
1753.000000	1.000000	40.340000
1754.000000	1.000000	40.402000
1755.000000	1.000000	41.208000
1756.000000	1.000000	40.552000
1757.000000	1.000000	41.066000
1758.000000	1.000000	40.980000
1759.000000	1.000000	41.156000
1760.000000	1.000000	41.053000
1761.000000	1.000000	40.969000
1762.000000	1.000000	40.507000
1763.000000	1.000000	40.466000
1764.000000	1.000000	40.599000
1765.000000	1.000000	42.322000
1766.000000	1.000000	42.344000
1767.000000	1.000000	42.315000
1768.000000	1.000000	42.247000
1769.000000	1.000000	42.176000
1770.000000	1.000000	42.276000
1771.000000	1.000000	42.297000
1772.000000	1.000000	42.234000
1773.000000	1.000000	42.309000
1774.000000	1.000000	42.293000
1775.000000	1.000000	42.220000
1776.000000	1.000000	42.185000
1777.000000	1.000000	42.173000
1778.000000	1.000000	42.156000
1779.000000	1.000000	42.077000
1780.000000	1.000000	42.114000
1781.000000	1.000000	42.063000
1782.000000	1.000000	42.157000
1783.000000	1.000000	42.148000
1784.000000	1.000000	42.106000
1785.000000	1.000000	42.187000
1786.000000	1.000000	42.108000
1787.000000	1.000000	42.119000
1788.000000	1.000000	42.176000
1789.000000	1.000000	42.242000
1790.000000	1.000000	42.265000
1791.000000	1.000000	42.242000
1792.000000	1.000000	42.286000
1793.000000	1.000000	42.205000
1794.000000	1.000000	42.149000
1795.000000	1.000000	42.166000
1796.000000	1.000000	42.205000
1797.000000	1.000000	42.207000
1798.000000	1.000000	42.242000
1799.000000	1.000000	42.236000
1800.000000	1.000000	42.012000
1801.000000	1.000000	42.053000
1802.000000	1.000000	42.085000
1803.000000	1.000000	42.132000
1804.000000	1.000000	41.972000
1805.000000	1.000000	42.062000
1806.000000	1.000000	41.991000
1807.000000	1.000000	42.041000
1808.000000	1.000000	41.928000
1809.000000	1.000000	41.841000
1810.000000	1.000000	41.762000
1811.000000	1.000000	41.702000
1812.000000	1.000000	41.702000
1813.000000	1.000000	41.678000
1814.000000	1.000000	41.686000
1815.000000	1.000000	41.667000
1816.000000	1.000000	41.747000
1817.000000	1.000000	41.714000
1818.000000	1.000000	41.671000
1819.000000	1.000000	41.668000
1820.000000	1.000000	41.664000
1821.000000	1.000000	41.676000
1822.000000	1.000000	41.733000
1823.000000	1.000000	41.660000
1824.000000	1.000000	41.704000
1825.000000	1.000000	41.675000
1826.000000	1.000000	41.659000
1827.000000	1.000000	41.662000
1828.000000	1.000000	41.711000
1829.000000	1.000000	41.701000
1830.000000	1.000000	41.631000
1831.000000	1.000000	41.636000
1832.000000	1.000000	41.661000
1833.000000	1.000000	41.668000
1834.000000	1.000000	41.633000
1835.000000	1.000000	41.728000
1836.000000	1.000000	41.626000
1837.000000	1.000000	41.621000
1838.000000	1.000000	41.764000
1839.000000	1.000000	41.728000
1840.000000	1.000000	41.683000
1841.000000	1.000000	41.690000
1842.000000	1.000000	41.669000
1843.000000	1.000000	41.693000
1844.000000	1.000000	41.639000
1845.000000	1.000000	41.569000
1846.000000	1.000000	41.597000
1847.000000	1.000000	41.532000
1848.000000	1.000000	47.394000
1849.000000	1.000000	47.535000
1850.000000	1.000000	47.511000
1851.000000	1.000000	47.587000
1852.000000	1.000000	47.715000
1853.000000	1.000000	47.101000
1854.000000	1.000000	47.413000
1855.000000	1.000000	47.156000
1856.000000	1.000000	47.462000
1857.000000	1.000000	47.327000
1858.000000	1.000000	47.409000
1859.000000	1.000000	47.048000
1860.000000	1.000000	46.939000
1861.000000	1.000000	47.557000
1862.000000	1.000000	47.438000
1863.000000	1.000000	32.914000
1864.000000	1.000000	32.871000
1865.000000	1.000000	32.693000
1866.000000	1.000000	31.622000
1867.000000	1.000000	31.733000
1868.000000	1.000000	32.844000
1869.000000	1.000000	32.913000
1870.000000	1.000000	32.807000
1871.000000	1.000000	32.784000
1872.000000	1.000000	32.804000
1873.000000	1.000000	32.851000
1874.000000	1.000000	32.801000
1875.000000	1.000000	32.726000
1876.000000	1.000000	31.943000
1877.000000	1.000000	31.759000
1878.000000	1.000000	31.779000
1879.000000	1.000000	31.647000
1880.000000	1.000000	31.703000
1881.000000	1.000000	31.513000
1882.000000	1.000000	41.279000
1883.000000	1.000000	46.099000
1884.000000	1.000000	46.666000
1885.000000	1.000000	46.499000
1886.000000	1.000000	46.234000
1887.000000	1.000000	46.594000
1888.000000	1.000000	31.832000
1889.000000	1.000000	46.304000
1890.000000	1.000000	46.382000
1891.000000	1.000000	46.127000
1892.000000	1.000000	33.273000
1893.000000	1.000000	33.059000
1894.000000	1.000000	33.037000
1895.000000	1.000000	32.866000
1896.000000	1.000000	33.085000
1897.000000	1.000000	45.965000
1898.000000	1.000000	45.820000
1899.000000	1.000000	45.770000
1900.000000	1.000000	45.663000
1901.000000	1.000000	45.343000
1902.000000	1.000000	44.857000
1903.000000	1.000000	45.277000
1904.000000	1.000000	48.755000
1905.000000	1.000000	48.733000
1906.000000	1.000000	48.632000
1907.000000	1.000000	48.574000
1908.000000	1.000000	48.690000
1909.000000	1.000000	48.594000
1910.000000	1.000000	34.090000
1911.000000	1.000000	34.133000
1912.000000	1.000000	33.962000
1913.000000	1.000000	33.995000
1914.000000	1.000000	34.024000
1915.000000	1.000000	33.930000
1916.000000	1.000000	34.290000
1917.000000	1.000000	34.274000
1918.000000	1.000000	34.215000
1919.000000	1.000000	34.222000
1920.000000	1.000000	34.450000
1921.000000	1.000000	34.552000
1922.000000	1.000000	34.362000
1923.000000	1.000000	34.431000
1924.000000	1.000000	34.363000
1925.000000	1.000000	34.399000
1926.000000	1.000000	42.667000
1927.000000	1.000000	42.673000
1928.000000	1.000000	42.037000
1929.000000	1.000000	42.053000
1930.000000	1.000000	42.602000
1931.000000	1.000000	42.385000
1932.000000	1.000000	42.040000
1933.000000	1.000000	42.440000
1934.000000	1.000000	42.303000
1935.000000	1.000000	42.285000
1936.000000	1.000000	42.103000
1937.000000	1.000000	42.587000
1938.000000	1.000000	42.054000
1939.000000	1.000000	42.289000
1940.000000	1.000000	42.270000
1941.000000	1.000000	42.156000
1942.000000	1.000000	42.504000
1943.000000	1.000000	42.389000
1944.000000	1.000000	42.056000
1945.000000	1.000000	42.521000
1946.000000	1.000000	42.679000
1947.000000	1.000000	42.132000
1948.000000	1.000000	42.570000
1949.000000	1.000000	42.607000
1950.000000	1.000000	42.134000
1951.000000	1.000000	42.475000
1952.000000	1.000000	42.375000
1953.000000	1.000000	42.543000
1954.000000	1.000000	42.583000
1955.000000	1.000000	42.262000
1956.000000	1.000000	42.297000
1957.000000	1.000000	42.555000
1958.000000	1.000000	42.564000
1959.000000	1.000000	42.490000
1960.000000	1.000000	42.316000
1961.000000	1.000000	42.182000
1962.000000	1.000000	42.373000
1963.000000	1.000000	42.419000
1964.000000	1.000000	42.340000
1965.000000	1.000000	42.354000
1966.000000	1.000000	42.094000
1967.000000	1.000000	42.222000
1968.000000	1.000000	42.177000
1969.000000	1.000000	42.240000
1970.000000	1.000000	42.324000
1971.000000	1.000000	42.268000
1972.000000	1.000000	42.120000
1973.000000	1.000000	42.249000
1974.000000	1.000000	42.060000
1975.000000	1.000000	42.205000
1976.000000	1.000000	42.128000
1977.000000	1.000000	42.476000
1978.000000	1.000000	42.210000
1979.000000	1.000000	42.152000
1980.000000	1.000000	42.250000
1981.000000	1.000000	42.241000
1982.000000	1.000000	42.225000
1983.000000	1.000000	42.248000
1984.000000	1.000000	42.376000
1985.000000	1.000000	42.334000
1986.000000	1.000000	42.284000
1987.000000	1.000000	42.238000
1988.000000	1.000000	42.204000
1989.000000	1.000000	42.271000
1990.000000	1.000000	45.598000
1991.000000	1.000000	45.294000
1992.000000	1.000000	45.070000
1993.000000	1.000000	45.483000
1994.000000	1.000000	45.506000
1995.000000	1.000000	45.712000
1996.000000	1.000000	45.518000
1997.000000	1.000000	45.691000
1998.000000	1.000000	45.654000
1999.000000	1.000000	45.067000
2000.000000	1.000000	45.326000
[truncated: 578,147 more rows]
