# Supplementary material for: Separating Macroecological Pattern and Process: Comparing Ecological, Economic, and Geological Systems
Source: PLoS One. 2014 Nov 10;9(11):e112850. doi: 10.1371/journal.pone.0112850 (PMC4226609; doi:10.1371/journal.pone.0112850)
Supplement: Information S1 — Community matrices for each dataset and MATLAB code to replicate all analyses. (ZIP) [file pone.0112850.s001.zip › Supplementary Information/Input/analyzedataset.m]

function [] = analyzedataset(dataset)
    param_userealparameters = 1;

    if (param_userealparameters)
        param_vap_smooth_km = 30;

        param_sadscale_numscales = 100; % should be 100
        param_sadscale_numstartingpoints = 500; % should be 1000
        param_sadscale_mindeg = 0.1; % should be 0.1 (site scale)
        param_sadscale_maxdeg = 40; % should be 40 (continental scale)

        param_jaccarddistance_mindegree = 0.1; %should be 0.1 (site scale)
        param_jaccarddistance_maxdegree = 40; % should be 40 (continent scale)
        param_jaccarddistance_numsamples = 1000; % should be 100
        param_jaccarddistance_numscales = 100; % should be 50

        param_clumpingtest_kmmin = 10; % should be 10 (site scale)
        param_clumpingtest_kmmax = 5000; % should be 5000 (continent scale)
        param_clumpingtest_numnulls = 100; % should be 20
        param_clumpingtest_numpoints = 99999; % do all species for all data sets
        param_clumpingtest_maxpoints = 50000; % should be 1e6 (maximum in fia data is 150000, would take 60GB RAM - we can get all but 8 species with a 50000 cutoff using only 10gb ram)
    else
        param_vap_smooth_km = 30;

        param_sadscale_numscales = 3; % should be 100
        param_sadscale_numstartingpoints = 3; % should be 1000
        param_sadscale_mindeg = 0.1; % should be 0.1 (site scale)
        param_sadscale_maxdeg = 40; % should be 40 (continental scale)

        param_jaccarddistance_mindegree = 0.1; %should be 0.1 (site scale)
        param_jaccarddistance_maxdegree = 40; % should be 40 (continent scale)
        param_jaccarddistance_numsamples = 3; % should be 100
        param_jaccarddistance_numscales = 3; % should be 50

        param_clumpingtest_kmmin = 10; % should be 10 (site scale)
        param_clumpingtest_kmmax = 100; % should be 5000 (continent scale)
        param_clumpingtest_numnulls = 3; % should be 20
        param_clumpingtest_numpoints = 3; % do all species for all data sets
        param_clumpingtest_maxpoints = 1000; % should be 1e6 (maximum in fia data is 150000, would take 60GB RAM - we can get all but 8 species with a 50000 cutoff using only 10gb ram)
    end
    
    starttime = tic;    
    
    % load in data
    [latus lonus] = conusshape();
    rawdata = sparseread(sprintf('%s.csv', dataset));
    
    % delete any zero rows
    nonzerorowindices = sum(rawdata(:,3:end),2)>0;
    data = rawdata(nonzerorowindices,:);
    
    % write-out of raw abundances
    result_all_abund = sum(data(:,3:end),1);
    
    % write-out of per-site richnesses
    result_all_richness = sum(data(:,3:end) > 0, 2);
    
    % write out of raw locations
    result_all_lat = data(:,1);
    result_all_lon = data(:,2);

    % scale-dependent abundances and unique species and lat/lons
    [result_sadscale_area result_sadscale_lat result_sadscale_lon result_sadscale_num_species result_sadscale_log_abund_mean result_sadscale_log_abund_cv result_sadscale_log_abund_skewness result_sadscale_log_abund_kurtosis] = sadscale(data, latus, lonus, param_sadscale_numscales, param_sadscale_numstartingpoints, param_sadscale_mindeg, param_sadscale_maxdeg);

    % distance-similarity at different areal scales
    [result_jaccarddistance_areascale result_jaccarddistance_distance result_jaccarddistance_jaccard] = jaccarddistance(data, param_jaccarddistance_numsamples, param_jaccarddistance_mindegree, param_jaccarddistance_maxdegree, param_jaccarddistance_numscales, latus, lonus);

    % test for clumping at different distances
    [result_clumpingtest_distance result_clumpingtest_fraction_species_clump_positive result_clumpingtest_fraction_species_clump_none result_clumpingtest_fraction_species_clump_negative] = clumpingtest(data, param_clumpingtest_kmmin, param_clumpingtest_kmmax, param_clumpingtest_numnulls, param_clumpingtest_numpoints, param_clumpingtest_maxpoints);

    % final memory stored write-out
    fprintf('final memory used for variable storage gb: %f\n', memoryused(whos));
    
    % write all the calculated variables to a file
    directoryname = sprintf('output %s %s', dataset, datestr(now));
    mkdir(directoryname);
    outputvariables = whos('result*');
    for i=1:length(outputvariables)
        tempvar = full(eval(outputvariables(i).name));
        dlmwrite(sprintf('%s/%s_%s.csv', directoryname, dataset, outputvariables(i).name), tempvar, ',');
    end
    
    pvariables = whos('param*');
    for i=1:length(pvariables)
        fprintf('%s %d\n', pvariables(i).name, eval(pvariables(i).name));
    end
    fprintf('%f hours elapsed\n', toc(starttime)/60/60);    
end
