# Supplementary material for: Separating Macroecological Pattern and Process: Comparing Ecological, Economic, and Geological Systems
Source: PLoS One. 2014 Nov 10;9(11):e112850. doi: 10.1371/journal.pone.0112850 (PMC4226609; doi:10.1371/journal.pone.0112850)
Supplement: Information S1 — Community matrices for each dataset and MATLAB code to replicate all analyses. (ZIP) [file pone.0112850.s001.zip › Supplementary Information/Input/bbs.csv]

1.000000	1.000000	34.833300
2.000000	1.000000	34.633300
3.000000	1.000000	34.033300
4.000000	1.000000	34.200000
5.000000	1.000000	34.500000
6.000000	1.000000	34.866700
7.000000	1.000000	34.050000
8.000000	1.000000	34.283300
9.000000	1.000000	33.166700
10.000000	1.000000	33.633300
11.000000	1.000000	33.600000
12.000000	1.000000	33.833300
13.000000	1.000000	33.466700
14.000000	1.000000	33.683300
15.000000	1.000000	33.850000
16.000000	1.000000	33.533300
17.000000	1.000000	33.483300
18.000000	1.000000	32.150000
19.000000	1.000000	32.266700
20.000000	1.000000	32.450000
21.000000	1.000000	32.783300
22.000000	1.000000	32.133300
23.000000	1.000000	32.700000
24.000000	1.000000	32.583300
25.000000	1.000000	32.300000
26.000000	1.000000	32.883300
27.000000	1.000000	32.150000
28.000000	1.000000	31.333300
29.000000	1.000000	31.000000
30.000000	1.000000	31.716700
31.000000	1.000000	31.583300
32.000000	1.000000	31.450000
33.000000	1.000000	31.000000
34.000000	1.000000	31.750000
35.000000	1.000000	31.100000
36.000000	1.000000	31.316700
37.000000	1.000000	31.650000
38.000000	1.000000	30.250000
39.000000	1.000000	30.400000
40.000000	1.000000	33.133300
41.000000	1.000000	33.583300
42.000000	1.000000	34.150000
43.000000	1.000000	34.316700
44.000000	1.000000	33.150000
45.000000	1.000000	32.650000
46.000000	1.000000	32.800000
47.000000	1.000000	32.266700
48.000000	1.000000	32.750000
49.000000	1.000000	31.266700
50.000000	1.000000	31.750000
51.000000	1.000000	31.216700
52.000000	1.000000	31.650000
53.000000	1.000000	33.466700
54.000000	1.000000	34.416700
55.000000	1.000000	34.583300
56.000000	1.000000	33.283300
57.000000	1.000000	33.250000
58.000000	1.000000	33.716700
59.000000	1.000000	33.916700
60.000000	1.000000	32.416700
61.000000	1.000000	32.816700
62.000000	1.000000	32.450000
63.000000	1.000000	31.233300
64.000000	1.000000	31.416700
65.000000	1.000000	31.033300
66.000000	1.000000	30.933300
67.000000	1.000000	30.300000
68.000000	1.000000	34.800000
69.000000	1.000000	34.950000
70.000000	1.000000	34.983300
71.000000	1.000000	34.633300
72.000000	1.000000	34.200000
73.000000	1.000000	34.283300
74.000000	1.000000	33.650000
75.000000	1.000000	31.078000
76.000000	1.000000	30.250000
77.000000	1.000000	30.500000
78.000000	1.000000	33.297200
79.000000	1.000000	32.900000
80.000000	1.000000	34.300000
81.000000	1.000000	34.966700
82.000000	1.000000	34.916700
83.000000	1.000000	33.685000
84.000000	1.000000	33.816700
85.000000	1.000000	33.866700
86.000000	1.000000	33.316700
87.000000	1.000000	33.166700
88.000000	1.000000	32.200000
89.000000	1.000000	32.483300
90.000000	1.000000	32.500000
91.000000	1.000000	31.283300
92.000000	1.000000	31.750000
93.000000	1.000000	31.916700
94.000000	1.000000	31.850000
95.000000	1.000000	30.483300
96.000000	1.000000	30.866700
97.000000	1.000000	33.816700
98.000000	1.000000	34.553600
99.000000	1.000000	33.594700
100.000000	1.000000	32.668300
101.000000	1.000000	31.379200
102.000000	1.000000	36.316700
103.000000	1.000000	36.716700
104.000000	1.000000	36.483300
105.000000	1.000000	36.433300
106.000000	1.000000	36.516700
107.000000	1.000000	35.850000
108.000000	1.000000	35.516700
109.000000	1.000000	35.766700
110.000000	1.000000	35.383300
111.000000	1.000000	35.783300
112.000000	1.000000	35.650000
113.000000	1.000000	34.900000
114.000000	1.000000	34.583300
115.000000	1.000000	34.666700
116.000000	1.000000	34.850000
117.000000	1.000000	34.666700
118.000000	1.000000	34.666700
119.000000	1.000000	33.550000
120.000000	1.000000	33.883300
121.000000	1.000000	33.683300
122.000000	1.000000	33.016700
123.000000	1.000000	33.883300
124.000000	1.000000	33.700000
125.000000	1.000000	32.850000
126.000000	1.000000	32.833300
127.000000	1.000000	32.333300
128.000000	1.000000	32.933300
129.000000	1.000000	32.033300
130.000000	1.000000	32.483300
131.000000	1.000000	31.966700
132.000000	1.000000	31.383300
133.000000	1.000000	31.516700
134.000000	1.000000	31.816700
135.000000	1.000000	36.283300
136.000000	1.000000	36.300000
137.000000	1.000000	36.900000
138.000000	1.000000	36.383300
139.000000	1.000000	36.366700
140.000000	1.000000	35.113500
141.000000	1.000000	35.416700
142.000000	1.000000	35.033300
143.000000	1.000000	35.150000
144.000000	1.000000	35.283300
145.000000	1.000000	35.583300
146.000000	1.000000	34.233300
147.000000	1.000000	34.766700
148.000000	1.000000	34.350000
149.000000	1.000000	34.700000
150.000000	1.000000	34.116700
151.000000	1.000000	33.216700
152.000000	1.000000	33.283300
153.000000	1.000000	33.333300
154.000000	1.000000	33.816700
155.000000	1.000000	33.166700
156.000000	1.000000	33.866700
157.000000	1.000000	32.850000
158.000000	1.000000	32.166700
159.000000	1.000000	32.566700
160.000000	1.000000	32.533300
161.000000	1.000000	32.700000
162.000000	1.000000	32.400000
163.000000	1.000000	31.716700
164.000000	1.000000	31.950000
165.000000	1.000000	31.633300
166.000000	1.000000	36.683300
167.000000	1.000000	36.600000
168.000000	1.000000	36.283300
169.000000	1.000000	35.850000
170.000000	1.000000	35.450000
171.000000	1.000000	35.300000
172.000000	1.000000	34.733300
173.000000	1.000000	34.483300
174.000000	1.000000	33.883300
175.000000	1.000000	33.066700
176.000000	1.000000	33.800000
177.000000	1.000000	33.700000
178.000000	1.000000	32.950000
179.000000	1.000000	31.966700
180.000000	1.000000	31.983300
181.000000	1.000000	32.350000
182.000000	1.000000	35.850000
183.000000	1.000000	31.916700
184.000000	1.000000	31.600000
185.000000	1.000000	33.300000
186.000000	1.000000	33.166700
187.000000	1.000000	33.900000
188.000000	1.000000	33.583300
189.000000	1.000000	33.366700
190.000000	1.000000	33.666700
191.000000	1.000000	33.700000
192.000000	1.000000	34.933300
193.000000	1.000000	34.716700
194.000000	1.000000	34.050000
195.000000	1.000000	34.616700
196.000000	1.000000	34.350000
197.000000	1.000000	34.050000
198.000000	1.000000	34.700000
199.000000	1.000000	34.983300
200.000000	1.000000	35.533300
201.000000	1.000000	35.516700
202.000000	1.000000	35.316700
203.000000	1.000000	35.900000
204.000000	1.000000	35.633300
205.000000	1.000000	35.566700
206.000000	1.000000	35.416700
207.000000	1.000000	35.816700
208.000000	1.000000	35.366700
209.000000	1.000000	36.450000
210.000000	1.000000	36.100000
211.000000	1.000000	36.400000
212.000000	1.000000	36.100000
213.000000	1.000000	36.400000
214.000000	1.000000	33.940600
215.000000	1.000000	34.633300
216.000000	1.000000	34.700000
217.000000	1.000000	34.827800
218.000000	1.000000	35.516700
219.000000	1.000000	35.316700
220.000000	1.000000	35.616700
221.000000	1.000000	35.233300
222.000000	1.000000	35.683300
223.000000	1.000000	33.683300
224.000000	1.000000	41.538900
225.000000	1.000000	41.916700
226.000000	1.000000	41.166700
227.000000	1.000000	41.100000
228.000000	1.000000	41.750000
229.000000	1.000000	40.250000
230.000000	1.000000	40.416700
231.000000	1.000000	40.350000
232.000000	1.000000	40.500000
233.000000	1.000000	40.550000
234.000000	1.000000	39.250000
235.000000	1.000000	39.550000
236.000000	1.000000	39.266700
237.000000	1.000000	39.150000
238.000000	1.000000	38.966700
239.000000	1.000000	38.066700
240.000000	1.000000	38.533300
241.000000	1.000000	38.183300
242.000000	1.000000	37.683300
243.000000	1.000000	37.933300
244.000000	1.000000	37.583300
245.000000	1.000000	37.350000
246.000000	1.000000	37.216700
247.000000	1.000000	36.533300
248.000000	1.000000	36.766700
249.000000	1.000000	36.316700
250.000000	1.000000	36.800000
251.000000	1.000000	36.333300
252.000000	1.000000	36.716700
253.000000	1.000000	36.150000
254.000000	1.000000	36.283300
255.000000	1.000000	35.800000
256.000000	1.000000	35.150000
257.000000	1.000000	35.716700
258.000000	1.000000	35.083300
259.000000	1.000000	35.316700
260.000000	1.000000	35.483300
261.000000	1.000000	34.483300
262.000000	1.000000	34.350000
263.000000	1.000000	34.866700
264.000000	1.000000	34.566700
265.000000	1.000000	34.850000
266.000000	1.000000	34.400000
267.000000	1.000000	34.266700
268.000000	1.000000	33.783300
269.000000	1.000000	33.933300
270.000000	1.000000	33.400000
271.000000	1.000000	33.033300
272.000000	1.000000	33.450000
273.000000	1.000000	32.933300
274.000000	1.000000	36.866700
275.000000	1.000000	36.150000
276.000000	1.000000	36.650000
277.000000	1.000000	36.116700
278.000000	1.000000	36.350000
279.000000	1.000000	35.266700
280.000000	1.000000	37.216700
281.000000	1.000000	35.600000
282.000000	1.000000	34.883300
283.000000	1.000000	35.133300
284.000000	1.000000	35.383300
285.000000	1.000000	35.916700
286.000000	1.000000	35.800000
287.000000	1.000000	34.333300
288.000000	1.000000	34.733300
289.000000	1.000000	34.816700
290.000000	1.000000	34.083300
291.000000	1.000000	33.483300
292.000000	1.000000	38.033300
293.000000	1.000000	38.900000
294.000000	1.000000	41.616700
295.000000	1.000000	41.183300
296.000000	1.000000	40.533300
297.000000	1.000000	40.850000
298.000000	1.000000	40.883300
299.000000	1.000000	39.800000
300.000000	1.000000	39.966700
301.000000	1.000000	39.766700
302.000000	1.000000	39.183300
303.000000	1.000000	38.833300
304.000000	1.000000	37.983300
305.000000	1.000000	37.800000
306.000000	1.000000	34.483300
307.000000	1.000000	34.500000
308.000000	1.000000	34.900000
309.000000	1.000000	33.683300
310.000000	1.000000	33.233300
311.000000	1.000000	33.616700
312.000000	1.000000	32.966700
313.000000	1.000000	32.833300
314.000000	1.000000	32.833300
315.000000	1.000000	35.000000
316.000000	1.000000	38.550000
317.000000	1.000000	38.183300
318.000000	1.000000	40.600000
319.000000	1.000000	38.750000
320.000000	1.000000	33.433300
321.000000	1.000000	34.700000
322.000000	1.000000	34.283300
323.000000	1.000000	33.666700
324.000000	1.000000	33.200000
325.000000	1.000000	33.666700
326.000000	1.000000	36.450000
327.000000	1.000000	35.133300
328.000000	1.000000	35.783300
329.000000	1.000000	34.383300
330.000000	1.000000	34.500000
331.000000	1.000000	34.066700
332.000000	1.000000	34.733300
333.000000	1.000000	36.500000
334.000000	1.000000	36.483300
335.000000	1.000000	34.700000
336.000000	1.000000	33.616700
337.000000	1.000000	33.233300
338.000000	1.000000	32.900000
339.000000	1.000000	32.966700
340.000000	1.000000	35.600000
341.000000	1.000000	36.433300
342.000000	1.000000	35.066700
343.000000	1.000000	33.500000
344.000000	1.000000	35.516700
345.000000	1.000000	34.200000
346.000000	1.000000	34.250000
347.000000	1.000000	34.033300
348.000000	1.000000	36.816700
349.000000	1.000000	34.650000
350.000000	1.000000	34.800000
351.000000	1.000000	34.000000
352.000000	1.000000	34.683300
353.000000	1.000000	32.616700
354.000000	1.000000	35.266700
355.000000	1.000000	36.050000
356.000000	1.000000	35.050000
357.000000	1.000000	35.800000
358.000000	1.000000	34.850000
359.000000	1.000000	35.433300
360.000000	1.000000	35.233300
361.000000	1.000000	39.550000
362.000000	1.000000	37.200000
363.000000	1.000000	32.916700
364.000000	1.000000	41.233300
365.000000	1.000000	38.500000
366.000000	1.000000	38.750000
367.000000	1.000000	37.666700
368.000000	1.000000	37.483300
369.000000	1.000000	37.833300
370.000000	1.000000	38.266700
371.000000	1.000000	39.650000
372.000000	1.000000	39.600000
373.000000	1.000000	39.616700
374.000000	1.000000	40.233300
375.000000	1.000000	40.566700
376.000000	1.000000	40.666700
377.000000	1.000000	40.616700
378.000000	1.000000	41.750000
379.000000	1.000000	41.983300
380.000000	1.000000	41.216700
381.000000	1.000000	41.850000
382.000000	1.000000	41.233300
383.000000	1.000000	38.250000
384.000000	1.000000	36.716700
385.000000	1.000000	37.800000
386.000000	1.000000	35.933300
387.000000	1.000000	41.383300
388.000000	1.000000	41.400000
389.000000	1.000000	41.833300
390.000000	1.000000	41.483300
391.000000	1.000000	40.133300
392.000000	1.000000	40.050000
393.000000	1.000000	40.183300
394.000000	1.000000	40.200000
395.000000	1.000000	39.800000
396.000000	1.000000	39.100000
397.000000	1.000000	39.050000
398.000000	1.000000	39.566700
399.000000	1.000000	38.566700
400.000000	1.000000	38.800000
401.000000	1.000000	38.850000
402.000000	1.000000	37.266700
403.000000	1.000000	37.933300
404.000000	1.000000	37.133300
405.000000	1.000000	37.416700
406.000000	1.000000	38.350000
407.000000	1.000000	37.200000
408.000000	1.000000	36.316700
409.000000	1.000000	36.883300
410.000000	1.000000	36.083300
411.000000	1.000000	41.750000
412.000000	1.000000	41.250000
413.000000	1.000000	40.966700
414.000000	1.000000	40.800000
415.000000	1.000000	38.383300
416.000000	1.000000	37.616700
417.000000	1.000000	37.150000
418.000000	1.000000	37.300000
419.000000	1.000000	39.200000
420.000000	1.000000	39.150000
421.000000	1.000000	33.307500
422.000000	1.000000	32.800000
423.000000	1.000000	36.766700
424.000000	1.000000	33.500000
425.000000	1.000000	35.300000
426.000000	1.000000	38.379600
427.000000	1.000000	37.616700
428.000000	1.000000	40.583300
429.000000	1.000000	34.133300
430.000000	1.000000	37.166700
431.000000	1.000000	37.933300
432.000000	1.000000	35.883300
433.000000	1.000000	38.116700
434.000000	1.000000	38.266700
435.000000	1.000000	41.797200
436.000000	1.000000	41.300000
437.000000	1.000000	40.634700
438.000000	1.000000	41.149200
439.000000	1.000000	41.609200
440.000000	1.000000	41.673600
441.000000	1.000000	41.870000
442.000000	1.000000	41.053300
443.000000	1.000000	40.806400
444.000000	1.000000	40.717200
445.000000	1.000000	40.158300
446.000000	1.000000	40.962200
447.000000	1.000000	40.305000
448.000000	1.000000	40.439200
449.000000	1.000000	40.040000
450.000000	1.000000	39.511400
451.000000	1.000000	39.020800
452.000000	1.000000	38.740300
453.000000	1.000000	38.746400
454.000000	1.000000	37.612200
455.000000	1.000000	37.462800
456.000000	1.000000	36.051100
457.000000	1.000000	35.689400
458.000000	1.000000	37.777800
459.000000	1.000000	34.704200
460.000000	1.000000	41.704700
461.000000	1.000000	41.102800
462.000000	1.000000	41.563900
463.000000	1.000000	40.490600
464.000000	1.000000	39.164200
465.000000	1.000000	39.718900
466.000000	1.000000	38.153100
467.000000	1.000000	40.883300
468.000000	1.000000	40.150000
469.000000	1.000000	39.069600
470.000000	1.000000	41.950000
471.000000	1.000000	41.433300
472.000000	1.000000	41.866700
473.000000	1.000000	40.616700
474.000000	1.000000	33.916700
475.000000	1.000000	41.266700
476.000000	1.000000	36.357800
477.000000	1.000000	40.616700
478.000000	1.000000	40.733300
479.000000	1.000000	40.800000
480.000000	1.000000	40.150000
481.000000	1.000000	40.500000
482.000000	1.000000	40.616700
483.000000	1.000000	40.183300
484.000000	1.000000	40.650000
485.000000	1.000000	39.416700
486.000000	1.000000	39.983300
487.000000	1.000000	39.233300
488.000000	1.000000	39.183300
489.000000	1.000000	39.450000
490.000000	1.000000	39.866700
491.000000	1.000000	39.883300
492.000000	1.000000	38.700000
493.000000	1.000000	38.300000
494.000000	1.000000	38.550000
495.000000	1.000000	38.016700
496.000000	1.000000	38.850000
497.000000	1.000000	38.650000
498.000000	1.000000	38.150000
499.000000	1.000000	37.533300
500.000000	1.000000	37.233300
501.000000	1.000000	37.316700
502.000000	1.000000	37.316700
503.000000	1.000000	37.633300
504.000000	1.000000	37.983300
505.000000	1.000000	37.683300
506.000000	1.000000	40.066700
507.000000	1.000000	40.266700
508.000000	1.000000	40.716700
509.000000	1.000000	40.650000
510.000000	1.000000	40.133300
511.000000	1.000000	40.716700
512.000000	1.000000	40.250000
513.000000	1.000000	39.266700
514.000000	1.000000	39.716700
515.000000	1.000000	39.516700
516.000000	1.000000	39.166700
517.000000	1.000000	39.850000
518.000000	1.000000	39.766700
519.000000	1.000000	39.200000
520.000000	1.000000	38.600000
521.000000	1.000000	38.733300
522.000000	1.000000	38.400000
523.000000	1.000000	38.850000
524.000000	1.000000	38.633300
525.000000	1.000000	38.333300
526.000000	1.000000	38.766700
527.000000	1.000000	37.733300
528.000000	1.000000	37.916700
529.000000	1.000000	37.500000
530.000000	1.000000	37.316700
531.000000	1.000000	37.100000
532.000000	1.000000	37.383300
533.000000	1.000000	37.100000
534.000000	1.000000	37.416700
535.000000	1.000000	37.183300
536.000000	1.000000	37.416700
537.000000	1.000000	37.633300
538.000000	1.000000	37.766700
539.000000	1.000000	37.500000
540.000000	1.000000	40.583300
541.000000	1.000000	40.200000
542.000000	1.000000	40.066700
543.000000	1.000000	40.750000
544.000000	1.000000	40.850000
545.000000	1.000000	40.566700
546.000000	1.000000	40.633300
547.000000	1.000000	39.516700
548.000000	1.000000	39.650000
549.000000	1.000000	39.366700
550.000000	1.000000	39.666700
551.000000	1.000000	39.983300
552.000000	1.000000	39.350000
553.000000	1.000000	39.533300
554.000000	1.000000	38.266700
555.000000	1.000000	38.833300
556.000000	1.000000	38.750000
557.000000	1.000000	38.383300
558.000000	1.000000	38.066700
559.000000	1.000000	38.166700
560.000000	1.000000	38.283300
561.000000	1.000000	37.783300
562.000000	1.000000	37.250000
563.000000	1.000000	37.066700
564.000000	1.000000	37.683300
565.000000	1.000000	37.100000
566.000000	1.000000	37.516700
567.000000	1.000000	37.166700
568.000000	1.000000	40.266700
569.000000	1.000000	40.650000
570.000000	1.000000	40.666700
571.000000	1.000000	40.566700
572.000000	1.000000	40.916700
573.000000	1.000000	40.300000
574.000000	1.000000	40.983300
575.000000	1.000000	39.450000
576.000000	1.000000	39.100000
577.000000	1.000000	39.150000
578.000000	1.000000	39.416700
579.000000	1.000000	39.733300
580.000000	1.000000	39.566700
581.000000	1.000000	39.166700
582.000000	1.000000	38.066700
583.000000	1.000000	38.433300
584.000000	1.000000	38.433300
585.000000	1.000000	38.633300
586.000000	1.000000	38.533300
587.000000	1.000000	38.766700
588.000000	1.000000	38.250000
589.000000	1.000000	37.833300
590.000000	1.000000	37.236700
591.000000	1.000000	37.650000
592.000000	1.000000	37.098900
593.000000	1.000000	37.600000
594.000000	1.000000	37.950000
595.000000	1.000000	37.200000
596.000000	1.000000	40.204400
597.000000	1.000000	40.052800
598.000000	1.000000	40.306400
599.000000	1.000000	40.016700
600.000000	1.000000	39.822800
601.000000	1.000000	39.757500
602.000000	1.000000	39.954400
603.000000	1.000000	39.917200
604.000000	1.000000	39.005000
605.000000	1.000000	38.271900
606.000000	1.000000	38.173300
607.000000	1.000000	38.054700
608.000000	1.000000	38.150300
609.000000	1.000000	37.443300
610.000000	1.000000	37.942200
611.000000	1.000000	37.839400
612.000000	1.000000	37.941100
613.000000	1.000000	37.339200
614.000000	1.000000	39.130600
615.000000	1.000000	39.983300
616.000000	1.000000	38.066700
617.000000	1.000000	37.236700
618.000000	1.000000	37.098900
619.000000	1.000000	39.800000
620.000000	1.000000	40.816700
621.000000	1.000000	39.683300
622.000000	1.000000	37.250000
623.000000	1.000000	40.431900
624.000000	1.000000	41.333300
625.000000	1.000000	41.666700
626.000000	1.000000	41.700000
627.000000	1.000000	41.416700
628.000000	1.000000	41.950000
629.000000	1.000000	41.766700
630.000000	1.000000	41.550000
631.000000	1.000000	41.533300
632.000000	1.000000	41.050000
633.000000	1.000000	41.383300
634.000000	1.000000	41.750000
635.000000	1.000000	41.250000
636.000000	1.000000	41.550000
637.000000	1.000000	41.583300
638.000000	1.000000	41.866700
639.000000	1.000000	41.733300
640.000000	1.000000	41.866700
641.000000	1.000000	39.500000
642.000000	1.000000	39.750000
643.000000	1.000000	38.950000
644.000000	1.000000	39.033300
645.000000	1.000000	39.033300
646.000000	1.000000	38.466700
647.000000	1.000000	38.666700
648.000000	1.000000	38.516700
649.000000	1.000000	38.750000
650.000000	1.000000	39.333300
651.000000	1.000000	38.666700
652.000000	1.000000	38.516700
653.000000	1.000000	38.733300
654.000000	1.000000	30.900000
655.000000	1.000000	30.366700
656.000000	1.000000	30.533300
657.000000	1.000000	30.533300
658.000000	1.000000	30.333300
659.000000	1.000000	30.583300
660.000000	1.000000	30.350000
661.000000	1.000000	30.283300
662.000000	1.000000	29.783300
663.000000	1.000000	30.183300
664.000000	1.000000	29.350000
665.000000	1.000000	30.500000
666.000000	1.000000	29.550000
667.000000	1.000000	29.166700
668.000000	1.000000	29.983300
669.000000	1.000000	28.050000
670.000000	1.000000	27.466700
671.000000	1.000000	29.900000
672.000000	1.000000	30.666700
673.000000	1.000000	28.316700
674.000000	1.000000	29.833300
675.000000	1.000000	28.016700
676.000000	1.000000	28.550000
677.000000	1.000000	27.300000
678.000000	1.000000	28.733300
679.000000	1.000000	26.300000
680.000000	1.000000	27.666700
681.000000	1.000000	25.666700
682.000000	1.000000	27.900000
683.000000	1.000000	27.883300
684.000000	1.000000	27.000000
685.000000	1.000000	26.766700
686.000000	1.000000	26.066700
687.000000	1.000000	25.683300
688.000000	1.000000	30.200000
689.000000	1.000000	30.083300
690.000000	1.000000	26.383300
691.000000	1.000000	26.066700
692.000000	1.000000	30.366700
693.000000	1.000000	30.850000
694.000000	1.000000	30.716700
695.000000	1.000000	30.500000
696.000000	1.000000	30.933300
697.000000	1.000000	30.292900
698.000000	1.000000	30.350000
699.000000	1.000000	30.283300
700.000000	1.000000	29.900000
701.000000	1.000000	30.566700
702.000000	1.000000	30.516700
703.000000	1.000000	30.000000
704.000000	1.000000	29.366700
705.000000	1.000000	29.316700
706.000000	1.000000	29.250000
707.000000	1.000000	28.650000
708.000000	1.000000	28.266700
709.000000	1.000000	28.533300
710.000000	1.000000	28.316700
711.000000	1.000000	27.900000
712.000000	1.000000	27.250000
713.000000	1.000000	27.400000
714.000000	1.000000	27.750000
715.000000	1.000000	27.350000
716.000000	1.000000	27.683300
717.000000	1.000000	26.466700
718.000000	1.000000	26.083300
719.000000	1.000000	25.650000
720.000000	1.000000	25.366700
721.000000	1.000000	25.200000
722.000000	1.000000	26.566700
723.000000	1.000000	26.950000
724.000000	1.000000	24.650000
725.000000	1.000000	29.550000
726.000000	1.000000	28.350000
727.000000	1.000000	26.433300
728.000000	1.000000	25.966700
729.000000	1.000000	30.383300
730.000000	1.000000	30.813700
731.000000	1.000000	30.283300
732.000000	1.000000	29.466700
733.000000	1.000000	28.100000
734.000000	1.000000	27.750000
735.000000	1.000000	26.950000
736.000000	1.000000	29.186100
737.000000	1.000000	27.497200
738.000000	1.000000	27.683300
739.000000	1.000000	26.500000
740.000000	1.000000	25.366700
741.000000	1.000000	25.200000
742.000000	1.000000	24.598600
743.000000	1.000000	24.598600
744.000000	1.000000	30.166700
745.000000	1.000000	30.350000
746.000000	1.000000	29.216700
747.000000	1.000000	30.883300
748.000000	1.000000	28.650000
749.000000	1.000000	28.416700
750.000000	1.000000	25.416700
751.000000	1.000000	26.883300
752.000000	1.000000	26.866700
753.000000	1.000000	26.333300
754.000000	1.000000	26.833300
755.000000	1.000000	28.633300
756.000000	1.000000	26.950000
757.000000	1.000000	30.233300
758.000000	1.000000	28.566700
759.000000	1.000000	26.966700
760.000000	1.000000	30.416700
761.000000	1.000000	28.700000
762.000000	1.000000	30.900000
763.000000	1.000000	30.716700
764.000000	1.000000	31.333300
765.000000	1.000000	30.933300
766.000000	1.000000	31.916700
767.000000	1.000000	30.816700
768.000000	1.000000	31.700000
769.000000	1.000000	31.383300
770.000000	1.000000	31.900000
771.000000	1.000000	31.716700
772.000000	1.000000	32.333300
773.000000	1.000000	32.216700
774.000000	1.000000	32.700000
775.000000	1.000000	32.400000
776.000000	1.000000	32.966700
777.000000	1.000000	32.950000
778.000000	1.000000	31.200000
779.000000	1.000000	31.200000
780.000000	1.000000	33.766700
781.000000	1.000000	33.750000
782.000000	1.000000	31.283300
783.000000	1.000000	33.183300
784.000000	1.000000	33.633300
785.000000	1.000000	34.050000
786.000000	1.000000	31.133300
787.000000	1.000000	34.566700
788.000000	1.000000	34.050000
789.000000	1.000000	32.400000
790.000000	1.000000	31.616700
791.000000	1.000000	34.500000
792.000000	1.000000	33.533300
793.000000	1.000000	33.516700
794.000000	1.000000	32.200000
795.000000	1.000000	32.850000
796.000000	1.000000	32.966700
797.000000	1.000000	33.533300
798.000000	1.000000	34.666700
799.000000	1.000000	32.316700
800.000000	1.000000	34.383300
801.000000	1.000000	34.850000
802.000000	1.000000	34.900000
803.000000	1.000000	34.150000
804.000000	1.000000	33.900000
805.000000	1.000000	33.633300
806.000000	1.000000	33.600000
807.000000	1.000000	33.100000
808.000000	1.000000	33.650000
809.000000	1.000000	33.000000
810.000000	1.000000	32.133300
811.000000	1.000000	32.183300
812.000000	1.000000	32.900000
813.000000	1.000000	31.916700
814.000000	1.000000	31.933300
815.000000	1.000000	32.583300
816.000000	1.000000	31.450000
817.000000	1.000000	31.800000
818.000000	1.000000	30.650000
819.000000	1.000000	30.633300
820.000000	1.000000	30.750000
821.000000	1.000000	32.383300
822.000000	1.000000	32.216700
823.000000	1.000000	31.016700
824.000000	1.000000	33.766700
825.000000	1.000000	33.633300
826.000000	1.000000	31.450000
827.000000	1.000000	31.600000
828.000000	1.000000	30.783300
829.000000	1.000000	31.060600
830.000000	1.000000	31.727800
831.000000	1.000000	31.699400
832.000000	1.000000	32.638600
833.000000	1.000000	32.698300
834.000000	1.000000	31.237200
835.000000	1.000000	32.453000
836.000000	1.000000	31.557500
837.000000	1.000000	32.546400
838.000000	1.000000	32.859400
839.000000	1.000000	33.879400
840.000000	1.000000	33.680600
841.000000	1.000000	33.382000
842.000000	1.000000	33.403900
843.000000	1.000000	33.651100
844.000000	1.000000	34.198100
845.000000	1.000000	34.393100
846.000000	1.000000	34.092200
847.000000	1.000000	34.906300
848.000000	1.000000	33.150000
849.000000	1.000000	48.550000
850.000000	1.000000	47.783300
851.000000	1.000000	47.033300
852.000000	1.000000	46.450000
853.000000	1.000000	46.066700
854.000000	1.000000	46.750000
855.000000	1.000000	45.933300
856.000000	1.000000	45.850000
857.000000	1.000000	45.700000
858.000000	1.000000	45.000000
859.000000	1.000000	44.516700
860.000000	1.000000	44.483300
861.000000	1.000000	44.550000
862.000000	1.000000	44.783300
863.000000	1.000000	44.233300
864.000000	1.000000	44.016700
865.000000	1.000000	43.433300
866.000000	1.000000	43.750000
867.000000	1.000000	43.816700
868.000000	1.000000	43.416700
869.000000	1.000000	43.150000
870.000000	1.000000	43.533300
871.000000	1.000000	42.883300
872.000000	1.000000	42.816700
873.000000	1.000000	42.233300
874.000000	1.000000	42.683300
875.000000	1.000000	42.850000
876.000000	1.000000	42.966700
877.000000	1.000000	48.333300
878.000000	1.000000	45.716700
879.000000	1.000000	44.416700
880.000000	1.000000	43.916700
881.000000	1.000000	42.933300
882.000000	1.000000	42.866700
883.000000	1.000000	47.116700
884.000000	1.000000	46.583300
885.000000	1.000000	46.533300
886.000000	1.000000	45.433300
887.000000	1.000000	45.250000
888.000000	1.000000	45.183300
889.000000	1.000000	44.316700
890.000000	1.000000	44.866700
891.000000	1.000000	44.416700
892.000000	1.000000	44.316700
893.000000	1.000000	43.083300
894.000000	1.000000	43.750000
895.000000	1.000000	43.316700
896.000000	1.000000	43.216700
897.000000	1.000000	43.866700
898.000000	1.000000	43.700000
899.000000	1.000000	42.550000
900.000000	1.000000	42.650000
901.000000	1.000000	42.450000
902.000000	1.000000	42.066700
903.000000	1.000000	42.350000
904.000000	1.000000	42.133300
905.000000	1.000000	43.483300
906.000000	1.000000	43.566700
907.000000	1.000000	43.866700
908.000000	1.000000	43.550000
909.000000	1.000000	43.516700
910.000000	1.000000	47.866700
911.000000	1.000000	47.533300
912.000000	1.000000	42.383300
913.000000	1.000000	42.166700
914.000000	1.000000	42.066700
915.000000	1.000000	42.183300
916.000000	1.000000	42.150000
917.000000	1.000000	42.016700
918.000000	1.000000	41.400000
919.000000	1.000000	41.500000
920.000000	1.000000	41.200000
921.000000	1.000000	41.350000
922.000000	1.000000	41.333300
923.000000	1.000000	41.650000
924.000000	1.000000	41.083300
925.000000	1.000000	41.933300
926.000000	1.000000	41.166700
927.000000	1.000000	41.533300
928.000000	1.000000	41.216700
929.000000	1.000000	41.433300
930.000000	1.000000	40.800000
931.000000	1.000000	40.216700
932.000000	1.000000	40.100000
933.000000	1.000000	40.650000
934.000000	1.000000	40.916700
935.000000	1.000000	40.866700
936.000000	1.000000	40.600000
937.000000	1.000000	40.933300
938.000000	1.000000	40.600000
939.000000	1.000000	40.483300
940.000000	1.000000	40.933300
941.000000	1.000000	40.083300
942.000000	1.000000	40.716700
943.000000	1.000000	40.900000
944.000000	1.000000	40.250000
945.000000	1.000000	40.650000
946.000000	1.000000	39.900000
947.000000	1.000000	39.983300
948.000000	1.000000	39.433300
949.000000	1.000000	39.800000
950.000000	1.000000	39.383300
951.000000	1.000000	39.583300
952.000000	1.000000	39.466700
953.000000	1.000000	39.400000
954.000000	1.000000	39.550000
955.000000	1.000000	39.900000
956.000000	1.000000	39.366700
957.000000	1.000000	39.316700
958.000000	1.000000	39.616700
959.000000	1.000000	39.333300
960.000000	1.000000	38.383300
961.000000	1.000000	38.533300
962.000000	1.000000	38.700000
963.000000	1.000000	38.666700
964.000000	1.000000	38.350000
965.000000	1.000000	38.216700
966.000000	1.000000	38.400000
967.000000	1.000000	38.716700
968.000000	1.000000	38.683300
969.000000	1.000000	38.833300
970.000000	1.000000	37.233300
971.000000	1.000000	37.966700
972.000000	1.000000	37.316700
973.000000	1.000000	37.600000
974.000000	1.000000	37.066700
975.000000	1.000000	39.000000
976.000000	1.000000	42.133300
977.000000	1.000000	42.400000
978.000000	1.000000	41.333300
979.000000	1.000000	41.466700
980.000000	1.000000	41.300000
981.000000	1.000000	40.050000
982.000000	1.000000	40.333300
983.000000	1.000000	40.016700
984.000000	1.000000	40.283300
985.000000	1.000000	39.283300
986.000000	1.000000	39.400000
987.000000	1.000000	39.100000
988.000000	1.000000	39.133300
989.000000	1.000000	38.316700
990.000000	1.000000	38.033300
991.000000	1.000000	37.200000
992.000000	1.000000	37.600000
993.000000	1.000000	42.183300
994.000000	1.000000	39.900000
995.000000	1.000000	42.400000
996.000000	1.000000	42.433300
997.000000	1.000000	42.216700
998.000000	1.000000	41.083300
999.000000	1.000000	42.800000
1000.000000	1.000000	41.583300
1001.000000	1.000000	39.916700
1002.000000	1.000000	40.250000
1003.000000	1.000000	42.733300
1004.000000	1.000000	39.933300
1005.000000	1.000000	39.800000
1006.000000	1.000000	39.833300
1007.000000	1.000000	39.916700
1008.000000	1.000000	39.366700
1009.000000	1.000000	38.833300
1010.000000	1.000000	38.516700
1011.000000	1.000000	37.816700
1012.000000	1.000000	37.350000
1013.000000	1.000000	39.954700
1014.000000	1.000000	41.600000
1015.000000	1.000000	41.333300
1016.000000	1.000000	41.733300
1017.000000	1.000000	41.283300
1018.000000	1.000000	41.033300
1019.000000	1.000000	41.566700
1020.000000	1.000000	41.016700
1021.000000	1.000000	41.101400
1022.000000	1.000000	41.600000
1023.000000	1.000000	40.666700
1024.000000	1.000000	40.416700
1025.000000	1.000000	40.733300
1026.000000	1.000000	40.616700
1027.000000	1.000000	40.150000
1028.000000	1.000000	40.216700
1029.000000	1.000000	40.033300
1030.000000	1.000000	40.133300
1031.000000	1.000000	40.516700
1032.000000	1.000000	40.850000
1033.000000	1.000000	40.683300
1034.000000	1.000000	39.333300
1035.000000	1.000000	39.566700
1036.000000	1.000000	39.083300
1037.000000	1.000000	39.633300
1038.000000	1.000000	39.900000
1039.000000	1.000000	39.250000
1040.000000	1.000000	39.083300
1041.000000	1.000000	39.683300
1042.000000	1.000000	39.466700
1043.000000	1.000000	39.550000
1044.000000	1.000000	39.483300
1045.000000	1.000000	38.666700
1046.000000	1.000000	38.566700
1047.000000	1.000000	38.100000
1048.000000	1.000000	38.783300
1049.000000	1.000000	38.400000
1050.000000	1.000000	38.916700
1051.000000	1.000000	38.633300
1052.000000	1.000000	38.266700
1053.000000	1.000000	38.766700
1054.000000	1.000000	38.716700
1055.000000	1.000000	37.983300
1056.000000	1.000000	41.536100
1057.000000	1.000000	41.633300
1058.000000	1.000000	41.101400
1059.000000	1.000000	40.216700
1060.000000	1.000000	40.134700
1061.000000	1.000000	41.536100
1062.000000	1.000000	41.391400
1063.000000	1.000000	41.636900
1064.000000	1.000000	41.750600
1065.000000	1.000000	40.970000
1066.000000	1.000000	40.198900
1067.000000	1.000000	40.810000
1068.000000	1.000000	39.982200
1069.000000	1.000000	39.945800
1070.000000	1.000000	39.932200
1071.000000	1.000000	39.683100
1072.000000	1.000000	39.125800
1073.000000	1.000000	38.767200
1074.000000	1.000000	38.951100
1075.000000	1.000000	37.914400
1076.000000	1.000000	39.944400
1077.000000	1.000000	39.033300
1078.000000	1.000000	41.700000
1079.000000	1.000000	41.057200
1080.000000	1.000000	40.766700
1081.000000	1.000000	40.650000
1082.000000	1.000000	40.883300
1083.000000	1.000000	40.633300
1084.000000	1.000000	40.633300
1085.000000	1.000000	41.966700
1086.000000	1.000000	41.566700
1087.000000	1.000000	41.716700
1088.000000	1.000000	41.700000
1089.000000	1.000000	41.650000
1090.000000	1.000000	41.400000
1091.000000	1.000000	41.666700
1092.000000	1.000000	41.650000
1093.000000	1.000000	41.750000
1094.000000	1.000000	41.450000
1095.000000	1.000000	41.116700
1096.000000	1.000000	42.050000
1097.000000	1.000000	42.200000
1098.000000	1.000000	42.183300
1099.000000	1.000000	42.416700
1100.000000	1.000000	42.216700
1101.000000	1.000000	42.966700
1102.000000	1.000000	42.133300
1103.000000	1.000000	42.033300
1104.000000	1.000000	42.616700
1105.000000	1.000000	42.533300
1106.000000	1.000000	42.633300
1107.000000	1.000000	42.466700
1108.000000	1.000000	43.050000
1109.000000	1.000000	43.333300
1110.000000	1.000000	43.016700
1111.000000	1.000000	43.200000
1112.000000	1.000000	43.033300
1113.000000	1.000000	43.266700
1114.000000	1.000000	40.633300
1115.000000	1.000000	41.716700
1116.000000	1.000000	42.200000
1117.000000	1.000000	42.150000
1118.000000	1.000000	43.016700
1119.000000	1.000000	37.050000
1120.000000	1.000000	37.600000
1121.000000	1.000000	37.850000
1122.000000	1.000000	37.866700
1123.000000	1.000000	37.983300
1124.000000	1.000000	37.383300
1125.000000	1.000000	37.250000
1126.000000	1.000000	37.966700
1127.000000	1.000000	37.533300
1128.000000	1.000000	37.216700
1129.000000	1.000000	37.133300
1130.000000	1.000000	37.950000
1131.000000	1.000000	38.800000
1132.000000	1.000000	38.900000
1133.000000	1.000000	38.450000
1134.000000	1.000000	38.916700
1135.000000	1.000000	38.316700
1136.000000	1.000000	38.850000
1137.000000	1.000000	38.983300
1138.000000	1.000000	38.450000
1139.000000	1.000000	38.550000
1140.000000	1.000000	38.166700
1141.000000	1.000000	38.733300
1142.000000	1.000000	38.683300
1143.000000	1.000000	39.633300
1144.000000	1.000000	39.050000
1145.000000	1.000000	39.250000
1146.000000	1.000000	39.883300
1147.000000	1.000000	39.716700
1148.000000	1.000000	39.983300
1149.000000	1.000000	39.150000
1150.000000	1.000000	39.333300
1151.000000	1.000000	39.666700
1152.000000	1.000000	39.716700
1153.000000	1.000000	39.683300
1154.000000	1.000000	38.900000
1155.000000	1.000000	37.316700
1156.000000	1.000000	39.183300
1157.000000	1.000000	37.300000
1158.000000	1.000000	38.816700
1159.000000	1.000000	37.309700
1160.000000	1.000000	37.369400
1161.000000	1.000000	37.794400
1162.000000	1.000000	37.797200
1163.000000	1.000000	37.855600
1164.000000	1.000000	37.825000
1165.000000	1.000000	37.830600
1166.000000	1.000000	37.388900
1167.000000	1.000000	38.216700
1168.000000	1.000000	38.681000
1169.000000	1.000000	38.508100
1170.000000	1.000000	38.202800
1171.000000	1.000000	38.680600
1172.000000	1.000000	38.319400
1173.000000	1.000000	38.466700
1174.000000	1.000000	38.191700
1175.000000	1.000000	39.783300
1176.000000	1.000000	39.652800
1177.000000	1.000000	39.566700
1178.000000	1.000000	39.566700
1179.000000	1.000000	39.336100
1180.000000	1.000000	39.494400
1181.000000	1.000000	39.119400
1182.000000	1.000000	36.650000
1183.000000	1.000000	36.933300
1184.000000	1.000000	36.700000
1185.000000	1.000000	36.783300
1186.000000	1.000000	36.666700
1187.000000	1.000000	36.966700
1188.000000	1.000000	36.933300
1189.000000	1.000000	36.816700
1190.000000	1.000000	36.650000
1191.000000	1.000000	36.650000
1192.000000	1.000000	36.816700
1193.000000	1.000000	36.866700
1194.000000	1.000000	37.433300
1195.000000	1.000000	37.750000
1196.000000	1.000000	37.233300
1197.000000	1.000000	37.416700
1198.000000	1.000000	37.766700
1199.000000	1.000000	37.633300
1200.000000	1.000000	37.983300
1201.000000	1.000000	37.833300
1202.000000	1.000000	37.333300
1203.000000	1.000000	37.433300
1204.000000	1.000000	37.950000
1205.000000	1.000000	37.583300
1206.000000	1.000000	37.433300
1207.000000	1.000000	37.933300
1208.000000	1.000000	37.266700
1209.000000	1.000000	37.833300
1210.000000	1.000000	37.650000
1211.000000	1.000000	37.583300
1212.000000	1.000000	37.233300
1213.000000	1.000000	37.600000
1214.000000	1.000000	37.166700
1215.000000	1.000000	37.616700
1216.000000	1.000000	37.366700
1217.000000	1.000000	38.300000
1218.000000	1.000000	38.366700
1219.000000	1.000000	38.700000
1220.000000	1.000000	38.433300
1221.000000	1.000000	38.366700
1222.000000	1.000000	38.033300
1223.000000	1.000000	38.183300
1224.000000	1.000000	38.216700
1225.000000	1.000000	38.500000
1226.000000	1.000000	38.416700
1227.000000	1.000000	36.926100
1228.000000	1.000000	36.862500
1229.000000	1.000000	37.750000
1230.000000	1.000000	37.733300
1231.000000	1.000000	37.633300
1232.000000	1.000000	37.983300
1233.000000	1.000000	37.825300
1234.000000	1.000000	37.244300
1235.000000	1.000000	37.592800
1236.000000	1.000000	37.107100
1237.000000	1.000000	38.383300
1238.000000	1.000000	38.466700
1239.000000	1.000000	37.200000
1240.000000	1.000000	29.683300
1241.000000	1.000000	29.483300
1242.000000	1.000000	29.900000
1243.000000	1.000000	29.683300
1244.000000	1.000000	29.900000
1245.000000	1.000000	29.783300
1246.000000	1.000000	29.850000
1247.000000	1.000000	30.266700
1248.000000	1.000000	30.700000
1249.000000	1.000000	30.883300
1250.000000	1.000000	30.066700
1251.000000	1.000000	30.783300
1252.000000	1.000000	30.650000
1253.000000	1.000000	30.766700
1254.000000	1.000000	30.016700
1255.000000	1.000000	30.833300
1256.000000	1.000000	31.183300
1257.000000	1.000000	31.966700
1258.000000	1.000000	31.566700
1259.000000	1.000000	31.500000
1260.000000	1.000000	31.583300
1261.000000	1.000000	31.016700
1262.000000	1.000000	32.733300
1263.000000	1.000000	32.366700
1264.000000	1.000000	32.250000
1265.000000	1.000000	32.466700
1266.000000	1.000000	32.066700
1267.000000	1.000000	32.566700
1268.000000	1.000000	29.550000
1269.000000	1.000000	29.783300
1270.000000	1.000000	29.916700
1271.000000	1.000000	30.800000
1272.000000	1.000000	30.266700
1273.000000	1.000000	30.083300
1274.000000	1.000000	31.716700
1275.000000	1.000000	31.550000
1276.000000	1.000000	32.616700
1277.000000	1.000000	32.800000
1278.000000	1.000000	32.883300
1279.000000	1.000000	29.688600
1280.000000	1.000000	29.984200
1281.000000	1.000000	29.995800
1282.000000	1.000000	30.269400
1283.000000	1.000000	30.978300
1284.000000	1.000000	30.422200
1285.000000	1.000000	30.409700
1286.000000	1.000000	31.737500
1287.000000	1.000000	32.000000
1288.000000	1.000000	31.459700
1289.000000	1.000000	32.855000
1290.000000	1.000000	32.974700
1291.000000	1.000000	32.111100
1292.000000	1.000000	29.683300
1293.000000	1.000000	29.750000
1294.000000	1.000000	29.850000
1295.000000	1.000000	29.766700
1296.000000	1.000000	29.891200
1297.000000	1.000000	30.250000
1298.000000	1.000000	30.666700
1299.000000	1.000000	30.766700
1300.000000	1.000000	31.700000
1301.000000	1.000000	31.183300
1302.000000	1.000000	32.383300
1303.000000	1.000000	32.383300
1304.000000	1.000000	31.550000
1305.000000	1.000000	32.800000
1306.000000	1.000000	32.750600
1307.000000	1.000000	30.366700
1308.000000	1.000000	30.766700
1309.000000	1.000000	31.583300
1310.000000	1.000000	32.580300
1311.000000	1.000000	32.051100
1312.000000	1.000000	32.973900
1313.000000	1.000000	31.987800
1314.000000	1.000000	31.955300
1315.000000	1.000000	31.899200
1316.000000	1.000000	30.474400
1317.000000	1.000000	29.818100
1318.000000	1.000000	30.766700
1319.000000	1.000000	30.333300
1320.000000	1.000000	32.283300
1321.000000	1.000000	30.483300
1322.000000	1.000000	30.416700
1323.000000	1.000000	43.250000
1324.000000	1.000000	43.633300
1325.000000	1.000000	43.500000
1326.000000	1.000000	43.150000
1327.000000	1.000000	43.983300
1328.000000	1.000000	44.916700
1329.000000	1.000000	44.600000
1330.000000	1.000000	44.233300
1331.000000	1.000000	44.300000
1332.000000	1.000000	44.883300
1333.000000	1.000000	44.733300
1334.000000	1.000000	44.150000
1335.000000	1.000000	44.316700
1336.000000	1.000000	44.000000
1337.000000	1.000000	44.316700
1338.000000	1.000000	44.683300
1339.000000	1.000000	44.166700
1340.000000	1.000000	44.500000
1341.000000	1.000000	44.983300
1342.000000	1.000000	44.616700
1343.000000	1.000000	44.566700
1344.000000	1.000000	44.833300
1345.000000	1.000000	44.650000
1346.000000	1.000000	44.533300
1347.000000	1.000000	44.416700
1348.000000	1.000000	44.800000
1349.000000	1.000000	44.983300
1350.000000	1.000000	44.716700
1351.000000	1.000000	44.800000
1352.000000	1.000000	45.733300
1353.000000	1.000000	45.233300
1354.000000	1.000000	45.133300
1355.000000	1.000000	45.050000
1356.000000	1.000000	45.900000
1357.000000	1.000000	45.850000
1358.000000	1.000000	45.416700
1359.000000	1.000000	45.016700
1360.000000	1.000000	45.450000
1361.000000	1.000000	45.633300
1362.000000	1.000000	45.833300
1363.000000	1.000000	45.600000
1364.000000	1.000000	45.000000
1365.000000	1.000000	45.233300
1366.000000	1.000000	45.316700
1367.000000	1.000000	45.550000
1368.000000	1.000000	46.600000
1369.000000	1.000000	46.416700
1370.000000	1.000000	46.150000
1371.000000	1.000000	46.750000
1372.000000	1.000000	46.166700
1373.000000	1.000000	46.550000
1374.000000	1.000000	46.566700
1375.000000	1.000000	46.900000
1376.000000	1.000000	47.333300
1377.000000	1.000000	47.233300
1378.000000	1.000000	46.550000
1379.000000	1.000000	46.100000
1380.000000	1.000000	46.583300
1381.000000	1.000000	46.300000
1382.000000	1.000000	47.316700
1383.000000	1.000000	44.316700
1384.000000	1.000000	44.116700
1385.000000	1.000000	44.633300
1386.000000	1.000000	46.050000
1387.000000	1.000000	45.383300
1388.000000	1.000000	46.400000
1389.000000	1.000000	45.413900
1390.000000	1.000000	44.459500
1391.000000	1.000000	39.500000
1392.000000	1.000000	39.533300
1393.000000	1.000000	39.433300
1394.000000	1.000000	39.550000
1395.000000	1.000000	39.616700
1396.000000	1.000000	39.650000
1397.000000	1.000000	39.650000
1398.000000	1.000000	39.583300
1399.000000	1.000000	39.716700
1400.000000	1.000000	38.983300
1401.000000	1.000000	39.150000
1402.000000	1.000000	39.100000
1403.000000	1.000000	39.516700
1404.000000	1.000000	39.650000
1405.000000	1.000000	39.733300
1406.000000	1.000000	39.550000
1407.000000	1.000000	39.700000
1408.000000	1.000000	39.350000
1409.000000	1.000000	39.533300
1410.000000	1.000000	39.450000
1411.000000	1.000000	39.150000
1412.000000	1.000000	39.016700
1413.000000	1.000000	38.933300
1414.000000	1.000000	38.716700
1415.000000	1.000000	38.400000
1416.000000	1.000000	38.500000
1417.000000	1.000000	38.483300
1418.000000	1.000000	38.616700
1419.000000	1.000000	38.633300
1420.000000	1.000000	38.600000
1421.000000	1.000000	39.616700
1422.000000	1.000000	39.516700
1423.000000	1.000000	39.483300
1424.000000	1.000000	39.266700
1425.000000	1.000000	39.266700
1426.000000	1.000000	39.100000
1427.000000	1.000000	38.783300
1428.000000	1.000000	38.883300
1429.000000	1.000000	38.766700
1430.000000	1.000000	38.466700
1431.000000	1.000000	38.266700
1432.000000	1.000000	38.533300
1433.000000	1.000000	38.550000
1434.000000	1.000000	38.300000
1435.000000	1.000000	38.450000
1436.000000	1.000000	38.166700
1437.000000	1.000000	38.233300
1438.000000	1.000000	38.250000
1439.000000	1.000000	38.100000
1440.000000	1.000000	39.666700
1441.000000	1.000000	39.333300
1442.000000	1.000000	39.716700
1443.000000	1.000000	39.633300
1444.000000	1.000000	39.683300
1445.000000	1.000000	39.533300
1446.000000	1.000000	38.983300
1447.000000	1.000000	39.366700
1448.000000	1.000000	39.016700
1449.000000	1.000000	38.966700
1450.000000	1.000000	38.716700
1451.000000	1.000000	38.450000
1452.000000	1.000000	38.500000
1453.000000	1.000000	38.300000
1454.000000	1.000000	38.216700
1455.000000	1.000000	38.083300
1456.000000	1.000000	39.366700
1457.000000	1.000000	39.700000
1458.000000	1.000000	39.600000
1459.000000	1.000000	41.733300
1460.000000	1.000000	41.966700
1461.000000	1.000000	41.933300
1462.000000	1.000000	42.083300
1463.000000	1.000000	42.816700
1464.000000	1.000000	42.433300
1465.000000	1.000000	42.516700
1466.000000	1.000000	42.150000
1467.000000	1.000000	42.000000
1468.000000	1.000000	42.466700
1469.000000	1.000000	42.650000
1470.000000	1.000000	42.266700
1471.000000	1.000000	42.216700
1472.000000	1.000000	42.383300
1473.000000	1.000000	42.616700
1474.000000	1.000000	42.466700
1475.000000	1.000000	42.350000
1476.000000	1.000000	42.600000
1477.000000	1.000000	42.416700
1478.000000	1.000000	42.100000
1479.000000	1.000000	41.350000
1480.000000	1.000000	42.366700
1481.000000	1.000000	42.616700
1482.000000	1.000000	42.549700
1483.000000	1.000000	42.483300
1484.000000	1.000000	41.950000
1485.000000	1.000000	46.866700
1486.000000	1.000000	46.666700
1487.000000	1.000000	46.466700
1488.000000	1.000000	47.116700
1489.000000	1.000000	46.533300
1490.000000	1.000000	46.666700
1491.000000	1.000000	46.100000
1492.000000	1.000000	46.250000
1493.000000	1.000000	46.283300
1494.000000	1.000000	46.283300
1495.000000	1.000000	46.466700
1496.000000	1.000000	45.650000
1497.000000	1.000000	45.666700
1498.000000	1.000000	46.383300
1499.000000	1.000000	46.233300
1500.000000	1.000000	45.916700
1501.000000	1.000000	44.433300
1502.000000	1.000000	43.883300
1503.000000	1.000000	43.433300
1504.000000	1.000000	42.066700
1505.000000	1.000000	42.516700
1506.000000	1.000000	41.883300
1507.000000	1.000000	46.733300
1508.000000	1.000000	46.166700
1509.000000	1.000000	45.050000
1510.000000	1.000000	44.283300
1511.000000	1.000000	44.116700
1512.000000	1.000000	44.800000
1513.000000	1.000000	44.783300
1514.000000	1.000000	43.700000
1515.000000	1.000000	42.600000
1516.000000	1.000000	43.050000
1517.000000	1.000000	43.100000
1518.000000	1.000000	42.250000
1519.000000	1.000000	42.083300
1520.000000	1.000000	42.600000
1521.000000	1.000000	43.600000
1522.000000	1.000000	41.966700
1523.000000	1.000000	46.333300
1524.000000	1.000000	46.216700
1525.000000	1.000000	45.633300
1526.000000	1.000000	45.266700
1527.000000	1.000000	45.100000
1528.000000	1.000000	44.100000
1529.000000	1.000000	44.750000
1530.000000	1.000000	44.833300
1531.000000	1.000000	44.050000
1532.000000	1.000000	43.350000
1533.000000	1.000000	43.716700
1534.000000	1.000000	43.183300
1535.000000	1.000000	43.116700
1536.000000	1.000000	42.766700
1537.000000	1.000000	42.633300
1538.000000	1.000000	42.100000
1539.000000	1.000000	42.583300
1540.000000	1.000000	41.766700
1541.000000	1.000000	41.816700
1542.000000	1.000000	45.166700
1543.000000	1.000000	44.933300
1544.000000	1.000000	44.383300
1545.000000	1.000000	44.850000
1546.000000	1.000000	43.350000
1547.000000	1.000000	43.750000
1548.000000	1.000000	43.233300
1549.000000	1.000000	42.466700
1550.000000	1.000000	42.500000
1551.000000	1.000000	42.700000
1552.000000	1.000000	42.400000
1553.000000	1.000000	43.483300
1554.000000	1.000000	43.666700
1555.000000	1.000000	42.800000
1556.000000	1.000000	42.650000
1557.000000	1.000000	44.942200
1558.000000	1.000000	44.250000
1559.000000	1.000000	44.783300
1560.000000	1.000000	43.700000
1561.000000	1.000000	43.100000
1562.000000	1.000000	45.266700
1563.000000	1.000000	44.816700
1564.000000	1.000000	43.233300
1565.000000	1.000000	42.750000
1566.000000	1.000000	42.466700
1567.000000	1.000000	42.700000
1568.000000	1.000000	42.780600
1569.000000	1.000000	44.783300
1570.000000	1.000000	42.466700
1571.000000	1.000000	43.700000
1572.000000	1.000000	46.183300
1573.000000	1.000000	46.233300
1574.000000	1.000000	46.466700
1575.000000	1.000000	46.333300
1576.000000	1.000000	41.783300
1577.000000	1.000000	46.466700
1578.000000	1.000000	42.616700
1579.000000	1.000000	46.500000
1580.000000	1.000000	42.350000
1581.000000	1.000000	42.566700
1582.000000	1.000000	46.375000
1583.000000	1.000000	46.337500
1584.000000	1.000000	46.154200
1585.000000	1.000000	43.816700
1586.000000	1.000000	43.900000
1587.000000	1.000000	43.816700
1588.000000	1.000000	43.766700
1589.000000	1.000000	43.933300
1590.000000	1.000000	43.583300
1591.000000	1.000000	44.216700
1592.000000	1.000000	44.650000
1593.000000	1.000000	44.966700
1594.000000	1.000000	44.633300
1595.000000	1.000000	44.300000
1596.000000	1.000000	44.533300
1597.000000	1.000000	44.966700
1598.000000	1.000000	44.983300
1599.000000	1.000000	45.566700
1600.000000	1.000000	45.133300
1601.000000	1.000000	45.166700
1602.000000	1.000000	45.700000
1603.000000	1.000000	45.166700
1604.000000	1.000000	45.016700
1605.000000	1.000000	45.550000
1606.000000	1.000000	46.700000
1607.000000	1.000000	46.250000
1608.000000	1.000000	46.383300
1609.000000	1.000000	46.800000
1610.000000	1.000000	46.733300
1611.000000	1.000000	46.450000
1612.000000	1.000000	46.750000
1613.000000	1.000000	46.916700
1614.000000	1.000000	46.083300
1615.000000	1.000000	47.733300
1616.000000	1.000000	47.683300
1617.000000	1.000000	47.066700
1618.000000	1.000000	47.100000
1619.000000	1.000000	47.600000
1620.000000	1.000000	47.333300
1621.000000	1.000000	47.616700
1622.000000	1.000000	47.316700
1623.000000	1.000000	47.616700
1624.000000	1.000000	47.766700
1625.000000	1.000000	47.800000
1626.000000	1.000000	47.516700
1627.000000	1.000000	47.916700
1628.000000	1.000000	48.283300
1629.000000	1.000000	48.283300
1630.000000	1.000000	48.966700
1631.000000	1.000000	48.266700
1632.000000	1.000000	48.083300
1633.000000	1.000000	48.300000
1634.000000	1.000000	48.733300
1635.000000	1.000000	48.816700
1636.000000	1.000000	43.500000
1637.000000	1.000000	43.583300
1638.000000	1.000000	43.650000
1639.000000	1.000000	43.566700
1640.000000	1.000000	43.566700
1641.000000	1.000000	44.583300
1642.000000	1.000000	44.533300
1643.000000	1.000000	44.583300
1644.000000	1.000000	44.283300
1645.000000	1.000000	44.133300
1646.000000	1.000000	45.900000
1647.000000	1.000000	45.266700
1648.000000	1.000000	45.550000
1649.000000	1.000000	45.583300
1650.000000	1.000000	46.600000
1651.000000	1.000000	46.416700
1652.000000	1.000000	46.433300
1653.000000	1.000000	46.100000
1654.000000	1.000000	47.750000
1655.000000	1.000000	47.483300
1656.000000	1.000000	47.766700
1657.000000	1.000000	47.800000
1658.000000	1.000000	47.616700
1659.000000	1.000000	47.416700
1660.000000	1.000000	47.400000
1661.000000	1.000000	48.350000
1662.000000	1.000000	48.433300
1663.000000	1.000000	48.766700
1664.000000	1.000000	48.733300
1665.000000	1.000000	47.383300
1666.000000	1.000000	47.616700
1667.000000	1.000000	45.466700
1668.000000	1.000000	46.966700
1669.000000	1.000000	44.050000
1670.000000	1.000000	45.266700
1671.000000	1.000000	31.183300
1672.000000	1.000000	31.450000
1673.000000	1.000000	34.500000
1674.000000	1.000000	34.816700
1675.000000	1.000000	33.166700
1676.000000	1.000000	32.816700
1677.000000	1.000000	33.216700
1678.000000	1.000000	32.083300
1679.000000	1.000000	31.483300
1680.000000	1.000000	31.700000
1681.000000	1.000000	34.983300
1682.000000	1.000000	34.733300
1683.000000	1.000000	33.650000
1684.000000	1.000000	33.633300
1685.000000	1.000000	32.333300
1686.000000	1.000000	32.550000
1687.000000	1.000000	31.616700
1688.000000	1.000000	31.133300
1689.000000	1.000000	30.933300
1690.000000	1.000000	30.700000
1691.000000	1.000000	34.966700
1692.000000	1.000000	34.300000
1693.000000	1.000000	33.150000
1694.000000	1.000000	32.800000
1695.000000	1.000000	33.866700
1696.000000	1.000000	32.483300
1697.000000	1.000000	31.233300
1698.000000	1.000000	31.666700
1699.000000	1.000000	30.400000
1700.000000	1.000000	30.733300
1701.000000	1.000000	31.183300
1702.000000	1.000000	34.416700
1703.000000	1.000000	33.700000
1704.000000	1.000000	30.583300
1705.000000	1.000000	30.516700
1706.000000	1.000000	30.650000
1707.000000	1.000000	31.366700
1708.000000	1.000000	32.000000
1709.000000	1.000000	32.466700
1710.000000	1.000000	32.650000
1711.000000	1.000000	33.769700
1712.000000	1.000000	33.990800
1713.000000	1.000000	33.796100
1714.000000	1.000000	36.816700
1715.000000	1.000000	36.600000
1716.000000	1.000000	36.850000
1717.000000	1.000000	36.866700
1718.000000	1.000000	36.650000
1719.000000	1.000000	36.566700
1720.000000	1.000000	37.300000
1721.000000	1.000000	37.250000
1722.000000	1.000000	37.600000
1723.000000	1.000000	37.366700
1724.000000	1.000000	37.900000
1725.000000	1.000000	37.750000
1726.000000	1.000000	37.516700
1727.000000	1.000000	37.450000
1728.000000	1.000000	37.750000
1729.000000	1.000000	37.150000
1730.000000	1.000000	38.516700
1731.000000	1.000000	38.083300
1732.000000	1.000000	38.916700
1733.000000	1.000000	38.283300
1734.000000	1.000000	38.566700
1735.000000	1.000000	38.450000
1736.000000	1.000000	38.200000
1737.000000	1.000000	38.966700
1738.000000	1.000000	39.650000
1739.000000	1.000000	39.733300
1740.000000	1.000000	39.450000
1741.000000	1.000000	39.433300
1742.000000	1.000000	39.333300
1743.000000	1.000000	39.400000
1744.000000	1.000000	39.733300
1745.000000	1.000000	39.650000
1746.000000	1.000000	40.466700
1747.000000	1.000000	40.066700
1748.000000	1.000000	40.083300
1749.000000	1.000000	40.083300
1750.000000	1.000000	40.466700
1751.000000	1.000000	36.950000
1752.000000	1.000000	36.733300
1753.000000	1.000000	36.650000
1754.000000	1.000000	36.883300
1755.000000	1.000000	37.233300
1756.000000	1.000000	37.666700
1757.000000	1.000000	37.516700
1758.000000	1.000000	37.333300
1759.000000	1.000000	38.350000
1760.000000	1.000000	38.156700
1761.000000	1.000000	39.103300
1762.000000	1.000000	39.783300
1763.000000	1.000000	39.400000
1764.000000	1.000000	40.166700
1765.000000	1.000000	40.100000
1766.000000	1.000000	40.033300
1767.000000	1.000000	37.600000
1768.000000	1.000000	37.750800
1769.000000	1.000000	38.483300
1770.000000	1.000000	38.450000
1771.000000	1.000000	38.966700
1772.000000	1.000000	39.416700
1773.000000	1.000000	39.400000
1774.000000	1.000000	39.733300
1775.000000	1.000000	40.466700
1776.000000	1.000000	40.083300
1777.000000	1.000000	40.450000
1778.000000	1.000000	38.383300
1779.000000	1.000000	38.383300
1780.000000	1.000000	48.366700
1781.000000	1.000000	48.116700
1782.000000	1.000000	48.783300
1783.000000	1.000000	48.833300
1784.000000	1.000000	48.866700
1785.000000	1.000000	48.050000
1786.000000	1.000000	48.333300
1787.000000	1.000000	48.416700
1788.000000	1.000000	48.183300
1789.000000	1.000000	48.183300
1790.000000	1.000000	48.083300
1791.000000	1.000000	48.833300
1792.000000	1.000000	47.366700
1793.000000	1.000000	47.700000
1794.000000	1.000000	47.166700
1795.000000	1.000000	47.316700
1796.000000	1.000000	47.483300
1797.000000	1.000000	47.516700
1798.000000	1.000000	47.750000
1799.000000	1.000000	47.350000
1800.000000	1.000000	47.550000
1801.000000	1.000000	47.866700
1802.000000	1.000000	47.600000
1803.000000	1.000000	47.433300
1804.000000	1.000000	46.916700
1805.000000	1.000000	46.700000
1806.000000	1.000000	46.633300
1807.000000	1.000000	46.116700
1808.000000	1.000000	46.333300
1809.000000	1.000000	46.150000
1810.000000	1.000000	46.816700
1811.000000	1.000000	46.566700
1812.000000	1.000000	46.250000
1813.000000	1.000000	46.516700
1814.000000	1.000000	46.116700
1815.000000	1.000000	45.850000
1816.000000	1.000000	45.283300
1817.000000	1.000000	45.883300
1818.000000	1.000000	45.566700
1819.000000	1.000000	45.700000
1820.000000	1.000000	45.550000
1821.000000	1.000000	45.416700
1822.000000	1.000000	45.816700
1823.000000	1.000000	45.983300
1824.000000	1.000000	45.233300
1825.000000	1.000000	44.633300
1826.000000	1.000000	44.616700
1827.000000	1.000000	47.650000
1828.000000	1.000000	47.033300
1829.000000	1.000000	47.650000
1830.000000	1.000000	46.883300
1831.000000	1.000000	46.050000
1832.000000	1.000000	45.750000
1833.000000	1.000000	45.516700
1834.000000	1.000000	44.566700
1835.000000	1.000000	47.816700
1836.000000	1.000000	45.416700
1837.000000	1.000000	46.019400
1838.000000	1.000000	48.766700
1839.000000	1.000000	48.733300
1840.000000	1.000000	46.283300
1841.000000	1.000000	46.616700
1842.000000	1.000000	46.733300
1843.000000	1.000000	46.916700
1844.000000	1.000000	46.883300
1845.000000	1.000000	45.250000
1846.000000	1.000000	46.200000
1847.000000	1.000000	46.916700
1848.000000	1.000000	40.550000
1849.000000	1.000000	40.450000
1850.000000	1.000000	40.073600
1851.000000	1.000000	40.216700
1852.000000	1.000000	40.883300
1853.000000	1.000000	40.616700
1854.000000	1.000000	40.633300
1855.000000	1.000000	40.933300
1856.000000	1.000000	40.300000
1857.000000	1.000000	40.183300
1858.000000	1.000000	40.000000
1859.000000	1.000000	41.166700
1860.000000	1.000000	41.350000
1861.000000	1.000000	41.166700
1862.000000	1.000000	41.483300
1863.000000	1.000000	41.916700
1864.000000	1.000000	41.883300
1865.000000	1.000000	41.816700
1866.000000	1.000000	41.116700
1867.000000	1.000000	41.133300
1868.000000	1.000000	41.333300
1869.000000	1.000000	42.183300
1870.000000	1.000000	42.700000
1871.000000	1.000000	42.185000
1872.000000	1.000000	42.766700
1873.000000	1.000000	42.650000
1874.000000	1.000000	42.016700
1875.000000	1.000000	42.466700
1876.000000	1.000000	42.266700
1877.000000	1.000000	42.250000
1878.000000	1.000000	42.500000
1879.000000	1.000000	41.166700
1880.000000	1.000000	41.233300
1881.000000	1.000000	42.733300
1882.000000	1.000000	40.983300
1883.000000	1.000000	40.083300
1884.000000	1.000000	41.733300
1885.000000	1.000000	41.450000
1886.000000	1.000000	41.716700
1887.000000	1.000000	41.783300
1888.000000	1.000000	42.250000
1889.000000	1.000000	42.216700
1890.000000	1.000000	42.250000
1891.000000	1.000000	42.650000
1892.000000	1.000000	40.073600
1893.000000	1.000000	41.950000
1894.000000	1.000000	41.283300
1895.000000	1.000000	42.185000
1896.000000	1.000000	42.279700
1897.000000	1.000000	42.926400
1898.000000	1.000000	42.750000
1899.000000	1.000000	41.450000
1900.000000	1.000000	41.450000
1901.000000	1.000000	41.916700
1902.000000	1.000000	41.300000
1903.000000	1.000000	41.066700
1904.000000	1.000000	41.916700
1905.000000	1.000000	40.350000
1906.000000	1.000000	40.500000
1907.000000	1.000000	40.250000
1908.000000	1.000000	40.016700
1909.000000	1.000000	40.066700
1910.000000	1.000000	40.366700
1911.000000	1.000000	39.766700
1912.000000	1.000000	39.250000
1913.000000	1.000000	39.166700
1914.000000	1.000000	39.550000
1915.000000	1.000000	39.366700
1916.000000	1.000000	39.183300
1917.000000	1.000000	38.950000
1918.000000	1.000000	38.583300
1919.000000	1.000000	38.866700
1920.000000	1.000000	38.866700
1921.000000	1.000000	38.200000
1922.000000	1.000000	38.783300
1923.000000	1.000000	37.716700
1924.000000	1.000000	37.600000
1925.000000	1.000000	37.683300
1926.000000	1.000000	36.900000
1927.000000	1.000000	36.983300
1928.000000	1.000000	36.483300
1929.000000	1.000000	35.783300
1930.000000	1.000000	35.716700
1931.000000	1.000000	41.933300
1932.000000	1.000000	40.366700
1933.000000	1.000000	39.966700
1934.000000	1.000000	41.850000
1935.000000	1.000000	41.416700
1936.000000	1.000000	40.333300
1937.000000	1.000000	39.400000
1938.000000	1.000000	38.633300
1939.000000	1.000000	38.893300
1940.000000	1.000000	36.947800
1941.000000	1.000000	40.366700
1942.000000	1.000000	39.150000
1943.000000	1.000000	41.800000
1944.000000	1.000000	41.600000
1945.000000	1.000000	39.300000
1946.000000	1.000000	36.483300
1947.000000	1.000000	41.766700
1948.000000	1.000000	37.500000
1949.000000	1.000000	42.883300
1950.000000	1.000000	42.950000
1951.000000	1.000000	42.800000
1952.000000	1.000000	43.233300
1953.000000	1.000000	43.183300
1954.000000	1.000000	43.200000
1955.000000	1.000000	43.250000
1956.000000	1.000000	43.250000
1957.000000	1.000000	43.366700
1958.000000	1.000000	43.400000
1959.000000	1.000000	43.433300
1960.000000	1.000000	43.950000
1961.000000	1.000000	43.016700
1962.000000	1.000000	43.066700
1963.000000	1.000000	43.250000
1964.000000	1.000000	44.116700
1965.000000	1.000000	44.400000
1966.000000	1.000000	44.166700
1967.000000	1.000000	44.600000
1968.000000	1.000000	44.700000
1969.000000	1.000000	44.883300
1970.000000	1.000000	45.000000
1971.000000	1.000000	44.116700
1972.000000	1.000000	42.950000
1973.000000	1.000000	44.116700
1974.000000	1.000000	39.800000
1975.000000	1.000000	39.383300
1976.000000	1.000000	39.500000
1977.000000	1.000000	39.683300
1978.000000	1.000000	39.983300
1979.000000	1.000000	39.783300
1980.000000	1.000000	39.700000
1981.000000	1.000000	39.966700
1982.000000	1.000000	39.416700
1983.000000	1.000000	40.466700
1984.000000	1.000000	40.083300
1985.000000	1.000000	40.266700
1986.000000	1.000000	40.166700
1987.000000	1.000000	40.500000
1988.000000	1.000000	40.200000
1989.000000	1.000000	40.866700
1990.000000	1.000000	40.833300
1991.000000	1.000000	41.066700
1992.000000	1.000000	41.133300
1993.000000	1.000000	40.666700
1994.000000	1.000000	41.316700
1995.000000	1.000000	40.966700
1996.000000	1.000000	40.716700
1997.000000	1.000000	40.683300
1998.000000	1.000000	40.416700
1999.000000	1.000000	40.333300
2000.000000	1.000000	40.066700
[truncated: 123,287 more rows]
