# Supplementary material for: Separating Macroecological Pattern and Process: Comparing Ecological, Economic, and Geological Systems
Source: PLoS One. 2014 Nov 10;9(11):e112850. doi: 10.1371/journal.pone.0112850 (PMC4226609; doi:10.1371/journal.pone.0112850)
Supplement: Information S1 — Community matrices for each dataset and MATLAB code to replicate all analyses. (ZIP) [file pone.0112850.s001.zip › Supplementary Information/Input/bbs_small.csv]

1.000000	1.000000	34.833000
2.000000	1.000000	34.500000
3.000000	1.000000	33.533000
4.000000	1.000000	33.483000
5.000000	1.000000	32.267000
6.000000	1.000000	32.450000
7.000000	1.000000	32.133000
8.000000	1.000000	32.700000
9.000000	1.000000	32.300000
10.000000	1.000000	32.150000
11.000000	1.000000	31.000000
12.000000	1.000000	31.717000
13.000000	1.000000	31.583000
14.000000	1.000000	31.450000
15.000000	1.000000	31.317000
16.000000	1.000000	33.133000
17.000000	1.000000	34.150000
18.000000	1.000000	33.150000
19.000000	1.000000	32.267000
20.000000	1.000000	31.267000
21.000000	1.000000	31.750000
22.000000	1.000000	34.417000
23.000000	1.000000	33.283000
24.000000	1.000000	33.250000
25.000000	1.000000	32.417000
26.000000	1.000000	32.450000
27.000000	1.000000	31.233000
28.000000	1.000000	31.417000
29.000000	1.000000	31.033000
30.000000	1.000000	34.950000
31.000000	1.000000	34.200000
32.000000	1.000000	34.283000
33.000000	1.000000	33.650000
34.000000	1.000000	30.250000
35.000000	1.000000	30.500000
36.000000	1.000000	33.297000
37.000000	1.000000	32.900000
38.000000	1.000000	34.300000
39.000000	1.000000	34.917000
40.000000	1.000000	33.685000
41.000000	1.000000	33.867000
42.000000	1.000000	32.200000
43.000000	1.000000	32.483000
44.000000	1.000000	32.500000
45.000000	1.000000	31.750000
46.000000	1.000000	30.867000
47.000000	1.000000	34.554000
48.000000	1.000000	33.595000
49.000000	1.000000	34.900000
50.000000	1.000000	34.667000
51.000000	1.000000	33.550000
52.000000	1.000000	32.850000
53.000000	1.000000	32.833000
54.000000	1.000000	31.517000
55.000000	1.000000	31.817000
56.000000	1.000000	36.283000
57.000000	1.000000	34.233000
58.000000	1.000000	33.333000
59.000000	1.000000	32.850000
60.000000	1.000000	32.533000
61.000000	1.000000	32.400000
62.000000	1.000000	31.633000
63.000000	1.000000	36.600000
64.000000	1.000000	33.067000
65.000000	1.000000	33.700000
66.000000	1.000000	33.300000
67.000000	1.000000	33.583000
68.000000	1.000000	33.367000
69.000000	1.000000	33.667000
70.000000	1.000000	34.933000
71.000000	1.000000	34.050000
72.000000	1.000000	34.983000
73.000000	1.000000	35.533000
74.000000	1.000000	35.900000
75.000000	1.000000	35.633000
76.000000	1.000000	35.567000
77.000000	1.000000	35.817000
78.000000	1.000000	35.367000
79.000000	1.000000	36.400000
80.000000	1.000000	36.100000
81.000000	1.000000	33.941000
82.000000	1.000000	34.633000
83.000000	1.000000	34.700000
84.000000	1.000000	34.828000
85.000000	1.000000	41.917000
86.000000	1.000000	41.100000
87.000000	1.000000	40.250000
88.000000	1.000000	40.350000
89.000000	1.000000	39.550000
90.000000	1.000000	38.967000
91.000000	1.000000	38.183000
92.000000	1.000000	37.583000
93.000000	1.000000	37.350000
94.000000	1.000000	35.317000
95.000000	1.000000	33.400000
96.000000	1.000000	36.650000
97.000000	1.000000	35.600000
98.000000	1.000000	35.383000
99.000000	1.000000	38.033000
100.000000	1.000000	41.183000
101.000000	1.000000	40.850000
102.000000	1.000000	40.883000
103.000000	1.000000	39.767000
104.000000	1.000000	38.833000
105.000000	1.000000	38.550000
106.000000	1.000000	40.600000
107.000000	1.000000	38.750000
108.000000	1.000000	36.450000
109.000000	1.000000	35.517000
110.000000	1.000000	32.617000
111.000000	1.000000	35.267000
112.000000	1.000000	35.050000
113.000000	1.000000	39.550000
114.000000	1.000000	38.750000
115.000000	1.000000	37.483000
116.000000	1.000000	37.833000
117.000000	1.000000	39.650000
118.000000	1.000000	39.600000
119.000000	1.000000	39.617000
120.000000	1.000000	40.567000
121.000000	1.000000	40.617000
122.000000	1.000000	41.983000
123.000000	1.000000	41.850000
124.000000	1.000000	41.833000
125.000000	1.000000	40.200000
126.000000	1.000000	39.800000
127.000000	1.000000	39.050000
128.000000	1.000000	39.567000
129.000000	1.000000	38.567000
130.000000	1.000000	38.850000
131.000000	1.000000	37.267000
132.000000	1.000000	37.200000
133.000000	1.000000	40.800000
134.000000	1.000000	37.300000
135.000000	1.000000	40.583000
136.000000	1.000000	37.167000
137.000000	1.000000	41.149000
138.000000	1.000000	40.717000
139.000000	1.000000	40.158000
140.000000	1.000000	40.439000
141.000000	1.000000	39.511000
142.000000	1.000000	37.612000
143.000000	1.000000	36.051000
144.000000	1.000000	39.164000
145.000000	1.000000	38.153000
146.000000	1.000000	40.883000
147.000000	1.000000	40.500000
148.000000	1.000000	40.617000
149.000000	1.000000	39.983000
150.000000	1.000000	39.183000
151.000000	1.000000	39.450000
152.000000	1.000000	39.867000
153.000000	1.000000	39.883000
154.000000	1.000000	38.300000
155.000000	1.000000	38.550000
156.000000	1.000000	40.267000
157.000000	1.000000	40.717000
158.000000	1.000000	40.133000
159.000000	1.000000	40.250000
160.000000	1.000000	39.717000
161.000000	1.000000	39.517000
162.000000	1.000000	39.850000
163.000000	1.000000	39.200000
164.000000	1.000000	38.733000
165.000000	1.000000	38.400000
166.000000	1.000000	38.850000
167.000000	1.000000	38.333000
168.000000	1.000000	37.733000
169.000000	1.000000	37.317000
170.000000	1.000000	40.583000
171.000000	1.000000	40.200000
172.000000	1.000000	40.067000
173.000000	1.000000	40.750000
174.000000	1.000000	40.633000
175.000000	1.000000	39.667000
176.000000	1.000000	39.350000
177.000000	1.000000	38.383000
178.000000	1.000000	38.167000
179.000000	1.000000	38.283000
180.000000	1.000000	37.100000
181.000000	1.000000	37.167000
182.000000	1.000000	40.267000
183.000000	1.000000	40.917000
184.000000	1.000000	39.100000
185.000000	1.000000	39.733000
186.000000	1.000000	38.067000
187.000000	1.000000	38.633000
188.000000	1.000000	37.833000
189.000000	1.000000	40.204000
190.000000	1.000000	39.005000
191.000000	1.000000	38.055000
192.000000	1.000000	37.443000
193.000000	1.000000	39.131000
194.000000	1.000000	41.700000
195.000000	1.000000	41.550000
196.000000	1.000000	41.533000
197.000000	1.000000	41.750000
198.000000	1.000000	39.500000
199.000000	1.000000	39.750000
200.000000	1.000000	38.950000
201.000000	1.000000	39.033000
202.000000	1.000000	39.333000
203.000000	1.000000	38.733000
204.000000	1.000000	30.900000
205.000000	1.000000	30.367000
206.000000	1.000000	30.533000
207.000000	1.000000	30.533000
208.000000	1.000000	29.783000
209.000000	1.000000	30.500000
210.000000	1.000000	29.167000
211.000000	1.000000	29.900000
212.000000	1.000000	28.317000
213.000000	1.000000	29.833000
214.000000	1.000000	28.017000
215.000000	1.000000	28.550000
216.000000	1.000000	27.300000
217.000000	1.000000	28.733000
218.000000	1.000000	26.300000
219.000000	1.000000	27.667000
220.000000	1.000000	27.000000
221.000000	1.000000	30.200000
222.000000	1.000000	30.850000
223.000000	1.000000	30.567000
224.000000	1.000000	29.367000
225.000000	1.000000	29.317000
226.000000	1.000000	28.650000
227.000000	1.000000	28.267000
228.000000	1.000000	28.533000
229.000000	1.000000	28.317000
230.000000	1.000000	27.750000
231.000000	1.000000	27.350000
232.000000	1.000000	26.567000
233.000000	1.000000	26.950000
234.000000	1.000000	28.350000
235.000000	1.000000	26.433000
236.000000	1.000000	25.967000
237.000000	1.000000	29.467000
238.000000	1.000000	28.100000
239.000000	1.000000	27.750000
240.000000	1.000000	26.950000
241.000000	1.000000	29.186000
242.000000	1.000000	25.367000
243.000000	1.000000	30.933000
244.000000	1.000000	30.817000
245.000000	1.000000	31.700000
246.000000	1.000000	31.900000
247.000000	1.000000	31.717000
248.000000	1.000000	32.967000
249.000000	1.000000	33.767000
250.000000	1.000000	31.283000
251.000000	1.000000	34.050000
252.000000	1.000000	33.533000
253.000000	1.000000	32.200000
254.000000	1.000000	33.633000
255.000000	1.000000	33.600000
256.000000	1.000000	33.100000
257.000000	1.000000	32.583000
258.000000	1.000000	30.650000
259.000000	1.000000	31.017000
260.000000	1.000000	47.783000
261.000000	1.000000	46.750000
262.000000	1.000000	45.000000
263.000000	1.000000	44.550000
264.000000	1.000000	44.783000
265.000000	1.000000	44.233000
266.000000	1.000000	43.750000
267.000000	1.000000	43.417000
268.000000	1.000000	43.150000
269.000000	1.000000	42.233000
270.000000	1.000000	42.683000
271.000000	1.000000	42.850000
272.000000	1.000000	48.333000
273.000000	1.000000	42.867000
274.000000	1.000000	47.117000
275.000000	1.000000	46.583000
276.000000	1.000000	45.250000
277.000000	1.000000	45.183000
278.000000	1.000000	44.867000
279.000000	1.000000	43.083000
280.000000	1.000000	43.750000
281.000000	1.000000	43.317000
282.000000	1.000000	43.217000
283.000000	1.000000	42.450000
284.000000	1.000000	42.350000
285.000000	1.000000	42.133000
286.000000	1.000000	42.167000
287.000000	1.000000	42.067000
288.000000	1.000000	41.350000
289.000000	1.000000	41.650000
290.000000	1.000000	41.933000
291.000000	1.000000	41.167000
292.000000	1.000000	40.217000
293.000000	1.000000	40.650000
294.000000	1.000000	40.917000
295.000000	1.000000	40.867000
296.000000	1.000000	40.600000
297.000000	1.000000	40.933000
298.000000	1.000000	40.083000
299.000000	1.000000	40.650000
300.000000	1.000000	39.800000
301.000000	1.000000	39.467000
302.000000	1.000000	39.400000
303.000000	1.000000	39.550000
304.000000	1.000000	39.900000
305.000000	1.000000	39.317000
306.000000	1.000000	39.333000
307.000000	1.000000	38.383000
308.000000	1.000000	38.700000
309.000000	1.000000	38.667000
310.000000	1.000000	38.350000
311.000000	1.000000	38.217000
312.000000	1.000000	38.717000
313.000000	1.000000	37.233000
314.000000	1.000000	37.967000
315.000000	1.000000	37.317000
316.000000	1.000000	37.067000
317.000000	1.000000	42.133000
318.000000	1.000000	42.400000
319.000000	1.000000	41.333000
320.000000	1.000000	40.050000
321.000000	1.000000	40.333000
322.000000	1.000000	39.133000
323.000000	1.000000	38.317000
324.000000	1.000000	38.033000
325.000000	1.000000	37.200000
326.000000	1.000000	39.900000
327.000000	1.000000	42.400000
328.000000	1.000000	42.433000
329.000000	1.000000	41.083000
330.000000	1.000000	40.250000
331.000000	1.000000	39.933000
332.000000	1.000000	39.800000
333.000000	1.000000	39.917000
334.000000	1.000000	38.517000
335.000000	1.000000	37.817000
336.000000	1.000000	41.033000
337.000000	1.000000	41.600000
338.000000	1.000000	40.667000
339.000000	1.000000	40.417000
340.000000	1.000000	40.617000
341.000000	1.000000	40.150000
342.000000	1.000000	40.683000
343.000000	1.000000	39.333000
344.000000	1.000000	39.900000
345.000000	1.000000	39.467000
346.000000	1.000000	38.100000
347.000000	1.000000	38.783000
348.000000	1.000000	38.917000
349.000000	1.000000	38.633000
350.000000	1.000000	38.717000
351.000000	1.000000	37.983000
352.000000	1.000000	40.199000
353.000000	1.000000	40.810000
354.000000	1.000000	39.982000
355.000000	1.000000	39.126000
356.000000	1.000000	38.767000
357.000000	1.000000	38.951000
358.000000	1.000000	37.914000
359.000000	1.000000	40.767000
360.000000	1.000000	40.883000
361.000000	1.000000	41.967000
362.000000	1.000000	41.700000
363.000000	1.000000	41.400000
364.000000	1.000000	41.650000
365.000000	1.000000	41.750000
366.000000	1.000000	42.050000
367.000000	1.000000	42.467000
368.000000	1.000000	43.200000
369.000000	1.000000	41.717000
370.000000	1.000000	37.383000
371.000000	1.000000	37.217000
372.000000	1.000000	38.900000
373.000000	1.000000	38.450000
374.000000	1.000000	38.917000
375.000000	1.000000	38.317000
376.000000	1.000000	38.983000
377.000000	1.000000	38.550000
378.000000	1.000000	38.683000
379.000000	1.000000	39.633000
380.000000	1.000000	39.050000
381.000000	1.000000	39.250000
382.000000	1.000000	39.883000
383.000000	1.000000	39.717000
384.000000	1.000000	39.983000
385.000000	1.000000	39.333000
386.000000	1.000000	39.683000
387.000000	1.000000	37.317000
388.000000	1.000000	37.310000
389.000000	1.000000	37.797000
390.000000	1.000000	37.856000
391.000000	1.000000	38.681000
392.000000	1.000000	38.508000
393.000000	1.000000	38.203000
394.000000	1.000000	38.681000
395.000000	1.000000	38.467000
396.000000	1.000000	39.783000
397.000000	1.000000	36.650000
398.000000	1.000000	36.933000
399.000000	1.000000	36.700000
400.000000	1.000000	36.783000
401.000000	1.000000	36.967000
402.000000	1.000000	36.650000
403.000000	1.000000	36.650000
404.000000	1.000000	37.433000
405.000000	1.000000	37.950000
406.000000	1.000000	37.433000
407.000000	1.000000	37.933000
408.000000	1.000000	37.267000
409.000000	1.000000	37.367000
410.000000	1.000000	38.700000
411.000000	1.000000	38.433000
412.000000	1.000000	38.367000
413.000000	1.000000	38.217000
414.000000	1.000000	36.926000
415.000000	1.000000	30.700000
416.000000	1.000000	30.067000
417.000000	1.000000	30.017000
418.000000	1.000000	30.833000
419.000000	1.000000	31.967000
420.000000	1.000000	31.567000
421.000000	1.000000	32.733000
422.000000	1.000000	32.067000
423.000000	1.000000	30.083000
424.000000	1.000000	30.269000
425.000000	1.000000	31.460000
426.000000	1.000000	29.683000
427.000000	1.000000	32.383000
428.000000	1.000000	31.550000
429.000000	1.000000	31.583000
430.000000	1.000000	43.500000
431.000000	1.000000	43.150000
432.000000	1.000000	43.983000
433.000000	1.000000	44.917000
434.000000	1.000000	44.600000
435.000000	1.000000	44.883000
436.000000	1.000000	44.150000
437.000000	1.000000	44.317000
438.000000	1.000000	44.000000
439.000000	1.000000	44.500000
440.000000	1.000000	44.983000
441.000000	1.000000	44.983000
442.000000	1.000000	45.233000
443.000000	1.000000	45.133000
444.000000	1.000000	45.050000
445.000000	1.000000	45.850000
446.000000	1.000000	44.117000
447.000000	1.000000	44.633000
448.000000	1.000000	39.500000
449.000000	1.000000	39.433000
450.000000	1.000000	39.617000
451.000000	1.000000	39.650000
452.000000	1.000000	39.650000
453.000000	1.000000	39.583000
454.000000	1.000000	39.150000
455.000000	1.000000	39.100000
456.000000	1.000000	39.517000
457.000000	1.000000	39.650000
458.000000	1.000000	39.733000
459.000000	1.000000	39.550000
460.000000	1.000000	39.700000
461.000000	1.000000	39.533000
462.000000	1.000000	39.017000
463.000000	1.000000	38.483000
464.000000	1.000000	38.633000
465.000000	1.000000	38.600000
466.000000	1.000000	39.617000
467.000000	1.000000	39.517000
468.000000	1.000000	39.483000
469.000000	1.000000	39.267000
470.000000	1.000000	39.267000
471.000000	1.000000	39.100000
472.000000	1.000000	38.783000
473.000000	1.000000	38.883000
474.000000	1.000000	38.767000
475.000000	1.000000	38.267000
476.000000	1.000000	38.533000
477.000000	1.000000	38.550000
478.000000	1.000000	38.450000
479.000000	1.000000	38.167000
480.000000	1.000000	39.333000
481.000000	1.000000	39.683000
482.000000	1.000000	39.533000
483.000000	1.000000	38.983000
484.000000	1.000000	39.367000
485.000000	1.000000	39.017000
486.000000	1.000000	38.967000
487.000000	1.000000	38.500000
488.000000	1.000000	38.083000
489.000000	1.000000	42.817000
490.000000	1.000000	42.000000
491.000000	1.000000	42.267000
492.000000	1.000000	42.217000
493.000000	1.000000	42.467000
494.000000	1.000000	42.350000
495.000000	1.000000	42.100000
496.000000	1.000000	41.350000
497.000000	1.000000	47.117000
498.000000	1.000000	45.650000
499.000000	1.000000	46.233000
500.000000	1.000000	43.883000
501.000000	1.000000	42.067000
502.000000	1.000000	42.517000
503.000000	1.000000	46.167000
504.000000	1.000000	43.050000
505.000000	1.000000	42.083000
506.000000	1.000000	43.600000
507.000000	1.000000	46.217000
508.000000	1.000000	44.100000
509.000000	1.000000	44.050000
510.000000	1.000000	42.100000
511.000000	1.000000	41.817000
512.000000	1.000000	43.483000
513.000000	1.000000	42.650000
514.000000	1.000000	44.250000
515.000000	1.000000	43.700000
516.000000	1.000000	43.233000
517.000000	1.000000	42.781000
518.000000	1.000000	43.817000
519.000000	1.000000	43.817000
520.000000	1.000000	44.650000
521.000000	1.000000	44.967000
522.000000	1.000000	44.533000
523.000000	1.000000	44.967000
524.000000	1.000000	45.567000
525.000000	1.000000	45.167000
526.000000	1.000000	45.700000
527.000000	1.000000	45.167000
528.000000	1.000000	46.750000
529.000000	1.000000	47.733000
530.000000	1.000000	47.683000
531.000000	1.000000	47.067000
532.000000	1.000000	47.100000
533.000000	1.000000	47.333000
534.000000	1.000000	47.800000
535.000000	1.000000	47.517000
536.000000	1.000000	47.917000
537.000000	1.000000	48.267000
538.000000	1.000000	45.900000
539.000000	1.000000	45.550000
540.000000	1.000000	47.483000
541.000000	1.000000	47.767000
542.000000	1.000000	47.400000
543.000000	1.000000	33.633000
544.000000	1.000000	33.150000
545.000000	1.000000	31.667000
546.000000	1.000000	30.733000
547.000000	1.000000	33.700000
548.000000	1.000000	30.650000
549.000000	1.000000	36.817000
550.000000	1.000000	36.600000
551.000000	1.000000	36.850000
552.000000	1.000000	36.867000
553.000000	1.000000	37.300000
554.000000	1.000000	37.367000
555.000000	1.000000	37.900000
556.000000	1.000000	37.450000
557.000000	1.000000	37.750000
558.000000	1.000000	37.150000
559.000000	1.000000	38.917000
560.000000	1.000000	38.567000
561.000000	1.000000	39.450000
562.000000	1.000000	39.433000
563.000000	1.000000	36.950000
564.000000	1.000000	36.733000
565.000000	1.000000	36.650000
566.000000	1.000000	36.883000
567.000000	1.000000	37.233000
568.000000	1.000000	37.517000
569.000000	1.000000	38.157000
570.000000	1.000000	39.783000
571.000000	1.000000	39.400000
572.000000	1.000000	40.167000
573.000000	1.000000	37.600000
574.000000	1.000000	39.417000
575.000000	1.000000	39.733000
576.000000	1.000000	40.083000
577.000000	1.000000	38.383000
578.000000	1.000000	48.117000
579.000000	1.000000	48.867000
580.000000	1.000000	48.050000
581.000000	1.000000	48.417000
582.000000	1.000000	48.183000
583.000000	1.000000	47.700000
584.000000	1.000000	47.167000
585.000000	1.000000	47.483000
586.000000	1.000000	47.750000
587.000000	1.000000	47.433000
588.000000	1.000000	46.700000
589.000000	1.000000	46.117000
590.000000	1.000000	46.250000
591.000000	1.000000	45.850000
592.000000	1.000000	45.883000
593.000000	1.000000	45.700000
594.000000	1.000000	45.550000
595.000000	1.000000	44.617000
596.000000	1.000000	47.650000
597.000000	1.000000	47.033000
598.000000	1.000000	47.650000
599.000000	1.000000	46.883000
600.000000	1.000000	45.517000
601.000000	1.000000	46.019000
602.000000	1.000000	40.617000
603.000000	1.000000	41.167000
604.000000	1.000000	41.350000
605.000000	1.000000	41.167000
606.000000	1.000000	41.483000
607.000000	1.000000	41.883000
608.000000	1.000000	42.183000
609.000000	1.000000	41.167000
610.000000	1.000000	42.733000
611.000000	1.000000	40.983000
612.000000	1.000000	41.733000
613.000000	1.000000	41.717000
614.000000	1.000000	41.783000
615.000000	1.000000	42.250000
616.000000	1.000000	40.350000
617.000000	1.000000	40.250000
618.000000	1.000000	40.067000
619.000000	1.000000	37.683000
620.000000	1.000000	39.967000
621.000000	1.000000	42.883000
622.000000	1.000000	42.800000
623.000000	1.000000	43.233000
624.000000	1.000000	43.200000
625.000000	1.000000	43.250000
626.000000	1.000000	43.367000
627.000000	1.000000	43.433000
628.000000	1.000000	43.950000
629.000000	1.000000	43.017000
630.000000	1.000000	43.250000
631.000000	1.000000	44.400000
632.000000	1.000000	44.167000
633.000000	1.000000	44.600000
634.000000	1.000000	44.883000
635.000000	1.000000	45.000000
636.000000	1.000000	42.950000
637.000000	1.000000	39.500000
638.000000	1.000000	40.467000
639.000000	1.000000	41.067000
640.000000	1.000000	41.133000
641.000000	1.000000	40.667000
642.000000	1.000000	41.317000
643.000000	1.000000	40.967000
644.000000	1.000000	39.500000
645.000000	1.000000	39.683000
646.000000	1.000000	39.717000
647.000000	1.000000	40.883000
648.000000	1.000000	36.150000
649.000000	1.000000	36.500000
650.000000	1.000000	36.083000
651.000000	1.000000	36.600000
652.000000	1.000000	35.517000
653.000000	1.000000	35.567000
654.000000	1.000000	34.650000
655.000000	1.000000	34.117000
656.000000	1.000000	34.050000
657.000000	1.000000	33.900000
658.000000	1.000000	33.750000
659.000000	1.000000	33.567000
660.000000	1.000000	33.133000
661.000000	1.000000	33.383000
662.000000	1.000000	32.383000
663.000000	1.000000	32.883000
664.000000	1.000000	32.700000
665.000000	1.000000	31.833000
666.000000	1.000000	36.600000
667.000000	1.000000	36.433000
668.000000	1.000000	36.033000
669.000000	1.000000	35.433000
670.000000	1.000000	35.700000
671.000000	1.000000	35.683000
672.000000	1.000000	35.367000
673.000000	1.000000	35.833000
674.000000	1.000000	34.500000
675.000000	1.000000	34.783000
676.000000	1.000000	34.467000
677.000000	1.000000	33.633000
678.000000	1.000000	33.517000
679.000000	1.000000	33.717000
680.000000	1.000000	33.500000
681.000000	1.000000	33.750000
682.000000	1.000000	32.400000
683.000000	1.000000	32.917000
684.000000	1.000000	32.567000
685.000000	1.000000	32.250000
686.000000	1.000000	32.833000
687.000000	1.000000	31.933000
688.000000	1.000000	31.833000
689.000000	1.000000	35.267000
690.000000	1.000000	35.650000
691.000000	1.000000	35.417000
692.000000	1.000000	34.867000
693.000000	1.000000	32.467000
694.000000	1.000000	36.617000
695.000000	1.000000	36.900000
696.000000	1.000000	34.139000
697.000000	1.000000	36.817000
698.000000	1.000000	34.521000
699.000000	1.000000	41.750000
700.000000	1.000000	41.983000
701.000000	1.000000	42.333000
702.000000	1.000000	42.267000
703.000000	1.000000	42.383000
704.000000	1.000000	42.433000
705.000000	1.000000	42.417000
706.000000	1.000000	42.550000
707.000000	1.000000	42.350000
708.000000	1.000000	42.317000
709.000000	1.000000	42.433000
710.000000	1.000000	42.400000
711.000000	1.000000	42.350000
712.000000	1.000000	42.200000
713.000000	1.000000	42.900000
714.000000	1.000000	42.783000
715.000000	1.000000	42.667000
716.000000	1.000000	42.283000
717.000000	1.000000	42.067000
718.000000	1.000000	43.083000
719.000000	1.000000	43.250000
720.000000	1.000000	43.450000
721.000000	1.000000	43.200000
722.000000	1.000000	43.533000
723.000000	1.000000	44.450000
724.000000	1.000000	42.083000
725.000000	1.000000	42.083000
726.000000	1.000000	42.583000
727.000000	1.000000	44.550000
728.000000	1.000000	41.317000
729.000000	1.000000	34.950000
730.000000	1.000000	34.150000
731.000000	1.000000	34.533000
732.000000	1.000000	35.983000
733.000000	1.000000	35.300000
734.000000	1.000000	35.683000
735.000000	1.000000	35.983000
736.000000	1.000000	35.917000
737.000000	1.000000	36.350000
738.000000	1.000000	36.250000
739.000000	1.000000	36.300000
740.000000	1.000000	35.267000
741.000000	1.000000	33.917000
742.000000	1.000000	35.033000
743.000000	1.000000	35.817000
744.000000	1.000000	35.583000
745.000000	1.000000	36.467000
746.000000	1.000000	34.933000
747.000000	1.000000	34.417000
748.000000	1.000000	34.533000
749.000000	1.000000	34.817000
750.000000	1.000000	35.467000
751.000000	1.000000	35.850000
752.000000	1.000000	35.417000
753.000000	1.000000	35.233000
754.000000	1.000000	35.933000
755.000000	1.000000	35.283000
756.000000	1.000000	35.083000
757.000000	1.000000	36.050000
758.000000	1.000000	36.033000
759.000000	1.000000	36.300000
760.000000	1.000000	36.250000
761.000000	1.000000	36.283000
762.000000	1.000000	36.467000
763.000000	1.000000	36.150000
764.000000	1.000000	35.017000
765.000000	1.000000	35.150000
766.000000	1.000000	35.167000
767.000000	1.000000	35.250000
768.000000	1.000000	35.750000
769.000000	1.000000	35.183000
770.000000	1.000000	35.583000
771.000000	1.000000	46.150000
772.000000	1.000000	46.800000
773.000000	1.000000	46.150000
774.000000	1.000000	47.483000
775.000000	1.000000	47.067000
776.000000	1.000000	47.083000
777.000000	1.000000	47.550000
778.000000	1.000000	48.567000
779.000000	1.000000	48.667000
780.000000	1.000000	47.633000
781.000000	1.000000	46.583000
782.000000	1.000000	48.883000
783.000000	1.000000	46.717000
784.000000	1.000000	41.383000
785.000000	1.000000	41.650000
786.000000	1.000000	41.033000
787.000000	1.000000	41.250000
788.000000	1.000000	41.167000
789.000000	1.000000	41.467000
790.000000	1.000000	41.633000
791.000000	1.000000	41.317000
792.000000	1.000000	40.450000
793.000000	1.000000	40.600000
794.000000	1.000000	40.150000
795.000000	1.000000	39.350000
796.000000	1.000000	39.683000
797.000000	1.000000	39.183000
798.000000	1.000000	39.333000
799.000000	1.000000	39.167000
800.000000	1.000000	39.967000
801.000000	1.000000	39.250000
802.000000	1.000000	39.400000
803.000000	1.000000	39.267000
804.000000	1.000000	38.883000
805.000000	1.000000	41.550000
806.000000	1.000000	41.283000
807.000000	1.000000	40.250000
808.000000	1.000000	40.900000
809.000000	1.000000	39.557000
810.000000	1.000000	39.850000
811.000000	1.000000	39.733000
812.000000	1.000000	34.567000
813.000000	1.000000	34.133000
814.000000	1.000000	35.817000
815.000000	1.000000	35.167000
816.000000	1.000000	35.717000
817.000000	1.000000	35.550000
818.000000	1.000000	35.183000
819.000000	1.000000	35.900000
820.000000	1.000000	36.933000
821.000000	1.000000	36.917000
822.000000	1.000000	36.417000
823.000000	1.000000	36.767000
824.000000	1.000000	36.533000
825.000000	1.000000	33.950000
826.000000	1.000000	34.467000
827.000000	1.000000	35.717000
828.000000	1.000000	35.967000
829.000000	1.000000	35.350000
830.000000	1.000000	36.300000
831.000000	1.000000	36.750000
832.000000	1.000000	36.633000
833.000000	1.000000	36.767000
834.000000	1.000000	36.183000
835.000000	1.000000	45.050000
836.000000	1.000000	45.433000
837.000000	1.000000	44.517000
838.000000	1.000000	44.500000
839.000000	1.000000	43.933000
840.000000	1.000000	43.150000
841.000000	1.000000	43.333000
842.000000	1.000000	42.517000
843.000000	1.000000	42.933000
844.000000	1.000000	42.367000
845.000000	1.000000	42.633000
846.000000	1.000000	44.717000
847.000000	1.000000	44.717000
848.000000	1.000000	45.283000
849.000000	1.000000	45.033000
850.000000	1.000000	44.917000
851.000000	1.000000	43.300000
852.000000	1.000000	42.267000
853.000000	1.000000	42.417000
854.000000	1.000000	42.533000
855.000000	1.000000	46.083000
856.000000	1.000000	44.483000
857.000000	1.000000	42.033000
858.000000	1.000000	45.000000
859.000000	1.000000	45.600000
860.000000	1.000000	45.950000
861.000000	1.000000	44.617000
862.000000	1.000000	44.817000
863.000000	1.000000	43.650000
864.000000	1.000000	42.217000
865.000000	1.000000	44.967000
866.000000	1.000000	44.083000
867.000000	1.000000	43.850000
868.000000	1.000000	42.267000
869.000000	1.000000	42.733000
870.000000	1.000000	42.867000
871.000000	1.000000	42.050000
872.000000	1.000000	41.633000
873.000000	1.000000	41.517000
874.000000	1.000000	41.300000
875.000000	1.000000	41.617000
876.000000	1.000000	41.400000
877.000000	1.000000	41.167000
878.000000	1.000000	41.683000
879.000000	1.000000	41.533000
880.000000	1.000000	41.450000
881.000000	1.000000	41.300000
882.000000	1.000000	41.667000
883.000000	1.000000	41.067000
884.000000	1.000000	41.317000
885.000000	1.000000	41.967000
886.000000	1.000000	41.217000
887.000000	1.000000	41.100000
888.000000	1.000000	41.550000
889.000000	1.000000	41.350000
890.000000	1.000000	41.267000
891.000000	1.000000	41.783000
892.000000	1.000000	40.167000
893.000000	1.000000	40.633000
894.000000	1.000000	40.850000
895.000000	1.000000	40.483000
896.000000	1.000000	40.967000
897.000000	1.000000	40.667000
898.000000	1.000000	40.800000
899.000000	1.000000	40.467000
900.000000	1.000000	40.933000
901.000000	1.000000	40.267000
902.000000	1.000000	40.467000
903.000000	1.000000	40.733000
904.000000	1.000000	40.583000
905.000000	1.000000	40.700000
906.000000	1.000000	40.583000
907.000000	1.000000	40.200000
908.000000	1.000000	40.817000
909.000000	1.000000	40.150000
910.000000	1.000000	40.817000
911.000000	1.000000	39.833000
912.000000	1.000000	39.883000
913.000000	1.000000	39.783000
914.000000	1.000000	39.917000
915.000000	1.000000	41.067000
916.000000	1.000000	41.983000
917.000000	1.000000	41.467000
918.000000	1.000000	41.550000
919.000000	1.000000	40.367000
920.000000	1.000000	40.100000
921.000000	1.000000	40.333000
922.000000	1.000000	39.917000
923.000000	1.000000	39.900000
924.000000	1.000000	39.750000
925.000000	1.000000	39.783000
926.000000	1.000000	45.117000
927.000000	1.000000	32.250000
928.000000	1.000000	33.300000
929.000000	1.000000	33.817000
930.000000	1.000000	33.717000
931.000000	1.000000	34.200000
932.000000	1.000000	32.850000
933.000000	1.000000	33.800000
934.000000	1.000000	34.039000
935.000000	1.000000	33.146000
936.000000	1.000000	32.983000
937.000000	1.000000	34.690000
938.000000	1.000000	35.083000
939.000000	1.000000	43.317000
940.000000	1.000000	43.950000
941.000000	1.000000	43.300000
942.000000	1.000000	44.233000
943.000000	1.000000	45.733000
944.000000	1.000000	43.817000
945.000000	1.000000	44.383000
946.000000	1.000000	44.533000
947.000000	1.000000	43.850000
948.000000	1.000000	43.600000
949.000000	1.000000	43.500000
950.000000	1.000000	36.300000
951.000000	1.000000	35.683000
952.000000	1.000000	35.367000
953.000000	1.000000	36.167000
954.000000	1.000000	35.367000
955.000000	1.000000	35.917000
956.000000	1.000000	35.867000
957.000000	1.000000	35.483000
958.000000	1.000000	36.500000
959.000000	1.000000	35.333000
960.000000	1.000000	36.100000
961.000000	1.000000	36.533000
962.000000	1.000000	36.283000
963.000000	1.000000	35.917000
964.000000	1.000000	36.067000
965.000000	1.000000	36.033000
966.000000	1.000000	36.350000
967.000000	1.000000	35.100000
968.000000	1.000000	35.300000
969.000000	1.000000	35.083000
970.000000	1.000000	27.533000
971.000000	1.000000	27.967000
972.000000	1.000000	28.900000
973.000000	1.000000	28.917000
974.000000	1.000000	28.650000
975.000000	1.000000	28.150000
976.000000	1.000000	29.700000
977.000000	1.000000	29.017000
978.000000	1.000000	29.783000
979.000000	1.000000	29.883000
980.000000	1.000000	29.350000
981.000000	1.000000	29.533000
982.000000	1.000000	30.800000
983.000000	1.000000	30.700000
984.000000	1.000000	30.900000
985.000000	1.000000	30.350000
986.000000	1.000000	31.183000
987.000000	1.000000	31.883000
988.000000	1.000000	31.500000
989.000000	1.000000	32.567000
990.000000	1.000000	32.167000
991.000000	1.000000	32.983000
992.000000	1.000000	33.550000
993.000000	1.000000	33.050000
994.000000	1.000000	33.683000
995.000000	1.000000	33.050000
996.000000	1.000000	33.550000
997.000000	1.000000	33.367000
998.000000	1.000000	33.917000
999.000000	1.000000	29.183000
1000.000000	1.000000	31.167000
1001.000000	1.000000	30.250000
1002.000000	1.000000	26.533000
1003.000000	1.000000	35.733000
1004.000000	1.000000	33.967000
1005.000000	1.000000	32.050000
1006.000000	1.000000	30.917000
1007.000000	1.000000	30.717000
1008.000000	1.000000	30.200000
1009.000000	1.000000	33.383000
1010.000000	1.000000	31.733000
1011.000000	1.000000	30.517000
1012.000000	1.000000	33.367000
1013.000000	1.000000	26.100000
1014.000000	1.000000	27.350000
1015.000000	1.000000	29.917000
1016.000000	1.000000	29.183000
1017.000000	1.000000	29.083000
1018.000000	1.000000	29.800000
1019.000000	1.000000	29.567000
1020.000000	1.000000	30.600000
1021.000000	1.000000	30.600000
1022.000000	1.000000	30.200000
1023.000000	1.000000	30.100000
1024.000000	1.000000	31.617000
1025.000000	1.000000	31.567000
1026.000000	1.000000	31.867000
1027.000000	1.000000	31.383000
1028.000000	1.000000	31.733000
1029.000000	1.000000	31.850000
1030.000000	1.000000	30.717000
1031.000000	1.000000	32.779000
1032.000000	1.000000	32.300000
1033.000000	1.000000	32.083000
1034.000000	1.000000	33.133000
1035.000000	1.000000	33.883000
1036.000000	1.000000	34.500000
1037.000000	1.000000	41.233000
1038.000000	1.000000	40.600000
1039.000000	1.000000	40.050000
1040.000000	1.000000	40.733000
1041.000000	1.000000	39.383000
1042.000000	1.000000	39.867000
1043.000000	1.000000	39.600000
1044.000000	1.000000	37.933000
1045.000000	1.000000	37.867000
1046.000000	1.000000	37.233000
1047.000000	1.000000	41.967000
1048.000000	1.000000	41.733000
1049.000000	1.000000	41.867000
1050.000000	1.000000	40.117000
1051.000000	1.000000	40.250000
1052.000000	1.000000	40.233000
1053.000000	1.000000	39.633000
1054.000000	1.000000	39.417000
1055.000000	1.000000	37.767000
1056.000000	1.000000	37.550000
1057.000000	1.000000	41.567000
1058.000000	1.000000	41.717000
1059.000000	1.000000	39.233000
1060.000000	1.000000	38.533000
1061.000000	1.000000	38.783000
1062.000000	1.000000	38.450000
1063.000000	1.000000	37.067000
1064.000000	1.000000	37.467000
1065.000000	1.000000	41.662000
1066.000000	1.000000	41.994000
1067.000000	1.000000	41.936000
1068.000000	1.000000	40.507000
1069.000000	1.000000	39.661000
1070.000000	1.000000	39.082000
1071.000000	1.000000	37.771000
1072.000000	1.000000	43.467000
1073.000000	1.000000	44.333000
1074.000000	1.000000	44.650000
1075.000000	1.000000	44.517000
1076.000000	1.000000	44.534000
1077.000000	1.000000	39.233000
1078.000000	1.000000	38.200000
1079.000000	1.000000	38.550000
1080.000000	1.000000	38.817000
1081.000000	1.000000	38.833000
1082.000000	1.000000	37.233000
1083.000000	1.000000	37.017000
1084.000000	1.000000	37.783000
1085.000000	1.000000	37.700000
1086.000000	1.000000	37.233000
1087.000000	1.000000	36.733000
1088.000000	1.000000	37.283000
1089.000000	1.000000	48.117000
1090.000000	1.000000	48.750000
1091.000000	1.000000	48.083000
1092.000000	1.000000	48.050000
1093.000000	1.000000	47.450000
1094.000000	1.000000	47.100000
1095.000000	1.000000	47.717000
1096.000000	1.000000	46.367000
1097.000000	1.000000	46.300000
1098.000000	1.000000	45.700000
1099.000000	1.000000	48.417000
1100.000000	1.000000	47.150000
1101.000000	1.000000	46.950000
1102.000000	1.000000	46.350000
1103.000000	1.000000	48.283000
1104.000000	1.000000	48.950000
1105.000000	1.000000	47.783000
1106.000000	1.000000	47.183000
1107.000000	1.000000	48.850000
1108.000000	1.000000	47.750000
1109.000000	1.000000	47.667000
1110.000000	1.000000	47.133000
1111.000000	1.000000	46.800000
1112.000000	1.000000	46.600000
1113.000000	1.000000	46.767000
1114.000000	1.000000	46.267000
1115.000000	1.000000	46.867000
1116.000000	1.000000	48.817000
1117.000000	1.000000	46.817000
1118.000000	1.000000	46.911000
1119.000000	1.000000	37.950000
1120.000000	1.000000	37.667000
1121.000000	1.000000	37.300000
1122.000000	1.000000	37.600000
1123.000000	1.000000	38.183000
1124.000000	1.000000	38.800000
1125.000000	1.000000	38.533000
1126.000000	1.000000	38.717000
1127.000000	1.000000	38.567000
1128.000000	1.000000	38.250000
1129.000000	1.000000	38.850000
1130.000000	1.000000	38.083000
1131.000000	1.000000	39.050000
1132.000000	1.000000	39.150000
1133.000000	1.000000	39.083000
1134.000000	1.000000	39.117000
1135.000000	1.000000	39.083000
1136.000000	1.000000	40.117000
1137.000000	1.000000	39.183000
1138.000000	1.000000	39.217000
1139.000000	1.000000	46.317000
1140.000000	1.000000	46.300000
1141.000000	1.000000	46.833000
1142.000000	1.000000	46.150000
1143.000000	1.000000	46.183000
1144.000000	1.000000	45.017000
1145.000000	1.000000	45.383000
1146.000000	1.000000	45.967000
1147.000000	1.000000	45.633000
1148.000000	1.000000	45.333000
1149.000000	1.000000	45.700000
1150.000000	1.000000	45.633000
1151.000000	1.000000	45.333000
1152.000000	1.000000	45.317000
1153.000000	1.000000	45.933000
1154.000000	1.000000	45.483000
1155.000000	1.000000	45.333000
1156.000000	1.000000	45.467000
1157.000000	1.000000	45.367000
1158.000000	1.000000	44.367000
1159.000000	1.000000	44.017000
1160.000000	1.000000	44.800000
1161.000000	1.000000	44.617000
1162.000000	1.000000	44.200000
1163.000000	1.000000	44.417000
1164.000000	1.000000	44.867000
1165.000000	1.000000	44.050000
1166.000000	1.000000	44.583000
1167.000000	1.000000	43.550000
1168.000000	1.000000	43.333000
1169.000000	1.000000	43.733000
1170.000000	1.000000	43.433000
1171.000000	1.000000	43.550000
1172.000000	1.000000	43.900000
1173.000000	1.000000	43.667000
1174.000000	1.000000	43.350000
1175.000000	1.000000	42.517000
1176.000000	1.000000	42.567000
1177.000000	1.000000	42.633000
1178.000000	1.000000	42.783000
1179.000000	1.000000	45.083000
1180.000000	1.000000	42.983000
1181.000000	1.000000	45.849000
1182.000000	1.000000	45.658000
1183.000000	1.000000	44.978000
1184.000000	1.000000	44.738000
1185.000000	1.000000	44.888000
1186.000000	1.000000	44.083000
1187.000000	1.000000	44.109000
1188.000000	1.000000	43.068000
1189.000000	1.000000	43.039000
1190.000000	1.000000	43.563000
1191.000000	1.000000	42.512000
1192.000000	1.000000	44.900000
1193.000000	1.000000	44.467000
1194.000000	1.000000	44.417000
1195.000000	1.000000	44.883000
1196.000000	1.000000	43.467000
1197.000000	1.000000	42.217000
1198.000000	1.000000	42.867000
1199.000000	1.000000	41.217000
1200.000000	1.000000	41.983000
1201.000000	1.000000	44.883000
1202.000000	1.000000	44.883000
1203.000000	1.000000	44.117000
1204.000000	1.000000	44.683000
1205.000000	1.000000	44.233000
1206.000000	1.000000	43.167000
1207.000000	1.000000	43.383000
1208.000000	1.000000	43.850000
1209.000000	1.000000	42.583000
1210.000000	1.000000	42.300000
1211.000000	1.000000	42.233000
1212.000000	1.000000	42.250000
1213.000000	1.000000	42.867000
1214.000000	1.000000	41.683000
1215.000000	1.000000	42.817000
1.000000	2.000000	-87.700000
2.000000	2.000000	-86.683000
3.000000	2.000000	-87.000000
4.000000	2.000000	-88.200000
5.000000	2.000000	-87.817000
6.000000	2.000000	-87.217000
7.000000	2.000000	-86.283000
8.000000	2.000000	-86.667000
9.000000	2.000000	-85.550000
10.000000	2.000000	-85.083000
11.000000	2.000000	-85.200000
12.000000	2.000000	-85.800000
13.000000	2.000000	-86.250000
14.000000	2.000000	-86.600000
15.000000	2.000000	-87.100000
16.000000	2.000000	-87.100000
17.000000	2.000000	-87.767000
18.000000	2.000000	-87.817000
19.000000	2.000000	-86.717000
20.000000	2.000000	-88.417000
21.000000	2.000000	-87.750000
22.000000	2.000000	-87.383000
23.000000	2.000000	-88.017000
24.000000	2.000000	-87.433000
25.000000	2.000000	-87.533000
26.000000	2.000000	-85.867000
27.000000	2.000000	-87.067000
28.000000	2.000000	-86.267000
29.000000	2.000000	-85.400000
30.000000	2.000000	-87.150000
31.000000	2.000000	-86.483000
32.000000	2.000000	-85.917000
33.000000	2.000000	-85.717000
34.000000	2.000000	-88.100000
35.000000	2.000000	-87.583000
36.000000	2.000000	-86.322000
37.000000	2.000000	-86.261000
38.000000	2.000000	-88.067000
39.000000	2.000000	-85.867000
40.000000	2.000000	-88.168000
41.000000	2.000000	-86.400000
42.000000	2.000000	-87.433000
43.000000	2.000000	-86.567000
44.000000	2.000000	-85.250000
45.000000	2.000000	-87.633000
46.000000	2.000000	-87.700000
47.000000	2.000000	-86.757000
48.000000	2.000000	-86.211000
49.000000	2.000000	-114.430000
50.000000	2.000000	-112.380000
51.000000	2.000000	-114.100000
52.000000	2.000000	-114.400000
53.000000	2.000000	-113.730000
54.000000	2.000000	-110.800000
55.000000	2.000000	-109.700000
56.000000	2.000000	-113.070000
57.000000	2.000000	-113.600000
58.000000	2.000000	-112.670000
59.000000	2.000000	-114.470000
60.000000	2.000000	-110.500000
61.000000	2.000000	-112.930000
62.000000	2.000000	-109.470000
63.000000	2.000000	-111.070000
64.000000	2.000000	-111.230000
65.000000	2.000000	-109.130000
66.000000	2.000000	-91.883000
67.000000	2.000000	-92.700000
68.000000	2.000000	-93.483000
69.000000	2.000000	-93.683000
70.000000	2.000000	-90.500000
71.000000	2.000000	-93.250000
72.000000	2.000000	-94.067000
73.000000	2.000000	-90.667000
74.000000	2.000000	-91.350000
75.000000	2.000000	-92.717000
76.000000	2.000000	-92.200000
77.000000	2.000000	-93.067000
78.000000	2.000000	-94.333000
79.000000	2.000000	-92.100000
80.000000	2.000000	-93.283000
81.000000	2.000000	-92.589000
82.000000	2.000000	-91.550000
83.000000	2.000000	-92.783000
84.000000	2.000000	-93.236000
85.000000	2.000000	-123.070000
86.000000	2.000000	-121.270000
87.000000	2.000000	-124.130000
88.000000	2.000000	-122.280000
89.000000	2.000000	-122.930000
90.000000	2.000000	-122.270000
91.000000	2.000000	-119.970000
92.000000	2.000000	-120.830000
93.000000	2.000000	-119.570000
94.000000	2.000000	-116.930000
95.000000	2.000000	-116.800000
96.000000	2.000000	-119.280000
97.000000	2.000000	-117.780000
98.000000	2.000000	-115.370000
99.000000	2.000000	-122.880000
100.000000	2.000000	-123.750000
101.000000	2.000000	-120.250000
102.000000	2.000000	-122.300000
103.000000	2.000000	-122.250000
104.000000	2.000000	-119.850000
105.000000	2.000000	-120.280000
106.000000	2.000000	-122.400000
107.000000	2.000000	-121.050000
108.000000	2.000000	-121.670000
109.000000	2.000000	-118.230000
110.000000	2.000000	-116.220000
111.000000	2.000000	-120.530000
112.000000	2.000000	-119.750000
113.000000	2.000000	-122.070000
114.000000	2.000000	-120.930000
115.000000	2.000000	-121.250000
116.000000	2.000000	-119.770000
117.000000	2.000000	-120.450000
118.000000	2.000000	-121.620000
119.000000	2.000000	-123.280000
120.000000	2.000000	-120.150000
121.000000	2.000000	-123.020000
122.000000	2.000000	-121.900000
123.000000	2.000000	-122.150000
124.000000	2.000000	-121.100000
125.000000	2.000000	-120.630000
126.000000	2.000000	-123.470000
127.000000	2.000000	-121.020000
128.000000	2.000000	-120.850000
129.000000	2.000000	-122.720000
130.000000	2.000000	-120.450000
131.000000	2.000000	-121.630000
132.000000	2.000000	-122.150000
133.000000	2.000000	-121.580000
134.000000	2.000000	-119.370000
135.000000	2.000000	-121.550000
136.000000	2.000000	-122.230000
137.000000	2.000000	-122.310000
138.000000	2.000000	-122.640000
139.000000	2.000000	-122.850000
140.000000	2.000000	-120.840000
141.000000	2.000000	-120.180000
142.000000	2.000000	-120.140000
143.000000	2.000000	-118.130000
144.000000	2.000000	-122.610000
145.000000	2.000000	-120.070000
146.000000	2.000000	-123.600000
147.000000	2.000000	-105.070000
148.000000	2.000000	-104.230000
149.000000	2.000000	-107.670000
150.000000	2.000000	-105.280000
151.000000	2.000000	-104.300000
152.000000	2.000000	-103.670000
153.000000	2.000000	-102.630000
154.000000	2.000000	-107.980000
155.000000	2.000000	-106.750000
156.000000	2.000000	-107.850000
157.000000	2.000000	-106.450000
158.000000	2.000000	-104.670000
159.000000	2.000000	-102.520000
160.000000	2.000000	-107.270000
161.000000	2.000000	-106.370000
162.000000	2.000000	-104.350000
163.000000	2.000000	-102.430000
164.000000	2.000000	-107.030000
165.000000	2.000000	-106.670000
166.000000	2.000000	-105.500000
167.000000	2.000000	-103.950000
168.000000	2.000000	-108.180000
169.000000	2.000000	-105.780000
170.000000	2.000000	-108.680000
171.000000	2.000000	-107.030000
172.000000	2.000000	-106.630000
173.000000	2.000000	-105.470000
174.000000	2.000000	-102.120000
175.000000	2.000000	-105.850000
176.000000	2.000000	-103.780000
177.000000	2.000000	-105.220000
178.000000	2.000000	-103.220000
179.000000	2.000000	-102.730000
180.000000	2.000000	-104.570000
181.000000	2.000000	-102.280000
182.000000	2.000000	-108.570000
183.000000	2.000000	-104.720000
184.000000	2.000000	-107.370000
185.000000	2.000000	-104.370000
186.000000	2.000000	-108.480000
187.000000	2.000000	-105.780000
188.000000	2.000000	-108.770000
189.000000	2.000000	-108.750000
190.000000	2.000000	-104.740000
191.000000	2.000000	-106.870000
192.000000	2.000000	-108.470000
193.000000	2.000000	-106.180000
194.000000	2.000000	-72.517000
195.000000	2.000000	-73.217000
196.000000	2.000000	-73.500000
197.000000	2.000000	-73.333000
198.000000	2.000000	-75.683000
199.000000	2.000000	-75.600000
200.000000	2.000000	-75.533000
201.000000	2.000000	-75.467000
202.000000	2.000000	-75.533000
203.000000	2.000000	-75.367000
204.000000	2.000000	-87.417000
205.000000	2.000000	-86.283000
206.000000	2.000000	-86.500000
207.000000	2.000000	-85.133000
208.000000	2.000000	-85.300000
209.000000	2.000000	-82.750000
210.000000	2.000000	-82.400000
211.000000	2.000000	-81.333000
212.000000	2.000000	-82.300000
213.000000	2.000000	-81.817000
214.000000	2.000000	-81.767000
215.000000	2.000000	-81.983000
216.000000	2.000000	-81.383000
217.000000	2.000000	-80.867000
218.000000	2.000000	-81.483000
219.000000	2.000000	-82.150000
220.000000	2.000000	-80.350000
221.000000	2.000000	-82.250000
222.000000	2.000000	-86.833000
223.000000	2.000000	-81.883000
224.000000	2.000000	-81.967000
225.000000	2.000000	-81.333000
226.000000	2.000000	-82.350000
227.000000	2.000000	-80.967000
228.000000	2.000000	-81.583000
229.000000	2.000000	-81.350000
230.000000	2.000000	-81.483000
231.000000	2.000000	-80.467000
232.000000	2.000000	-81.233000
233.000000	2.000000	-81.483000
234.000000	2.000000	-82.717000
235.000000	2.000000	-81.650000
236.000000	2.000000	-81.517000
237.000000	2.000000	-82.133000
238.000000	2.000000	-82.550000
239.000000	2.000000	-81.700000
240.000000	2.000000	-81.933000
241.000000	2.000000	-82.286000
242.000000	2.000000	-80.483000
243.000000	2.000000	-83.033000
244.000000	2.000000	-84.533000
245.000000	2.000000	-83.217000
246.000000	2.000000	-84.983000
247.000000	2.000000	-84.767000
248.000000	2.000000	-84.017000
249.000000	2.000000	-82.500000
250.000000	2.000000	-84.417000
251.000000	2.000000	-84.783000
252.000000	2.000000	-83.100000
253.000000	2.000000	-84.283000
254.000000	2.000000	-84.217000
255.000000	2.000000	-83.583000
256.000000	2.000000	-83.817000
257.000000	2.000000	-81.733000
258.000000	2.000000	-83.883000
259.000000	2.000000	-82.350000
260.000000	2.000000	-116.670000
261.000000	2.000000	-114.750000
262.000000	2.000000	-113.570000
263.000000	2.000000	-114.220000
264.000000	2.000000	-113.370000
265.000000	2.000000	-112.270000
266.000000	2.000000	-115.950000
267.000000	2.000000	-113.470000
268.000000	2.000000	-112.800000
269.000000	2.000000	-114.270000
270.000000	2.000000	-113.580000
271.000000	2.000000	-112.480000
272.000000	2.000000	-116.850000
273.000000	2.000000	-111.550000
274.000000	2.000000	-116.100000
275.000000	2.000000	-116.830000
276.000000	2.000000	-115.820000
277.000000	2.000000	-114.220000
278.000000	2.000000	-115.520000
279.000000	2.000000	-116.620000
280.000000	2.000000	-115.250000
281.000000	2.000000	-114.120000
282.000000	2.000000	-113.780000
283.000000	2.000000	-114.270000
284.000000	2.000000	-112.420000
285.000000	2.000000	-111.920000
286.000000	2.000000	-89.333000
287.000000	2.000000	-89.083000
288.000000	2.000000	-89.767000
289.000000	2.000000	-89.017000
290.000000	2.000000	-88.183000
291.000000	2.000000	-88.183000
292.000000	2.000000	-91.183000
293.000000	2.000000	-90.983000
294.000000	2.000000	-90.033000
295.000000	2.000000	-90.500000
296.000000	2.000000	-89.633000
297.000000	2.000000	-88.950000
298.000000	2.000000	-88.550000
299.000000	2.000000	-87.733000
300.000000	2.000000	-90.417000
301.000000	2.000000	-89.267000
302.000000	2.000000	-89.200000
303.000000	2.000000	-89.450000
304.000000	2.000000	-88.100000
305.000000	2.000000	-88.200000
306.000000	2.000000	-87.783000
307.000000	2.000000	-90.233000
308.000000	2.000000	-89.533000
309.000000	2.000000	-89.767000
310.000000	2.000000	-89.300000
311.000000	2.000000	-88.233000
312.000000	2.000000	-88.167000
313.000000	2.000000	-89.250000
314.000000	2.000000	-89.750000
315.000000	2.000000	-88.950000
316.000000	2.000000	-88.517000
317.000000	2.000000	-89.767000
318.000000	2.000000	-88.900000
319.000000	2.000000	-90.533000
320.000000	2.000000	-91.100000
321.000000	2.000000	-90.117000
322.000000	2.000000	-87.667000
323.000000	2.000000	-89.700000
324.000000	2.000000	-88.217000
325.000000	2.000000	-89.267000
326.000000	2.000000	-91.283000
327.000000	2.000000	-90.300000
328.000000	2.000000	-89.350000
329.000000	2.000000	-89.917000
330.000000	2.000000	-89.033000
331.000000	2.000000	-91.300000
332.000000	2.000000	-90.383000
333.000000	2.000000	-88.683000
334.000000	2.000000	-88.633000
335.000000	2.000000	-89.050000
336.000000	2.000000	-86.300000
337.000000	2.000000	-84.933000
338.000000	2.000000	-87.350000
339.000000	2.000000	-87.050000
340.000000	2.000000	-86.183000
341.000000	2.000000	-86.700000
342.000000	2.000000	-84.850000
343.000000	2.000000	-87.383000
344.000000	2.000000	-86.567000
345.000000	2.000000	-85.450000
346.000000	2.000000	-87.400000
347.000000	2.000000	-86.733000
348.000000	2.000000	-86.167000
349.000000	2.000000	-85.950000
350.000000	2.000000	-85.717000
351.000000	2.000000	-87.467000
352.000000	2.000000	-86.450000
353.000000	2.000000	-84.956000
354.000000	2.000000	-87.356000
355.000000	2.000000	-87.054000
356.000000	2.000000	-86.548000
357.000000	2.000000	-85.162000
358.000000	2.000000	-87.630000
359.000000	2.000000	-91.650000
360.000000	2.000000	-93.150000
361.000000	2.000000	-90.300000
362.000000	2.000000	-92.350000
363.000000	2.000000	-93.100000
364.000000	2.000000	-94.150000
365.000000	2.000000	-94.083000
366.000000	2.000000	-90.583000
367.000000	2.000000	-96.383000
368.000000	2.000000	-94.017000
369.000000	2.000000	-91.233000
370.000000	2.000000	-97.317000
371.000000	2.000000	-99.217000
372.000000	2.000000	-95.883000
373.000000	2.000000	-95.783000
374.000000	2.000000	-96.767000
375.000000	2.000000	-96.500000
376.000000	2.000000	-97.100000
377.000000	2.000000	-98.050000
378.000000	2.000000	-101.700000
379.000000	2.000000	-100.300000
380.000000	2.000000	-95.617000
381.000000	2.000000	-95.600000
382.000000	2.000000	-96.883000
383.000000	2.000000	-96.017000
384.000000	2.000000	-97.017000
385.000000	2.000000	-98.783000
386.000000	2.000000	-99.567000
387.000000	2.000000	-100.480000
388.000000	2.000000	-94.742000
389.000000	2.000000	-97.464000
390.000000	2.000000	-98.878000
391.000000	2.000000	-95.121000
392.000000	2.000000	-96.912000
393.000000	2.000000	-97.208000
394.000000	2.000000	-98.775000
395.000000	2.000000	-100.720000
396.000000	2.000000	-95.228000
397.000000	2.000000	-83.567000
398.000000	2.000000	-88.817000
399.000000	2.000000	-88.200000
400.000000	2.000000	-87.967000
401.000000	2.000000	-86.617000
402.000000	2.000000	-85.383000
403.000000	2.000000	-84.983000
404.000000	2.000000	-84.833000
405.000000	2.000000	-84.833000
406.000000	2.000000	-85.133000
407.000000	2.000000	-85.117000
408.000000	2.000000	-86.150000
409.000000	2.000000	-88.350000
410.000000	2.000000	-84.850000
411.000000	2.000000	-84.167000
412.000000	2.000000	-84.600000
413.000000	2.000000	-83.950000
414.000000	2.000000	-86.337000
415.000000	2.000000	-90.517000
416.000000	2.000000	-91.833000
417.000000	2.000000	-93.417000
418.000000	2.000000	-93.317000
419.000000	2.000000	-91.450000
420.000000	2.000000	-92.950000
421.000000	2.000000	-91.700000
422.000000	2.000000	-93.983000
423.000000	2.000000	-92.300000
424.000000	2.000000	-90.942000
425.000000	2.000000	-93.661000
426.000000	2.000000	-89.967000
427.000000	2.000000	-93.500000
428.000000	2.000000	-93.500000
429.000000	2.000000	-93.167000
430.000000	2.000000	-70.533000
431.000000	2.000000	-70.717000
432.000000	2.000000	-69.567000
433.000000	2.000000	-70.933000
434.000000	2.000000	-70.950000
435.000000	2.000000	-70.433000
436.000000	2.000000	-70.567000
437.000000	2.000000	-70.317000
438.000000	2.000000	-69.967000
439.000000	2.000000	-69.250000
440.000000	2.000000	-69.450000
441.000000	2.000000	-67.400000
442.000000	2.000000	-70.183000
443.000000	2.000000	-70.267000
444.000000	2.000000	-69.033000
445.000000	2.000000	-69.917000
446.000000	2.000000	-69.250000
447.000000	2.000000	-69.533000
448.000000	2.000000	-79.150000
449.000000	2.000000	-79.133000
450.000000	2.000000	-78.817000
451.000000	2.000000	-77.850000
452.000000	2.000000	-77.567000
453.000000	2.000000	-77.550000
454.000000	2.000000	-77.083000
455.000000	2.000000	-77.000000
456.000000	2.000000	-77.033000
457.000000	2.000000	-77.033000
458.000000	2.000000	-76.967000
459.000000	2.000000	-76.817000
460.000000	2.000000	-76.733000
461.000000	2.000000	-76.483000
462.000000	2.000000	-76.850000
463.000000	2.000000	-76.967000
464.000000	2.000000	-77.083000
465.000000	2.000000	-77.050000
466.000000	2.000000	-76.000000
467.000000	2.000000	-75.917000
468.000000	2.000000	-75.900000
469.000000	2.000000	-75.767000
470.000000	2.000000	-76.150000
471.000000	2.000000	-76.183000
472.000000	2.000000	-75.883000
473.000000	2.000000	-75.933000
474.000000	2.000000	-76.250000
475.000000	2.000000	-76.167000
476.000000	2.000000	-76.217000
477.000000	2.000000	-75.783000
478.000000	2.000000	-75.800000
479.000000	2.000000	-75.583000
480.000000	2.000000	-79.317000
481.000000	2.000000	-78.400000
482.000000	2.000000	-79.250000
483.000000	2.000000	-76.950000
484.000000	2.000000	-77.233000
485.000000	2.000000	-76.433000
486.000000	2.000000	-76.650000
487.000000	2.000000	-76.567000
488.000000	2.000000	-75.517000
489.000000	2.000000	-70.817000
490.000000	2.000000	-71.117000
491.000000	2.000000	-72.350000
492.000000	2.000000	-72.467000
493.000000	2.000000	-72.900000
494.000000	2.000000	-72.850000
495.000000	2.000000	-73.417000
496.000000	2.000000	-70.783000
497.000000	2.000000	-88.350000
498.000000	2.000000	-87.450000
499.000000	2.000000	-86.217000
500.000000	2.000000	-86.233000
501.000000	2.000000	-86.033000
502.000000	2.000000	-86.133000
503.000000	2.000000	-85.417000
504.000000	2.000000	-85.883000
505.000000	2.000000	-85.717000
506.000000	2.000000	-85.133000
507.000000	2.000000	-84.350000
508.000000	2.000000	-84.567000
509.000000	2.000000	-84.483000
510.000000	2.000000	-84.800000
511.000000	2.000000	-84.417000
512.000000	2.000000	-82.633000
513.000000	2.000000	-82.917000
514.000000	2.000000	-85.750000
515.000000	2.000000	-85.433000
516.000000	2.000000	-83.250000
517.000000	2.000000	-82.553000
518.000000	2.000000	-91.700000
519.000000	2.000000	-93.500000
520.000000	2.000000	-93.333000
521.000000	2.000000	-93.467000
522.000000	2.000000	-95.267000
523.000000	2.000000	-95.450000
524.000000	2.000000	-93.500000
525.000000	2.000000	-94.200000
526.000000	2.000000	-94.283000
527.000000	2.000000	-95.767000
528.000000	2.000000	-95.467000
529.000000	2.000000	-90.683000
530.000000	2.000000	-91.500000
531.000000	2.000000	-91.800000
532.000000	2.000000	-92.983000
533.000000	2.000000	-93.633000
534.000000	2.000000	-95.150000
535.000000	2.000000	-96.633000
536.000000	2.000000	-96.317000
537.000000	2.000000	-94.500000
538.000000	2.000000	-93.067000
539.000000	2.000000	-95.167000
540.000000	2.000000	-91.300000
541.000000	2.000000	-92.033000
542.000000	2.000000	-96.650000
543.000000	2.000000	-89.883000
544.000000	2.000000	-88.633000
545.000000	2.000000	-88.517000
546.000000	2.000000	-88.717000
547.000000	2.000000	-89.367000
548.000000	2.000000	-88.783000
549.000000	2.000000	-89.250000
550.000000	2.000000	-90.733000
551.000000	2.000000	-91.683000
552.000000	2.000000	-92.533000
553.000000	2.000000	-89.517000
554.000000	2.000000	-91.583000
555.000000	2.000000	-91.450000
556.000000	2.000000	-93.517000
557.000000	2.000000	-93.850000
558.000000	2.000000	-94.117000
559.000000	2.000000	-91.600000
560.000000	2.000000	-92.450000
561.000000	2.000000	-92.183000
562.000000	2.000000	-92.550000
563.000000	2.000000	-90.550000
564.000000	2.000000	-91.000000
565.000000	2.000000	-92.950000
566.000000	2.000000	-93.400000
567.000000	2.000000	-89.800000
568.000000	2.000000	-91.017000
569.000000	2.000000	-92.605000
570.000000	2.000000	-93.133000
571.000000	2.000000	-94.500000
572.000000	2.000000	-92.500000
573.000000	2.000000	-90.633000
574.000000	2.000000	-91.300000
575.000000	2.000000	-94.067000
576.000000	2.000000	-94.850000
577.000000	2.000000	-90.900000
578.000000	2.000000	-114.470000
579.000000	2.000000	-111.630000
580.000000	2.000000	-110.350000
581.000000	2.000000	-108.720000
582.000000	2.000000	-107.970000
583.000000	2.000000	-114.170000
584.000000	2.000000	-113.920000
585.000000	2.000000	-111.280000
586.000000	2.000000	-109.430000
587.000000	2.000000	-104.130000
588.000000	2.000000	-113.650000
589.000000	2.000000	-111.880000
590.000000	2.000000	-106.680000
591.000000	2.000000	-113.970000
592.000000	2.000000	-111.800000
593.000000	2.000000	-109.450000
594.000000	2.000000	-108.730000
595.000000	2.000000	-111.530000
596.000000	2.000000	-115.200000
597.000000	2.000000	-114.370000
598.000000	2.000000	-114.130000
599.000000	2.000000	-114.780000
600.000000	2.000000	-113.080000
601.000000	2.000000	-113.840000
602.000000	2.000000	-98.667000
603.000000	2.000000	-96.067000
604.000000	2.000000	-96.083000
605.000000	2.000000	-97.350000
606.000000	2.000000	-97.200000
607.000000	2.000000	-98.033000
608.000000	2.000000	-96.733000
609.000000	2.000000	-100.070000
610.000000	2.000000	-102.220000
611.000000	2.000000	-100.480000
612.000000	2.000000	-100.750000
613.000000	2.000000	-102.500000
614.000000	2.000000	-103.980000
615.000000	2.000000	-100.780000
616.000000	2.000000	-119.780000
617.000000	2.000000	-117.370000
618.000000	2.000000	-115.620000
619.000000	2.000000	-114.720000
620.000000	2.000000	-119.350000
621.000000	2.000000	-71.867000
622.000000	2.000000	-72.167000
623.000000	2.000000	-70.917000
624.000000	2.000000	-71.300000
625.000000	2.000000	-71.617000
626.000000	2.000000	-71.750000
627.000000	2.000000	-71.933000
628.000000	2.000000	-71.300000
629.000000	2.000000	-72.400000
630.000000	2.000000	-72.183000
631.000000	2.000000	-71.350000
632.000000	2.000000	-71.717000
633.000000	2.000000	-71.117000
634.000000	2.000000	-71.250000
635.000000	2.000000	-71.367000
636.000000	2.000000	-71.083000
637.000000	2.000000	-75.117000
638.000000	2.000000	-74.917000
639.000000	2.000000	-74.250000
640.000000	2.000000	-74.817000
641.000000	2.000000	-75.100000
642.000000	2.000000	-74.733000
643.000000	2.000000	-74.383000
644.000000	2.000000	-74.550000
645.000000	2.000000	-75.517000
646.000000	2.000000	-74.833000
647.000000	2.000000	-75.050000
648.000000	2.000000	-107.780000
649.000000	2.000000	-106.380000
650.000000	2.000000	-105.800000
651.000000	2.000000	-104.120000
652.000000	2.000000	-106.070000
653.000000	2.000000	-105.550000
654.000000	2.000000	-108.480000
655.000000	2.000000	-104.230000
656.000000	2.000000	-103.680000
657.000000	2.000000	-108.120000
658.000000	2.000000	-107.420000
659.000000	2.000000	-105.820000
660.000000	2.000000	-104.780000
661.000000	2.000000	-103.580000
662.000000	2.000000	-106.720000
663.000000	2.000000	-105.670000
664.000000	2.000000	-104.530000
665.000000	2.000000	-108.970000
666.000000	2.000000	-108.920000
667.000000	2.000000	-107.480000
668.000000	2.000000	-103.620000
669.000000	2.000000	-107.450000
670.000000	2.000000	-106.620000
671.000000	2.000000	-105.350000
672.000000	2.000000	-104.470000
673.000000	2.000000	-103.680000
674.000000	2.000000	-106.180000
675.000000	2.000000	-104.950000
676.000000	2.000000	-103.480000
677.000000	2.000000	-108.800000
678.000000	2.000000	-107.220000
679.000000	2.000000	-106.930000
680.000000	2.000000	-104.470000
681.000000	2.000000	-103.650000
682.000000	2.000000	-108.720000
683.000000	2.000000	-107.620000
684.000000	2.000000	-105.580000
685.000000	2.000000	-104.680000
686.000000	2.000000	-103.130000
687.000000	2.000000	-108.320000
688.000000	2.000000	-107.570000
689.000000	2.000000	-108.120000
690.000000	2.000000	-104.370000
691.000000	2.000000	-103.520000
692.000000	2.000000	-107.250000
693.000000	2.000000	-103.270000
694.000000	2.000000	-106.900000
695.000000	2.000000	-104.430000
696.000000	2.000000	-107.280000
697.000000	2.000000	-108.020000
698.000000	2.000000	-108.790000
699.000000	2.000000	-73.983000
700.000000	2.000000	-74.333000
701.000000	2.000000	-73.500000
702.000000	2.000000	-73.983000
703.000000	2.000000	-73.683000
704.000000	2.000000	-74.167000
705.000000	2.000000	-74.983000
706.000000	2.000000	-75.133000
707.000000	2.000000	-75.933000
708.000000	2.000000	-75.550000
709.000000	2.000000	-75.100000
710.000000	2.000000	-75.600000
711.000000	2.000000	-76.033000
712.000000	2.000000	-77.950000
713.000000	2.000000	-77.117000
714.000000	2.000000	-77.267000
715.000000	2.000000	-77.217000
716.000000	2.000000	-78.900000
717.000000	2.000000	-78.833000
718.000000	2.000000	-78.850000
719.000000	2.000000	-78.983000
720.000000	2.000000	-75.900000
721.000000	2.000000	-73.300000
722.000000	2.000000	-73.767000
723.000000	2.000000	-74.183000
724.000000	2.000000	-78.583000
725.000000	2.000000	-74.967000
726.000000	2.000000	-74.867000
727.000000	2.000000	-74.483000
728.000000	2.000000	-73.600000
729.000000	2.000000	-76.667000
730.000000	2.000000	-77.933000
731.000000	2.000000	-78.067000
732.000000	2.000000	-77.417000
733.000000	2.000000	-77.717000
734.000000	2.000000	-78.317000
735.000000	2.000000	-79.500000
736.000000	2.000000	-79.800000
737.000000	2.000000	-76.983000
738.000000	2.000000	-77.983000
739.000000	2.000000	-80.633000
740.000000	2.000000	-83.217000
741.000000	2.000000	-78.200000
742.000000	2.000000	-76.917000
743.000000	2.000000	-81.533000
744.000000	2.000000	-82.483000
745.000000	2.000000	-79.850000
746.000000	2.000000	-76.783000
747.000000	2.000000	-77.767000
748.000000	2.000000	-78.017000
749.000000	2.000000	-79.867000
750.000000	2.000000	-76.600000
751.000000	2.000000	-77.667000
752.000000	2.000000	-79.833000
753.000000	2.000000	-80.633000
754.000000	2.000000	-80.583000
755.000000	2.000000	-82.383000
756.000000	2.000000	-84.033000
757.000000	2.000000	-77.717000
758.000000	2.000000	-77.817000
759.000000	2.000000	-79.717000
760.000000	2.000000	-81.617000
761.000000	2.000000	-79.467000
762.000000	2.000000	-79.083000
763.000000	2.000000	-78.133000
764.000000	2.000000	-83.983000
765.000000	2.000000	-82.800000
766.000000	2.000000	-77.233000
767.000000	2.000000	-78.133000
768.000000	2.000000	-77.217000
769.000000	2.000000	-79.333000
770.000000	2.000000	-79.333000
771.000000	2.000000	-97.667000
772.000000	2.000000	-99.467000
773.000000	2.000000	-99.467000
774.000000	2.000000	-98.233000
775.000000	2.000000	-99.633000
776.000000	2.000000	-99.050000
777.000000	2.000000	-103.500000
778.000000	2.000000	-103.100000
779.000000	2.000000	-102.680000
780.000000	2.000000	-100.030000
781.000000	2.000000	-100.100000
782.000000	2.000000	-100.220000
783.000000	2.000000	-98.800000
784.000000	2.000000	-84.133000
785.000000	2.000000	-84.517000
[truncated: 80,952 more rows]
