# Supplementary material for: Separating Macroecological Pattern and Process: Comparing Ecological, Economic, and Geological Systems
Source: PLoS One. 2014 Nov 10;9(11):e112850. doi: 10.1371/journal.pone.0112850 (PMC4226609; doi:10.1371/journal.pone.0112850)
Supplement: Information S1 — Community matrices for each dataset and MATLAB code to replicate all analyses. (ZIP) [file pone.0112850.s001.zip › Supplementary Information/Input/cbp.csv]

1.000000	1.000000	32.523283
2.000000	1.000000	30.592781
3.000000	1.000000	31.856515
4.000000	1.000000	33.040054
5.000000	1.000000	33.978461
6.000000	1.000000	32.098285
7.000000	1.000000	31.735884
8.000000	1.000000	33.741989
9.000000	1.000000	32.891233
10.000000	1.000000	34.184158
11.000000	1.000000	32.852554
12.000000	1.000000	32.027681
13.000000	1.000000	31.688155
14.000000	1.000000	33.265810
15.000000	1.000000	33.647948
16.000000	1.000000	31.378987
17.000000	1.000000	34.731480
18.000000	1.000000	31.415613
19.000000	1.000000	32.955511
20.000000	1.000000	31.251036
21.000000	1.000000	31.710365
22.000000	1.000000	34.155603
23.000000	1.000000	31.394100
24.000000	1.000000	32.379942
25.000000	1.000000	34.459133
26.000000	1.000000	32.596847
27.000000	1.000000	31.104135
28.000000	1.000000	34.018597
29.000000	1.000000	33.747077
30.000000	1.000000	34.465405
31.000000	1.000000	31.094579
32.000000	1.000000	32.837254
33.000000	1.000000	32.768094
34.000000	1.000000	31.493511
35.000000	1.000000	31.189731
36.000000	1.000000	34.755318
37.000000	1.000000	33.527872
38.000000	1.000000	33.772995
39.000000	1.000000	34.876890
40.000000	1.000000	34.554375
41.000000	1.000000	32.607485
42.000000	1.000000	34.807445
43.000000	1.000000	32.171280
44.000000	1.000000	32.421555
45.000000	1.000000	34.730790
46.000000	1.000000	32.331745
47.000000	1.000000	34.116331
48.000000	1.000000	34.329598
49.000000	1.000000	30.722256
50.000000	1.000000	31.555656
51.000000	1.000000	32.331872
52.000000	1.000000	34.507018
53.000000	1.000000	32.613284
54.000000	1.000000	33.274090
55.000000	1.000000	31.792165
56.000000	1.000000	33.262424
57.000000	1.000000	32.376002
58.000000	1.000000	33.667273
59.000000	1.000000	33.269120
60.000000	1.000000	32.558734
61.000000	1.000000	33.368498
62.000000	1.000000	32.850131
63.000000	1.000000	33.235600
64.000000	1.000000	33.819888
65.000000	1.000000	31.366088
66.000000	1.000000	31.993335
67.000000	1.000000	34.151249
68.000000	1.000000	35.645278
69.000000	1.000000	31.750272
70.000000	1.000000	35.771440
71.000000	1.000000	33.714683
72.000000	1.000000	32.865056
73.000000	1.000000	33.068497
74.000000	1.000000	33.863604
75.000000	1.000000	33.494514
76.000000	1.000000	35.285985
77.000000	1.000000	35.406314
78.000000	1.000000	32.178410
79.000000	1.000000	32.965668
80.000000	1.000000	31.481900
81.000000	1.000000	34.650332
82.000000	1.000000	32.684752
83.000000	1.000000	34.359997
84.000000	1.000000	33.185420
85.000000	1.000000	36.312200
86.000000	1.000000	36.354146
87.000000	1.000000	36.285221
88.000000	1.000000	33.520920
89.000000	1.000000	33.595502
90.000000	1.000000	36.364131
91.000000	1.000000	33.309088
92.000000	1.000000	34.068954
93.000000	1.000000	36.364388
94.000000	1.000000	35.535227
95.000000	1.000000	33.904731
96.000000	1.000000	33.249422
97.000000	1.000000	35.207694
98.000000	1.000000	35.828198
99.000000	1.000000	35.523127
100.000000	1.000000	35.197701
101.000000	1.000000	35.279599
102.000000	1.000000	33.938130
103.000000	1.000000	33.789358
104.000000	1.000000	33.600602
105.000000	1.000000	35.119477
106.000000	1.000000	35.477580
107.000000	1.000000	36.355003
108.000000	1.000000	34.545307
109.000000	1.000000	34.311031
110.000000	1.000000	36.098211
111.000000	1.000000	33.717614
112.000000	1.000000	34.337450
113.000000	1.000000	34.050292
114.000000	1.000000	35.757476
115.000000	1.000000	36.139475
116.000000	1.000000	35.613258
117.000000	1.000000	34.243795
118.000000	1.000000	35.498657
119.000000	1.000000	33.272263
120.000000	1.000000	36.070597
121.000000	1.000000	34.780126
122.000000	1.000000	33.978821
123.000000	1.000000	33.697284
124.000000	1.000000	35.220758
125.000000	1.000000	34.779050
126.000000	1.000000	36.031137
127.000000	1.000000	36.291289
128.000000	1.000000	33.384684
129.000000	1.000000	35.806751
130.000000	1.000000	34.732843
131.000000	1.000000	34.559133
132.000000	1.000000	33.689358
133.000000	1.000000	35.967765
134.000000	1.000000	33.574007
135.000000	1.000000	34.982668
136.000000	1.000000	34.468372
137.000000	1.000000	34.177310
138.000000	1.000000	35.587012
139.000000	1.000000	34.485490
140.000000	1.000000	35.330478
141.000000	1.000000	34.807983
142.000000	1.000000	34.766541
143.000000	1.000000	36.315472
144.000000	1.000000	35.015874
145.000000	1.000000	34.616381
146.000000	1.000000	34.880858
147.000000	1.000000	35.920954
148.000000	1.000000	35.293916
149.000000	1.000000	34.016649
150.000000	1.000000	36.190062
151.000000	1.000000	35.874106
152.000000	1.000000	33.207179
153.000000	1.000000	35.565783
154.000000	1.000000	36.051379
155.000000	1.000000	35.250106
156.000000	1.000000	35.196189
157.000000	1.000000	35.038510
158.000000	1.000000	37.716662
159.000000	1.000000	38.632506
160.000000	1.000000	38.428879
161.000000	1.000000	39.648354
162.000000	1.000000	38.167573
163.000000	1.000000	39.187495
164.000000	1.000000	37.942423
165.000000	1.000000	41.735225
166.000000	1.000000	38.768651
167.000000	1.000000	36.638374
168.000000	1.000000	39.630023
169.000000	1.000000	40.747403
170.000000	1.000000	32.963098
171.000000	1.000000	36.709037
172.000000	1.000000	35.296023
173.000000	1.000000	36.155141
174.000000	1.000000	39.023264
175.000000	1.000000	40.612365
176.000000	1.000000	34.088510
177.000000	1.000000	37.035073
178.000000	1.000000	37.985723
179.000000	1.000000	37.595471
180.000000	1.000000	39.363102
181.000000	1.000000	37.245783
182.000000	1.000000	41.527360
183.000000	1.000000	37.853807
184.000000	1.000000	36.450732
185.000000	1.000000	38.353762
186.000000	1.000000	39.270775
187.000000	1.000000	33.731518
188.000000	1.000000	38.971576
189.000000	1.000000	40.020149
190.000000	1.000000	33.783307
191.000000	1.000000	38.561106
192.000000	1.000000	36.745753
193.000000	1.000000	34.392344
194.000000	1.000000	32.904616
195.000000	1.000000	37.759881
196.000000	1.000000	37.945959
197.000000	1.000000	35.373909
198.000000	1.000000	37.531037
199.000000	1.000000	34.649384
200.000000	1.000000	37.306509
201.000000	1.000000	37.002349
202.000000	1.000000	40.688705
203.000000	1.000000	39.582063
204.000000	1.000000	41.614943
205.000000	1.000000	38.235934
206.000000	1.000000	38.440089
207.000000	1.000000	37.613805
208.000000	1.000000	39.076193
209.000000	1.000000	40.123054
210.000000	1.000000	40.667129
211.000000	1.000000	36.234647
212.000000	1.000000	37.981845
213.000000	1.000000	34.277048
214.000000	1.000000	38.634155
215.000000	1.000000	39.207758
216.000000	1.000000	39.866716
217.000000	1.000000	37.509886
218.000000	1.000000	39.641904
219.000000	1.000000	37.215642
220.000000	1.000000	37.348968
221.000000	1.000000	38.070366
222.000000	1.000000	40.058094
223.000000	1.000000	38.657693
224.000000	1.000000	38.816937
225.000000	1.000000	39.717408
226.000000	1.000000	37.185193
227.000000	1.000000	37.288723
228.000000	1.000000	38.225299
229.000000	1.000000	38.128672
230.000000	1.000000	38.814325
231.000000	1.000000	39.726287
232.000000	1.000000	37.761037
233.000000	1.000000	39.461171
234.000000	1.000000	39.588020
235.000000	1.000000	39.293642
236.000000	1.000000	38.865444
237.000000	1.000000	38.427723
238.000000	1.000000	39.536156
239.000000	1.000000	39.841995
240.000000	1.000000	40.087637
241.000000	1.000000	38.605701
242.000000	1.000000	37.823347
243.000000	1.000000	37.607617
244.000000	1.000000	40.648682
245.000000	1.000000	39.727160
246.000000	1.000000	38.449309
247.000000	1.000000	39.325815
248.000000	1.000000	39.214575
249.000000	1.000000	37.264973
250.000000	1.000000	40.534099
251.000000	1.000000	37.239836
252.000000	1.000000	39.104782
253.000000	1.000000	40.663118
254.000000	1.000000	39.095228
255.000000	1.000000	37.700620
256.000000	1.000000	40.560035
257.000000	1.000000	37.353687
258.000000	1.000000	38.413615
259.000000	1.000000	40.264440
260.000000	1.000000	38.016159
261.000000	1.000000	38.146914
262.000000	1.000000	39.171091
263.000000	1.000000	40.597517
264.000000	1.000000	39.238843
265.000000	1.000000	38.062234
266.000000	1.000000	38.235853
267.000000	1.000000	40.010667
268.000000	1.000000	37.637139
269.000000	1.000000	40.461760
270.000000	1.000000	38.100481
271.000000	1.000000	37.809073
272.000000	1.000000	38.022101
273.000000	1.000000	40.906615
274.000000	1.000000	39.574638
275.000000	1.000000	38.912363
276.000000	1.000000	40.082191
277.000000	1.000000	40.346681
278.000000	1.000000	40.039416
279.000000	1.000000	41.212896
280.000000	1.000000	41.769967
281.000000	1.000000	41.754255
282.000000	1.000000	41.449378
283.000000	1.000000	41.390764
284.000000	1.000000	41.446109
285.000000	1.000000	41.853064
286.000000	1.000000	41.834314
287.000000	1.000000	39.092714
288.000000	1.000000	39.695612
289.000000	1.000000	38.651424
290.000000	1.000000	38.913611
291.000000	1.000000	29.676436
292.000000	1.000000	30.287517
293.000000	1.000000	30.219170
294.000000	1.000000	29.928876
295.000000	1.000000	28.220079
296.000000	1.000000	26.134788
297.000000	1.000000	30.428611
298.000000	1.000000	26.952873
299.000000	1.000000	28.894637
300.000000	1.000000	30.000401
301.000000	1.000000	26.155113
302.000000	1.000000	30.183900
303.000000	1.000000	27.201006
304.000000	1.000000	29.607261
305.000000	1.000000	30.320873
306.000000	1.000000	30.502045
307.000000	1.000000	29.518686
308.000000	1.000000	29.842944
309.000000	1.000000	30.603309
310.000000	1.000000	29.709927
311.000000	1.000000	26.891982
312.000000	1.000000	29.940016
313.000000	1.000000	30.491893
314.000000	1.000000	27.538231
315.000000	1.000000	26.696403
316.000000	1.000000	28.521291
317.000000	1.000000	27.439711
318.000000	1.000000	27.966349
319.000000	1.000000	30.853637
320.000000	1.000000	27.695124
321.000000	1.000000	30.769903
322.000000	1.000000	30.510187
323.000000	1.000000	30.001430
324.000000	1.000000	28.795924
325.000000	1.000000	26.602541
326.000000	1.000000	30.462933
327.000000	1.000000	29.330144
328.000000	1.000000	30.285745
329.000000	1.000000	30.443902
330.000000	1.000000	27.487817
331.000000	1.000000	29.142855
332.000000	1.000000	27.132403
333.000000	1.000000	25.756427
334.000000	1.000000	30.623401
335.000000	1.000000	30.642029
336.000000	1.000000	27.325250
337.000000	1.000000	28.547129
338.000000	1.000000	28.231941
339.000000	1.000000	26.637745
340.000000	1.000000	28.276153
341.000000	1.000000	27.889647
342.000000	1.000000	27.992436
343.000000	1.000000	29.597982
344.000000	1.000000	29.881862
345.000000	1.000000	27.348246
346.000000	1.000000	30.614138
347.000000	1.000000	27.164930
348.000000	1.000000	28.709909
349.000000	1.000000	28.770086
350.000000	1.000000	30.191684
351.000000	1.000000	30.053738
352.000000	1.000000	30.028050
353.000000	1.000000	29.049037
354.000000	1.000000	30.144620
355.000000	1.000000	30.637995
356.000000	1.000000	30.630591
357.000000	1.000000	31.745647
358.000000	1.000000	31.301054
359.000000	1.000000	31.553477
360.000000	1.000000	31.335757
361.000000	1.000000	33.082610
362.000000	1.000000	34.349978
363.000000	1.000000	33.994618
364.000000	1.000000	34.212295
365.000000	1.000000	31.731859
366.000000	1.000000	31.233031
367.000000	1.000000	32.829689
368.000000	1.000000	32.403725
369.000000	1.000000	31.200683
370.000000	1.000000	30.850636
371.000000	1.000000	32.050651
372.000000	1.000000	32.415900
373.000000	1.000000	33.054157
374.000000	1.000000	33.296354
375.000000	1.000000	31.518459
376.000000	1.000000	30.868376
377.000000	1.000000	32.407215
378.000000	1.000000	33.604420
379.000000	1.000000	34.925169
380.000000	1.000000	30.782826
381.000000	1.000000	32.047559
382.000000	1.000000	32.301665
383.000000	1.000000	34.481702
384.000000	1.000000	34.209120
385.000000	1.000000	33.954747
386.000000	1.000000	31.621252
387.000000	1.000000	33.566178
388.000000	1.000000	30.945683
389.000000	1.000000	33.935535
390.000000	1.000000	31.537784
391.000000	1.000000	31.185419
392.000000	1.000000	33.512018
393.000000	1.000000	31.154793
394.000000	1.000000	33.355881
395.000000	1.000000	32.709958
396.000000	1.000000	31.935851
397.000000	1.000000	34.863615
398.000000	1.000000	34.422163
399.000000	1.000000	30.884222
400.000000	1.000000	33.790944
401.000000	1.000000	32.180813
402.000000	1.000000	32.160150
403.000000	1.000000	31.572874
404.000000	1.000000	33.736475
405.000000	1.000000	31.311249
406.000000	1.000000	30.706915
407.000000	1.000000	32.340699
408.000000	1.000000	34.129674
409.000000	1.000000	32.591877
410.000000	1.000000	32.161606
411.000000	1.000000	34.886639
412.000000	1.000000	33.428956
413.000000	1.000000	34.254872
414.000000	1.000000	34.210436
415.000000	1.000000	34.378007
416.000000	1.000000	33.779605
417.000000	1.000000	34.680909
418.000000	1.000000	33.230816
419.000000	1.000000	31.187633
420.000000	1.000000	34.498813
421.000000	1.000000	30.878254
422.000000	1.000000	33.562299
423.000000	1.000000	33.967056
424.000000	1.000000	34.570250
425.000000	1.000000	34.296799
426.000000	1.000000	33.260235
427.000000	1.000000	33.761217
428.000000	1.000000	32.736893
429.000000	1.000000	34.360857
430.000000	1.000000	33.308636
431.000000	1.000000	33.470734
432.000000	1.000000	32.558055
433.000000	1.000000	31.608582
434.000000	1.000000	34.146502
435.000000	1.000000	33.341969
436.000000	1.000000	31.830567
437.000000	1.000000	33.054128
438.000000	1.000000	32.795782
439.000000	1.000000	32.690626
440.000000	1.000000	32.987856
441.000000	1.000000	33.077540
442.000000	1.000000	31.032253
443.000000	1.000000	32.498107
444.000000	1.000000	31.745706
445.000000	1.000000	31.809525
446.000000	1.000000	33.798883
447.000000	1.000000	31.764099
448.000000	1.000000	30.848527
449.000000	1.000000	34.541761
450.000000	1.000000	33.466930
451.000000	1.000000	31.472512
452.000000	1.000000	32.350146
453.000000	1.000000	34.109553
454.000000	1.000000	32.369162
455.000000	1.000000	33.002625
456.000000	1.000000	31.166180
457.000000	1.000000	31.207160
458.000000	1.000000	33.032414
459.000000	1.000000	32.181044
460.000000	1.000000	33.592970
461.000000	1.000000	34.776038
462.000000	1.000000	32.490061
463.000000	1.000000	33.569094
464.000000	1.000000	33.873241
465.000000	1.000000	33.877055
466.000000	1.000000	33.902776
467.000000	1.000000	32.573982
468.000000	1.000000	34.461344
469.000000	1.000000	31.344717
470.000000	1.000000	33.089773
471.000000	1.000000	34.007831
472.000000	1.000000	32.246506
473.000000	1.000000	33.318579
474.000000	1.000000	31.857712
475.000000	1.000000	34.877522
476.000000	1.000000	31.764054
477.000000	1.000000	33.429488
478.000000	1.000000	33.654110
479.000000	1.000000	32.246795
480.000000	1.000000	32.745608
481.000000	1.000000	30.956754
482.000000	1.000000	33.255567
483.000000	1.000000	34.556658
484.000000	1.000000	32.086132
485.000000	1.000000	32.051968
486.000000	1.000000	32.691576
487.000000	1.000000	33.568320
488.000000	1.000000	32.049911
489.000000	1.000000	32.549925
490.000000	1.000000	32.005072
491.000000	1.000000	31.786049
492.000000	1.000000	30.872279
493.000000	1.000000	31.458076
494.000000	1.000000	32.176536
495.000000	1.000000	34.931235
496.000000	1.000000	32.395152
497.000000	1.000000	33.027833
498.000000	1.000000	31.707392
499.000000	1.000000	32.658820
500.000000	1.000000	34.856402
501.000000	1.000000	32.897982
502.000000	1.000000	34.818692
503.000000	1.000000	33.784274
504.000000	1.000000	31.205650
505.000000	1.000000	33.416748
506.000000	1.000000	32.949364
507.000000	1.000000	31.601826
508.000000	1.000000	32.047431
509.000000	1.000000	32.127572
510.000000	1.000000	34.615230
511.000000	1.000000	34.797393
512.000000	1.000000	31.962807
513.000000	1.000000	33.767503
514.000000	1.000000	32.835890
515.000000	1.000000	31.556977
516.000000	1.000000	43.560300
517.000000	1.000000	44.917815
518.000000	1.000000	42.777785
519.000000	1.000000	42.310550
520.000000	1.000000	47.240039
521.000000	1.000000	43.179755
522.000000	1.000000	43.437061
523.000000	1.000000	43.955457
524.000000	1.000000	48.316414
525.000000	1.000000	43.474131
526.000000	1.000000	48.758435
527.000000	1.000000	43.686343
528.000000	1.000000	43.391502
529.000000	1.000000	43.618140
530.000000	1.000000	42.726467
531.000000	1.000000	42.357856
532.000000	1.000000	44.240975
533.000000	1.000000	46.653353
534.000000	1.000000	44.211630
535.000000	1.000000	43.139342
536.000000	1.000000	42.153211
537.000000	1.000000	44.175903
538.000000	1.000000	43.969570
539.000000	1.000000	42.873169
540.000000	1.000000	45.893268
541.000000	1.000000	43.761293
542.000000	1.000000	42.679123
543.000000	1.000000	47.704372
544.000000	1.000000	46.786040
545.000000	1.000000	44.948818
546.000000	1.000000	46.233719
547.000000	1.000000	42.965518
548.000000	1.000000	43.818344
549.000000	1.000000	42.670666
550.000000	1.000000	46.410602
551.000000	1.000000	42.174344
552.000000	1.000000	42.806872
553.000000	1.000000	43.999903
554.000000	1.000000	42.770307
555.000000	1.000000	47.417879
556.000000	1.000000	43.720419
557.000000	1.000000	42.489080
558.000000	1.000000	44.655511
559.000000	1.000000	44.392256
560.000000	1.000000	39.965452
561.000000	1.000000	37.146816
562.000000	1.000000	38.882098
563.000000	1.000000	42.298948
564.000000	1.000000	39.950254
565.000000	1.000000	41.386420
566.000000	1.000000	39.168969
567.000000	1.000000	42.076584
568.000000	1.000000	39.975926
569.000000	1.000000	40.136824
570.000000	1.000000	39.528077
571.000000	1.000000	39.345598
572.000000	1.000000	38.737029
573.000000	1.000000	38.598095
574.000000	1.000000	39.507634
575.000000	1.000000	41.837649
576.000000	1.000000	39.009225
577.000000	1.000000	39.272064
578.000000	1.000000	41.897263
579.000000	1.000000	40.178001
580.000000	1.000000	39.769979
581.000000	1.000000	41.856029
582.000000	1.000000	39.668118
583.000000	1.000000	38.398083
584.000000	1.000000	39.069653
585.000000	1.000000	39.000305
586.000000	1.000000	40.552455
587.000000	1.000000	37.974494
588.000000	1.000000	40.499297
589.000000	1.000000	37.782056
590.000000	1.000000	39.369540
591.000000	1.000000	41.309747
592.000000	1.000000	38.096779
593.000000	1.000000	40.424406
594.000000	1.000000	37.470687
595.000000	1.000000	40.833378
596.000000	1.000000	41.351751
597.000000	1.000000	40.749055
598.000000	1.000000	37.769401
599.000000	1.000000	39.009625
600.000000	1.000000	38.310378
601.000000	1.000000	39.083608
602.000000	1.000000	42.393139
603.000000	1.000000	37.466033
604.000000	1.000000	41.918229
605.000000	1.000000	41.137091
606.000000	1.000000	41.641529
607.000000	1.000000	40.939735
608.000000	1.000000	42.313322
609.000000	1.000000	41.332155
610.000000	1.000000	38.723770
611.000000	1.000000	41.774245
612.000000	1.000000	40.903217
613.000000	1.000000	40.143596
614.000000	1.000000	40.472379
615.000000	1.000000	42.296401
616.000000	1.000000	40.495251
617.000000	1.000000	39.853136
618.000000	1.000000	39.231191
619.000000	1.000000	38.812515
620.000000	1.000000	38.614865
621.000000	1.000000	41.048508
622.000000	1.000000	40.260702
623.000000	1.000000	37.203007
624.000000	1.000000	40.032792
625.000000	1.000000	41.201226
626.000000	1.000000	38.329154
627.000000	1.000000	39.207454
628.000000	1.000000	39.712954
629.000000	1.000000	39.635412
630.000000	1.000000	42.025711
631.000000	1.000000	40.752492
632.000000	1.000000	38.054426
633.000000	1.000000	39.997207
634.000000	1.000000	39.629292
635.000000	1.000000	37.411400
636.000000	1.000000	37.197155
637.000000	1.000000	41.226096
638.000000	1.000000	38.079211
639.000000	1.000000	38.722200
640.000000	1.000000	41.491433
641.000000	1.000000	38.532682
642.000000	1.000000	37.753831
643.000000	1.000000	39.763854
644.000000	1.000000	40.143586
645.000000	1.000000	39.647927
646.000000	1.000000	39.385719
647.000000	1.000000	41.097764
648.000000	1.000000	42.340808
649.000000	1.000000	40.557333
650.000000	1.000000	37.461737
651.000000	1.000000	40.156797
652.000000	1.000000	38.430342
653.000000	1.000000	40.876975
654.000000	1.000000	38.366222
655.000000	1.000000	38.419189
656.000000	1.000000	38.104078
657.000000	1.000000	41.778260
658.000000	1.000000	41.527431
659.000000	1.000000	37.749230
660.000000	1.000000	42.311119
661.000000	1.000000	40.783629
662.000000	1.000000	40.744555
663.000000	1.000000	41.090284
664.000000	1.000000	39.211509
665.000000	1.000000	40.579571
666.000000	1.000000	40.462132
667.000000	1.000000	40.032080
668.000000	1.000000	39.228538
669.000000	1.000000	40.580759
670.000000	1.000000	40.746875
671.000000	1.000000	38.386482
672.000000	1.000000	39.439101
673.000000	1.000000	40.288872
674.000000	1.000000	38.306130
675.000000	1.000000	38.698934
676.000000	1.000000	39.135699
677.000000	1.000000	39.317235
678.000000	1.000000	41.388868
679.000000	1.000000	40.211893
680.000000	1.000000	38.350091
681.000000	1.000000	41.626089
682.000000	1.000000	39.644201
683.000000	1.000000	38.316931
684.000000	1.000000	40.139160
685.000000	1.000000	39.416701
686.000000	1.000000	41.057846
687.000000	1.000000	38.317700
688.000000	1.000000	40.520940
689.000000	1.000000	39.051476
690.000000	1.000000	40.031229
691.000000	1.000000	39.820991
692.000000	1.000000	38.213797
693.000000	1.000000	39.769192
694.000000	1.000000	39.923532
695.000000	1.000000	40.475438
696.000000	1.000000	40.836839
697.000000	1.000000	38.917112
698.000000	1.000000	41.022050
699.000000	1.000000	40.425659
700.000000	1.000000	38.766912
701.000000	1.000000	39.000810
702.000000	1.000000	39.513686
703.000000	1.000000	38.697416
704.000000	1.000000	41.264505
705.000000	1.000000	41.645075
706.000000	1.000000	41.529603
707.000000	1.000000	41.599217
708.000000	1.000000	38.840482
709.000000	1.000000	40.145940
710.000000	1.000000	39.792792
711.000000	1.000000	41.331349
712.000000	1.000000	38.724504
713.000000	1.000000	40.753246
714.000000	1.000000	39.161997
715.000000	1.000000	40.032010
716.000000	1.000000	39.499253
717.000000	1.000000	40.951375
718.000000	1.000000	41.408138
719.000000	1.000000	38.948067
720.000000	1.000000	38.561967
721.000000	1.000000	39.307950
722.000000	1.000000	39.763805
723.000000	1.000000	38.012306
724.000000	1.000000	38.411987
725.000000	1.000000	41.523510
726.000000	1.000000	38.025891
727.000000	1.000000	41.045238
728.000000	1.000000	39.660304
729.000000	1.000000	40.164503
730.000000	1.000000	39.150121
731.000000	1.000000	39.621652
732.000000	1.000000	41.664783
733.000000	1.000000	38.695829
734.000000	1.000000	39.532818
735.000000	1.000000	38.024372
736.000000	1.000000	41.271927
737.000000	1.000000	41.651551
738.000000	1.000000	39.100806
739.000000	1.000000	38.820999
740.000000	1.000000	40.409485
741.000000	1.000000	40.305617
742.000000	1.000000	39.607816
743.000000	1.000000	37.989892
744.000000	1.000000	39.802926
745.000000	1.000000	39.456887
746.000000	1.000000	40.856664
747.000000	1.000000	40.311628
748.000000	1.000000	38.047646
749.000000	1.000000	38.589628
750.000000	1.000000	39.840126
751.000000	1.000000	40.743854
752.000000	1.000000	40.748174
753.000000	1.000000	41.152809
754.000000	1.000000	41.345508
755.000000	1.000000	41.022252
756.000000	1.000000	43.268358
757.000000	1.000000	40.751359
758.000000	1.000000	41.666458
759.000000	1.000000	42.072383
760.000000	1.000000	42.487586
761.000000	1.000000	42.045378
762.000000	1.000000	42.765073
763.000000	1.000000	42.477421
764.000000	1.000000	42.718568
765.000000	1.000000	42.735699
766.000000	1.000000	42.387432
767.000000	1.000000	42.028619
768.000000	1.000000	41.358575
769.000000	1.000000	41.770019
770.000000	1.000000	43.111998
771.000000	1.000000	42.730472
772.000000	1.000000	43.051169
773.000000	1.000000	41.027425
774.000000	1.000000	43.103200
775.000000	1.000000	42.852007
776.000000	1.000000	41.871169
777.000000	1.000000	42.026888
778.000000	1.000000	41.682923
779.000000	1.000000	40.745794
780.000000	1.000000	40.727585
781.000000	1.000000	42.469875
782.000000	1.000000	40.854437
783.000000	1.000000	43.385253
784.000000	1.000000	42.476090
785.000000	1.000000	43.377876
786.000000	1.000000	42.837590
787.000000	1.000000	43.071481
788.000000	1.000000	42.743428
789.000000	1.000000	40.735068
790.000000	1.000000	42.035081
791.000000	1.000000	42.383941
792.000000	1.000000	41.678413
793.000000	1.000000	42.393883
794.000000	1.000000	43.085526
795.000000	1.000000	42.402071
796.000000	1.000000	41.687140
797.000000	1.000000	40.982369
798.000000	1.000000	43.360011
799.000000	1.000000	42.782090
800.000000	1.000000	42.391959
801.000000	1.000000	41.687953
802.000000	1.000000	42.153859
803.000000	1.000000	41.675163
804.000000	1.000000	41.031640
805.000000	1.000000	41.674915
806.000000	1.000000	42.119996
807.000000	1.000000	41.324551
808.000000	1.000000	43.175841
809.000000	1.000000	40.576831
810.000000	1.000000	42.029994
811.000000	1.000000	41.217443
812.000000	1.000000	41.020540
813.000000	1.000000	43.387622
814.000000	1.000000	41.336910
815.000000	1.000000	41.320852
816.000000	1.000000	41.325547
817.000000	1.000000	42.036694
818.000000	1.000000	41.030434
819.000000	1.000000	43.349343
820.000000	1.000000	42.050426
821.000000	1.000000	41.036610
822.000000	1.000000	41.013101
823.000000	1.000000	41.472456
824.000000	1.000000	43.090091
825.000000	1.000000	43.379878
826.000000	1.000000	40.740012
827.000000	1.000000	43.090301
828.000000	1.000000	42.752959
829.000000	1.000000	42.744560
830.000000	1.000000	41.627938
831.000000	1.000000	41.308529
832.000000	1.000000	41.698037
833.000000	1.000000	40.737297
834.000000	1.000000	42.381921
835.000000	1.000000	41.572127
836.000000	1.000000	41.681668
837.000000	1.000000	43.075135
838.000000	1.000000	42.024190
839.000000	1.000000	42.073452
840.000000	1.000000	40.731545
841.000000	1.000000	41.033565
842.000000	1.000000	40.740217
843.000000	1.000000	41.026714
844.000000	1.000000	41.373285
845.000000	1.000000	41.329998
846.000000	1.000000	40.731007
847.000000	1.000000	42.446780
848.000000	1.000000	43.363799
849.000000	1.000000	43.276910
850.000000	1.000000	42.438477
851.000000	1.000000	43.364399
852.000000	1.000000	42.729717
853.000000	1.000000	37.886958
854.000000	1.000000	38.214784
855.000000	1.000000	39.543110
856.000000	1.000000	37.230652
857.000000	1.000000	38.438130
858.000000	1.000000	37.856104
859.000000	1.000000	39.813050
860.000000	1.000000	37.752406
861.000000	1.000000	38.313664
862.000000	1.000000	37.120943
863.000000	1.000000	37.142082
864.000000	1.000000	39.761556
865.000000	1.000000	37.240275
866.000000	1.000000	39.357193
867.000000	1.000000	39.505567
868.000000	1.000000	38.236272
869.000000	1.000000	37.252041
870.000000	1.000000	37.236175
871.000000	1.000000	37.462338
872.000000	1.000000	39.777488
873.000000	1.000000	38.849279
874.000000	1.000000	39.794374
875.000000	1.000000	38.927006
876.000000	1.000000	37.905732
877.000000	1.000000	37.425671
878.000000	1.000000	38.903108
879.000000	1.000000	38.703523
880.000000	1.000000	38.002792
881.000000	1.000000	37.720186
882.000000	1.000000	38.580288
883.000000	1.000000	39.031502
884.000000	1.000000	38.990702
885.000000	1.000000	39.342520
886.000000	1.000000	37.565557
887.000000	1.000000	37.722709
888.000000	1.000000	38.468170
889.000000	1.000000	37.883169
890.000000	1.000000	38.044782
891.000000	1.000000	37.212521
892.000000	1.000000	38.042818
893.000000	1.000000	37.536761
894.000000	1.000000	38.079263
895.000000	1.000000	39.427956
896.000000	1.000000	39.234439
897.000000	1.000000	39.784285
898.000000	1.000000	38.932175
899.000000	1.000000	38.029417
900.000000	1.000000	37.578086
901.000000	1.000000	37.579287
902.000000	1.000000	37.216412
903.000000	1.000000	38.510314
904.000000	1.000000	39.226737
905.000000	1.000000	39.049012
906.000000	1.000000	38.223827
907.000000	1.000000	39.010542
908.000000	1.000000	38.428144
909.000000	1.000000	38.373035
910.000000	1.000000	38.338511
911.000000	1.000000	39.790884
912.000000	1.000000	37.256749
913.000000	1.000000	38.568540
914.000000	1.000000	39.429869
915.000000	1.000000	37.148070
916.000000	1.000000	38.703192
917.000000	1.000000	37.124416
918.000000	1.000000	39.799258
919.000000	1.000000	37.591458
920.000000	1.000000	38.526299
921.000000	1.000000	39.783846
922.000000	1.000000	38.639801
923.000000	1.000000	39.378782
924.000000	1.000000	39.127258
925.000000	1.000000	38.175395
926.000000	1.000000	39.769800
927.000000	1.000000	39.336607
928.000000	1.000000	37.647965
929.000000	1.000000	39.790772
930.000000	1.000000	38.004874
931.000000	1.000000	39.823297
932.000000	1.000000	38.349411
933.000000	1.000000	39.254260
934.000000	1.000000	39.357714
935.000000	1.000000	38.527472
936.000000	1.000000	38.908993
937.000000	1.000000	38.807979
938.000000	1.000000	38.483147
939.000000	1.000000	37.681327
940.000000	1.000000	37.119500
941.000000	1.000000	39.039150
942.000000	1.000000	39.356854
943.000000	1.000000	39.344980
944.000000	1.000000	39.763375
945.000000	1.000000	38.035595
946.000000	1.000000	37.562435
947.000000	1.000000	37.222066
948.000000	1.000000	37.264610
949.000000	1.000000	39.367297
950.000000	1.000000	38.936994
951.000000	1.000000	38.974718
952.000000	1.000000	38.899840
953.000000	1.000000	39.777103
954.000000	1.000000	38.498351
955.000000	1.000000	37.540236
956.000000	1.000000	37.885917
957.000000	1.000000	39.103711
958.000000	1.000000	37.102613
959.000000	1.000000	36.748478
960.000000	1.000000	38.012614
961.000000	1.000000	37.053173
962.000000	1.000000	36.984455
963.000000	1.000000	38.147434
964.000000	1.000000	36.691388
965.000000	1.000000	38.971999
966.000000	1.000000	38.218884
967.000000	1.000000	38.425361
968.000000	1.000000	37.625286
969.000000	1.000000	38.731039
970.000000	1.000000	37.525387
971.000000	1.000000	37.783397
972.000000	1.000000	38.005184
973.000000	1.000000	37.203382
974.000000	1.000000	37.152168
975.000000	1.000000	36.616903
976.000000	1.000000	39.036524
977.000000	1.000000	36.851769
978.000000	1.000000	38.667670
979.000000	1.000000	38.307846
980.000000	1.000000	37.320994
981.000000	1.000000	36.854445
982.000000	1.000000	37.978992
983.000000	1.000000	37.180607
984.000000	1.000000	36.718925
985.000000	1.000000	37.329380
986.000000	1.000000	36.779996
987.000000	1.000000	37.750648
988.000000	1.000000	37.236499
989.000000	1.000000	38.119776
990.000000	1.000000	37.693947
991.000000	1.000000	38.029632
992.000000	1.000000	38.377973
993.000000	1.000000	37.572027
994.000000	1.000000	38.203653
995.000000	1.000000	36.539914
996.000000	1.000000	38.749513
997.000000	1.000000	37.644153
998.000000	1.000000	38.657847
999.000000	1.000000	36.731680
1000.000000	1.000000	37.467837
1001.000000	1.000000	37.263757
1002.000000	1.000000	38.567287
1003.000000	1.000000	37.868783
1004.000000	1.000000	37.738924
1005.000000	1.000000	36.865382
1006.000000	1.000000	38.415364
1007.000000	1.000000	37.280263
1008.000000	1.000000	37.802623
1009.000000	1.000000	38.443195
1010.000000	1.000000	36.670021
1011.000000	1.000000	37.304241
1012.000000	1.000000	37.413521
1013.000000	1.000000	38.209237
1014.000000	1.000000	37.879166
1015.000000	1.000000	37.834162
1016.000000	1.000000	39.026743
1017.000000	1.000000	37.347626
1018.000000	1.000000	36.894622
1019.000000	1.000000	37.528269
1020.000000	1.000000	37.106679
1021.000000	1.000000	38.075692
1022.000000	1.000000	37.591061
1023.000000	1.000000	37.110113
1024.000000	1.000000	37.137877
1025.000000	1.000000	38.544909
1026.000000	1.000000	37.460561
1027.000000	1.000000	37.155131
1028.000000	1.000000	36.864453
1029.000000	1.000000	37.048571
1030.000000	1.000000	37.059705
1031.000000	1.000000	36.734929
1032.000000	1.000000	37.501567
1033.000000	1.000000	37.699681
1034.000000	1.000000	37.714481
1035.000000	1.000000	37.554278
1036.000000	1.000000	36.901582
1037.000000	1.000000	37.835910
1038.000000	1.000000	38.612504
1039.000000	1.000000	37.948853
1040.000000	1.000000	37.956583
1041.000000	1.000000	37.782987
1042.000000	1.000000	36.982743
1043.000000	1.000000	36.714391
1044.000000	1.000000	38.025598
1045.000000	1.000000	37.914777
1046.000000	1.000000	37.236355
1047.000000	1.000000	37.807997
1048.000000	1.000000	38.318436
1049.000000	1.000000	37.456506
1050.000000	1.000000	38.381783
1051.000000	1.000000	38.506605
1052.000000	1.000000	37.413786
1053.000000	1.000000	38.696890
1054.000000	1.000000	37.247531
1055.000000	1.000000	37.447794
1056.000000	1.000000	37.841422
1057.000000	1.000000	37.094535
1058.000000	1.000000	38.508638
1059.000000	1.000000	37.373922
1060.000000	1.000000	38.187102
1061.000000	1.000000	37.002624
1062.000000	1.000000	38.247741
1063.000000	1.000000	38.218077
1064.000000	1.000000	36.725795
1065.000000	1.000000	38.036096
1066.000000	1.000000	37.357343
1067.000000	1.000000	36.816758
1068.000000	1.000000	36.846471
1069.000000	1.000000	38.613801
1070.000000	1.000000	37.645700
1071.000000	1.000000	36.986914
1072.000000	1.000000	37.731977
1073.000000	1.000000	36.820146
1074.000000	1.000000	37.490121
1075.000000	1.000000	36.791055
1076.000000	1.000000	37.742969
1077.000000	1.000000	38.070987
1078.000000	1.000000	30.266850
1079.000000	1.000000	30.653692
1080.000000	1.000000	30.203822
1081.000000	1.000000	29.926900
1082.000000	1.000000	31.054101
1083.000000	1.000000	30.725381
1084.000000	1.000000	32.393397
1085.000000	1.000000	32.594636
1086.000000	1.000000	32.527562
1087.000000	1.000000	30.237442
1088.000000	1.000000	32.084381
1089.000000	1.000000	29.873240
1090.000000	1.000000	31.653491
1091.000000	1.000000	32.823224
1092.000000	1.000000	31.577319
1093.000000	1.000000	32.056441
1094.000000	1.000000	30.480122
1095.000000	1.000000	32.763602
1096.000000	1.000000	30.838237
1097.000000	1.000000	30.687343
1098.000000	1.000000	32.105416
1099.000000	1.000000	31.583208
1100.000000	1.000000	29.978573
1101.000000	1.000000	30.275168
1102.000000	1.000000	32.285534
1103.000000	1.000000	29.935238
1104.000000	1.000000	30.248582
1105.000000	1.000000	30.207388
1106.000000	1.000000	29.624247
1107.000000	1.000000	31.729833
1108.000000	1.000000	32.565046
1109.000000	1.000000	30.473924
1110.000000	1.000000	32.386807
1111.000000	1.000000	32.800419
1112.000000	1.000000	31.743266
1113.000000	1.000000	29.972754
1114.000000	1.000000	32.509377
1115.000000	1.000000	29.572751
1116.000000	1.000000	30.647220
1117.000000	1.000000	31.262083
1118.000000	1.000000	32.072336
1119.000000	1.000000	32.433901
1120.000000	1.000000	31.559894
1121.000000	1.000000	29.922088
1122.000000	1.000000	29.942367
1123.000000	1.000000	30.813603
1124.000000	1.000000	30.024711
1125.000000	1.000000	30.065243
1126.000000	1.000000	30.534952
1127.000000	1.000000	30.186267
1128.000000	1.000000	29.742426
1129.000000	1.000000	30.398425
1130.000000	1.000000	30.607405
1131.000000	1.000000	31.967396
1132.000000	1.000000	29.541174
1133.000000	1.000000	32.807443
1134.000000	1.000000	29.961979
1135.000000	1.000000	31.116431
1136.000000	1.000000	30.829700
1137.000000	1.000000	32.729225
1138.000000	1.000000	30.452085
1139.000000	1.000000	32.815484
1140.000000	1.000000	30.867513
1141.000000	1.000000	31.948313
1142.000000	1.000000	44.135072
1143.000000	1.000000	46.637362
1144.000000	1.000000	43.784479
1145.000000	1.000000	44.879196
1146.000000	1.000000	44.512741
1147.000000	1.000000	44.399958
1148.000000	1.000000	44.119938
1149.000000	1.000000	44.013473
1150.000000	1.000000	44.324518
1151.000000	1.000000	45.171930
1152.000000	1.000000	45.565184
1153.000000	1.000000	43.949339
1154.000000	1.000000	45.132914
1155.000000	1.000000	44.474743
1156.000000	1.000000	44.940007
1157.000000	1.000000	43.445780
1158.000000	1.000000	39.621909
1159.000000	1.000000	39.057860
1160.000000	1.000000	39.372206
1161.000000	1.000000	38.506067
1162.000000	1.000000	38.875199
1163.000000	1.000000	39.553101
1164.000000	1.000000	39.592628
1165.000000	1.000000	38.522057
1166.000000	1.000000	38.546629
1167.000000	1.000000	39.463730
1168.000000	1.000000	39.514536
1169.000000	1.000000	39.534674
1170.000000	1.000000	39.219273
1171.000000	1.000000	39.260540
1172.000000	1.000000	39.072608
1173.000000	1.000000	38.906334
1174.000000	1.000000	39.047829
1175.000000	1.000000	38.293917
1176.000000	1.000000	38.105729
1177.000000	1.000000	38.768996
1178.000000	1.000000	39.614696
1179.000000	1.000000	38.377323
1180.000000	1.000000	38.270515
1181.000000	1.000000	39.307956
1182.000000	1.000000	41.698999
1183.000000	1.000000	42.396128
1184.000000	1.000000	41.778329
1185.000000	1.000000	41.414842
1186.000000	1.000000	42.635475
1187.000000	1.000000	42.587072
1188.000000	1.000000	42.127560
1189.000000	1.000000	42.322256
1190.000000	1.000000	42.459085
1191.000000	1.000000	41.276758
1192.000000	1.000000	42.199156
1193.000000	1.000000	41.978877
1194.000000	1.000000	42.334948
1195.000000	1.000000	42.329642
1196.000000	1.000000	44.682470
1197.000000	1.000000	46.386089
1198.000000	1.000000	42.592727
1199.000000	1.000000	45.032984
1200.000000	1.000000	45.005956
1201.000000	1.000000	44.061283
1202.000000	1.000000	46.706302
1203.000000	1.000000	42.607468
1204.000000	1.000000	43.636656
1205.000000	1.000000	44.643593
1206.000000	1.000000	41.971239
1207.000000	1.000000	41.926246
1208.000000	1.000000	42.278575
1209.000000	1.000000	41.921510
1210.000000	1.000000	45.246669
1211.000000	1.000000	45.482258
1212.000000	1.000000	46.322274
1213.000000	1.000000	43.971020
1214.000000	1.000000	42.926738
1215.000000	1.000000	44.677842
1216.000000	1.000000	45.877369
1217.000000	1.000000	45.867191
1218.000000	1.000000	42.616759
1219.000000	1.000000	45.476057
1220.000000	1.000000	43.011877
1221.000000	1.000000	43.983969
1222.000000	1.000000	46.397726
1223.000000	1.000000	44.697278
1224.000000	1.000000	43.303734
1225.000000	1.000000	41.897234
1226.000000	1.000000	47.032756
1227.000000	1.000000	43.842995
1228.000000	1.000000	42.667752
1229.000000	1.000000	42.958883
1230.000000	1.000000	44.363193
1231.000000	1.000000	46.196152
1232.000000	1.000000	43.632901
1233.000000	1.000000	42.237635
1234.000000	1.000000	42.259641
1235.000000	1.000000	44.706588
1236.000000	1.000000	42.988640
1237.000000	1.000000	47.429838
1238.000000	1.000000	43.951418
1239.000000	1.000000	43.067751
1240.000000	1.000000	44.947859
1241.000000	1.000000	41.917635
1242.000000	1.000000	42.571133
1243.000000	1.000000	46.461723
1244.000000	1.000000	46.041011
1245.000000	1.000000	42.591138
1246.000000	1.000000	44.323788
1247.000000	1.000000	46.464676
1248.000000	1.000000	43.984111
1249.000000	1.000000	43.648515
1250.000000	1.000000	45.456558
1251.000000	1.000000	43.642407
1252.000000	1.000000	44.327470
1253.000000	1.000000	41.919053
1254.000000	1.000000	43.308939
1255.000000	1.000000	45.016358
1256.000000	1.000000	43.254681
1257.000000	1.000000	43.526187
1258.000000	1.000000	42.588233
1259.000000	1.000000	43.643410
1260.000000	1.000000	44.333667
1261.000000	1.000000	46.679399
1262.000000	1.000000	43.982299
1263.000000	1.000000	44.680028
1264.000000	1.000000	45.006184
1265.000000	1.000000	42.929975
1266.000000	1.000000	45.371308
1267.000000	1.000000	44.355243
1268.000000	1.000000	43.381976
1269.000000	1.000000	42.916954
1270.000000	1.000000	41.897007
1271.000000	1.000000	43.383201
1272.000000	1.000000	46.143586
1273.000000	1.000000	42.942807
1274.000000	1.000000	43.463550
1275.000000	1.000000	42.260034
1276.000000	1.000000	42.260331
1277.000000	1.000000	42.337237
1278.000000	1.000000	44.331270
1279.000000	1.000000	46.601856
1280.000000	1.000000	45.199715
1281.000000	1.000000	46.893153
1282.000000	1.000000	47.720834
1283.000000	1.000000	45.650815
1284.000000	1.000000	45.410116
1285.000000	1.000000	44.088378
1286.000000	1.000000	44.255312
1287.000000	1.000000	46.627815
1288.000000	1.000000	44.835379
1289.000000	1.000000	46.897206
1290.000000	1.000000	44.999546
1291.000000	1.000000	45.475985
1292.000000	1.000000	46.869254
1293.000000	1.000000	47.534853
1294.000000	1.000000	47.856408
1295.000000	1.000000	43.990742
1296.000000	1.000000	46.477169
1297.000000	1.000000	44.758800
1298.000000	1.000000	44.028165
1299.000000	1.000000	45.916902
1300.000000	1.000000	43.666389
1301.000000	1.000000	43.680907
1302.000000	1.000000	43.666177
1303.000000	1.000000	44.414581
1304.000000	1.000000	45.943961
1305.000000	1.000000	44.971331
1306.000000	1.000000	43.708892
1307.000000	1.000000	47.051365
1308.000000	1.000000	45.554945
1309.000000	1.000000	47.431706
1310.000000	1.000000	43.681503
1311.000000	1.000000	45.886975
1312.000000	1.000000	45.156823
1313.000000	1.000000	48.764077
1314.000000	1.000000	48.374678
1315.000000	1.000000	44.995009
1316.000000	1.000000	47.500149
1317.000000	1.000000	48.703552
1318.000000	1.000000	44.360984
1319.000000	1.000000	44.408243
1320.000000	1.000000	44.412380
1321.000000	1.000000	44.834060
1322.000000	1.000000	47.319794
1323.000000	1.000000	48.325872
1324.000000	1.000000	43.676952
1325.000000	1.000000	45.129192
1326.000000	1.000000	45.857835
1327.000000	1.000000	46.011103
1328.000000	1.000000	43.659303
1329.000000	1.000000	44.004080
1330.000000	1.000000	44.319600
1331.000000	1.000000	43.659900
1332.000000	1.000000	47.314118
1333.000000	1.000000	44.007477
1334.000000	1.000000	46.405151
1335.000000	1.000000	48.088115
1336.000000	1.000000	46.098412
1337.000000	1.000000	44.006189
1338.000000	1.000000	47.770373
1339.000000	1.000000	45.592633
1340.000000	1.000000	44.990915
1341.000000	1.000000	47.866703
1342.000000	1.000000	44.411100
1343.000000	1.000000	44.723882
1344.000000	1.000000	44.348087
1345.000000	1.000000	43.667243
1346.000000	1.000000	48.782961
1347.000000	1.000000	47.369145
1348.000000	1.000000	44.696343
1349.000000	1.000000	45.423675
1350.000000	1.000000	44.574044
1351.000000	1.000000	45.540863
1352.000000	1.000000	44.029614
1353.000000	1.000000	45.579283
1354.000000	1.000000	45.276989
1355.000000	1.000000	46.082400
1356.000000	1.000000	45.766649
1357.000000	1.000000	44.294912
1358.000000	1.000000	46.543768
1359.000000	1.000000	44.026702
1360.000000	1.000000	44.999023
1361.000000	1.000000	43.984607
1362.000000	1.000000	46.323696
1363.000000	1.000000	44.008825
1364.000000	1.000000	45.188927
1365.000000	1.000000	44.715391
1366.000000	1.000000	31.535545
1367.000000	1.000000	34.905759
1368.000000	1.000000	31.189277
1369.000000	1.000000	33.075866
1370.000000	1.000000	34.792073
1371.000000	1.000000	33.803284
1372.000000	1.000000	33.913502
1373.000000	1.000000	33.459816
1374.000000	1.000000	33.934340
1375.000000	1.000000	33.343519
1376.000000	1.000000	31.963371
1377.000000	1.000000	32.056730
1378.000000	1.000000	33.629550
1379.000000	1.000000	34.248220
1380.000000	1.000000	31.866098
1381.000000	1.000000	31.637664
1382.000000	1.000000	34.904345
1383.000000	1.000000	31.263019
1384.000000	1.000000	31.475548
1385.000000	1.000000	30.864663
1386.000000	1.000000	31.217053
1387.000000	1.000000	33.775041
1388.000000	1.000000	30.358127
1389.000000	1.000000	30.427896
1390.000000	1.000000	32.294333
1391.000000	1.000000	33.108092
1392.000000	1.000000	33.128677
1393.000000	1.000000	32.791494
1394.000000	1.000000	34.277717
1395.000000	1.000000	30.455709
1396.000000	1.000000	31.998764
1397.000000	1.000000	31.739326
1398.000000	1.000000	31.577201
1399.000000	1.000000	31.652274
1400.000000	1.000000	32.752680
1401.000000	1.000000	34.354615
1402.000000	1.000000	31.202475
1403.000000	1.000000	32.400078
1404.000000	1.000000	31.552943
1405.000000	1.000000	32.731300
1406.000000	1.000000	34.276904
1407.000000	1.000000	33.564765
1408.000000	1.000000	31.539980
1409.000000	1.000000	33.508233
1410.000000	1.000000	32.570561
1411.000000	1.000000	31.240902
1412.000000	1.000000	34.771173
1413.000000	1.000000	33.899309
1414.000000	1.000000	33.480389
1415.000000	1.000000	32.747316
1416.000000	1.000000	32.405252
1417.000000	1.000000	33.115598
1418.000000	1.000000	33.439846
1419.000000	1.000000	34.364489
1420.000000	1.000000	30.716802
1421.000000	1.000000	31.214610
1422.000000	1.000000	31.200988
1423.000000	1.000000	34.247321
1424.000000	1.000000	34.617939
1425.000000	1.000000	34.260657
1426.000000	1.000000	32.265894
1427.000000	1.000000	32.392083
1428.000000	1.000000	32.915089
1429.000000	1.000000	31.911087
1430.000000	1.000000	31.985054
1431.000000	1.000000	30.796000
1432.000000	1.000000	33.587683
1433.000000	1.000000	33.944274
1434.000000	1.000000	34.644651
1435.000000	1.000000	34.768954
1436.000000	1.000000	34.728895
1437.000000	1.000000	34.672958
1438.000000	1.000000	34.489085
1439.000000	1.000000	31.136883
1440.000000	1.000000	32.342364
1441.000000	1.000000	33.354493
1442.000000	1.000000	31.649588
1443.000000	1.000000	33.586740
1444.000000	1.000000	31.175595
1445.000000	1.000000	33.093326
1446.000000	1.000000	34.054653
1447.000000	1.000000	32.797792
1448.000000	1.000000	40.190406
1449.000000	1.000000	39.962974
1450.000000	1.000000	40.424242
1451.000000	1.000000	39.206389
1452.000000	1.000000	36.700136
1453.000000	1.000000	37.497277
1454.000000	1.000000	38.245471
1455.000000	1.000000	38.293859
1456.000000	1.000000	37.343327
1457.000000	1.000000	38.989761
1458.000000	1.000000	39.722544
1459.000000	1.000000	36.723851
1460.000000	1.000000	39.659262
1461.000000	1.000000	38.824557
1462.000000	1.000000	38.086511
1463.000000	1.000000	37.358761
1464.000000	1.000000	39.416811
1465.000000	1.000000	36.947814
1466.000000	1.000000	38.689373
1467.000000	1.000000	37.730500
1468.000000	1.000000	39.506036
1469.000000	1.000000	37.015357
1470.000000	1.000000	40.407943
1471.000000	1.000000	39.253674
1472.000000	1.000000	39.601426
1473.000000	1.000000	38.540006
1474.000000	1.000000	38.855280
1475.000000	1.000000	38.025235
1476.000000	1.000000	37.416470
1477.000000	1.000000	37.675356
1478.000000	1.000000	39.960585
1479.000000	1.000000	39.881288
1480.000000	1.000000	37.630171
1481.000000	1.000000	36.929195
1482.000000	1.000000	36.298597
1483.000000	1.000000	38.427346
1484.000000	1.000000	38.449325
1485.000000	1.000000	40.203034
1486.000000	1.000000	37.216298
1487.000000	1.000000	40.108464
1488.000000	1.000000	40.333346
1489.000000	1.000000	38.386717
1490.000000	1.000000	37.916612
1491.000000	1.000000	40.096286
1492.000000	1.000000	39.148740
1493.000000	1.000000	36.786515
1494.000000	1.000000	37.539303
1495.000000	1.000000	39.024005
1496.000000	1.000000	37.148298
1497.000000	1.000000	38.285842
1498.000000	1.000000	38.745484
1499.000000	1.000000	40.136849
1500.000000	1.000000	37.661192
1501.000000	1.000000	39.065505
1502.000000	1.000000	37.055340
1503.000000	1.000000	40.085720
1504.000000	1.000000	39.032384
1505.000000	1.000000	39.833088
1506.000000	1.000000	39.780413
1507.000000	1.000000	36.621553
1508.000000	1.000000	39.830285
1509.000000	1.000000	37.503750
1510.000000	1.000000	38.148173
1511.000000	1.000000	39.770045
1512.000000	1.000000	40.428383
1513.000000	1.000000	38.238974
1514.000000	1.000000	36.843567
1515.000000	1.000000	38.635825
1516.000000	1.000000	39.511236
1517.000000	1.000000	38.936879
1518.000000	1.000000	38.364764
1519.000000	1.000000	36.588288
1520.000000	1.000000	36.904767
1521.000000	1.000000	40.359654
1522.000000	1.000000	36.636805
1523.000000	1.000000	38.464962
1524.000000	1.000000	36.631583
1525.000000	1.000000	36.193331
1526.000000	1.000000	37.709917
1527.000000	1.000000	38.710464
1528.000000	1.000000	37.922046
1529.000000	1.000000	39.360621
1530.000000	1.000000	39.315400
1531.000000	1.000000	37.614444
1532.000000	1.000000	37.846470
1533.000000	1.000000	40.474568
1534.000000	1.000000	39.535247
1535.000000	1.000000	39.427644
1536.000000	1.000000	39.321065
1537.000000	1.000000	37.365801
1538.000000	1.000000	36.617310
1539.000000	1.000000	38.784300
1540.000000	1.000000	38.051170
1541.000000	1.000000	37.907931
1542.000000	1.000000	37.839741
1543.000000	1.000000	38.654152
1544.000000	1.000000	39.123835
1545.000000	1.000000	40.467327
1546.000000	1.000000	40.438738
1547.000000	1.000000	37.042732
1548.000000	1.000000	37.125329
1549.000000	1.000000	39.774758
1550.000000	1.000000	36.847028
1551.000000	1.000000	36.714982
1552.000000	1.000000	40.209880
1553.000000	1.000000	36.650639
1554.000000	1.000000	37.294746
1555.000000	1.000000	37.849768
1556.000000	1.000000	38.765482
1557.000000	1.000000	37.956596
1558.000000	1.000000	37.113637
1559.000000	1.000000	37.266991
1560.000000	1.000000	40.475472
1561.000000	1.000000	37.227226
1562.000000	1.000000	38.627718
1563.000000	1.000000	45.186254
1564.000000	1.000000	45.510113
1565.000000	1.000000	48.459793
1566.000000	1.000000	46.306192
1567.000000	1.000000	45.313192
1568.000000	1.000000	45.556276
1569.000000	1.000000	47.433941
1570.000000	1.000000	47.915101
1571.000000	1.000000	46.324144
1572.000000	1.000000	48.791520
1573.000000	1.000000	47.173749
1574.000000	1.000000	46.120620
1575.000000	1.000000	46.371424
1576.000000	1.000000	47.111314
1577.000000	1.000000	48.267880
1578.000000	1.000000	45.663871
1579.000000	1.000000	47.207335
1580.000000	1.000000	48.627154
1581.000000	1.000000	46.390395
1582.000000	1.000000	46.437588
1583.000000	1.000000	48.559559
1584.000000	1.000000	46.119657
1585.000000	1.000000	47.047569
1586.000000	1.000000	47.652922
1587.000000	1.000000	46.813873
1588.000000	1.000000	48.550900
1589.000000	1.000000	48.558617
1590.000000	1.000000	47.635270
1591.000000	1.000000	45.435828
1592.000000	1.000000	46.565307
1593.000000	1.000000	47.143735
1594.000000	1.000000	46.939971
1595.000000	1.000000	46.554576
1596.000000	1.000000	45.653282
1597.000000	1.000000	47.000478
1598.000000	1.000000	48.361061
1599.000000	1.000000	48.221852
1600.000000	1.000000	45.363372
1601.000000	1.000000	46.634027
1602.000000	1.000000	46.887225
1603.000000	1.000000	46.210173
1604.000000	1.000000	47.779342
1605.000000	1.000000	48.208479
1606.000000	1.000000	45.973910
1607.000000	1.000000	47.633114
1608.000000	1.000000	48.706724
1609.000000	1.000000	45.960929
1610.000000	1.000000	45.630108
1611.000000	1.000000	45.855412
1612.000000	1.000000	47.815653
1613.000000	1.000000	48.602469
1614.000000	1.000000	46.254434
1615.000000	1.000000	48.258176
1616.000000	1.000000	46.448894
1617.000000	1.000000	46.969132
1618.000000	1.000000	45.816535
1619.000000	1.000000	40.560857
1620.000000	1.000000	42.183199
1621.000000	1.000000	41.580869
1622.000000	1.000000	41.533313
1623.000000	1.000000	41.866749
1624.000000	1.000000	41.686566
1625.000000	1.000000	42.165644
1626.000000	1.000000	42.901593
1627.000000	1.000000	42.534188
1628.000000	1.000000	40.790062
1629.000000	1.000000	41.854106
1630.000000	1.000000	41.233275
1631.000000	1.000000	40.936518
1632.000000	1.000000	42.605286
1633.000000	1.000000	40.507192
1634.000000	1.000000	42.651785
1635.000000	1.000000	41.196569
1636.000000	1.000000	40.521099
1637.000000	1.000000	41.558089
1638.000000	1.000000	41.915502
1639.000000	1.000000	41.386492
1640.000000	1.000000	42.426294
1641.000000	1.000000	42.726836
1642.000000	1.000000	40.837439
1643.000000	1.000000	41.081477
1644.000000	1.000000	42.467847
1645.000000	1.000000	41.521339
1646.000000	1.000000	41.264027
1647.000000	1.000000	40.111866
1648.000000	1.000000	40.533947
1649.000000	1.000000	40.171097
1650.000000	1.000000	40.549039
1651.000000	1.000000	40.191085
1652.000000	1.000000	40.248785
1653.000000	1.000000	41.527955
1654.000000	1.000000	41.830464
1655.000000	1.000000	40.554307
1656.000000	1.000000	41.896813
1657.000000	1.000000	41.567232
1658.000000	1.000000	40.894156
1659.000000	1.000000	40.876641
1660.000000	1.000000	40.154431
1661.000000	1.000000	40.516243
1662.000000	1.000000	40.202916
1663.000000	1.000000	42.486684
1664.000000	1.000000	42.042065
1665.000000	1.000000	41.207692
1666.000000	1.000000	40.162013
1667.000000	1.000000	40.392860
1668.000000	1.000000	40.494463
1669.000000	1.000000	41.174579
1670.000000	1.000000	42.870255
1671.000000	1.000000	41.210944
1672.000000	1.000000	42.629202
1673.000000	1.000000	40.796701
1674.000000	1.000000	41.073750
1675.000000	1.000000	41.511919
1676.000000	1.000000	41.870216
1677.000000	1.000000	41.556075
1678.000000	1.000000	41.963138
1679.000000	1.000000	41.154660
1680.000000	1.000000	41.702090
1681.000000	1.000000	41.399273
1682.000000	1.000000	40.393169
1683.000000	1.000000	40.150032
1684.000000	1.000000	40.665989
1685.000000	1.000000	40.138586
1686.000000	1.000000	40.843798
1687.000000	1.000000	40.489078
1688.000000	1.000000	42.271344
1689.000000	1.000000	41.515986
1690.000000	1.000000	41.184518
1691.000000	1.000000	40.181368
1692.000000	1.000000	40.126197
1693.000000	1.000000	42.507127
1694.000000	1.000000	40.545566
1695.000000	1.000000	41.142870
1696.000000	1.000000	41.218350
1697.000000	1.000000	41.866805
1698.000000	1.000000	40.876188
1699.000000	1.000000	42.553562
1700.000000	1.000000	41.199340
1701.000000	1.000000	42.432082
1702.000000	1.000000	41.939922
1703.000000	1.000000	40.172690
1704.000000	1.000000	41.976068
1705.000000	1.000000	42.158896
1706.000000	1.000000	41.549826
1707.000000	1.000000	41.516281
1708.000000	1.000000	42.198600
1709.000000	1.000000	40.179525
1710.000000	1.000000	41.909737
1711.000000	1.000000	40.868213
1712.000000	1.000000	39.495243
1713.000000	1.000000	36.139215
1714.000000	1.000000	38.951122
1715.000000	1.000000	40.996901
1716.000000	1.000000	37.829985
1717.000000	1.000000	40.011258
1718.000000	1.000000	41.311540
1719.000000	1.000000	40.026808
1720.000000	1.000000	37.836213
1721.000000	1.000000	39.178105
1722.000000	1.000000	38.525236
1723.000000	1.000000	37.895867
1724.000000	1.000000	40.427863
1725.000000	1.000000	39.386106
1726.000000	1.000000	39.704166
1727.000000	1.000000	39.307378
1728.000000	1.000000	39.160949
1729.000000	1.000000	43.515202
1730.000000	1.000000	43.822605
1731.000000	1.000000	42.911802
1732.000000	1.000000	44.613772
1733.000000	1.000000	43.896067
1734.000000	1.000000	42.895585
1735.000000	1.000000	43.277704
1736.000000	1.000000	42.962870
1737.000000	1.000000	43.258288
1738.000000	1.000000	43.344206
1739.000000	1.000000	39.447721
1740.000000	1.000000	40.930457
1741.000000	1.000000	39.955204
1742.000000	1.000000	39.869213
1743.000000	1.000000	39.088069
1744.000000	1.000000	39.399565
1745.000000	1.000000	40.773050
1746.000000	1.000000	39.752778
1747.000000	1.000000	40.740351
1748.000000	1.000000	40.573190
1749.000000	1.000000	40.252908
1750.000000	1.000000	40.494044
1751.000000	1.000000	40.285874
1752.000000	1.000000	40.867167
1753.000000	1.000000	39.918818
1754.000000	1.000000	40.946491
1755.000000	1.000000	39.628764
1756.000000	1.000000	40.566953
1757.000000	1.000000	41.099846
1758.000000	1.000000	40.657752
1759.000000	1.000000	40.803025
1760.000000	1.000000	35.101046
1761.000000	1.000000	33.956778
1762.000000	1.000000	33.355893
1763.000000	1.000000	35.049742
1764.000000	1.000000	36.567573
1765.000000	1.000000	34.481212
1766.000000	1.000000	34.365068
1767.000000	1.000000	32.274123
1768.000000	1.000000	32.527170
1769.000000	1.000000	32.708567
1770.000000	1.000000	34.862953
1771.000000	1.000000	35.897974
1772.000000	1.000000	32.025077
1773.000000	1.000000	32.728441
1774.000000	1.000000	33.618198
1775.000000	1.000000	35.871602
1776.000000	1.000000	32.176393
1777.000000	1.000000	35.568054
1778.000000	1.000000	35.986698
1779.000000	1.000000	32.788676
1780.000000	1.000000	35.111229
1781.000000	1.000000	36.448433
1782.000000	1.000000	34.122576
1783.000000	1.000000	35.549275
1784.000000	1.000000	36.577598
1785.000000	1.000000	35.501494
1786.000000	1.000000	35.588826
1787.000000	1.000000	33.095349
1788.000000	1.000000	34.174316
1789.000000	1.000000	36.527237
1790.000000	1.000000	34.764079
1791.000000	1.000000	36.492607
1792.000000	1.000000	34.745326
1793.000000	1.000000	42.662095
1794.000000	1.000000	42.232936
1795.000000	1.000000	40.846761
1796.000000	1.000000	42.136984
1797.000000	1.000000	42.230316
1798.000000	1.000000	42.933530
1799.000000	1.000000	42.240700
1800.000000	1.000000	42.129017
1801.000000	1.000000	42.483042
1802.000000	1.000000	44.732874
1803.000000	1.000000	42.265195
1804.000000	1.000000	42.589160
1805.000000	1.000000	42.217290
1806.000000	1.000000	41.717586
1807.000000	1.000000	42.859908
1808.000000	1.000000	44.162194
1809.000000	1.000000	44.600374
1810.000000	1.000000	43.078933
1811.000000	1.000000	42.996299
1812.000000	1.000000	42.299757
1813.000000	1.000000	43.609960
1814.000000	1.000000	43.180942
1815.000000	1.000000	44.038673
1816.000000	1.000000	40.649812
1817.000000	1.000000	43.766211
1818.000000	1.000000	42.727484
1819.000000	1.000000	42.940200
1820.000000	1.000000	43.159963
1821.000000	1.000000	42.917805
1822.000000	1.000000	40.715949
1823.000000	1.000000	40.769656
1824.000000	1.000000	43.146089
1825.000000	1.000000	43.188633
1826.000000	1.000000	43.048433
1827.000000	1.000000	42.875038
1828.000000	1.000000	41.406117
1829.000000	1.000000	43.257496
1830.000000	1.000000	43.415555
1831.000000	1.000000	42.617473
1832.000000	1.000000	41.416859
1833.000000	1.000000	40.714295
1834.000000	1.000000	42.698952
1835.000000	1.000000	40.582197
1836.000000	1.000000	41.124995
1837.000000	1.000000	44.591832
1838.000000	1.000000	43.038798
1839.000000	1.000000	42.807926
1840.000000	1.000000	42.613421
1841.000000	1.000000	42.382961
1842.000000	1.000000	42.801104
1843.000000	1.000000	42.283617
1844.000000	1.000000	40.833314
1845.000000	1.000000	41.704829
1846.000000	1.000000	42.147003
1847.000000	1.000000	42.464150
1848.000000	1.000000	41.856325
1849.000000	1.000000	43.475480
1850.000000	1.000000	43.274398
1851.000000	1.000000	43.146538
1852.000000	1.000000	41.057167
1853.000000	1.000000	42.701123
1854.000000	1.000000	42.631984
1855.000000	1.000000	36.076036
1856.000000	1.000000	35.910801
1857.000000	1.000000	36.496324
1858.000000	1.000000	34.979317
1859.000000	1.000000	36.424166
1860.000000	1.000000	36.094073
1861.000000	1.000000	35.491343
1862.000000	1.000000	36.099641
1863.000000	1.000000	34.595472
1864.000000	1.000000	34.004488
1865.000000	1.000000	35.595260
1866.000000	1.000000	35.743156
1867.000000	1.000000	35.412507
1868.000000	1.000000	35.900758
1869.000000	1.000000	36.354175
1870.000000	1.000000	34.743619
1871.000000	1.000000	36.406412
1872.000000	1.000000	35.695613
1873.000000	1.000000	35.702312
1874.000000	1.000000	35.117115
1875.000000	1.000000	36.107251
1876.000000	1.000000	35.040811
1877.000000	1.000000	35.310015
1878.000000	1.000000	34.268605
1879.000000	1.000000	35.095872
1880.000000	1.000000	35.056213
1881.000000	1.000000	36.398959
1882.000000	1.000000	35.839903
1883.000000	1.000000	35.816809
1884.000000	1.000000	35.929864
1885.000000	1.000000	34.924123
1886.000000	1.000000	35.998343
1887.000000	1.000000	35.916244
1888.000000	1.000000	36.114200
1889.000000	1.000000	36.053507
1890.000000	1.000000	35.284549
1891.000000	1.000000	36.449917
1892.000000	1.000000	35.350629
1893.000000	1.000000	36.278837
1894.000000	1.000000	35.480464
1895.000000	1.000000	36.052635
1896.000000	1.000000	36.329359
1897.000000	1.000000	35.352695
1898.000000	1.000000	35.523376
1899.000000	1.000000	35.324149
1900.000000	1.000000	36.343491
1901.000000	1.000000	34.975358
1902.000000	1.000000	35.508708
1903.000000	1.000000	35.742202
1904.000000	1.000000	35.313469
1905.000000	1.000000	35.526190
1906.000000	1.000000	35.039018
1907.000000	1.000000	35.467286
1908.000000	1.000000	35.250556
1909.000000	1.000000	35.480809
1910.000000	1.000000	35.686938
1911.000000	1.000000	35.154679
1912.000000	1.000000	35.846261
1913.000000	1.000000	35.838330
1914.000000	1.000000	35.231792
1915.000000	1.000000	35.977691
1916.000000	1.000000	35.340096
1917.000000	1.000000	35.237812
1918.000000	1.000000	35.952773
1919.000000	1.000000	34.202397
1920.000000	1.000000	36.441314
1921.000000	1.000000	34.709586
1922.000000	1.000000	36.011889
1923.000000	1.000000	35.120738
1924.000000	1.000000	36.294638
1925.000000	1.000000	34.499708
1926.000000	1.000000	36.173526
1927.000000	1.000000	36.392403
1928.000000	1.000000	35.589908
1929.000000	1.000000	35.255644
1930.000000	1.000000	35.749211
1931.000000	1.000000	34.951814
1932.000000	1.000000	34.658374
1933.000000	1.000000	36.412676
1934.000000	1.000000	35.617342
1935.000000	1.000000	35.366879
1936.000000	1.000000	35.003201
1937.000000	1.000000	34.821943
1938.000000	1.000000	35.324437
1939.000000	1.000000	36.371941
1940.000000	1.000000	36.431086
1941.000000	1.000000	35.421822
1942.000000	1.000000	35.200420
1943.000000	1.000000	35.836703
1944.000000	1.000000	35.000284
1945.000000	1.000000	36.343664
1946.000000	1.000000	35.796512
1947.000000	1.000000	36.441143
1948.000000	1.000000	35.855288
1949.000000	1.000000	36.217932
1950.000000	1.000000	35.364712
1951.000000	1.000000	36.194235
1952.000000	1.000000	35.716872
1953.000000	1.000000	36.165214
1954.000000	1.000000	35.911550
1955.000000	1.000000	46.090022
1956.000000	1.000000	46.921367
1957.000000	1.000000	48.079887
1958.000000	1.000000	46.990106
1959.000000	1.000000	48.770162
1960.000000	1.000000	46.127397
1961.000000	1.000000	48.818253
1962.000000	1.000000	46.890682
1963.000000	1.000000	46.899583
1964.000000	1.000000	48.755148
1965.000000	1.000000	46.103471
1966.000000	1.000000	48.828242
1967.000000	1.000000	47.299911
1968.000000	1.000000	47.747572
1969.000000	1.000000	46.266021
1970.000000	1.000000	47.464369
1971.000000	1.000000	46.911966
1972.000000	1.000000	47.909153
1973.000000	1.000000	46.410473
1974.000000	1.000000	47.456991
1975.000000	1.000000	46.426899
1976.000000	1.000000	46.998253
1977.000000	1.000000	46.449894
1978.000000	1.000000	46.463621
1979.000000	1.000000	48.232678
1980.000000	1.000000	46.113728
1981.000000	1.000000	47.812432
1982.000000	1.000000	47.577410
1983.000000	1.000000	47.284699
1984.000000	1.000000	46.787422
1985.000000	1.000000	48.204135
1986.000000	1.000000	47.907679
1987.000000	1.000000	47.135403
1988.000000	1.000000	48.768417
1989.000000	1.000000	48.246230
1990.000000	1.000000	48.219893
1991.000000	1.000000	46.478135
1992.000000	1.000000	48.727411
1993.000000	1.000000	46.247076
1994.000000	1.000000	48.789983
1995.000000	1.000000	46.109728
1996.000000	1.000000	47.612724
1997.000000	1.000000	46.135844
1998.000000	1.000000	46.428212
1999.000000	1.000000	46.852248
2000.000000	1.000000	47.465563
[truncated: 998,000+ more rows]
