# Supplementary material for: Separating Macroecological Pattern and Process: Comparing Ecological, Economic, and Geological Systems
Source: PLoS One. 2014 Nov 10;9(11):e112850. doi: 10.1371/journal.pone.0112850 (PMC4226609; doi:10.1371/journal.pone.0112850)
Supplement: Information S1 — Community matrices for each dataset and MATLAB code to replicate all analyses. (ZIP) [file pone.0112850.s001.zip › Supplementary Information/Input/clumpingtest.m]

function [xi fractionspecies_clump_positive fractionspecies_clump_none fractionspecies_clump_negative] = clumpingtest(cm, xmin, xmax, numnulls, numtosample, maxpointsformemory)
    fprintf('clumpingtest %s %s\n', inputname(1), datestr(now)); 
    % returns the fraction of species that show more pairwise distances
    % occuring at a given distance than for a null subset in the same
    % region
    xi = xmin:10:xmax;
  
    numspecies = size(cm,2) - 2;
    
    % don't try to take more points than we actually have!
    numtosample = min(numtosample, numspecies);
    
    summaryresult = zeros(numtosample, length(xi)); 
    whichspeciestosample = randsample(numspecies, numtosample);
    for i=1:numtosample % parfor
        fprintf('. ');
        
        whichspecies = whichspeciestosample(i);
        speciesatindex = find(cm(:,2+whichspecies) > 0);
        if (length(speciesatindex) < 2)
            summaryresult(i,:) = NaN;
            fprintf('species %d skipped - %d occurences (too few)\n', whichspecies, length(speciesatindex));
        elseif (length(speciesatindex) >= maxpointsformemory)
            summaryresult(i,:) = NaN;
            fprintf('species %d skipped - %d occurences (too many)\n', whichspecies, length(speciesatindex));           
        else
            thesedists = 6371*pi/180*pdist(cm(speciesatindex, 1:2), @distance);
            
            densityestimate = ksdensity(thesedists, xi);

            nulldist = zeros(numnulls, length(xi));
            for j=1:numnulls
                % pick an equivalent number of sites at random
                speciesatindex_null = randsample(size(cm,1), length(speciesatindex));
                
                thesedists_null = 6371*pi/180*pdist(cm(speciesatindex_null, 1:2), @distance);

                nulldist(j,:) = ksdensity(thesedists_null, xi);
                fprintf('.%d memory used gb %f nulldone %f\n', length(speciesatindex), memoryused(whos), j/numnulls);
            end

            % get the 95% quantiles
            nullci = quantile(nulldist, [0.05 0.95]);

            resultrow = zeros(1, length(xi));
            resultrow((densityestimate - nullci(2,:) > 0)) = 1;
            resultrow((densityestimate - nullci(1,:) < 0)) = -1;

            summaryresult(i,:) = resultrow;
            
            fprintf('memory used gb %f pct done %f\n', memoryused(whos), i/numtosample);
        end
        
    end
    
    fractionspecies_clump_positive = sum(summaryresult > 0, 1) / numtosample;
    fractionspecies_clump_negative = sum(summaryresult < 0, 1) / numtosample;
    fractionspecies_clump_none = sum(summaryresult == 0, 1) / numtosample;
end
