# Supplementary material for: Separating Macroecological Pattern and Process: Comparing Ecological, Economic, and Geological Systems
Source: PLoS One. 2014 Nov 10;9(11):e112850. doi: 10.1371/journal.pone.0112850 (PMC4226609; doi:10.1371/journal.pone.0112850)
Supplement: Information S1 — Community matrices for each dataset and MATLAB code to replicate all analyses. (ZIP) [file pone.0112850.s001.zip › Supplementary Information/Input/conusshape.m]

function [latall lonall] = conusshape()
    fprintf('conusshape %s\n', datestr(now)); 
    shape = shaperead('usastatehi.shp');
    shape = shape(setdiff(1:length(shape),[2 11]));

    latall = [];
    lonall = [];
    for (i=1:length(shape))
        [lonall,latall] = polybool('union', shape(i).X, shape(i).Y, lonall, latall);
        %fprintf('%f\n', i/length(shape));
    end   
    
    [latall lonall] = reducem(latall', lonall');
    latall = latall';
    lonall = lonall';
end
