# Supplementary material for: Separating Macroecological Pattern and Process: Comparing Ecological, Economic, and Geological Systems
Source: PLoS One. 2014 Nov 10;9(11):e112850. doi: 10.1371/journal.pone.0112850 (PMC4226609; doi:10.1371/journal.pone.0112850)
Supplement: Information S1 — Community matrices for each dataset and MATLAB code to replicate all analyses. (ZIP) [file pone.0112850.s001.zip › Supplementary Information/Input/fia.csv]

1.000000	1.000000	40.347000
2.000000	1.000000	38.456000
3.000000	1.000000	41.973000
4.000000	1.000000	40.845000
5.000000	1.000000	38.040000
6.000000	1.000000	37.057000
7.000000	1.000000	33.158000
8.000000	1.000000	44.789000
9.000000	1.000000	45.859000
10.000000	1.000000	45.582000
11.000000	1.000000	44.738000
12.000000	1.000000	45.765000
13.000000	1.000000	45.422000
14.000000	1.000000	45.407000
15.000000	1.000000	45.219000
16.000000	1.000000	45.261000
17.000000	1.000000	45.722000
18.000000	1.000000	45.585000
19.000000	1.000000	45.573000
20.000000	1.000000	45.441000
21.000000	1.000000	45.754000
22.000000	1.000000	45.045000
23.000000	1.000000	45.523000
24.000000	1.000000	44.904000
25.000000	1.000000	45.541000
26.000000	1.000000	45.701000
27.000000	1.000000	45.850000
28.000000	1.000000	45.277000
29.000000	1.000000	45.631000
30.000000	1.000000	45.099000
31.000000	1.000000	45.425000
32.000000	1.000000	48.001000
33.000000	1.000000	46.369000
34.000000	1.000000	46.185000
35.000000	1.000000	46.236000
36.000000	1.000000	46.370000
37.000000	1.000000	46.413000
38.000000	1.000000	45.010000
39.000000	1.000000	45.201000
40.000000	1.000000	45.172000
41.000000	1.000000	45.053000
42.000000	1.000000	45.238000
43.000000	1.000000	45.188000
44.000000	1.000000	45.829000
45.000000	1.000000	45.155000
46.000000	1.000000	47.543000
47.000000	1.000000	47.046000
48.000000	1.000000	47.045000
49.000000	1.000000	47.016000
50.000000	1.000000	46.846000
51.000000	1.000000	47.003000
52.000000	1.000000	48.165000
53.000000	1.000000	46.226000
54.000000	1.000000	46.090000
55.000000	1.000000	46.317000
56.000000	1.000000	46.928000
57.000000	1.000000	46.083000
58.000000	1.000000	46.084000
59.000000	1.000000	46.220000
60.000000	1.000000	46.037000
61.000000	1.000000	46.243000
62.000000	1.000000	46.859000
63.000000	1.000000	47.669000
64.000000	1.000000	46.849000
65.000000	1.000000	46.815000
66.000000	1.000000	47.525000
67.000000	1.000000	46.802000
68.000000	1.000000	47.605000
69.000000	1.000000	47.509000
70.000000	1.000000	47.147000
71.000000	1.000000	47.984000
72.000000	1.000000	48.306000
73.000000	1.000000	48.010000
74.000000	1.000000	48.012000
75.000000	1.000000	48.047000
76.000000	1.000000	48.816000
77.000000	1.000000	47.675000
78.000000	1.000000	48.627000
79.000000	1.000000	48.193000
80.000000	1.000000	48.314000
81.000000	1.000000	47.827000
82.000000	1.000000	48.470000
83.000000	1.000000	48.538000
84.000000	1.000000	47.696000
85.000000	1.000000	47.874000
86.000000	1.000000	48.955000
87.000000	1.000000	48.637000
88.000000	1.000000	48.469000
89.000000	1.000000	48.773000
90.000000	1.000000	48.325000
91.000000	1.000000	48.054000
92.000000	1.000000	47.971000
93.000000	1.000000	48.016000
94.000000	1.000000	48.679000
95.000000	1.000000	48.834000
96.000000	1.000000	48.160000
97.000000	1.000000	48.039000
98.000000	1.000000	48.511000
99.000000	1.000000	48.039000
100.000000	1.000000	48.495000
101.000000	1.000000	48.051000
102.000000	1.000000	48.191000
103.000000	1.000000	48.365000
104.000000	1.000000	48.188000
105.000000	1.000000	48.132000
106.000000	1.000000	47.835000
107.000000	1.000000	48.812000
108.000000	1.000000	48.644000
109.000000	1.000000	48.504000
110.000000	1.000000	48.006000
111.000000	1.000000	45.575000
112.000000	1.000000	45.557000
113.000000	1.000000	45.120000
114.000000	1.000000	46.146000
115.000000	1.000000	44.723000
116.000000	1.000000	46.188000
117.000000	1.000000	44.574000
118.000000	1.000000	44.888000
119.000000	1.000000	45.917000
120.000000	1.000000	45.390000
121.000000	1.000000	45.070000
122.000000	1.000000	45.199000
123.000000	1.000000	45.426000
124.000000	1.000000	47.603000
125.000000	1.000000	46.965000
126.000000	1.000000	47.430000
127.000000	1.000000	47.703000
128.000000	1.000000	47.465000
129.000000	1.000000	47.101000
130.000000	1.000000	48.814000
131.000000	1.000000	48.332000
132.000000	1.000000	48.683000
133.000000	1.000000	48.854000
134.000000	1.000000	48.977000
135.000000	1.000000	48.986000
136.000000	1.000000	48.867000
137.000000	1.000000	48.640000
138.000000	1.000000	48.677000
139.000000	1.000000	46.670000
140.000000	1.000000	46.194000
141.000000	1.000000	46.398000
142.000000	1.000000	46.688000
143.000000	1.000000	46.199000
144.000000	1.000000	46.393000
145.000000	1.000000	46.074000
146.000000	1.000000	46.248000
147.000000	1.000000	46.516000
148.000000	1.000000	46.750000
149.000000	1.000000	46.565000
150.000000	1.000000	46.400000
151.000000	1.000000	46.260000
152.000000	1.000000	46.704000
153.000000	1.000000	46.032000
154.000000	1.000000	46.525000
155.000000	1.000000	46.091000
156.000000	1.000000	46.233000
157.000000	1.000000	46.368000
158.000000	1.000000	45.871000
159.000000	1.000000	46.180000
160.000000	1.000000	46.409000
161.000000	1.000000	46.184000
162.000000	1.000000	45.920000
163.000000	1.000000	46.228000
164.000000	1.000000	46.410000
165.000000	1.000000	47.003000
166.000000	1.000000	47.177000
167.000000	1.000000	46.728000
168.000000	1.000000	46.733000
169.000000	1.000000	46.863000
170.000000	1.000000	46.686000
171.000000	1.000000	46.865000
172.000000	1.000000	47.047000
173.000000	1.000000	47.869000
174.000000	1.000000	47.816000
175.000000	1.000000	47.996000
176.000000	1.000000	47.544000
177.000000	1.000000	47.872000
178.000000	1.000000	47.227000
179.000000	1.000000	47.195000
180.000000	1.000000	47.682000
181.000000	1.000000	47.700000
182.000000	1.000000	47.692000
183.000000	1.000000	46.854000
184.000000	1.000000	47.177000
185.000000	1.000000	46.903000
186.000000	1.000000	47.068000
187.000000	1.000000	46.722000
188.000000	1.000000	46.679000
189.000000	1.000000	46.685000
190.000000	1.000000	47.879000
191.000000	1.000000	46.867000
192.000000	1.000000	46.544000
193.000000	1.000000	47.527000
194.000000	1.000000	47.387000
195.000000	1.000000	47.696000
196.000000	1.000000	47.217000
197.000000	1.000000	47.547000
198.000000	1.000000	46.949000
199.000000	1.000000	47.171000
200.000000	1.000000	47.342000
201.000000	1.000000	47.036000
202.000000	1.000000	46.592000
203.000000	1.000000	46.857000
204.000000	1.000000	48.252000
205.000000	1.000000	48.918000
206.000000	1.000000	47.979000
207.000000	1.000000	47.980000
208.000000	1.000000	48.672000
209.000000	1.000000	48.750000
210.000000	1.000000	48.974000
211.000000	1.000000	48.496000
212.000000	1.000000	48.333000
213.000000	1.000000	48.159000
214.000000	1.000000	48.974000
215.000000	1.000000	48.820000
216.000000	1.000000	48.113000
217.000000	1.000000	49.000000
218.000000	1.000000	48.474000
219.000000	1.000000	48.162000
220.000000	1.000000	48.658000
221.000000	1.000000	48.603000
222.000000	1.000000	48.609000
223.000000	1.000000	48.649000
224.000000	1.000000	48.470000
225.000000	1.000000	48.983000
226.000000	1.000000	48.478000
227.000000	1.000000	48.285000
228.000000	1.000000	48.778000
229.000000	1.000000	48.204000
230.000000	1.000000	48.431000
231.000000	1.000000	48.300000
232.000000	1.000000	48.294000
233.000000	1.000000	48.609000
234.000000	1.000000	48.636000
235.000000	1.000000	48.301000
236.000000	1.000000	48.791000
237.000000	1.000000	48.794000
238.000000	1.000000	48.830000
239.000000	1.000000	45.425000
240.000000	1.000000	44.731000
241.000000	1.000000	45.061000
242.000000	1.000000	44.881000
243.000000	1.000000	45.733000
244.000000	1.000000	45.241000
245.000000	1.000000	45.560000
246.000000	1.000000	44.758000
247.000000	1.000000	45.420000
248.000000	1.000000	45.268000
249.000000	1.000000	44.879000
250.000000	1.000000	44.923000
251.000000	1.000000	45.262000
252.000000	1.000000	45.561000
253.000000	1.000000	45.061000
254.000000	1.000000	45.245000
255.000000	1.000000	46.374000
256.000000	1.000000	46.687000
257.000000	1.000000	46.863000
258.000000	1.000000	46.729000
259.000000	1.000000	46.502000
260.000000	1.000000	46.237000
261.000000	1.000000	46.993000
262.000000	1.000000	46.191000
263.000000	1.000000	47.479000
264.000000	1.000000	47.353000
265.000000	1.000000	47.162000
266.000000	1.000000	47.003000
267.000000	1.000000	47.030000
268.000000	1.000000	46.845000
269.000000	1.000000	47.213000
270.000000	1.000000	47.345000
271.000000	1.000000	47.023000
272.000000	1.000000	47.311000
273.000000	1.000000	47.008000
274.000000	1.000000	46.881000
275.000000	1.000000	46.658000
276.000000	1.000000	47.053000
277.000000	1.000000	46.838000
278.000000	1.000000	47.378000
279.000000	1.000000	46.694000
280.000000	1.000000	47.555000
281.000000	1.000000	47.202000
282.000000	1.000000	47.509000
283.000000	1.000000	47.334000
284.000000	1.000000	47.069000
285.000000	1.000000	47.070000
286.000000	1.000000	47.206000
287.000000	1.000000	46.704000
288.000000	1.000000	47.156000
289.000000	1.000000	47.177000
290.000000	1.000000	47.511000
291.000000	1.000000	46.876000
292.000000	1.000000	46.835000
293.000000	1.000000	47.014000
294.000000	1.000000	46.696000
295.000000	1.000000	46.293000
296.000000	1.000000	46.337000
297.000000	1.000000	46.304000
298.000000	1.000000	46.451000
299.000000	1.000000	46.345000
300.000000	1.000000	45.248000
301.000000	1.000000	45.059000
302.000000	1.000000	45.419000
303.000000	1.000000	45.204000
304.000000	1.000000	45.095000
305.000000	1.000000	45.078000
306.000000	1.000000	45.247000
307.000000	1.000000	45.428000
308.000000	1.000000	45.690000
309.000000	1.000000	45.239000
310.000000	1.000000	45.560000
311.000000	1.000000	45.033000
312.000000	1.000000	45.532000
313.000000	1.000000	47.279000
314.000000	1.000000	47.321000
315.000000	1.000000	47.143000
316.000000	1.000000	47.481000
317.000000	1.000000	47.944000
318.000000	1.000000	47.646000
319.000000	1.000000	47.634000
320.000000	1.000000	48.198000
321.000000	1.000000	45.240000
322.000000	1.000000	45.425000
323.000000	1.000000	45.187000
324.000000	1.000000	45.690000
325.000000	1.000000	45.536000
326.000000	1.000000	45.377000
327.000000	1.000000	45.266000
328.000000	1.000000	47.070000
329.000000	1.000000	47.337000
330.000000	1.000000	47.385000
331.000000	1.000000	46.848000
332.000000	1.000000	46.408000
333.000000	1.000000	46.366000
334.000000	1.000000	47.206000
335.000000	1.000000	46.938000
336.000000	1.000000	47.520000
337.000000	1.000000	47.183000
338.000000	1.000000	46.716000
339.000000	1.000000	46.679000
340.000000	1.000000	46.889000
341.000000	1.000000	46.536000
342.000000	1.000000	46.402000
343.000000	1.000000	46.071000
344.000000	1.000000	45.748000
345.000000	1.000000	46.338000
346.000000	1.000000	45.689000
347.000000	1.000000	46.244000
348.000000	1.000000	45.888000
349.000000	1.000000	45.900000
350.000000	1.000000	46.232000
351.000000	1.000000	45.747000
352.000000	1.000000	45.865000
353.000000	1.000000	46.018000
354.000000	1.000000	45.577000
355.000000	1.000000	46.562000
356.000000	1.000000	46.511000
357.000000	1.000000	45.701000
358.000000	1.000000	45.954000
359.000000	1.000000	45.192000
360.000000	1.000000	45.285000
361.000000	1.000000	46.268000
362.000000	1.000000	45.597000
363.000000	1.000000	45.821000
364.000000	1.000000	45.463000
365.000000	1.000000	47.852000
366.000000	1.000000	47.790000
367.000000	1.000000	47.517000
368.000000	1.000000	47.795000
369.000000	1.000000	48.159000
370.000000	1.000000	47.368000
371.000000	1.000000	47.987000
372.000000	1.000000	48.113000
373.000000	1.000000	47.621000
374.000000	1.000000	47.800000
375.000000	1.000000	47.837000
376.000000	1.000000	47.520000
377.000000	1.000000	47.514000
378.000000	1.000000	47.176000
379.000000	1.000000	47.669000
380.000000	1.000000	47.844000
381.000000	1.000000	47.678000
382.000000	1.000000	47.810000
383.000000	1.000000	47.943000
384.000000	1.000000	47.193000
385.000000	1.000000	48.117000
386.000000	1.000000	47.701000
387.000000	1.000000	47.330000
388.000000	1.000000	47.331000
389.000000	1.000000	47.658000
390.000000	1.000000	45.779000
391.000000	1.000000	45.901000
392.000000	1.000000	45.862000
393.000000	1.000000	45.906000
394.000000	1.000000	45.685000
395.000000	1.000000	45.867000
396.000000	1.000000	45.200000
397.000000	1.000000	45.404000
398.000000	1.000000	45.244000
399.000000	1.000000	45.377000
400.000000	1.000000	45.509000
401.000000	1.000000	45.560000
402.000000	1.000000	45.375000
403.000000	1.000000	46.055000
404.000000	1.000000	45.698000
405.000000	1.000000	47.886000
406.000000	1.000000	47.661000
407.000000	1.000000	48.024000
408.000000	1.000000	46.228000
409.000000	1.000000	45.798000
410.000000	1.000000	46.129000
411.000000	1.000000	45.998000
412.000000	1.000000	45.723000
413.000000	1.000000	46.284000
414.000000	1.000000	45.670000
415.000000	1.000000	46.023000
416.000000	1.000000	38.419000
417.000000	1.000000	38.278000
418.000000	1.000000	38.315000
419.000000	1.000000	38.297000
420.000000	1.000000	38.456000
421.000000	1.000000	38.276000
422.000000	1.000000	38.331000
423.000000	1.000000	38.480000
424.000000	1.000000	38.327000
425.000000	1.000000	38.291000
426.000000	1.000000	38.151000
427.000000	1.000000	38.163000
428.000000	1.000000	38.276000
429.000000	1.000000	41.935000
430.000000	1.000000	41.441000
431.000000	1.000000	41.893000
432.000000	1.000000	41.681000
433.000000	1.000000	41.840000
434.000000	1.000000	41.871000
435.000000	1.000000	41.912000
436.000000	1.000000	41.870000
437.000000	1.000000	41.707000
438.000000	1.000000	41.690000
439.000000	1.000000	39.797000
440.000000	1.000000	39.748000
441.000000	1.000000	39.615000
442.000000	1.000000	39.613000
443.000000	1.000000	39.751000
444.000000	1.000000	39.616000
445.000000	1.000000	39.660000
446.000000	1.000000	40.919000
447.000000	1.000000	40.854000
448.000000	1.000000	40.862000
449.000000	1.000000	40.869000
450.000000	1.000000	41.096000
451.000000	1.000000	40.066000
452.000000	1.000000	40.292000
453.000000	1.000000	40.563000
454.000000	1.000000	39.931000
455.000000	1.000000	40.576000
456.000000	1.000000	39.926000
457.000000	1.000000	40.381000
458.000000	1.000000	40.546000
459.000000	1.000000	40.200000
460.000000	1.000000	39.887000
461.000000	1.000000	40.699000
462.000000	1.000000	40.378000
463.000000	1.000000	40.108000
464.000000	1.000000	39.885000
465.000000	1.000000	40.738000
466.000000	1.000000	40.066000
467.000000	1.000000	40.693000
468.000000	1.000000	40.562000
469.000000	1.000000	40.247000
470.000000	1.000000	40.650000
471.000000	1.000000	39.881000
472.000000	1.000000	40.425000
473.000000	1.000000	39.247000
474.000000	1.000000	39.125000
475.000000	1.000000	39.572000
476.000000	1.000000	39.439000
477.000000	1.000000	39.393000
478.000000	1.000000	39.389000
479.000000	1.000000	39.392000
480.000000	1.000000	39.436000
481.000000	1.000000	38.763000
482.000000	1.000000	38.895000
483.000000	1.000000	38.898000
484.000000	1.000000	38.809000
485.000000	1.000000	39.121000
486.000000	1.000000	39.122000
487.000000	1.000000	39.075000
488.000000	1.000000	37.624000
489.000000	1.000000	37.636000
490.000000	1.000000	38.131000
491.000000	1.000000	37.674000
492.000000	1.000000	37.949000
493.000000	1.000000	37.946000
494.000000	1.000000	37.945000
495.000000	1.000000	37.812000
496.000000	1.000000	37.977000
497.000000	1.000000	37.996000
498.000000	1.000000	37.768000
499.000000	1.000000	38.124000
500.000000	1.000000	37.810000
501.000000	1.000000	37.672000
502.000000	1.000000	38.083000
503.000000	1.000000	38.133000
504.000000	1.000000	37.660000
505.000000	1.000000	37.944000
506.000000	1.000000	37.952000
507.000000	1.000000	37.990000
508.000000	1.000000	37.765000
509.000000	1.000000	37.634000
510.000000	1.000000	38.133000
511.000000	1.000000	37.814000
512.000000	1.000000	37.906000
513.000000	1.000000	37.593000
514.000000	1.000000	38.088000
515.000000	1.000000	37.820000
516.000000	1.000000	37.991000
517.000000	1.000000	37.999000
518.000000	1.000000	37.671000
519.000000	1.000000	37.992000
520.000000	1.000000	38.086000
521.000000	1.000000	39.403000
522.000000	1.000000	38.554000
523.000000	1.000000	38.573000
524.000000	1.000000	38.603000
525.000000	1.000000	39.207000
526.000000	1.000000	38.528000
527.000000	1.000000	39.432000
528.000000	1.000000	39.383000
529.000000	1.000000	39.382000
530.000000	1.000000	39.207000
531.000000	1.000000	38.570000
532.000000	1.000000	39.115000
533.000000	1.000000	39.244000
534.000000	1.000000	37.955000
535.000000	1.000000	38.114000
536.000000	1.000000	37.705000
537.000000	1.000000	37.657000
538.000000	1.000000	37.800000
539.000000	1.000000	38.143000
540.000000	1.000000	37.666000
541.000000	1.000000	38.100000
542.000000	1.000000	37.990000
543.000000	1.000000	37.645000
544.000000	1.000000	37.612000
545.000000	1.000000	37.979000
546.000000	1.000000	37.937000
547.000000	1.000000	38.002000
548.000000	1.000000	39.794000
549.000000	1.000000	39.748000
550.000000	1.000000	39.614000
551.000000	1.000000	39.762000
552.000000	1.000000	39.771000
553.000000	1.000000	39.796000
554.000000	1.000000	39.772000
555.000000	1.000000	37.330000
556.000000	1.000000	37.122000
557.000000	1.000000	37.494000
558.000000	1.000000	37.319000
559.000000	1.000000	37.318000
560.000000	1.000000	37.003000
561.000000	1.000000	37.172000
562.000000	1.000000	37.505000
563.000000	1.000000	37.447000
564.000000	1.000000	37.309000
565.000000	1.000000	37.355000
566.000000	1.000000	37.492000
567.000000	1.000000	37.310000
568.000000	1.000000	37.454000
569.000000	1.000000	37.442000
570.000000	1.000000	37.493000
571.000000	1.000000	37.004000
572.000000	1.000000	37.348000
573.000000	1.000000	37.447000
574.000000	1.000000	37.171000
575.000000	1.000000	37.496000
576.000000	1.000000	37.134000
577.000000	1.000000	37.137000
578.000000	1.000000	38.795000
579.000000	1.000000	38.921000
580.000000	1.000000	38.592000
581.000000	1.000000	38.786000
582.000000	1.000000	39.086000
583.000000	1.000000	38.762000
584.000000	1.000000	38.820000
585.000000	1.000000	38.662000
586.000000	1.000000	38.798000
587.000000	1.000000	38.978000
588.000000	1.000000	39.298000
589.000000	1.000000	41.145000
590.000000	1.000000	41.105000
591.000000	1.000000	38.436000
592.000000	1.000000	38.439000
593.000000	1.000000	38.302000
594.000000	1.000000	38.155000
595.000000	1.000000	38.483000
596.000000	1.000000	38.171000
597.000000	1.000000	41.556000
598.000000	1.000000	41.689000
599.000000	1.000000	41.417000
600.000000	1.000000	40.564000
601.000000	1.000000	40.610000
602.000000	1.000000	40.718000
603.000000	1.000000	38.203000
604.000000	1.000000	37.607000
605.000000	1.000000	37.630000
606.000000	1.000000	37.894000
607.000000	1.000000	37.395000
608.000000	1.000000	37.449000
609.000000	1.000000	37.714000
610.000000	1.000000	37.745000
611.000000	1.000000	37.814000
612.000000	1.000000	37.669000
613.000000	1.000000	37.762000
614.000000	1.000000	38.256000
615.000000	1.000000	37.628000
616.000000	1.000000	37.764000
617.000000	1.000000	38.093000
618.000000	1.000000	37.735000
619.000000	1.000000	37.410000
620.000000	1.000000	38.435000
621.000000	1.000000	37.948000
622.000000	1.000000	37.627000
623.000000	1.000000	37.189000
624.000000	1.000000	37.712000
625.000000	1.000000	37.895000
626.000000	1.000000	37.946000
627.000000	1.000000	38.378000
628.000000	1.000000	38.125000
629.000000	1.000000	37.941000
630.000000	1.000000	37.269000
631.000000	1.000000	37.577000
632.000000	1.000000	37.452000
633.000000	1.000000	38.045000
634.000000	1.000000	37.581000
635.000000	1.000000	38.075000
636.000000	1.000000	37.583000
637.000000	1.000000	39.259000
638.000000	1.000000	39.748000
639.000000	1.000000	39.078000
640.000000	1.000000	39.121000
641.000000	1.000000	39.615000
642.000000	1.000000	39.300000
643.000000	1.000000	39.796000
644.000000	1.000000	39.438000
645.000000	1.000000	39.247000
646.000000	1.000000	38.959000
647.000000	1.000000	38.625000
648.000000	1.000000	38.754000
649.000000	1.000000	38.804000
650.000000	1.000000	38.584000
651.000000	1.000000	38.597000
652.000000	1.000000	38.641000
653.000000	1.000000	38.617000
654.000000	1.000000	38.982000
655.000000	1.000000	38.626000
656.000000	1.000000	38.756000
657.000000	1.000000	38.935000
658.000000	1.000000	40.927000
659.000000	1.000000	40.690000
660.000000	1.000000	40.923000
661.000000	1.000000	40.761000
662.000000	1.000000	41.104000
663.000000	1.000000	40.878000
664.000000	1.000000	40.874000
665.000000	1.000000	40.886000
666.000000	1.000000	40.789000
667.000000	1.000000	40.877000
668.000000	1.000000	40.926000
669.000000	1.000000	40.919000
670.000000	1.000000	41.065000
671.000000	1.000000	39.962000
672.000000	1.000000	39.922000
673.000000	1.000000	40.281000
674.000000	1.000000	40.570000
675.000000	1.000000	40.419000
676.000000	1.000000	39.524000
677.000000	1.000000	39.505000
678.000000	1.000000	39.745000
679.000000	1.000000	39.733000
680.000000	1.000000	40.735000
681.000000	1.000000	40.604000
682.000000	1.000000	39.555000
683.000000	1.000000	40.548000
684.000000	1.000000	39.609000
685.000000	1.000000	40.687000
686.000000	1.000000	40.823000
687.000000	1.000000	39.547000
688.000000	1.000000	40.692000
689.000000	1.000000	40.104000
690.000000	1.000000	40.504000
691.000000	1.000000	39.561000
692.000000	1.000000	39.699000
693.000000	1.000000	39.694000
694.000000	1.000000	40.231000
695.000000	1.000000	39.927000
696.000000	1.000000	40.227000
697.000000	1.000000	40.111000
698.000000	1.000000	39.886000
699.000000	1.000000	39.932000
700.000000	1.000000	39.931000
701.000000	1.000000	39.927000
702.000000	1.000000	40.067000
703.000000	1.000000	39.881000
704.000000	1.000000	40.267000
705.000000	1.000000	40.068000
706.000000	1.000000	39.934000
707.000000	1.000000	40.117000
708.000000	1.000000	40.383000
709.000000	1.000000	40.296000
710.000000	1.000000	40.423000
711.000000	1.000000	40.427000
712.000000	1.000000	40.610000
713.000000	1.000000	40.426000
714.000000	1.000000	40.383000
715.000000	1.000000	40.558000
716.000000	1.000000	37.477000
717.000000	1.000000	37.343000
718.000000	1.000000	37.480000
719.000000	1.000000	37.333000
720.000000	1.000000	37.499000
721.000000	1.000000	37.458000
722.000000	1.000000	37.291000
723.000000	1.000000	37.472000
724.000000	1.000000	37.514000
725.000000	1.000000	37.285000
726.000000	1.000000	37.298000
727.000000	1.000000	37.467000
728.000000	1.000000	37.117000
729.000000	1.000000	37.471000
730.000000	1.000000	38.269000
731.000000	1.000000	38.443000
732.000000	1.000000	38.244000
733.000000	1.000000	41.271000
734.000000	1.000000	41.371000
735.000000	1.000000	41.251000
736.000000	1.000000	38.205000
737.000000	1.000000	38.391000
738.000000	1.000000	38.186000
739.000000	1.000000	38.543000
740.000000	1.000000	38.374000
741.000000	1.000000	38.209000
742.000000	1.000000	38.184000
743.000000	1.000000	38.412000
744.000000	1.000000	38.350000
745.000000	1.000000	38.516000
746.000000	1.000000	38.519000
747.000000	1.000000	38.207000
748.000000	1.000000	38.233000
749.000000	1.000000	41.956000
750.000000	1.000000	41.851000
751.000000	1.000000	41.991000
752.000000	1.000000	41.996000
753.000000	1.000000	41.861000
754.000000	1.000000	41.821000
755.000000	1.000000	41.461000
756.000000	1.000000	41.778000
757.000000	1.000000	41.463000
758.000000	1.000000	41.503000
759.000000	1.000000	41.997000
760.000000	1.000000	41.640000
761.000000	1.000000	39.706000
762.000000	1.000000	39.485000
763.000000	1.000000	39.480000
764.000000	1.000000	39.523000
765.000000	1.000000	39.658000
766.000000	1.000000	39.660000
767.000000	1.000000	40.962000
768.000000	1.000000	40.964000
769.000000	1.000000	40.933000
770.000000	1.000000	40.822000
771.000000	1.000000	40.831000
772.000000	1.000000	40.373000
773.000000	1.000000	40.472000
774.000000	1.000000	40.338000
775.000000	1.000000	39.971000
776.000000	1.000000	40.606000
777.000000	1.000000	40.292000
778.000000	1.000000	40.185000
779.000000	1.000000	40.649000
780.000000	1.000000	40.157000
781.000000	1.000000	40.471000
782.000000	1.000000	40.646000
783.000000	1.000000	39.889000
784.000000	1.000000	39.977000
785.000000	1.000000	39.838000
786.000000	1.000000	40.019000
787.000000	1.000000	40.131000
788.000000	1.000000	40.517000
789.000000	1.000000	40.605000
790.000000	1.000000	40.787000
791.000000	1.000000	39.837000
792.000000	1.000000	40.157000
793.000000	1.000000	39.349000
794.000000	1.000000	39.182000
795.000000	1.000000	39.440000
796.000000	1.000000	38.853000
797.000000	1.000000	39.166000
798.000000	1.000000	39.215000
799.000000	1.000000	39.340000
800.000000	1.000000	39.209000
801.000000	1.000000	38.986000
802.000000	1.000000	39.528000
803.000000	1.000000	38.036000
804.000000	1.000000	37.908000
805.000000	1.000000	37.718000
806.000000	1.000000	37.565000
807.000000	1.000000	37.995000
808.000000	1.000000	38.039000
809.000000	1.000000	38.035000
810.000000	1.000000	38.017000
811.000000	1.000000	37.902000
812.000000	1.000000	37.581000
813.000000	1.000000	37.947000
814.000000	1.000000	37.587000
815.000000	1.000000	37.547000
816.000000	1.000000	37.857000
817.000000	1.000000	38.081000
818.000000	1.000000	37.846000
819.000000	1.000000	37.905000
820.000000	1.000000	37.541000
821.000000	1.000000	38.036000
822.000000	1.000000	37.679000
823.000000	1.000000	37.726000
824.000000	1.000000	37.763000
825.000000	1.000000	37.681000
826.000000	1.000000	38.036000
827.000000	1.000000	37.900000
828.000000	1.000000	37.901000
829.000000	1.000000	38.062000
830.000000	1.000000	37.703000
831.000000	1.000000	37.539000
832.000000	1.000000	38.067000
833.000000	1.000000	39.299000
834.000000	1.000000	39.424000
835.000000	1.000000	39.332000
836.000000	1.000000	38.526000
837.000000	1.000000	39.156000
838.000000	1.000000	38.615000
839.000000	1.000000	39.129000
840.000000	1.000000	39.162000
841.000000	1.000000	39.333000
842.000000	1.000000	38.983000
843.000000	1.000000	39.296000
844.000000	1.000000	37.870000
845.000000	1.000000	37.695000
846.000000	1.000000	38.025000
847.000000	1.000000	38.070000
848.000000	1.000000	37.753000
849.000000	1.000000	38.027000
850.000000	1.000000	38.012000
851.000000	1.000000	38.042000
852.000000	1.000000	37.906000
853.000000	1.000000	37.696000
854.000000	1.000000	37.863000
855.000000	1.000000	37.752000
856.000000	1.000000	38.057000
857.000000	1.000000	38.020000
858.000000	1.000000	37.914000
859.000000	1.000000	39.699000
860.000000	1.000000	39.656000
861.000000	1.000000	39.678000
862.000000	1.000000	39.527000
863.000000	1.000000	39.716000
864.000000	1.000000	39.986000
865.000000	1.000000	39.830000
866.000000	1.000000	37.407000
867.000000	1.000000	37.089000
868.000000	1.000000	37.220000
869.000000	1.000000	37.046000
870.000000	1.000000	37.407000
871.000000	1.000000	37.268000
872.000000	1.000000	37.401000
873.000000	1.000000	37.410000
874.000000	1.000000	37.264000
875.000000	1.000000	37.373000
876.000000	1.000000	37.356000
877.000000	1.000000	37.048000
878.000000	1.000000	37.085000
879.000000	1.000000	37.364000
880.000000	1.000000	37.361000
881.000000	1.000000	37.034000
882.000000	1.000000	37.226000
883.000000	1.000000	37.251000
884.000000	1.000000	37.530000
885.000000	1.000000	37.376000
886.000000	1.000000	37.401000
887.000000	1.000000	37.077000
888.000000	1.000000	38.839000
889.000000	1.000000	38.711000
890.000000	1.000000	38.681000
891.000000	1.000000	38.708000
892.000000	1.000000	39.203000
893.000000	1.000000	39.179000
894.000000	1.000000	38.906000
895.000000	1.000000	39.045000
896.000000	1.000000	39.345000
897.000000	1.000000	38.687000
898.000000	1.000000	38.732000
899.000000	1.000000	39.020000
900.000000	1.000000	41.145000
901.000000	1.000000	41.150000
902.000000	1.000000	41.178000
903.000000	1.000000	41.141000
904.000000	1.000000	40.784000
905.000000	1.000000	38.393000
906.000000	1.000000	38.204000
907.000000	1.000000	38.352000
908.000000	1.000000	38.216000
909.000000	1.000000	38.395000
910.000000	1.000000	40.699000
911.000000	1.000000	40.646000
912.000000	1.000000	40.812000
913.000000	1.000000	40.831000
914.000000	1.000000	38.484000
915.000000	1.000000	37.536000
916.000000	1.000000	38.345000
917.000000	1.000000	37.316000
918.000000	1.000000	37.675000
919.000000	1.000000	37.856000
920.000000	1.000000	37.524000
921.000000	1.000000	37.357000
922.000000	1.000000	37.541000
923.000000	1.000000	37.663000
924.000000	1.000000	37.891000
925.000000	1.000000	37.718000
926.000000	1.000000	37.810000
927.000000	1.000000	37.855000
928.000000	1.000000	37.717000
929.000000	1.000000	38.115000
930.000000	1.000000	37.495000
931.000000	1.000000	38.025000
932.000000	1.000000	38.429000
933.000000	1.000000	37.834000
934.000000	1.000000	38.346000
935.000000	1.000000	37.985000
936.000000	1.000000	37.990000
937.000000	1.000000	38.123000
938.000000	1.000000	37.805000
939.000000	1.000000	37.624000
940.000000	1.000000	37.033000
941.000000	1.000000	38.294000
942.000000	1.000000	39.663000
943.000000	1.000000	39.701000
944.000000	1.000000	39.524000
945.000000	1.000000	39.657000
946.000000	1.000000	39.344000
947.000000	1.000000	39.162000
948.000000	1.000000	39.663000
949.000000	1.000000	39.166000
950.000000	1.000000	39.370000
951.000000	1.000000	38.529000
952.000000	1.000000	38.516000
953.000000	1.000000	38.562000
954.000000	1.000000	38.888000
955.000000	1.000000	38.713000
956.000000	1.000000	39.001000
957.000000	1.000000	38.531000
958.000000	1.000000	38.570000
959.000000	1.000000	38.854000
960.000000	1.000000	38.851000
961.000000	1.000000	38.719000
962.000000	1.000000	38.534000
963.000000	1.000000	39.028000
964.000000	1.000000	38.672000
965.000000	1.000000	41.009000
966.000000	1.000000	40.787000
967.000000	1.000000	40.963000
968.000000	1.000000	40.966000
969.000000	1.000000	40.832000
970.000000	1.000000	40.653000
971.000000	1.000000	40.682000
972.000000	1.000000	40.827000
973.000000	1.000000	40.828000
974.000000	1.000000	40.650000
975.000000	1.000000	40.977000
976.000000	1.000000	40.836000
977.000000	1.000000	40.994000
978.000000	1.000000	40.834000
979.000000	1.000000	40.791000
980.000000	1.000000	40.881000
981.000000	1.000000	40.212000
982.000000	1.000000	40.367000
983.000000	1.000000	40.031000
984.000000	1.000000	40.146000
985.000000	1.000000	40.014000
986.000000	1.000000	40.526000
987.000000	1.000000	40.503000
988.000000	1.000000	40.679000
989.000000	1.000000	39.995000
990.000000	1.000000	40.401000
991.000000	1.000000	40.651000
992.000000	1.000000	40.597000
993.000000	1.000000	39.474000
994.000000	1.000000	40.489000
995.000000	1.000000	40.601000
996.000000	1.000000	39.522000
997.000000	1.000000	40.589000
998.000000	1.000000	39.787000
999.000000	1.000000	39.611000
1000.000000	1.000000	39.607000
1001.000000	1.000000	39.661000
1002.000000	1.000000	40.776000
1003.000000	1.000000	40.325000
1004.000000	1.000000	39.649000
1005.000000	1.000000	39.501000
1006.000000	1.000000	39.783000
1007.000000	1.000000	40.462000
1008.000000	1.000000	39.598000
1009.000000	1.000000	39.476000
1010.000000	1.000000	39.882000
1011.000000	1.000000	40.159000
1012.000000	1.000000	40.318000
1013.000000	1.000000	39.839000
1014.000000	1.000000	39.844000
1015.000000	1.000000	40.286000
1016.000000	1.000000	40.331000
1017.000000	1.000000	39.823000
1018.000000	1.000000	40.159000
1019.000000	1.000000	39.836000
1020.000000	1.000000	40.511000
1021.000000	1.000000	40.024000
1022.000000	1.000000	40.202000
1023.000000	1.000000	39.870000
1024.000000	1.000000	39.982000
1025.000000	1.000000	40.335000
1026.000000	1.000000	40.518000
1027.000000	1.000000	40.475000
1028.000000	1.000000	40.475000
1029.000000	1.000000	40.019000
1030.000000	1.000000	40.292000
1031.000000	1.000000	40.654000
1032.000000	1.000000	40.154000
1033.000000	1.000000	40.337000
1034.000000	1.000000	37.424000
1035.000000	1.000000	37.373000
1036.000000	1.000000	37.436000
1037.000000	1.000000	37.531000
1038.000000	1.000000	37.085000
1039.000000	1.000000	37.511000
1040.000000	1.000000	37.575000
1041.000000	1.000000	37.391000
1042.000000	1.000000	37.029000
1043.000000	1.000000	37.436000
1044.000000	1.000000	37.105000
1045.000000	1.000000	37.429000
1046.000000	1.000000	37.386000
1047.000000	1.000000	38.217000
1048.000000	1.000000	38.172000
1049.000000	1.000000	38.174000
1050.000000	1.000000	38.173000
1051.000000	1.000000	38.221000
1052.000000	1.000000	38.309000
1053.000000	1.000000	38.397000
1054.000000	1.000000	41.280000
1055.000000	1.000000	41.325000
1056.000000	1.000000	41.284000
1057.000000	1.000000	41.284000
1058.000000	1.000000	38.435000
1059.000000	1.000000	38.151000
1060.000000	1.000000	38.482000
1061.000000	1.000000	38.277000
1062.000000	1.000000	38.435000
1063.000000	1.000000	38.314000
1064.000000	1.000000	38.162000
1065.000000	1.000000	38.279000
1066.000000	1.000000	38.159000
1067.000000	1.000000	38.481000
1068.000000	1.000000	38.301000
1069.000000	1.000000	38.454000
1070.000000	1.000000	41.952000
1071.000000	1.000000	41.109000
1072.000000	1.000000	41.247000
1073.000000	1.000000	41.736000
1074.000000	1.000000	41.554000
1075.000000	1.000000	41.690000
1076.000000	1.000000	41.869000
1077.000000	1.000000	41.597000
1078.000000	1.000000	41.552000
1079.000000	1.000000	39.573000
1080.000000	1.000000	39.750000
1081.000000	1.000000	39.612000
1082.000000	1.000000	39.731000
1083.000000	1.000000	39.567000
1084.000000	1.000000	39.573000
1085.000000	1.000000	39.772000
1086.000000	1.000000	39.795000
1087.000000	1.000000	39.751000
1088.000000	1.000000	39.529000
1089.000000	1.000000	39.708000
1090.000000	1.000000	40.919000
1091.000000	1.000000	40.817000
1092.000000	1.000000	40.873000
1093.000000	1.000000	40.875000
1094.000000	1.000000	40.866000
1095.000000	1.000000	40.849000
1096.000000	1.000000	40.925000
1097.000000	1.000000	40.698000
1098.000000	1.000000	40.541000
1099.000000	1.000000	39.884000
1100.000000	1.000000	40.563000
1101.000000	1.000000	40.608000
1102.000000	1.000000	39.878000
1103.000000	1.000000	40.237000
1104.000000	1.000000	40.112000
1105.000000	1.000000	40.696000
1106.000000	1.000000	40.425000
1107.000000	1.000000	39.934000
1108.000000	1.000000	40.612000
1109.000000	1.000000	40.561000
1110.000000	1.000000	39.921000
1111.000000	1.000000	40.204000
1112.000000	1.000000	40.070000
1113.000000	1.000000	39.883000
1114.000000	1.000000	40.381000
1115.000000	1.000000	40.199000
1116.000000	1.000000	38.808000
1117.000000	1.000000	38.959000
1118.000000	1.000000	39.119000
1119.000000	1.000000	39.617000
1120.000000	1.000000	38.805000
1121.000000	1.000000	39.435000
1122.000000	1.000000	39.305000
1123.000000	1.000000	39.433000
1124.000000	1.000000	39.273000
1125.000000	1.000000	39.074000
1126.000000	1.000000	39.240000
1127.000000	1.000000	39.119000
1128.000000	1.000000	38.944000
1129.000000	1.000000	38.897000
1130.000000	1.000000	39.253000
1131.000000	1.000000	38.128000
1132.000000	1.000000	37.814000
1133.000000	1.000000	37.950000
1134.000000	1.000000	37.676000
1135.000000	1.000000	37.815000
1136.000000	1.000000	37.996000
1137.000000	1.000000	37.626000
1138.000000	1.000000	37.948000
1139.000000	1.000000	37.674000
1140.000000	1.000000	37.651000
1141.000000	1.000000	38.129000
1142.000000	1.000000	37.993000
1143.000000	1.000000	37.671000
1144.000000	1.000000	37.812000
1145.000000	1.000000	37.951000
1146.000000	1.000000	37.628000
1147.000000	1.000000	37.766000
1148.000000	1.000000	37.630000
1149.000000	1.000000	37.995000
1150.000000	1.000000	37.823000
1151.000000	1.000000	37.966000
1152.000000	1.000000	38.125000
1153.000000	1.000000	38.042000
1154.000000	1.000000	38.545000
1155.000000	1.000000	39.405000
1156.000000	1.000000	39.070000
1157.000000	1.000000	39.378000
1158.000000	1.000000	38.911000
1159.000000	1.000000	39.204000
1160.000000	1.000000	38.568000
1161.000000	1.000000	39.069000
1162.000000	1.000000	39.247000
1163.000000	1.000000	38.746000
1164.000000	1.000000	39.030000
1165.000000	1.000000	39.250000
1166.000000	1.000000	37.932000
1167.000000	1.000000	37.653000
1168.000000	1.000000	37.568000
1169.000000	1.000000	38.145000
1170.000000	1.000000	37.660000
1171.000000	1.000000	37.846000
1172.000000	1.000000	37.984000
1173.000000	1.000000	38.142000
1174.000000	1.000000	37.827000
1175.000000	1.000000	37.981000
1176.000000	1.000000	38.106000
1177.000000	1.000000	37.482000
1178.000000	1.000000	37.621000
1179.000000	1.000000	37.931000
1180.000000	1.000000	37.956000
1181.000000	1.000000	38.115000
1182.000000	1.000000	37.825000
1183.000000	1.000000	37.615000
1184.000000	1.000000	38.091000
1185.000000	1.000000	37.610000
1186.000000	1.000000	37.993000
1187.000000	1.000000	39.896000
1188.000000	1.000000	39.922000
1189.000000	1.000000	39.477000
1190.000000	1.000000	39.831000
1191.000000	1.000000	39.749000
1192.000000	1.000000	37.495000
1193.000000	1.000000	37.174000
1194.000000	1.000000	37.447000
1195.000000	1.000000	37.317000
1196.000000	1.000000	37.006000
1197.000000	1.000000	37.309000
1198.000000	1.000000	37.456000
1199.000000	1.000000	37.172000
1200.000000	1.000000	37.351000
1201.000000	1.000000	37.171000
1202.000000	1.000000	37.339000
1203.000000	1.000000	37.312000
1204.000000	1.000000	37.319000
1205.000000	1.000000	37.441000
1206.000000	1.000000	37.476000
1207.000000	1.000000	37.265000
1208.000000	1.000000	37.349000
1209.000000	1.000000	37.127000
1210.000000	1.000000	37.495000
1211.000000	1.000000	37.281000
1212.000000	1.000000	37.129000
1213.000000	1.000000	37.134000
1214.000000	1.000000	37.006000
1215.000000	1.000000	37.440000
1216.000000	1.000000	38.637000
1217.000000	1.000000	39.113000
1218.000000	1.000000	39.143000
1219.000000	1.000000	39.250000
1220.000000	1.000000	39.087000
1221.000000	1.000000	38.658000
1222.000000	1.000000	38.602000
1223.000000	1.000000	38.753000
1224.000000	1.000000	39.255000
1225.000000	1.000000	40.833000
1226.000000	1.000000	38.156000
1227.000000	1.000000	38.439000
1228.000000	1.000000	38.266000
1229.000000	1.000000	38.472000
1230.000000	1.000000	38.444000
1231.000000	1.000000	41.551000
1232.000000	1.000000	41.419000
1233.000000	1.000000	41.688000
1234.000000	1.000000	40.788000
1235.000000	1.000000	40.727000
1236.000000	1.000000	40.561000
1237.000000	1.000000	37.568000
1238.000000	1.000000	38.073000
1239.000000	1.000000	37.447000
1240.000000	1.000000	37.843000
1241.000000	1.000000	38.437000
1242.000000	1.000000	37.762000
1243.000000	1.000000	37.747000
1244.000000	1.000000	37.895000
1245.000000	1.000000	38.072000
1246.000000	1.000000	38.430000
1247.000000	1.000000	37.715000
1248.000000	1.000000	37.581000
1249.000000	1.000000	37.937000
1250.000000	1.000000	37.623000
1251.000000	1.000000	37.442000
1252.000000	1.000000	37.572000
1253.000000	1.000000	37.582000
1254.000000	1.000000	38.212000
1255.000000	1.000000	37.632000
1256.000000	1.000000	38.390000
1257.000000	1.000000	37.587000
1258.000000	1.000000	37.544000
1259.000000	1.000000	37.757000
1260.000000	1.000000	37.406000
1261.000000	1.000000	38.101000
1262.000000	1.000000	37.814000
1263.000000	1.000000	37.945000
1264.000000	1.000000	37.896000
1265.000000	1.000000	38.258000
1266.000000	1.000000	38.254000
1267.000000	1.000000	39.297000
1268.000000	1.000000	39.120000
1269.000000	1.000000	39.391000
1270.000000	1.000000	39.752000
1271.000000	1.000000	39.795000
1272.000000	1.000000	39.614000
1273.000000	1.000000	39.076000
1274.000000	1.000000	39.569000
1275.000000	1.000000	39.076000
1276.000000	1.000000	39.794000
1277.000000	1.000000	39.437000
1278.000000	1.000000	39.259000
1279.000000	1.000000	38.801000
1280.000000	1.000000	38.802000
1281.000000	1.000000	38.805000
1282.000000	1.000000	38.927000
1283.000000	1.000000	38.580000
1284.000000	1.000000	38.756000
1285.000000	1.000000	38.981000
1286.000000	1.000000	38.618000
1287.000000	1.000000	38.939000
1288.000000	1.000000	38.596000
1289.000000	1.000000	38.757000
1290.000000	1.000000	38.623000
1291.000000	1.000000	41.058000
1292.000000	1.000000	40.877000
1293.000000	1.000000	40.879000
1294.000000	1.000000	40.919000
1295.000000	1.000000	40.881000
1296.000000	1.000000	40.695000
1297.000000	1.000000	40.762000
1298.000000	1.000000	40.742000
1299.000000	1.000000	40.919000
1300.000000	1.000000	40.757000
1301.000000	1.000000	40.881000
1302.000000	1.000000	40.070000
1303.000000	1.000000	40.414000
1304.000000	1.000000	39.961000
1305.000000	1.000000	40.422000
1306.000000	1.000000	39.966000
1307.000000	1.000000	40.545000
1308.000000	1.000000	39.855000
1309.000000	1.000000	39.510000
1310.000000	1.000000	40.686000
1311.000000	1.000000	39.549000
1312.000000	1.000000	39.741000
1313.000000	1.000000	40.689000
1314.000000	1.000000	39.565000
1315.000000	1.000000	39.564000
1316.000000	1.000000	40.554000
1317.000000	1.000000	40.513000
1318.000000	1.000000	39.509000
1319.000000	1.000000	39.552000
1320.000000	1.000000	40.735000
1321.000000	1.000000	40.551000
1322.000000	1.000000	39.890000
1323.000000	1.000000	40.380000
1324.000000	1.000000	40.292000
1325.000000	1.000000	39.932000
1326.000000	1.000000	40.287000
1327.000000	1.000000	40.235000
1328.000000	1.000000	40.436000
1329.000000	1.000000	39.888000
1330.000000	1.000000	40.106000
1331.000000	1.000000	40.112000
1332.000000	1.000000	39.931000
1333.000000	1.000000	40.066000
1334.000000	1.000000	40.337000
1335.000000	1.000000	40.067000
1336.000000	1.000000	40.024000
1337.000000	1.000000	40.115000
1338.000000	1.000000	40.423000
1339.000000	1.000000	40.427000
1340.000000	1.000000	40.567000
1341.000000	1.000000	40.518000
1342.000000	1.000000	37.467000
1343.000000	1.000000	37.130000
1344.000000	1.000000	37.513000
1345.000000	1.000000	37.606000
1346.000000	1.000000	37.507000
1347.000000	1.000000	37.301000
1348.000000	1.000000	37.500000
1349.000000	1.000000	37.282000
1350.000000	1.000000	37.350000
1351.000000	1.000000	37.460000
1352.000000	1.000000	38.487000
1353.000000	1.000000	38.444000
1354.000000	1.000000	38.493000
1355.000000	1.000000	38.257000
1356.000000	1.000000	38.241000
1357.000000	1.000000	41.235000
1358.000000	1.000000	41.370000
1359.000000	1.000000	41.237000
1360.000000	1.000000	38.573000
1361.000000	1.000000	38.235000
1362.000000	1.000000	38.236000
1363.000000	1.000000	38.519000
1364.000000	1.000000	38.364000
1365.000000	1.000000	38.501000
1366.000000	1.000000	38.345000
1367.000000	1.000000	38.419000
1368.000000	1.000000	38.560000
1369.000000	1.000000	38.557000
1370.000000	1.000000	38.388000
1371.000000	1.000000	38.181000
1372.000000	1.000000	41.505000
1373.000000	1.000000	41.603000
1374.000000	1.000000	41.953000
1375.000000	1.000000	41.851000
1376.000000	1.000000	41.499000
1377.000000	1.000000	41.473000
1378.000000	1.000000	41.291000
1379.000000	1.000000	41.471000
1380.000000	1.000000	41.126000
1381.000000	1.000000	41.361000
1382.000000	1.000000	41.509000
1383.000000	1.000000	41.465000
1384.000000	1.000000	41.956000
1385.000000	1.000000	41.506000
1386.000000	1.000000	41.814000
1387.000000	1.000000	41.775000
1388.000000	1.000000	41.668000
1389.000000	1.000000	41.646000
1390.000000	1.000000	39.528000
1391.000000	1.000000	39.478000
1392.000000	1.000000	39.653000
1393.000000	1.000000	39.667000
1394.000000	1.000000	39.676000
1395.000000	1.000000	39.706000
1396.000000	1.000000	39.684000
1397.000000	1.000000	39.799000
1398.000000	1.000000	40.793000
1399.000000	1.000000	40.909000
1400.000000	1.000000	40.823000
1401.000000	1.000000	40.826000
1402.000000	1.000000	40.936000
1403.000000	1.000000	40.958000
1404.000000	1.000000	39.977000
1405.000000	1.000000	40.017000
1406.000000	1.000000	39.851000
1407.000000	1.000000	40.157000
1408.000000	1.000000	40.114000
1409.000000	1.000000	39.837000
1410.000000	1.000000	40.521000
1411.000000	1.000000	40.625000
1412.000000	1.000000	40.650000
1413.000000	1.000000	40.152000
1414.000000	1.000000	40.604000
1415.000000	1.000000	40.787000
1416.000000	1.000000	39.972000
1417.000000	1.000000	40.501000
1418.000000	1.000000	40.654000
1419.000000	1.000000	40.293000
1420.000000	1.000000	40.140000
1421.000000	1.000000	40.644000
1422.000000	1.000000	40.335000
1423.000000	1.000000	40.174000
1424.000000	1.000000	38.850000
1425.000000	1.000000	39.478000
1426.000000	1.000000	38.824000
1427.000000	1.000000	39.031000
1428.000000	1.000000	39.194000
1429.000000	1.000000	39.655000
1430.000000	1.000000	39.342000
1431.000000	1.000000	38.849000
1432.000000	1.000000	38.990000
1433.000000	1.000000	39.305000
1434.000000	1.000000	39.342000
1435.000000	1.000000	39.209000
1436.000000	1.000000	39.163000
1437.000000	1.000000	38.064000
1438.000000	1.000000	38.064000
1439.000000	1.000000	37.544000
1440.000000	1.000000	37.719000
1441.000000	1.000000	37.859000
1442.000000	1.000000	37.585000
1443.000000	1.000000	37.720000
1444.000000	1.000000	37.856000
1445.000000	1.000000	37.757000
1446.000000	1.000000	38.085000
1447.000000	1.000000	37.897000
1448.000000	1.000000	37.849000
1449.000000	1.000000	38.038000
1450.000000	1.000000	37.700000
1451.000000	1.000000	37.585000
1452.000000	1.000000	38.024000
1453.000000	1.000000	37.909000
1454.000000	1.000000	38.033000
1455.000000	1.000000	38.042000
1456.000000	1.000000	37.767000
1457.000000	1.000000	38.032000
1458.000000	1.000000	38.077000
1459.000000	1.000000	37.894000
1460.000000	1.000000	37.674000
1461.000000	1.000000	37.577000
1462.000000	1.000000	37.541000
1463.000000	1.000000	37.991000
1464.000000	1.000000	37.862000
1465.000000	1.000000	37.591000
1466.000000	1.000000	37.899000
1467.000000	1.000000	37.547000
1468.000000	1.000000	37.861000
1469.000000	1.000000	39.291000
1470.000000	1.000000	38.520000
1471.000000	1.000000	38.796000
1472.000000	1.000000	39.424000
1473.000000	1.000000	38.968000
1474.000000	1.000000	39.160000
1475.000000	1.000000	39.334000
1476.000000	1.000000	38.786000
1477.000000	1.000000	38.635000
1478.000000	1.000000	38.658000
1479.000000	1.000000	38.613000
1480.000000	1.000000	39.345000
1481.000000	1.000000	39.024000
1482.000000	1.000000	38.025000
1483.000000	1.000000	38.053000
1484.000000	1.000000	37.708000
1485.000000	1.000000	38.067000
1486.000000	1.000000	37.577000
1487.000000	1.000000	37.747000
1488.000000	1.000000	37.526000
1489.000000	1.000000	37.713000
1490.000000	1.000000	38.010000
1491.000000	1.000000	37.754000
1492.000000	1.000000	37.690000
1493.000000	1.000000	37.867000
1494.000000	1.000000	37.896000
1495.000000	1.000000	39.841000
1496.000000	1.000000	39.342000
1497.000000	1.000000	39.668000
1498.000000	1.000000	39.876000
1499.000000	1.000000	39.970000
1500.000000	1.000000	39.701000
1501.000000	1.000000	39.525000
1502.000000	1.000000	39.504000
1503.000000	1.000000	39.470000
1504.000000	1.000000	39.837000
1505.000000	1.000000	37.226000
1506.000000	1.000000	37.187000
1507.000000	1.000000	37.400000
1508.000000	1.000000	37.222000
1509.000000	1.000000	37.086000
1510.000000	1.000000	37.399000
1511.000000	1.000000	37.038000
1512.000000	1.000000	37.361000
1513.000000	1.000000	37.403000
1514.000000	1.000000	37.377000
1515.000000	1.000000	37.040000
1516.000000	1.000000	37.216000
1517.000000	1.000000	37.532000
1518.000000	1.000000	37.531000
1519.000000	1.000000	37.258000
1520.000000	1.000000	37.367000
1521.000000	1.000000	37.403000
1522.000000	1.000000	37.249000
1523.000000	1.000000	37.351000
1524.000000	1.000000	37.408000
1525.000000	1.000000	37.368000
1526.000000	1.000000	37.267000
1527.000000	1.000000	39.184000
1528.000000	1.000000	38.708000
1529.000000	1.000000	38.679000
1530.000000	1.000000	39.394000
1531.000000	1.000000	39.184000
1532.000000	1.000000	38.886000
1533.000000	1.000000	39.023000
1534.000000	1.000000	39.157000
1535.000000	1.000000	39.052000
1536.000000	1.000000	38.681000
1537.000000	1.000000	38.748000
1538.000000	1.000000	39.205000
1539.000000	1.000000	40.965000
1540.000000	1.000000	40.834000
1541.000000	1.000000	38.398000
1542.000000	1.000000	38.397000
1543.000000	1.000000	38.211000
1544.000000	1.000000	38.194000
1545.000000	1.000000	38.218000
1546.000000	1.000000	41.464000
1547.000000	1.000000	40.698000
1548.000000	1.000000	40.803000
1549.000000	1.000000	37.706000
1550.000000	1.000000	38.475000
1551.000000	1.000000	37.852000
1552.000000	1.000000	37.541000
1553.000000	1.000000	38.029000
1554.000000	1.000000	37.539000
1555.000000	1.000000	37.717000
1556.000000	1.000000	37.529000
1557.000000	1.000000	37.713000
1558.000000	1.000000	37.988000
1559.000000	1.000000	38.029000
1560.000000	1.000000	38.343000
1561.000000	1.000000	37.801000
1562.000000	1.000000	37.852000
1563.000000	1.000000	37.064000
1564.000000	1.000000	37.361000
1565.000000	1.000000	38.298000
1566.000000	1.000000	37.809000
1567.000000	1.000000	38.181000
1568.000000	1.000000	37.044000
1569.000000	1.000000	37.496000
1570.000000	1.000000	37.616000
1571.000000	1.000000	38.344000
1572.000000	1.000000	37.485000
1573.000000	1.000000	37.355000
1574.000000	1.000000	37.854000
1575.000000	1.000000	37.685000
1576.000000	1.000000	37.499000
1577.000000	1.000000	37.677000
1578.000000	1.000000	38.118000
1579.000000	1.000000	39.343000
1580.000000	1.000000	39.386000
1581.000000	1.000000	39.370000
1582.000000	1.000000	39.345000
1583.000000	1.000000	39.706000
1584.000000	1.000000	39.211000
1585.000000	1.000000	39.656000
1586.000000	1.000000	39.708000
1587.000000	1.000000	39.526000
1588.000000	1.000000	39.166000
1589.000000	1.000000	39.067000
1590.000000	1.000000	38.533000
1591.000000	1.000000	38.718000
1592.000000	1.000000	38.539000
1593.000000	1.000000	38.514000
1594.000000	1.000000	38.575000
1595.000000	1.000000	38.530000
1596.000000	1.000000	38.850000
1597.000000	1.000000	38.558000
1598.000000	1.000000	38.986000
1599.000000	1.000000	38.895000
1600.000000	1.000000	38.715000
1601.000000	1.000000	39.031000
1602.000000	1.000000	38.845000
1603.000000	1.000000	38.851000
1604.000000	1.000000	40.835000
1605.000000	1.000000	40.783000
1606.000000	1.000000	40.682000
1607.000000	1.000000	40.789000
1608.000000	1.000000	40.994000
1609.000000	1.000000	40.880000
1610.000000	1.000000	40.966000
1611.000000	1.000000	40.833000
1612.000000	1.000000	40.652000
1613.000000	1.000000	41.017000
1614.000000	1.000000	40.829000
1615.000000	1.000000	40.969000
1616.000000	1.000000	40.699000
1617.000000	1.000000	40.380000
1618.000000	1.000000	40.011000
1619.000000	1.000000	40.011000
1620.000000	1.000000	40.060000
1621.000000	1.000000	40.454000
1622.000000	1.000000	39.467000
1623.000000	1.000000	39.605000
1624.000000	1.000000	40.645000
1625.000000	1.000000	39.643000
1626.000000	1.000000	40.600000
1627.000000	1.000000	40.650000
1628.000000	1.000000	39.605000
1629.000000	1.000000	39.651000
1630.000000	1.000000	39.661000
1631.000000	1.000000	39.933000
1632.000000	1.000000	40.784000
1633.000000	1.000000	39.500000
1634.000000	1.000000	39.869000
1635.000000	1.000000	40.199000
1636.000000	1.000000	40.311000
1637.000000	1.000000	40.339000
1638.000000	1.000000	39.841000
1639.000000	1.000000	40.021000
1640.000000	1.000000	39.979000
1641.000000	1.000000	40.155000
1642.000000	1.000000	40.335000
1643.000000	1.000000	40.333000
1644.000000	1.000000	40.516000
1645.000000	1.000000	40.470000
1646.000000	1.000000	40.565000
1647.000000	1.000000	40.158000
1648.000000	1.000000	40.300000
1649.000000	1.000000	40.521000
1650.000000	1.000000	37.562000
1651.000000	1.000000	37.524000
1652.000000	1.000000	37.249000
1653.000000	1.000000	37.257000
1654.000000	1.000000	37.252000
1655.000000	1.000000	37.209000
1656.000000	1.000000	37.388000
1657.000000	1.000000	37.578000
1658.000000	1.000000	37.237000
1659.000000	1.000000	37.424000
1660.000000	1.000000	37.433000
1661.000000	1.000000	37.378000
1662.000000	1.000000	37.416000
1663.000000	1.000000	37.089000
1664.000000	1.000000	37.538000
1665.000000	1.000000	37.072000
1666.000000	1.000000	38.401000
1667.000000	1.000000	38.403000
1668.000000	1.000000	38.223000
1669.000000	1.000000	38.221000
1670.000000	1.000000	38.172000
1671.000000	1.000000	41.195000
1672.000000	1.000000	41.329000
1673.000000	1.000000	41.375000
1674.000000	1.000000	36.909000
1675.000000	1.000000	36.886000
1676.000000	1.000000	36.852000
1677.000000	1.000000	36.862000
1678.000000	1.000000	36.857000
1679.000000	1.000000	36.848000
1680.000000	1.000000	36.798000
1681.000000	1.000000	36.806000
1682.000000	1.000000	36.815000
1683.000000	1.000000	36.760000
1684.000000	1.000000	36.712000
1685.000000	1.000000	36.723000
1686.000000	1.000000	36.726000
1687.000000	1.000000	36.670000
1688.000000	1.000000	36.674000
1689.000000	1.000000	36.621000
1690.000000	1.000000	36.579000
1691.000000	1.000000	34.870000
1692.000000	1.000000	34.069000
1693.000000	1.000000	36.551000
1694.000000	1.000000	36.536000
1695.000000	1.000000	36.480000
1696.000000	1.000000	36.497000
1697.000000	1.000000	36.500000
1698.000000	1.000000	36.464000
1699.000000	1.000000	36.452000
1700.000000	1.000000	36.449000
1701.000000	1.000000	33.931000
1702.000000	1.000000	36.441000
1703.000000	1.000000	36.408000
1704.000000	1.000000	36.417000
1705.000000	1.000000	36.423000
1706.000000	1.000000	36.397000
1707.000000	1.000000	36.395000
1708.000000	1.000000	36.401000
1709.000000	1.000000	36.360000
1710.000000	1.000000	36.361000
1711.000000	1.000000	36.357000
1712.000000	1.000000	33.788000
1713.000000	1.000000	36.364000
1714.000000	1.000000	36.354000
1715.000000	1.000000	36.324000
1716.000000	1.000000	36.309000
1717.000000	1.000000	36.312000
1718.000000	1.000000	36.312000
1719.000000	1.000000	36.322000
1720.000000	1.000000	36.322000
1721.000000	1.000000	36.320000
1722.000000	1.000000	36.314000
1723.000000	1.000000	34.107000
1724.000000	1.000000	36.309000
1725.000000	1.000000	36.264000
1726.000000	1.000000	36.283000
1727.000000	1.000000	36.288000
1728.000000	1.000000	36.278000
1729.000000	1.000000	36.266000
1730.000000	1.000000	36.272000
1731.000000	1.000000	36.259000
1732.000000	1.000000	36.273000
1733.000000	1.000000	36.257000
1734.000000	1.000000	36.277000
1735.000000	1.000000	34.066000
1736.000000	1.000000	36.223000
1737.000000	1.000000	33.621000
1738.000000	1.000000	36.224000
1739.000000	1.000000	36.217000
1740.000000	1.000000	36.236000
1741.000000	1.000000	36.223000
1742.000000	1.000000	36.230000
1743.000000	1.000000	36.215000
1744.000000	1.000000	36.233000
1745.000000	1.000000	36.197000
1746.000000	1.000000	36.176000
1747.000000	1.000000	36.187000
1748.000000	1.000000	36.184000
1749.000000	1.000000	36.172000
1750.000000	1.000000	36.192000
1751.000000	1.000000	36.173000
1752.000000	1.000000	36.176000
1753.000000	1.000000	36.148000
1754.000000	1.000000	36.149000
1755.000000	1.000000	36.141000
1756.000000	1.000000	36.147000
1757.000000	1.000000	36.125000
1758.000000	1.000000	36.120000
1759.000000	1.000000	36.102000
1760.000000	1.000000	36.084000
1761.000000	1.000000	36.091000
1762.000000	1.000000	36.096000
1763.000000	1.000000	36.075000
1764.000000	1.000000	36.057000
1765.000000	1.000000	36.048000
1766.000000	1.000000	36.035000
1767.000000	1.000000	36.039000
1768.000000	1.000000	33.662000
1769.000000	1.000000	36.040000
1770.000000	1.000000	36.050000
1771.000000	1.000000	36.000000
1772.000000	1.000000	36.016000
1773.000000	1.000000	36.000000
1774.000000	1.000000	33.740000
1775.000000	1.000000	36.012000
1776.000000	1.000000	33.890000
1777.000000	1.000000	35.973000
1778.000000	1.000000	35.975000
1779.000000	1.000000	35.961000
1780.000000	1.000000	35.949000
1781.000000	1.000000	35.947000
1782.000000	1.000000	33.797000
1783.000000	1.000000	35.957000
1784.000000	1.000000	35.945000
1785.000000	1.000000	35.911000
1786.000000	1.000000	35.903000
1787.000000	1.000000	35.913000
1788.000000	1.000000	33.671000
1789.000000	1.000000	35.901000
1790.000000	1.000000	35.914000
1791.000000	1.000000	33.699000
1792.000000	1.000000	35.862000
1793.000000	1.000000	35.856000
1794.000000	1.000000	35.881000
1795.000000	1.000000	35.878000
1796.000000	1.000000	35.869000
1797.000000	1.000000	35.866000
1798.000000	1.000000	35.867000
1799.000000	1.000000	34.031000
1800.000000	1.000000	35.873000
1801.000000	1.000000	35.828000
1802.000000	1.000000	35.823000
1803.000000	1.000000	35.813000
1804.000000	1.000000	35.827000
1805.000000	1.000000	35.831000
1806.000000	1.000000	33.807000
1807.000000	1.000000	35.831000
1808.000000	1.000000	35.808000
1809.000000	1.000000	35.781000
1810.000000	1.000000	34.283000
1811.000000	1.000000	33.660000
1812.000000	1.000000	35.780000
1813.000000	1.000000	35.783000
1814.000000	1.000000	35.775000
1815.000000	1.000000	35.766000
1816.000000	1.000000	35.779000
1817.000000	1.000000	35.735000
1818.000000	1.000000	35.730000
1819.000000	1.000000	35.732000
1820.000000	1.000000	35.738000
1821.000000	1.000000	35.723000
1822.000000	1.000000	35.726000
1823.000000	1.000000	35.721000
1824.000000	1.000000	35.738000
1825.000000	1.000000	35.732000
1826.000000	1.000000	35.724000
1827.000000	1.000000	35.692000
1828.000000	1.000000	35.696000
1829.000000	1.000000	35.685000
1830.000000	1.000000	35.687000
1831.000000	1.000000	35.690000
1832.000000	1.000000	35.681000
1833.000000	1.000000	35.685000
1834.000000	1.000000	35.691000
1835.000000	1.000000	35.643000
1836.000000	1.000000	35.639000
1837.000000	1.000000	35.627000
1838.000000	1.000000	35.644000
1839.000000	1.000000	35.641000
1840.000000	1.000000	33.691000
1841.000000	1.000000	33.761000
1842.000000	1.000000	33.928000
1843.000000	1.000000	35.623000
1844.000000	1.000000	35.638000
1845.000000	1.000000	35.600000
1846.000000	1.000000	35.599000
1847.000000	1.000000	35.594000
1848.000000	1.000000	35.583000
1849.000000	1.000000	35.586000
1850.000000	1.000000	33.797000
1851.000000	1.000000	35.580000
1852.000000	1.000000	35.595000
1853.000000	1.000000	35.546000
1854.000000	1.000000	35.558000
1855.000000	1.000000	35.555000
1856.000000	1.000000	35.553000
1857.000000	1.000000	35.541000
1858.000000	1.000000	35.549000
1859.000000	1.000000	35.555000
1860.000000	1.000000	35.560000
1861.000000	1.000000	35.547000
1862.000000	1.000000	35.555000
1863.000000	1.000000	35.507000
1864.000000	1.000000	35.519000
1865.000000	1.000000	35.508000
1866.000000	1.000000	35.494000
1867.000000	1.000000	35.506000
1868.000000	1.000000	35.516000
1869.000000	1.000000	35.504000
1870.000000	1.000000	33.671000
1871.000000	1.000000	35.501000
1872.000000	1.000000	35.452000
1873.000000	1.000000	35.456000
1874.000000	1.000000	35.448000
1875.000000	1.000000	35.462000
1876.000000	1.000000	35.450000
1877.000000	1.000000	35.464000
1878.000000	1.000000	35.461000
1879.000000	1.000000	35.453000
1880.000000	1.000000	35.457000
1881.000000	1.000000	35.459000
1882.000000	1.000000	35.405000
1883.000000	1.000000	35.413000
1884.000000	1.000000	35.425000
1885.000000	1.000000	35.417000
1886.000000	1.000000	35.414000
1887.000000	1.000000	35.402000
1888.000000	1.000000	35.402000
1889.000000	1.000000	35.364000
1890.000000	1.000000	35.372000
1891.000000	1.000000	35.373000
1892.000000	1.000000	35.362000
1893.000000	1.000000	35.355000
1894.000000	1.000000	35.370000
1895.000000	1.000000	35.314000
1896.000000	1.000000	35.323000
1897.000000	1.000000	35.288000
1898.000000	1.000000	33.702000
1899.000000	1.000000	35.245000
1900.000000	1.000000	35.222000
1901.000000	1.000000	35.239000
1902.000000	1.000000	35.221000
1903.000000	1.000000	35.245000
1904.000000	1.000000	35.233000
1905.000000	1.000000	35.229000
1906.000000	1.000000	35.238000
1907.000000	1.000000	34.829000
1908.000000	1.000000	35.178000
1909.000000	1.000000	34.785000
1910.000000	1.000000	35.173000
1911.000000	1.000000	35.174000
1912.000000	1.000000	35.126000
1913.000000	1.000000	35.141000
1914.000000	1.000000	33.528000
1915.000000	1.000000	35.110000
1916.000000	1.000000	35.089000
1917.000000	1.000000	35.067000
1918.000000	1.000000	35.039000
1919.000000	1.000000	35.043000
1920.000000	1.000000	35.007000
1921.000000	1.000000	35.007000
1922.000000	1.000000	35.009000
1923.000000	1.000000	35.013000
1924.000000	1.000000	35.007000
1925.000000	1.000000	34.996000
1926.000000	1.000000	34.952000
1927.000000	1.000000	34.386000
1928.000000	1.000000	33.572000
1929.000000	1.000000	34.968000
1930.000000	1.000000	34.971000
1931.000000	1.000000	34.956000
1932.000000	1.000000	34.906000
1933.000000	1.000000	34.911000
1934.000000	1.000000	34.873000
1935.000000	1.000000	34.874000
1936.000000	1.000000	36.594000
1937.000000	1.000000	34.839000
1938.000000	1.000000	35.199000
1939.000000	1.000000	34.838000
1940.000000	1.000000	35.189000
1941.000000	1.000000	34.751000
1942.000000	1.000000	34.566000
1943.000000	1.000000	34.618000
1944.000000	1.000000	34.561000
1945.000000	1.000000	34.608000
1946.000000	1.000000	34.466000
1947.000000	1.000000	35.521000
1948.000000	1.000000	34.433000
1949.000000	1.000000	34.435000
1950.000000	1.000000	34.425000
1951.000000	1.000000	34.963000
1952.000000	1.000000	34.343000
1953.000000	1.000000	35.775000
1954.000000	1.000000	34.257000
1955.000000	1.000000	34.246000
1956.000000	1.000000	34.252000
1957.000000	1.000000	34.225000
1958.000000	1.000000	34.200000
1959.000000	1.000000	34.202000
1960.000000	1.000000	34.196000
1961.000000	1.000000	34.213000
1962.000000	1.000000	34.203000
1963.000000	1.000000	34.194000
1964.000000	1.000000	34.194000
1965.000000	1.000000	34.168000
1966.000000	1.000000	34.170000
1967.000000	1.000000	34.160000
1968.000000	1.000000	34.150000
1969.000000	1.000000	34.155000
1970.000000	1.000000	34.149000
1971.000000	1.000000	34.150000
1972.000000	1.000000	34.138000
1973.000000	1.000000	34.110000
1974.000000	1.000000	34.107000
1975.000000	1.000000	36.310000
1976.000000	1.000000	34.110000
1977.000000	1.000000	34.105000
1978.000000	1.000000	34.116000
1979.000000	1.000000	34.114000
1980.000000	1.000000	34.109000
1981.000000	1.000000	36.533000
1982.000000	1.000000	34.059000
1983.000000	1.000000	34.057000
1984.000000	1.000000	36.252000
1985.000000	1.000000	34.068000
1986.000000	1.000000	34.074000
1987.000000	1.000000	34.058000
1988.000000	1.000000	34.073000
1989.000000	1.000000	34.059000
1990.000000	1.000000	34.053000
1991.000000	1.000000	34.058000
1992.000000	1.000000	34.036000
1993.000000	1.000000	34.012000
1994.000000	1.000000	35.860000
1995.000000	1.000000	34.019000
1996.000000	1.000000	34.018000
1997.000000	1.000000	34.019000
1998.000000	1.000000	34.010000
1999.000000	1.000000	34.011000
2000.000000	1.000000	34.017000
[truncated: 998,000+ more rows]
