# Supplementary material for: Separating Macroecological Pattern and Process: Comparing Ecological, Economic, and Geological Systems
Source: PLoS One. 2014 Nov 10;9(11):e112850. doi: 10.1371/journal.pone.0112850 (PMC4226609; doi:10.1371/journal.pone.0112850)
Supplement: Information S1 — Community matrices for each dataset and MATLAB code to replicate all analyses. (ZIP) [file pone.0112850.s001.zip › Supplementary Information/Input/jaccarddistance.m]

function [result_area result_distance result_jaccard] = jaccarddistance(cm, numsamples, mindeg, maxdeg, numscales, outlinelatlist, outlinelonlist)
    fprintf('jaccarddistance %s %s\n', inputname(1), datestr(now)); 

    % assumes min/max radius are in degrees
    result_area = zeros(numsamples, numscales);
    result_distance = zeros(numsamples, numscales);
    result_jaccard = zeros(numsamples, numscales);
    
    scales = logspace(log10(mindeg), log10(maxdeg), numscales);
    
    for i=1:numsamples %parfor
        areatemp = zeros(numscales, 1);
        distancetemp = zeros(numscales, 1);
        jaccardtemp = zeros(numscales, 1);
        for j=1:numscales
            % no error-checking for overlap
            currentradius = scales(j);
            
            candidatepoints = cm(randsample(size(cm,1),2),:); % choose two rows of cm
                        
            centerlat1 = candidatepoints(1,1);
            centerlon1 = candidatepoints(1,2);
            centerlat2 = candidatepoints(2,1);
            centerlon2 = candidatepoints(2,2);
            
            % figure out the distance
            distancetemp(j) = 6371*pi/180*distance(centerlat1, centerlon1, centerlat2, centerlon2);

            % assemble the communities in each circle
            knowninpoints = false(size(cm(:,1)));
            [inpoints1 area1] = pointsinregion(centerlat1, centerlon1, currentradius, cm(:,1), cm(:,2), outlinelatlist, outlinelonlist, knowninpoints);
            [inpoints2 area2] = pointsinregion(centerlat2, centerlon2, currentradius, cm(:,1), cm(:,2), outlinelatlist, outlinelonlist, knowninpoints);
            
            % determine the area
            areatemp(j) = mean([sum(area1) sum(area2)]);
            
            % determine the species occurence vectors
            community1 = double(sum(cm(inpoints1, 3:end), 1) > 0);
            community2 = double(sum(cm(inpoints2, 3:end), 1) > 0);
            
            % find the jaccard overlap
            jaccardtemp(j) = 1 - pdist2(community1, community2, 'jaccard');
            
            fprintf('.');
        end
        
        % copy over these results for the parallel for loop
        result_area(i,:) = areatemp;
        result_distance(i,:) = distancetemp;
        result_jaccard(i,:) = jaccardtemp;
        
        fprintf('*** memory used gb %f pct done %f\n', memoryused(whos), i/numsamples);
    end
    
    result_area = result_area(:);
    result_distance = result_distance(:);
    result_jaccard = result_jaccard(:);
end
