# Supplementary material for: Separating Macroecological Pattern and Process: Comparing Ecological, Economic, and Geological Systems
Source: PLoS One. 2014 Nov 10;9(11):e112850. doi: 10.1371/journal.pone.0112850 (PMC4226609; doi:10.1371/journal.pone.0112850)
Supplement: Information S1 — Community matrices for each dataset and MATLAB code to replicate all analyses. (ZIP) [file pone.0112850.s001.zip › Supplementary Information/Input/loadandclip.m]

function cm = loadandclip(filename, latlist, lonlist)
    fprintf('loadandclip %s %s\n', inputname(1), datestr(now));
    data = dlmread(filename, ',');

    acceptancelist = inpolygon(data(:,2), data(:,1), lonlist, latlist);
    
    cm = sparse(data(acceptancelist,setdiff(1:size(data,2),3)));
    
    keepindices = sum(cm) > 0;
    keepindices([1 2]) = 1;
    cm = cm(:,keepindices);
end
