# Supplementary material for: Separating Macroecological Pattern and Process: Comparing Ecological, Economic, and Geological Systems
Source: PLoS One. 2014 Nov 10;9(11):e112850. doi: 10.1371/journal.pone.0112850 (PMC4226609; doi:10.1371/journal.pone.0112850)
Supplement: Information S1 — Community matrices for each dataset and MATLAB code to replicate all analyses. (ZIP) [file pone.0112850.s001.zip › Supplementary Information/Input/master_script.sh]

#!/bin/bash

MATLABPATH=/usr/local/bin

echo "analyzedataset('agg');" > script_agg.m
echo "analyzedataset('bbs');" > script_bbs.m
echo "analyzedataset('bbs_small');" > script_bbs_small.m
echo "analyzedataset('cbp');" > script_cbp.m
echo "analyzedataset('fia');" > script_fia.m
echo "analyzedataset('mrd');" > script_mrd.m

$MATLABPATH/matlab -nodisplay < script_agg.m >& out_agg.txt &
$MATLABPATH/matlab -nodisplay < script_bbs.m >& out_bbs.txt &
$MATLABPATH/matlab -nodisplay < script_bbs_small.m >& out_bbs_small.txt &
$MATLABPATH/matlab -nodisplay < script_cbp.m >& out_cbp.txt &
$MATLABPATH/matlab -nodisplay < script_fia.m >& out_fia.txt &
$MATLABPATH/matlab -nodisplay < script_mrd.m >& out_mrd.txt &

rm script_agg.m
rm script_bbs.m
rm script_bbs_small.m
rm script_cbp.m
rm script_fia.m
rm script_mrd.m
