# Supplementary material for: Separating Macroecological Pattern and Process: Comparing Ecological, Economic, and Geological Systems
Source: PLoS One. 2014 Nov 10;9(11):e112850. doi: 10.1371/journal.pone.0112850 (PMC4226609; doi:10.1371/journal.pone.0112850)
Supplement: Information S1 — Community matrices for each dataset and MATLAB code to replicate all analyses. (ZIP) [file pone.0112850.s001.zip › Supplementary Information/Input/mrd.csv]

1.000000	1.000000	48.038000
2.000000	1.000000	48.124000
3.000000	1.000000	48.210000
4.000000	1.000000	48.382000
5.000000	1.000000	47.952000
6.000000	1.000000	48.038000
7.000000	1.000000	42.812000
8.000000	1.000000	42.890000
9.000000	1.000000	47.952000
10.000000	1.000000	48.210000
11.000000	1.000000	42.733000
12.000000	1.000000	42.812000
13.000000	1.000000	42.890000
14.000000	1.000000	42.968000
15.000000	1.000000	47.952000
16.000000	1.000000	42.267000
17.000000	1.000000	42.345000
18.000000	1.000000	42.422000
19.000000	1.000000	42.500000
20.000000	1.000000	42.656000
21.000000	1.000000	42.733000
22.000000	1.000000	42.812000
23.000000	1.000000	42.890000
24.000000	1.000000	42.968000
25.000000	1.000000	43.046000
26.000000	1.000000	43.125000
27.000000	1.000000	47.696000
28.000000	1.000000	47.867000
29.000000	1.000000	47.952000
30.000000	1.000000	48.038000
31.000000	1.000000	40.511000
32.000000	1.000000	42.113000
33.000000	1.000000	42.190000
34.000000	1.000000	42.267000
35.000000	1.000000	42.345000
36.000000	1.000000	42.422000
37.000000	1.000000	42.500000
38.000000	1.000000	42.578000
39.000000	1.000000	42.733000
40.000000	1.000000	42.812000
41.000000	1.000000	42.890000
42.000000	1.000000	43.125000
43.000000	1.000000	43.203000
44.000000	1.000000	43.282000
45.000000	1.000000	47.526000
46.000000	1.000000	47.611000
47.000000	1.000000	47.782000
48.000000	1.000000	47.867000
49.000000	1.000000	47.952000
50.000000	1.000000	48.038000
51.000000	1.000000	48.124000
52.000000	1.000000	40.586000
53.000000	1.000000	42.113000
54.000000	1.000000	42.345000
55.000000	1.000000	42.422000
56.000000	1.000000	42.500000
57.000000	1.000000	42.733000
58.000000	1.000000	42.812000
59.000000	1.000000	43.125000
60.000000	1.000000	43.282000
61.000000	1.000000	43.361000
62.000000	1.000000	43.440000
63.000000	1.000000	47.526000
64.000000	1.000000	47.782000
65.000000	1.000000	48.038000
66.000000	1.000000	48.124000
67.000000	1.000000	40.511000
68.000000	1.000000	40.586000
69.000000	1.000000	40.662000
70.000000	1.000000	41.804000
71.000000	1.000000	42.035000
72.000000	1.000000	42.113000
73.000000	1.000000	42.422000
74.000000	1.000000	42.500000
75.000000	1.000000	42.656000
76.000000	1.000000	42.733000
77.000000	1.000000	42.812000
78.000000	1.000000	42.890000
79.000000	1.000000	43.125000
80.000000	1.000000	43.203000
81.000000	1.000000	43.361000
82.000000	1.000000	43.440000
83.000000	1.000000	43.519000
84.000000	1.000000	43.598000
85.000000	1.000000	47.273000
86.000000	1.000000	47.526000
87.000000	1.000000	47.782000
88.000000	1.000000	48.124000
89.000000	1.000000	48.210000
90.000000	1.000000	40.285000
91.000000	1.000000	40.435000
92.000000	1.000000	40.511000
93.000000	1.000000	40.586000
94.000000	1.000000	40.662000
95.000000	1.000000	40.737000
96.000000	1.000000	40.813000
97.000000	1.000000	41.804000
98.000000	1.000000	41.881000
99.000000	1.000000	41.958000
100.000000	1.000000	42.035000
101.000000	1.000000	42.113000
102.000000	1.000000	42.345000
103.000000	1.000000	42.422000
104.000000	1.000000	42.500000
105.000000	1.000000	42.578000
106.000000	1.000000	42.656000
107.000000	1.000000	42.733000
108.000000	1.000000	42.812000
109.000000	1.000000	42.890000
110.000000	1.000000	42.968000
111.000000	1.000000	43.046000
112.000000	1.000000	43.125000
113.000000	1.000000	43.203000
114.000000	1.000000	43.282000
115.000000	1.000000	43.677000
116.000000	1.000000	43.756000
117.000000	1.000000	46.936000
118.000000	1.000000	47.020000
119.000000	1.000000	47.188000
120.000000	1.000000	47.526000
121.000000	1.000000	48.038000
122.000000	1.000000	48.124000
123.000000	1.000000	48.210000
124.000000	1.000000	40.285000
125.000000	1.000000	40.360000
126.000000	1.000000	40.435000
127.000000	1.000000	40.511000
128.000000	1.000000	40.662000
129.000000	1.000000	40.813000
130.000000	1.000000	41.040000
131.000000	1.000000	41.116000
132.000000	1.000000	41.192000
133.000000	1.000000	41.804000
134.000000	1.000000	41.881000
135.000000	1.000000	42.035000
136.000000	1.000000	42.267000
137.000000	1.000000	42.345000
138.000000	1.000000	42.422000
139.000000	1.000000	42.500000
140.000000	1.000000	42.578000
141.000000	1.000000	42.656000
142.000000	1.000000	42.733000
143.000000	1.000000	42.812000
144.000000	1.000000	42.890000
145.000000	1.000000	42.968000
146.000000	1.000000	43.046000
147.000000	1.000000	43.125000
148.000000	1.000000	43.282000
149.000000	1.000000	43.361000
150.000000	1.000000	43.440000
151.000000	1.000000	43.677000
152.000000	1.000000	43.756000
153.000000	1.000000	43.994000
154.000000	1.000000	44.074000
155.000000	1.000000	46.852000
156.000000	1.000000	47.867000
157.000000	1.000000	48.038000
158.000000	1.000000	48.124000
159.000000	1.000000	48.210000
160.000000	1.000000	40.060000
161.000000	1.000000	40.435000
162.000000	1.000000	40.511000
163.000000	1.000000	40.813000
164.000000	1.000000	40.888000
165.000000	1.000000	41.040000
166.000000	1.000000	41.116000
167.000000	1.000000	41.269000
168.000000	1.000000	41.345000
169.000000	1.000000	41.421000
170.000000	1.000000	41.498000
171.000000	1.000000	41.728000
172.000000	1.000000	41.804000
173.000000	1.000000	41.881000
174.000000	1.000000	41.958000
175.000000	1.000000	42.267000
176.000000	1.000000	42.422000
177.000000	1.000000	42.500000
178.000000	1.000000	42.578000
179.000000	1.000000	42.656000
180.000000	1.000000	42.812000
181.000000	1.000000	42.890000
182.000000	1.000000	43.046000
183.000000	1.000000	43.125000
184.000000	1.000000	43.282000
185.000000	1.000000	43.440000
186.000000	1.000000	43.677000
187.000000	1.000000	44.074000
188.000000	1.000000	44.394000
189.000000	1.000000	44.474000
190.000000	1.000000	44.635000
191.000000	1.000000	44.716000
192.000000	1.000000	44.796000
193.000000	1.000000	46.352000
194.000000	1.000000	46.518000
195.000000	1.000000	46.852000
196.000000	1.000000	47.104000
197.000000	1.000000	47.188000
198.000000	1.000000	47.442000
199.000000	1.000000	47.611000
200.000000	1.000000	47.782000
201.000000	1.000000	48.038000
202.000000	1.000000	48.124000
203.000000	1.000000	40.060000
204.000000	1.000000	40.285000
205.000000	1.000000	40.662000
206.000000	1.000000	40.813000
207.000000	1.000000	40.888000
208.000000	1.000000	41.116000
209.000000	1.000000	41.345000
210.000000	1.000000	41.421000
211.000000	1.000000	41.498000
212.000000	1.000000	41.651000
213.000000	1.000000	41.728000
214.000000	1.000000	41.804000
215.000000	1.000000	41.881000
216.000000	1.000000	41.958000
217.000000	1.000000	42.035000
218.000000	1.000000	42.113000
219.000000	1.000000	42.190000
220.000000	1.000000	42.422000
221.000000	1.000000	42.500000
222.000000	1.000000	42.578000
223.000000	1.000000	42.656000
224.000000	1.000000	42.812000
225.000000	1.000000	43.046000
226.000000	1.000000	43.677000
227.000000	1.000000	44.314000
228.000000	1.000000	44.555000
229.000000	1.000000	44.635000
230.000000	1.000000	44.877000
231.000000	1.000000	44.958000
232.000000	1.000000	45.039000
233.000000	1.000000	46.435000
234.000000	1.000000	47.104000
235.000000	1.000000	47.188000
236.000000	1.000000	47.442000
237.000000	1.000000	47.526000
238.000000	1.000000	48.038000
239.000000	1.000000	48.124000
240.000000	1.000000	40.360000
241.000000	1.000000	40.511000
242.000000	1.000000	40.662000
243.000000	1.000000	40.737000
244.000000	1.000000	40.813000
245.000000	1.000000	41.116000
246.000000	1.000000	41.345000
247.000000	1.000000	41.498000
248.000000	1.000000	41.651000
249.000000	1.000000	41.728000
250.000000	1.000000	41.804000
251.000000	1.000000	41.881000
252.000000	1.000000	41.958000
253.000000	1.000000	42.035000
254.000000	1.000000	42.113000
255.000000	1.000000	42.190000
256.000000	1.000000	42.267000
257.000000	1.000000	42.345000
258.000000	1.000000	42.422000
259.000000	1.000000	42.656000
260.000000	1.000000	42.733000
261.000000	1.000000	43.046000
262.000000	1.000000	43.440000
263.000000	1.000000	43.677000
264.000000	1.000000	43.915000
265.000000	1.000000	43.994000
266.000000	1.000000	44.394000
267.000000	1.000000	44.474000
268.000000	1.000000	44.635000
269.000000	1.000000	44.716000
270.000000	1.000000	44.796000
271.000000	1.000000	44.877000
272.000000	1.000000	45.120000
273.000000	1.000000	45.201000
274.000000	1.000000	45.283000
275.000000	1.000000	45.364000
276.000000	1.000000	45.446000
277.000000	1.000000	45.528000
278.000000	1.000000	45.610000
279.000000	1.000000	45.691000
280.000000	1.000000	45.774000
281.000000	1.000000	45.938000
282.000000	1.000000	46.103000
283.000000	1.000000	46.186000
284.000000	1.000000	46.352000
285.000000	1.000000	46.435000
286.000000	1.000000	46.601000
287.000000	1.000000	47.104000
288.000000	1.000000	47.188000
289.000000	1.000000	47.273000
290.000000	1.000000	47.357000
291.000000	1.000000	47.442000
292.000000	1.000000	47.526000
293.000000	1.000000	48.038000
294.000000	1.000000	48.124000
295.000000	1.000000	40.662000
296.000000	1.000000	40.813000
297.000000	1.000000	40.888000
298.000000	1.000000	40.964000
299.000000	1.000000	41.345000
300.000000	1.000000	41.421000
301.000000	1.000000	41.498000
302.000000	1.000000	41.574000
303.000000	1.000000	41.651000
304.000000	1.000000	41.728000
305.000000	1.000000	41.804000
306.000000	1.000000	41.881000
307.000000	1.000000	41.958000
308.000000	1.000000	42.035000
309.000000	1.000000	42.113000
310.000000	1.000000	42.190000
311.000000	1.000000	42.267000
312.000000	1.000000	42.345000
313.000000	1.000000	42.578000
314.000000	1.000000	42.733000
315.000000	1.000000	42.812000
316.000000	1.000000	42.968000
317.000000	1.000000	43.125000
318.000000	1.000000	43.361000
319.000000	1.000000	43.598000
320.000000	1.000000	43.677000
321.000000	1.000000	44.074000
322.000000	1.000000	44.394000
323.000000	1.000000	44.555000
324.000000	1.000000	44.716000
325.000000	1.000000	44.958000
326.000000	1.000000	45.039000
327.000000	1.000000	45.120000
328.000000	1.000000	45.201000
329.000000	1.000000	45.528000
330.000000	1.000000	45.610000
331.000000	1.000000	45.691000
332.000000	1.000000	45.774000
333.000000	1.000000	45.938000
334.000000	1.000000	46.021000
335.000000	1.000000	46.103000
336.000000	1.000000	46.352000
337.000000	1.000000	46.435000
338.000000	1.000000	46.518000
339.000000	1.000000	46.936000
340.000000	1.000000	47.020000
341.000000	1.000000	47.273000
342.000000	1.000000	47.357000
343.000000	1.000000	47.442000
344.000000	1.000000	47.526000
345.000000	1.000000	47.952000
346.000000	1.000000	48.038000
347.000000	1.000000	39.910000
348.000000	1.000000	40.060000
349.000000	1.000000	40.210000
350.000000	1.000000	40.435000
351.000000	1.000000	40.511000
352.000000	1.000000	40.737000
353.000000	1.000000	41.116000
354.000000	1.000000	41.269000
355.000000	1.000000	41.345000
356.000000	1.000000	41.498000
357.000000	1.000000	41.728000
358.000000	1.000000	41.804000
359.000000	1.000000	41.881000
360.000000	1.000000	41.958000
361.000000	1.000000	42.035000
362.000000	1.000000	42.113000
363.000000	1.000000	42.190000
364.000000	1.000000	42.267000
365.000000	1.000000	42.345000
366.000000	1.000000	42.422000
367.000000	1.000000	42.500000
368.000000	1.000000	42.733000
369.000000	1.000000	42.812000
370.000000	1.000000	43.203000
371.000000	1.000000	43.282000
372.000000	1.000000	43.440000
373.000000	1.000000	43.598000
374.000000	1.000000	44.074000
375.000000	1.000000	44.474000
376.000000	1.000000	44.635000
377.000000	1.000000	44.716000
378.000000	1.000000	44.796000
379.000000	1.000000	44.958000
380.000000	1.000000	45.039000
381.000000	1.000000	45.120000
382.000000	1.000000	45.364000
383.000000	1.000000	45.446000
384.000000	1.000000	45.528000
385.000000	1.000000	45.610000
386.000000	1.000000	45.691000
387.000000	1.000000	45.856000
388.000000	1.000000	46.186000
389.000000	1.000000	46.352000
390.000000	1.000000	46.685000
391.000000	1.000000	46.852000
392.000000	1.000000	46.936000
393.000000	1.000000	47.020000
394.000000	1.000000	47.104000
395.000000	1.000000	47.273000
396.000000	1.000000	47.442000
397.000000	1.000000	48.038000
398.000000	1.000000	48.124000
399.000000	1.000000	39.464000
400.000000	1.000000	39.612000
401.000000	1.000000	39.687000
402.000000	1.000000	39.985000
403.000000	1.000000	40.135000
404.000000	1.000000	40.210000
405.000000	1.000000	40.586000
406.000000	1.000000	40.888000
407.000000	1.000000	41.040000
408.000000	1.000000	41.116000
409.000000	1.000000	41.192000
410.000000	1.000000	41.269000
411.000000	1.000000	41.345000
412.000000	1.000000	41.421000
413.000000	1.000000	41.498000
414.000000	1.000000	41.574000
415.000000	1.000000	41.728000
416.000000	1.000000	41.804000
417.000000	1.000000	41.881000
418.000000	1.000000	41.958000
419.000000	1.000000	42.035000
420.000000	1.000000	42.113000
421.000000	1.000000	42.190000
422.000000	1.000000	42.267000
423.000000	1.000000	42.345000
424.000000	1.000000	42.422000
425.000000	1.000000	42.500000
426.000000	1.000000	42.578000
427.000000	1.000000	42.733000
428.000000	1.000000	42.890000
429.000000	1.000000	43.915000
430.000000	1.000000	44.394000
431.000000	1.000000	44.635000
432.000000	1.000000	44.716000
433.000000	1.000000	44.796000
434.000000	1.000000	45.283000
435.000000	1.000000	45.446000
436.000000	1.000000	45.691000
437.000000	1.000000	45.774000
438.000000	1.000000	45.856000
439.000000	1.000000	46.103000
440.000000	1.000000	46.186000
441.000000	1.000000	46.352000
442.000000	1.000000	46.685000
443.000000	1.000000	46.768000
444.000000	1.000000	46.852000
445.000000	1.000000	46.936000
446.000000	1.000000	47.188000
447.000000	1.000000	48.038000
448.000000	1.000000	48.124000
449.000000	1.000000	38.946000
450.000000	1.000000	39.538000
451.000000	1.000000	39.836000
452.000000	1.000000	39.910000
453.000000	1.000000	39.985000
454.000000	1.000000	40.210000
455.000000	1.000000	40.360000
456.000000	1.000000	40.435000
457.000000	1.000000	40.511000
458.000000	1.000000	40.813000
459.000000	1.000000	40.888000
460.000000	1.000000	40.964000
461.000000	1.000000	41.040000
462.000000	1.000000	41.116000
463.000000	1.000000	41.192000
464.000000	1.000000	41.345000
465.000000	1.000000	41.574000
466.000000	1.000000	41.804000
467.000000	1.000000	41.881000
468.000000	1.000000	42.035000
469.000000	1.000000	42.113000
470.000000	1.000000	42.190000
471.000000	1.000000	42.267000
472.000000	1.000000	42.345000
473.000000	1.000000	42.422000
474.000000	1.000000	42.500000
475.000000	1.000000	42.578000
476.000000	1.000000	42.656000
477.000000	1.000000	42.890000
478.000000	1.000000	43.046000
479.000000	1.000000	43.915000
480.000000	1.000000	44.474000
481.000000	1.000000	44.716000
482.000000	1.000000	44.796000
483.000000	1.000000	44.877000
484.000000	1.000000	45.039000
485.000000	1.000000	45.283000
486.000000	1.000000	45.528000
487.000000	1.000000	45.856000
488.000000	1.000000	45.938000
489.000000	1.000000	46.021000
490.000000	1.000000	46.103000
491.000000	1.000000	46.601000
492.000000	1.000000	46.685000
493.000000	1.000000	46.852000
494.000000	1.000000	46.936000
495.000000	1.000000	47.020000
496.000000	1.000000	47.104000
497.000000	1.000000	47.526000
498.000000	1.000000	47.952000
499.000000	1.000000	48.038000
500.000000	1.000000	48.124000
501.000000	1.000000	38.946000
502.000000	1.000000	39.836000
503.000000	1.000000	39.910000
504.000000	1.000000	39.985000
505.000000	1.000000	40.135000
506.000000	1.000000	40.210000
507.000000	1.000000	40.360000
508.000000	1.000000	40.435000
509.000000	1.000000	40.586000
510.000000	1.000000	40.737000
511.000000	1.000000	40.888000
512.000000	1.000000	40.964000
513.000000	1.000000	41.040000
514.000000	1.000000	41.192000
515.000000	1.000000	41.269000
516.000000	1.000000	41.345000
517.000000	1.000000	41.421000
518.000000	1.000000	41.574000
519.000000	1.000000	41.804000
520.000000	1.000000	41.881000
521.000000	1.000000	41.958000
522.000000	1.000000	42.035000
523.000000	1.000000	42.113000
524.000000	1.000000	42.190000
525.000000	1.000000	42.267000
526.000000	1.000000	42.345000
527.000000	1.000000	42.422000
528.000000	1.000000	42.500000
529.000000	1.000000	42.578000
530.000000	1.000000	42.656000
531.000000	1.000000	44.394000
532.000000	1.000000	44.796000
533.000000	1.000000	44.877000
534.000000	1.000000	44.958000
535.000000	1.000000	45.039000
536.000000	1.000000	45.120000
537.000000	1.000000	45.283000
538.000000	1.000000	45.364000
539.000000	1.000000	45.528000
540.000000	1.000000	45.691000
541.000000	1.000000	45.856000
542.000000	1.000000	45.938000
543.000000	1.000000	46.103000
544.000000	1.000000	46.352000
545.000000	1.000000	46.435000
546.000000	1.000000	46.601000
547.000000	1.000000	46.685000
548.000000	1.000000	46.936000
549.000000	1.000000	47.020000
550.000000	1.000000	47.357000
551.000000	1.000000	47.442000
552.000000	1.000000	48.038000
553.000000	1.000000	48.124000
554.000000	1.000000	40.285000
555.000000	1.000000	40.360000
556.000000	1.000000	40.435000
557.000000	1.000000	40.511000
558.000000	1.000000	40.586000
559.000000	1.000000	40.662000
560.000000	1.000000	40.737000
561.000000	1.000000	40.813000
562.000000	1.000000	40.888000
563.000000	1.000000	40.964000
564.000000	1.000000	41.040000
565.000000	1.000000	41.192000
566.000000	1.000000	41.269000
567.000000	1.000000	41.345000
568.000000	1.000000	41.574000
569.000000	1.000000	41.728000
570.000000	1.000000	41.804000
571.000000	1.000000	41.881000
572.000000	1.000000	41.958000
573.000000	1.000000	42.035000
574.000000	1.000000	42.113000
575.000000	1.000000	42.190000
576.000000	1.000000	42.267000
577.000000	1.000000	42.345000
578.000000	1.000000	42.422000
579.000000	1.000000	42.500000
580.000000	1.000000	42.578000
581.000000	1.000000	42.656000
582.000000	1.000000	42.733000
583.000000	1.000000	43.046000
584.000000	1.000000	43.125000
585.000000	1.000000	43.282000
586.000000	1.000000	43.361000
587.000000	1.000000	43.598000
588.000000	1.000000	44.314000
589.000000	1.000000	44.394000
590.000000	1.000000	44.716000
591.000000	1.000000	44.877000
592.000000	1.000000	44.958000
593.000000	1.000000	45.039000
594.000000	1.000000	45.120000
595.000000	1.000000	45.283000
596.000000	1.000000	45.446000
597.000000	1.000000	45.528000
598.000000	1.000000	45.856000
599.000000	1.000000	45.938000
600.000000	1.000000	46.021000
601.000000	1.000000	46.103000
602.000000	1.000000	46.186000
603.000000	1.000000	46.352000
604.000000	1.000000	46.435000
605.000000	1.000000	46.518000
606.000000	1.000000	46.601000
607.000000	1.000000	46.936000
608.000000	1.000000	47.020000
609.000000	1.000000	47.357000
610.000000	1.000000	47.611000
611.000000	1.000000	48.038000
612.000000	1.000000	48.124000
613.000000	1.000000	38.872000
614.000000	1.000000	38.946000
615.000000	1.000000	39.094000
616.000000	1.000000	39.836000
617.000000	1.000000	39.910000
618.000000	1.000000	40.135000
619.000000	1.000000	40.210000
620.000000	1.000000	40.360000
621.000000	1.000000	40.435000
622.000000	1.000000	40.586000
623.000000	1.000000	40.662000
624.000000	1.000000	40.888000
625.000000	1.000000	41.116000
626.000000	1.000000	41.192000
627.000000	1.000000	41.269000
628.000000	1.000000	41.345000
629.000000	1.000000	41.421000
630.000000	1.000000	41.498000
631.000000	1.000000	41.574000
632.000000	1.000000	41.651000
633.000000	1.000000	41.728000
634.000000	1.000000	41.804000
635.000000	1.000000	41.881000
636.000000	1.000000	41.958000
637.000000	1.000000	42.035000
638.000000	1.000000	42.113000
639.000000	1.000000	42.267000
640.000000	1.000000	42.345000
641.000000	1.000000	42.422000
642.000000	1.000000	42.500000
643.000000	1.000000	42.578000
644.000000	1.000000	42.656000
645.000000	1.000000	42.733000
646.000000	1.000000	42.812000
647.000000	1.000000	42.890000
648.000000	1.000000	43.046000
649.000000	1.000000	43.125000
650.000000	1.000000	43.361000
651.000000	1.000000	43.440000
652.000000	1.000000	43.519000
653.000000	1.000000	43.598000
654.000000	1.000000	43.677000
655.000000	1.000000	43.915000
656.000000	1.000000	44.314000
657.000000	1.000000	44.394000
658.000000	1.000000	44.796000
659.000000	1.000000	45.039000
660.000000	1.000000	45.364000
661.000000	1.000000	45.856000
662.000000	1.000000	46.103000
663.000000	1.000000	46.186000
664.000000	1.000000	46.269000
665.000000	1.000000	46.352000
666.000000	1.000000	46.518000
667.000000	1.000000	46.768000
668.000000	1.000000	47.020000
669.000000	1.000000	47.442000
670.000000	1.000000	47.526000
671.000000	1.000000	47.952000
672.000000	1.000000	48.038000
673.000000	1.000000	48.124000
674.000000	1.000000	38.799000
675.000000	1.000000	38.872000
676.000000	1.000000	39.094000
677.000000	1.000000	39.612000
678.000000	1.000000	39.687000
679.000000	1.000000	39.761000
680.000000	1.000000	39.836000
681.000000	1.000000	40.060000
682.000000	1.000000	40.135000
683.000000	1.000000	40.210000
684.000000	1.000000	40.285000
685.000000	1.000000	40.360000
686.000000	1.000000	40.662000
687.000000	1.000000	40.737000
688.000000	1.000000	40.813000
689.000000	1.000000	40.888000
690.000000	1.000000	41.192000
691.000000	1.000000	41.269000
692.000000	1.000000	41.345000
693.000000	1.000000	41.421000
694.000000	1.000000	41.498000
695.000000	1.000000	41.574000
696.000000	1.000000	41.651000
697.000000	1.000000	41.728000
698.000000	1.000000	41.804000
699.000000	1.000000	41.881000
700.000000	1.000000	41.958000
701.000000	1.000000	42.035000
702.000000	1.000000	42.113000
703.000000	1.000000	42.267000
704.000000	1.000000	42.345000
705.000000	1.000000	42.422000
706.000000	1.000000	42.500000
707.000000	1.000000	42.578000
708.000000	1.000000	42.656000
709.000000	1.000000	42.733000
710.000000	1.000000	42.812000
711.000000	1.000000	42.890000
712.000000	1.000000	42.968000
713.000000	1.000000	43.125000
714.000000	1.000000	43.282000
715.000000	1.000000	43.519000
716.000000	1.000000	43.677000
717.000000	1.000000	44.074000
718.000000	1.000000	44.635000
719.000000	1.000000	45.039000
720.000000	1.000000	45.120000
721.000000	1.000000	45.283000
722.000000	1.000000	45.774000
723.000000	1.000000	46.021000
724.000000	1.000000	46.186000
725.000000	1.000000	46.269000
726.000000	1.000000	46.435000
727.000000	1.000000	46.601000
728.000000	1.000000	46.685000
729.000000	1.000000	46.768000
730.000000	1.000000	46.936000
731.000000	1.000000	47.020000
732.000000	1.000000	47.104000
733.000000	1.000000	47.188000
734.000000	1.000000	47.442000
735.000000	1.000000	47.526000
736.000000	1.000000	47.952000
737.000000	1.000000	48.038000
738.000000	1.000000	48.124000
739.000000	1.000000	38.725000
740.000000	1.000000	38.799000
741.000000	1.000000	39.094000
742.000000	1.000000	39.538000
743.000000	1.000000	39.612000
744.000000	1.000000	39.836000
745.000000	1.000000	40.435000
746.000000	1.000000	40.511000
747.000000	1.000000	40.586000
748.000000	1.000000	40.662000
749.000000	1.000000	40.737000
750.000000	1.000000	40.813000
751.000000	1.000000	40.888000
752.000000	1.000000	40.964000
753.000000	1.000000	41.040000
754.000000	1.000000	41.116000
755.000000	1.000000	41.192000
756.000000	1.000000	41.269000
757.000000	1.000000	41.345000
758.000000	1.000000	41.651000
759.000000	1.000000	41.728000
760.000000	1.000000	41.804000
761.000000	1.000000	41.881000
762.000000	1.000000	41.958000
763.000000	1.000000	42.035000
764.000000	1.000000	42.113000
765.000000	1.000000	42.190000
766.000000	1.000000	42.267000
767.000000	1.000000	42.345000
768.000000	1.000000	42.422000
769.000000	1.000000	42.500000
770.000000	1.000000	42.578000
771.000000	1.000000	42.656000
772.000000	1.000000	42.733000
773.000000	1.000000	42.812000
774.000000	1.000000	42.890000
775.000000	1.000000	42.968000
776.000000	1.000000	43.046000
777.000000	1.000000	43.125000
778.000000	1.000000	43.203000
779.000000	1.000000	43.282000
780.000000	1.000000	43.361000
781.000000	1.000000	43.440000
782.000000	1.000000	43.598000
783.000000	1.000000	43.677000
784.000000	1.000000	43.756000
785.000000	1.000000	43.915000
786.000000	1.000000	44.474000
787.000000	1.000000	44.555000
788.000000	1.000000	44.635000
789.000000	1.000000	44.716000
790.000000	1.000000	44.796000
791.000000	1.000000	44.877000
792.000000	1.000000	44.958000
793.000000	1.000000	45.039000
794.000000	1.000000	45.120000
795.000000	1.000000	45.691000
796.000000	1.000000	45.774000
797.000000	1.000000	46.021000
798.000000	1.000000	46.186000
799.000000	1.000000	46.269000
800.000000	1.000000	46.518000
801.000000	1.000000	46.936000
802.000000	1.000000	47.020000
803.000000	1.000000	47.188000
804.000000	1.000000	47.526000
805.000000	1.000000	48.038000
806.000000	1.000000	38.652000
807.000000	1.000000	38.725000
808.000000	1.000000	39.020000
809.000000	1.000000	39.241000
810.000000	1.000000	39.390000
811.000000	1.000000	39.464000
812.000000	1.000000	39.538000
813.000000	1.000000	39.612000
814.000000	1.000000	39.687000
815.000000	1.000000	39.761000
816.000000	1.000000	39.836000
817.000000	1.000000	39.985000
818.000000	1.000000	40.285000
819.000000	1.000000	40.360000
820.000000	1.000000	40.435000
821.000000	1.000000	40.511000
822.000000	1.000000	40.586000
823.000000	1.000000	40.662000
824.000000	1.000000	40.737000
825.000000	1.000000	40.813000
826.000000	1.000000	40.888000
827.000000	1.000000	40.964000
828.000000	1.000000	41.040000
829.000000	1.000000	41.116000
830.000000	1.000000	41.192000
831.000000	1.000000	41.269000
832.000000	1.000000	41.345000
833.000000	1.000000	41.574000
834.000000	1.000000	41.651000
835.000000	1.000000	41.728000
836.000000	1.000000	41.804000
837.000000	1.000000	41.881000
838.000000	1.000000	41.958000
839.000000	1.000000	42.035000
840.000000	1.000000	42.113000
841.000000	1.000000	42.190000
842.000000	1.000000	42.267000
843.000000	1.000000	42.345000
844.000000	1.000000	42.422000
845.000000	1.000000	42.500000
846.000000	1.000000	42.578000
847.000000	1.000000	42.656000
848.000000	1.000000	42.733000
849.000000	1.000000	42.812000
850.000000	1.000000	42.890000
851.000000	1.000000	42.968000
852.000000	1.000000	43.046000
853.000000	1.000000	43.125000
854.000000	1.000000	43.203000
855.000000	1.000000	43.282000
856.000000	1.000000	43.677000
857.000000	1.000000	44.074000
858.000000	1.000000	44.234000
859.000000	1.000000	44.394000
860.000000	1.000000	44.474000
861.000000	1.000000	44.555000
862.000000	1.000000	44.635000
863.000000	1.000000	44.716000
864.000000	1.000000	44.877000
865.000000	1.000000	44.958000
866.000000	1.000000	45.120000
867.000000	1.000000	45.610000
868.000000	1.000000	45.774000
869.000000	1.000000	45.856000
870.000000	1.000000	46.103000
871.000000	1.000000	46.186000
872.000000	1.000000	46.518000
873.000000	1.000000	46.936000
874.000000	1.000000	47.020000
875.000000	1.000000	47.526000
876.000000	1.000000	47.611000
877.000000	1.000000	47.782000
878.000000	1.000000	48.038000
879.000000	1.000000	38.946000
880.000000	1.000000	39.020000
881.000000	1.000000	39.167000
882.000000	1.000000	39.315000
883.000000	1.000000	39.390000
884.000000	1.000000	39.464000
885.000000	1.000000	39.612000
886.000000	1.000000	39.687000
887.000000	1.000000	39.761000
888.000000	1.000000	39.836000
889.000000	1.000000	39.985000
890.000000	1.000000	40.135000
891.000000	1.000000	40.210000
892.000000	1.000000	40.285000
893.000000	1.000000	40.360000
894.000000	1.000000	40.435000
895.000000	1.000000	40.586000
896.000000	1.000000	40.662000
897.000000	1.000000	40.737000
898.000000	1.000000	40.813000
899.000000	1.000000	40.964000
900.000000	1.000000	41.040000
901.000000	1.000000	41.116000
902.000000	1.000000	41.192000
903.000000	1.000000	41.269000
904.000000	1.000000	41.345000
905.000000	1.000000	41.651000
906.000000	1.000000	41.728000
907.000000	1.000000	41.804000
908.000000	1.000000	41.881000
909.000000	1.000000	42.035000
910.000000	1.000000	42.113000
911.000000	1.000000	42.190000
912.000000	1.000000	42.267000
913.000000	1.000000	42.345000
914.000000	1.000000	42.422000
915.000000	1.000000	42.500000
916.000000	1.000000	42.578000
917.000000	1.000000	42.656000
918.000000	1.000000	42.733000
919.000000	1.000000	42.890000
920.000000	1.000000	42.968000
921.000000	1.000000	43.046000
922.000000	1.000000	43.125000
923.000000	1.000000	43.203000
924.000000	1.000000	43.282000
925.000000	1.000000	43.361000
926.000000	1.000000	43.519000
927.000000	1.000000	43.598000
928.000000	1.000000	43.677000
929.000000	1.000000	44.154000
930.000000	1.000000	44.234000
931.000000	1.000000	44.314000
932.000000	1.000000	44.394000
933.000000	1.000000	44.635000
934.000000	1.000000	44.716000
935.000000	1.000000	44.958000
936.000000	1.000000	45.120000
937.000000	1.000000	45.283000
938.000000	1.000000	45.364000
939.000000	1.000000	45.528000
940.000000	1.000000	45.610000
941.000000	1.000000	45.691000
942.000000	1.000000	45.774000
943.000000	1.000000	45.856000
944.000000	1.000000	46.021000
945.000000	1.000000	46.103000
946.000000	1.000000	46.186000
947.000000	1.000000	46.269000
948.000000	1.000000	46.518000
949.000000	1.000000	46.601000
950.000000	1.000000	46.685000
951.000000	1.000000	46.852000
952.000000	1.000000	46.936000
953.000000	1.000000	47.020000
954.000000	1.000000	47.104000
955.000000	1.000000	47.188000
956.000000	1.000000	47.273000
957.000000	1.000000	47.357000
958.000000	1.000000	47.526000
959.000000	1.000000	47.696000
960.000000	1.000000	48.038000
961.000000	1.000000	38.579000
962.000000	1.000000	38.872000
963.000000	1.000000	38.946000
964.000000	1.000000	39.167000
965.000000	1.000000	39.241000
966.000000	1.000000	39.985000
967.000000	1.000000	40.060000
968.000000	1.000000	40.135000
969.000000	1.000000	40.210000
970.000000	1.000000	40.285000
971.000000	1.000000	40.360000
972.000000	1.000000	40.435000
973.000000	1.000000	40.511000
974.000000	1.000000	40.586000
975.000000	1.000000	40.737000
976.000000	1.000000	40.964000
977.000000	1.000000	41.040000
978.000000	1.000000	41.116000
979.000000	1.000000	41.192000
980.000000	1.000000	41.269000
981.000000	1.000000	41.498000
982.000000	1.000000	41.574000
983.000000	1.000000	41.728000
984.000000	1.000000	41.804000
985.000000	1.000000	41.881000
986.000000	1.000000	41.958000
987.000000	1.000000	42.035000
988.000000	1.000000	42.113000
989.000000	1.000000	42.190000
990.000000	1.000000	42.267000
991.000000	1.000000	42.345000
992.000000	1.000000	42.422000
993.000000	1.000000	42.500000
994.000000	1.000000	42.578000
995.000000	1.000000	42.656000
996.000000	1.000000	42.733000
997.000000	1.000000	42.812000
998.000000	1.000000	42.890000
999.000000	1.000000	42.968000
1000.000000	1.000000	43.046000
1001.000000	1.000000	43.203000
1002.000000	1.000000	43.440000
1003.000000	1.000000	43.519000
1004.000000	1.000000	43.598000
1005.000000	1.000000	43.677000
1006.000000	1.000000	43.994000
1007.000000	1.000000	44.074000
1008.000000	1.000000	44.154000
1009.000000	1.000000	44.234000
1010.000000	1.000000	44.314000
1011.000000	1.000000	44.474000
1012.000000	1.000000	44.555000
1013.000000	1.000000	44.716000
1014.000000	1.000000	44.958000
1015.000000	1.000000	45.201000
1016.000000	1.000000	45.283000
1017.000000	1.000000	45.364000
1018.000000	1.000000	45.446000
1019.000000	1.000000	45.610000
1020.000000	1.000000	45.691000
1021.000000	1.000000	45.774000
1022.000000	1.000000	46.021000
1023.000000	1.000000	46.103000
1024.000000	1.000000	46.269000
1025.000000	1.000000	46.435000
1026.000000	1.000000	46.518000
1027.000000	1.000000	46.852000
1028.000000	1.000000	47.020000
1029.000000	1.000000	47.104000
1030.000000	1.000000	47.782000
1031.000000	1.000000	48.038000
1032.000000	1.000000	38.505000
1033.000000	1.000000	38.579000
1034.000000	1.000000	38.652000
1035.000000	1.000000	38.946000
1036.000000	1.000000	39.020000
1037.000000	1.000000	39.167000
1038.000000	1.000000	39.241000
1039.000000	1.000000	39.315000
1040.000000	1.000000	39.464000
1041.000000	1.000000	39.538000
1042.000000	1.000000	39.612000
1043.000000	1.000000	39.761000
1044.000000	1.000000	39.910000
1045.000000	1.000000	39.985000
1046.000000	1.000000	40.060000
1047.000000	1.000000	40.135000
1048.000000	1.000000	40.210000
1049.000000	1.000000	40.360000
1050.000000	1.000000	40.435000
1051.000000	1.000000	40.511000
1052.000000	1.000000	40.586000
1053.000000	1.000000	40.737000
1054.000000	1.000000	40.888000
1055.000000	1.000000	40.964000
1056.000000	1.000000	41.040000
1057.000000	1.000000	41.116000
1058.000000	1.000000	41.192000
1059.000000	1.000000	41.269000
1060.000000	1.000000	41.345000
1061.000000	1.000000	41.498000
1062.000000	1.000000	41.574000
1063.000000	1.000000	41.804000
1064.000000	1.000000	41.881000
1065.000000	1.000000	41.958000
1066.000000	1.000000	42.035000
1067.000000	1.000000	42.113000
1068.000000	1.000000	42.190000
1069.000000	1.000000	42.267000
1070.000000	1.000000	42.345000
1071.000000	1.000000	42.422000
1072.000000	1.000000	42.500000
1073.000000	1.000000	42.578000
1074.000000	1.000000	42.656000
1075.000000	1.000000	42.733000
1076.000000	1.000000	42.812000
1077.000000	1.000000	42.890000
1078.000000	1.000000	42.968000
1079.000000	1.000000	43.046000
1080.000000	1.000000	43.125000
1081.000000	1.000000	43.203000
1082.000000	1.000000	43.282000
1083.000000	1.000000	43.361000
1084.000000	1.000000	43.440000
1085.000000	1.000000	43.519000
1086.000000	1.000000	43.598000
1087.000000	1.000000	43.835000
1088.000000	1.000000	43.994000
1089.000000	1.000000	44.074000
1090.000000	1.000000	44.154000
1091.000000	1.000000	44.234000
1092.000000	1.000000	44.314000
1093.000000	1.000000	44.394000
1094.000000	1.000000	44.474000
1095.000000	1.000000	44.555000
1096.000000	1.000000	44.635000
1097.000000	1.000000	44.796000
1098.000000	1.000000	44.877000
1099.000000	1.000000	44.958000
1100.000000	1.000000	45.120000
1101.000000	1.000000	45.201000
1102.000000	1.000000	45.364000
1103.000000	1.000000	45.446000
1104.000000	1.000000	45.528000
1105.000000	1.000000	45.610000
1106.000000	1.000000	45.691000
1107.000000	1.000000	45.774000
1108.000000	1.000000	45.856000
1109.000000	1.000000	46.021000
1110.000000	1.000000	46.103000
1111.000000	1.000000	46.186000
1112.000000	1.000000	46.601000
1113.000000	1.000000	46.768000
1114.000000	1.000000	46.852000
1115.000000	1.000000	47.020000
1116.000000	1.000000	47.104000
1117.000000	1.000000	47.188000
1118.000000	1.000000	47.273000
1119.000000	1.000000	47.526000
1120.000000	1.000000	47.611000
1121.000000	1.000000	47.952000
1122.000000	1.000000	48.124000
1123.000000	1.000000	38.505000
1124.000000	1.000000	38.579000
1125.000000	1.000000	38.652000
1126.000000	1.000000	38.799000
1127.000000	1.000000	38.872000
1128.000000	1.000000	38.946000
1129.000000	1.000000	39.020000
1130.000000	1.000000	39.094000
1131.000000	1.000000	39.167000
1132.000000	1.000000	39.241000
1133.000000	1.000000	39.538000
1134.000000	1.000000	39.612000
1135.000000	1.000000	39.687000
1136.000000	1.000000	39.761000
1137.000000	1.000000	39.836000
1138.000000	1.000000	39.910000
1139.000000	1.000000	40.285000
1140.000000	1.000000	40.360000
1141.000000	1.000000	40.435000
1142.000000	1.000000	40.511000
1143.000000	1.000000	40.586000
1144.000000	1.000000	40.662000
1145.000000	1.000000	40.737000
1146.000000	1.000000	40.813000
1147.000000	1.000000	40.888000
1148.000000	1.000000	40.964000
1149.000000	1.000000	41.040000
1150.000000	1.000000	41.116000
1151.000000	1.000000	41.192000
1152.000000	1.000000	41.269000
1153.000000	1.000000	41.345000
1154.000000	1.000000	41.421000
1155.000000	1.000000	41.574000
1156.000000	1.000000	41.728000
1157.000000	1.000000	41.804000
1158.000000	1.000000	41.881000
1159.000000	1.000000	41.958000
1160.000000	1.000000	42.035000
1161.000000	1.000000	42.113000
1162.000000	1.000000	42.190000
1163.000000	1.000000	42.267000
1164.000000	1.000000	42.345000
1165.000000	1.000000	42.422000
1166.000000	1.000000	42.500000
1167.000000	1.000000	42.578000
1168.000000	1.000000	42.656000
1169.000000	1.000000	42.733000
1170.000000	1.000000	42.812000
1171.000000	1.000000	42.890000
1172.000000	1.000000	42.968000
1173.000000	1.000000	43.046000
1174.000000	1.000000	43.125000
1175.000000	1.000000	43.203000
1176.000000	1.000000	43.282000
1177.000000	1.000000	43.440000
1178.000000	1.000000	43.519000
1179.000000	1.000000	43.598000
1180.000000	1.000000	43.756000
1181.000000	1.000000	43.835000
1182.000000	1.000000	44.074000
1183.000000	1.000000	44.154000
1184.000000	1.000000	44.555000
1185.000000	1.000000	44.796000
1186.000000	1.000000	44.877000
1187.000000	1.000000	44.958000
1188.000000	1.000000	45.039000
1189.000000	1.000000	45.120000
1190.000000	1.000000	45.364000
1191.000000	1.000000	45.446000
1192.000000	1.000000	45.528000
1193.000000	1.000000	45.691000
1194.000000	1.000000	45.774000
1195.000000	1.000000	45.856000
1196.000000	1.000000	45.938000
1197.000000	1.000000	46.021000
1198.000000	1.000000	46.103000
1199.000000	1.000000	46.186000
1200.000000	1.000000	46.518000
1201.000000	1.000000	46.685000
1202.000000	1.000000	46.768000
1203.000000	1.000000	46.852000
1204.000000	1.000000	47.188000
1205.000000	1.000000	47.273000
1206.000000	1.000000	47.357000
1207.000000	1.000000	47.442000
1208.000000	1.000000	47.611000
1209.000000	1.000000	47.696000
1210.000000	1.000000	47.782000
1211.000000	1.000000	47.867000
1212.000000	1.000000	48.124000
1213.000000	1.000000	48.555000
1214.000000	1.000000	38.432000
1215.000000	1.000000	38.505000
1216.000000	1.000000	38.579000
1217.000000	1.000000	38.652000
1218.000000	1.000000	38.799000
1219.000000	1.000000	38.872000
1220.000000	1.000000	38.946000
1221.000000	1.000000	39.020000
1222.000000	1.000000	39.094000
1223.000000	1.000000	39.167000
1224.000000	1.000000	39.241000
1225.000000	1.000000	39.315000
1226.000000	1.000000	39.538000
1227.000000	1.000000	39.687000
1228.000000	1.000000	39.836000
1229.000000	1.000000	39.910000
1230.000000	1.000000	40.210000
1231.000000	1.000000	40.285000
1232.000000	1.000000	40.360000
1233.000000	1.000000	40.435000
1234.000000	1.000000	40.511000
1235.000000	1.000000	40.586000
1236.000000	1.000000	40.662000
1237.000000	1.000000	40.737000
1238.000000	1.000000	40.813000
1239.000000	1.000000	40.888000
1240.000000	1.000000	41.040000
1241.000000	1.000000	41.116000
1242.000000	1.000000	41.192000
1243.000000	1.000000	41.269000
1244.000000	1.000000	41.345000
1245.000000	1.000000	41.421000
1246.000000	1.000000	41.498000
1247.000000	1.000000	41.574000
1248.000000	1.000000	41.728000
1249.000000	1.000000	41.804000
1250.000000	1.000000	41.881000
1251.000000	1.000000	41.958000
1252.000000	1.000000	42.035000
1253.000000	1.000000	42.113000
1254.000000	1.000000	42.190000
1255.000000	1.000000	42.267000
1256.000000	1.000000	42.345000
1257.000000	1.000000	42.422000
1258.000000	1.000000	42.500000
1259.000000	1.000000	42.578000
1260.000000	1.000000	42.733000
1261.000000	1.000000	42.812000
1262.000000	1.000000	43.046000
1263.000000	1.000000	43.282000
1264.000000	1.000000	43.361000
1265.000000	1.000000	43.519000
1266.000000	1.000000	43.598000
1267.000000	1.000000	43.677000
1268.000000	1.000000	43.756000
1269.000000	1.000000	43.835000
1270.000000	1.000000	43.915000
1271.000000	1.000000	43.994000
1272.000000	1.000000	44.074000
1273.000000	1.000000	44.154000
1274.000000	1.000000	44.314000
1275.000000	1.000000	44.394000
1276.000000	1.000000	44.474000
1277.000000	1.000000	44.555000
1278.000000	1.000000	44.635000
1279.000000	1.000000	44.716000
1280.000000	1.000000	44.877000
1281.000000	1.000000	44.958000
1282.000000	1.000000	45.039000
1283.000000	1.000000	45.201000
1284.000000	1.000000	45.283000
1285.000000	1.000000	45.364000
1286.000000	1.000000	45.446000
1287.000000	1.000000	45.691000
1288.000000	1.000000	45.856000
1289.000000	1.000000	45.938000
1290.000000	1.000000	46.103000
1291.000000	1.000000	46.186000
1292.000000	1.000000	46.435000
1293.000000	1.000000	46.601000
1294.000000	1.000000	46.852000
1295.000000	1.000000	47.020000
1296.000000	1.000000	47.104000
1297.000000	1.000000	47.273000
1298.000000	1.000000	47.357000
1299.000000	1.000000	47.526000
1300.000000	1.000000	47.696000
1301.000000	1.000000	47.867000
1302.000000	1.000000	47.952000
1303.000000	1.000000	48.038000
1304.000000	1.000000	48.124000
1305.000000	1.000000	48.555000
1306.000000	1.000000	48.989000
1307.000000	1.000000	37.995000
1308.000000	1.000000	38.359000
1309.000000	1.000000	38.432000
1310.000000	1.000000	38.579000
1311.000000	1.000000	38.652000
1312.000000	1.000000	38.725000
1313.000000	1.000000	38.799000
1314.000000	1.000000	38.872000
1315.000000	1.000000	38.946000
1316.000000	1.000000	39.020000
1317.000000	1.000000	39.167000
1318.000000	1.000000	39.315000
1319.000000	1.000000	39.836000
1320.000000	1.000000	39.910000
1321.000000	1.000000	40.135000
1322.000000	1.000000	40.285000
1323.000000	1.000000	40.360000
1324.000000	1.000000	40.435000
1325.000000	1.000000	40.511000
1326.000000	1.000000	40.586000
1327.000000	1.000000	40.662000
1328.000000	1.000000	40.737000
1329.000000	1.000000	40.813000
1330.000000	1.000000	40.888000
1331.000000	1.000000	41.040000
1332.000000	1.000000	41.116000
1333.000000	1.000000	41.192000
1334.000000	1.000000	41.269000
1335.000000	1.000000	41.345000
1336.000000	1.000000	41.574000
1337.000000	1.000000	41.651000
1338.000000	1.000000	41.728000
1339.000000	1.000000	41.804000
1340.000000	1.000000	41.881000
1341.000000	1.000000	41.958000
1342.000000	1.000000	42.035000
1343.000000	1.000000	42.113000
1344.000000	1.000000	42.190000
1345.000000	1.000000	42.267000
1346.000000	1.000000	42.345000
1347.000000	1.000000	42.422000
1348.000000	1.000000	42.500000
1349.000000	1.000000	42.578000
1350.000000	1.000000	42.656000
1351.000000	1.000000	42.733000
1352.000000	1.000000	42.968000
1353.000000	1.000000	43.282000
1354.000000	1.000000	43.677000
1355.000000	1.000000	43.756000
1356.000000	1.000000	43.835000
1357.000000	1.000000	43.915000
1358.000000	1.000000	43.994000
1359.000000	1.000000	44.074000
1360.000000	1.000000	44.154000
1361.000000	1.000000	44.234000
1362.000000	1.000000	44.314000
1363.000000	1.000000	44.394000
1364.000000	1.000000	44.635000
1365.000000	1.000000	44.716000
1366.000000	1.000000	44.796000
1367.000000	1.000000	44.877000
1368.000000	1.000000	44.958000
1369.000000	1.000000	45.039000
1370.000000	1.000000	45.120000
1371.000000	1.000000	45.201000
1372.000000	1.000000	45.283000
1373.000000	1.000000	45.364000
1374.000000	1.000000	45.446000
1375.000000	1.000000	45.610000
1376.000000	1.000000	45.774000
1377.000000	1.000000	45.856000
1378.000000	1.000000	45.938000
1379.000000	1.000000	46.021000
1380.000000	1.000000	46.103000
1381.000000	1.000000	46.186000
1382.000000	1.000000	46.352000
1383.000000	1.000000	46.601000
1384.000000	1.000000	46.685000
1385.000000	1.000000	46.768000
1386.000000	1.000000	46.852000
1387.000000	1.000000	46.936000
1388.000000	1.000000	47.020000
1389.000000	1.000000	47.188000
1390.000000	1.000000	47.273000
1391.000000	1.000000	47.526000
1392.000000	1.000000	47.611000
1393.000000	1.000000	47.696000
1394.000000	1.000000	47.782000
1395.000000	1.000000	48.038000
1396.000000	1.000000	48.555000
1397.000000	1.000000	38.067000
1398.000000	1.000000	38.213000
1399.000000	1.000000	38.432000
1400.000000	1.000000	38.505000
1401.000000	1.000000	38.579000
1402.000000	1.000000	38.652000
1403.000000	1.000000	38.799000
1404.000000	1.000000	38.872000
1405.000000	1.000000	38.946000
1406.000000	1.000000	39.020000
1407.000000	1.000000	39.094000
1408.000000	1.000000	39.167000
1409.000000	1.000000	39.241000
1410.000000	1.000000	39.315000
1411.000000	1.000000	39.390000
1412.000000	1.000000	39.464000
1413.000000	1.000000	39.910000
1414.000000	1.000000	40.135000
1415.000000	1.000000	40.210000
1416.000000	1.000000	40.285000
1417.000000	1.000000	40.360000
1418.000000	1.000000	40.435000
1419.000000	1.000000	40.511000
1420.000000	1.000000	40.586000
1421.000000	1.000000	40.662000
1422.000000	1.000000	40.737000
1423.000000	1.000000	40.813000
1424.000000	1.000000	40.888000
1425.000000	1.000000	40.964000
1426.000000	1.000000	41.040000
1427.000000	1.000000	41.116000
1428.000000	1.000000	41.192000
1429.000000	1.000000	41.269000
1430.000000	1.000000	41.345000
1431.000000	1.000000	41.421000
1432.000000	1.000000	41.498000
1433.000000	1.000000	41.574000
1434.000000	1.000000	41.651000
1435.000000	1.000000	41.728000
1436.000000	1.000000	41.804000
1437.000000	1.000000	41.881000
1438.000000	1.000000	41.958000
1439.000000	1.000000	42.035000
1440.000000	1.000000	42.190000
1441.000000	1.000000	42.267000
1442.000000	1.000000	42.345000
1443.000000	1.000000	42.422000
1444.000000	1.000000	42.500000
1445.000000	1.000000	42.578000
1446.000000	1.000000	42.656000
1447.000000	1.000000	42.733000
1448.000000	1.000000	42.812000
1449.000000	1.000000	42.890000
1450.000000	1.000000	42.968000
1451.000000	1.000000	43.282000
1452.000000	1.000000	43.361000
1453.000000	1.000000	43.756000
1454.000000	1.000000	43.915000
1455.000000	1.000000	43.994000
1456.000000	1.000000	44.074000
1457.000000	1.000000	44.234000
1458.000000	1.000000	44.394000
1459.000000	1.000000	44.555000
1460.000000	1.000000	44.635000
1461.000000	1.000000	44.716000
1462.000000	1.000000	44.877000
1463.000000	1.000000	45.283000
1464.000000	1.000000	45.364000
1465.000000	1.000000	45.446000
1466.000000	1.000000	45.528000
1467.000000	1.000000	45.610000
1468.000000	1.000000	45.691000
1469.000000	1.000000	45.774000
1470.000000	1.000000	45.856000
1471.000000	1.000000	45.938000
1472.000000	1.000000	46.021000
1473.000000	1.000000	46.103000
1474.000000	1.000000	46.186000
1475.000000	1.000000	46.352000
1476.000000	1.000000	46.435000
1477.000000	1.000000	46.518000
1478.000000	1.000000	46.601000
1479.000000	1.000000	46.685000
1480.000000	1.000000	46.768000
1481.000000	1.000000	46.852000
1482.000000	1.000000	46.936000
1483.000000	1.000000	47.020000
1484.000000	1.000000	47.104000
1485.000000	1.000000	47.357000
1486.000000	1.000000	47.442000
1487.000000	1.000000	47.526000
1488.000000	1.000000	47.696000
1489.000000	1.000000	47.867000
1490.000000	1.000000	47.952000
1491.000000	1.000000	48.468000
1492.000000	1.000000	48.555000
1493.000000	1.000000	48.641000
1494.000000	1.000000	38.067000
1495.000000	1.000000	38.140000
1496.000000	1.000000	38.213000
1497.000000	1.000000	38.359000
1498.000000	1.000000	38.432000
1499.000000	1.000000	38.505000
1500.000000	1.000000	38.579000
1501.000000	1.000000	38.652000
1502.000000	1.000000	38.725000
1503.000000	1.000000	38.799000
1504.000000	1.000000	38.872000
1505.000000	1.000000	38.946000
1506.000000	1.000000	39.020000
1507.000000	1.000000	39.094000
1508.000000	1.000000	39.167000
1509.000000	1.000000	39.241000
1510.000000	1.000000	39.390000
1511.000000	1.000000	39.464000
1512.000000	1.000000	40.135000
1513.000000	1.000000	40.210000
1514.000000	1.000000	40.285000
1515.000000	1.000000	40.360000
1516.000000	1.000000	40.511000
1517.000000	1.000000	40.586000
1518.000000	1.000000	40.662000
1519.000000	1.000000	40.737000
1520.000000	1.000000	40.813000
1521.000000	1.000000	40.888000
1522.000000	1.000000	40.964000
1523.000000	1.000000	41.040000
1524.000000	1.000000	41.116000
1525.000000	1.000000	41.192000
1526.000000	1.000000	41.269000
1527.000000	1.000000	41.345000
1528.000000	1.000000	41.421000
1529.000000	1.000000	41.498000
1530.000000	1.000000	41.574000
1531.000000	1.000000	41.651000
1532.000000	1.000000	41.728000
1533.000000	1.000000	41.804000
1534.000000	1.000000	41.881000
1535.000000	1.000000	41.958000
1536.000000	1.000000	42.035000
1537.000000	1.000000	42.113000
1538.000000	1.000000	42.190000
1539.000000	1.000000	42.267000
1540.000000	1.000000	42.345000
1541.000000	1.000000	42.422000
1542.000000	1.000000	42.500000
1543.000000	1.000000	42.578000
1544.000000	1.000000	42.656000
1545.000000	1.000000	42.733000
1546.000000	1.000000	42.812000
1547.000000	1.000000	42.890000
1548.000000	1.000000	42.968000
1549.000000	1.000000	43.046000
1550.000000	1.000000	43.361000
1551.000000	1.000000	43.440000
1552.000000	1.000000	43.519000
1553.000000	1.000000	43.677000
1554.000000	1.000000	43.915000
1555.000000	1.000000	43.994000
1556.000000	1.000000	44.074000
1557.000000	1.000000	44.314000
1558.000000	1.000000	44.394000
1559.000000	1.000000	44.474000
1560.000000	1.000000	44.555000
1561.000000	1.000000	44.635000
1562.000000	1.000000	44.796000
1563.000000	1.000000	44.877000
1564.000000	1.000000	45.120000
1565.000000	1.000000	45.283000
1566.000000	1.000000	45.446000
1567.000000	1.000000	45.610000
1568.000000	1.000000	45.691000
1569.000000	1.000000	45.774000
1570.000000	1.000000	45.856000
1571.000000	1.000000	45.938000
1572.000000	1.000000	46.021000
1573.000000	1.000000	46.103000
1574.000000	1.000000	46.186000
1575.000000	1.000000	46.269000
1576.000000	1.000000	46.352000
1577.000000	1.000000	46.435000
1578.000000	1.000000	46.518000
1579.000000	1.000000	46.601000
1580.000000	1.000000	46.685000
1581.000000	1.000000	46.768000
1582.000000	1.000000	46.936000
1583.000000	1.000000	47.020000
1584.000000	1.000000	47.104000
1585.000000	1.000000	47.273000
1586.000000	1.000000	47.442000
1587.000000	1.000000	47.696000
1588.000000	1.000000	47.782000
1589.000000	1.000000	47.867000
1590.000000	1.000000	47.952000
1591.000000	1.000000	48.038000
1592.000000	1.000000	48.468000
1593.000000	1.000000	48.555000
1594.000000	1.000000	48.641000
1595.000000	1.000000	38.067000
1596.000000	1.000000	38.140000
1597.000000	1.000000	38.286000
1598.000000	1.000000	38.359000
1599.000000	1.000000	38.505000
1600.000000	1.000000	38.579000
1601.000000	1.000000	38.652000
1602.000000	1.000000	38.725000
1603.000000	1.000000	38.799000
1604.000000	1.000000	38.872000
1605.000000	1.000000	38.946000
1606.000000	1.000000	39.020000
1607.000000	1.000000	39.167000
1608.000000	1.000000	39.315000
1609.000000	1.000000	39.390000
1610.000000	1.000000	40.135000
1611.000000	1.000000	40.210000
1612.000000	1.000000	40.285000
1613.000000	1.000000	40.360000
1614.000000	1.000000	40.435000
1615.000000	1.000000	40.586000
1616.000000	1.000000	40.662000
1617.000000	1.000000	40.737000
1618.000000	1.000000	40.813000
1619.000000	1.000000	40.888000
1620.000000	1.000000	40.964000
1621.000000	1.000000	41.040000
1622.000000	1.000000	41.116000
1623.000000	1.000000	41.192000
1624.000000	1.000000	41.269000
1625.000000	1.000000	41.345000
1626.000000	1.000000	41.421000
1627.000000	1.000000	41.498000
1628.000000	1.000000	41.574000
1629.000000	1.000000	41.651000
1630.000000	1.000000	41.728000
1631.000000	1.000000	41.804000
1632.000000	1.000000	41.881000
1633.000000	1.000000	41.958000
1634.000000	1.000000	42.035000
1635.000000	1.000000	42.113000
1636.000000	1.000000	42.190000
1637.000000	1.000000	42.267000
1638.000000	1.000000	42.422000
1639.000000	1.000000	42.500000
1640.000000	1.000000	42.578000
1641.000000	1.000000	42.656000
1642.000000	1.000000	42.733000
1643.000000	1.000000	42.890000
1644.000000	1.000000	42.968000
1645.000000	1.000000	43.046000
1646.000000	1.000000	43.677000
1647.000000	1.000000	43.915000
1648.000000	1.000000	44.074000
1649.000000	1.000000	44.474000
1650.000000	1.000000	44.555000
1651.000000	1.000000	44.716000
1652.000000	1.000000	44.796000
1653.000000	1.000000	45.283000
1654.000000	1.000000	45.364000
1655.000000	1.000000	45.446000
1656.000000	1.000000	45.610000
1657.000000	1.000000	45.691000
1658.000000	1.000000	45.774000
1659.000000	1.000000	45.856000
1660.000000	1.000000	45.938000
1661.000000	1.000000	46.021000
1662.000000	1.000000	46.103000
1663.000000	1.000000	46.186000
1664.000000	1.000000	46.269000
1665.000000	1.000000	46.352000
1666.000000	1.000000	46.435000
1667.000000	1.000000	46.601000
1668.000000	1.000000	46.685000
1669.000000	1.000000	46.768000
1670.000000	1.000000	46.852000
1671.000000	1.000000	46.936000
1672.000000	1.000000	47.020000
1673.000000	1.000000	47.104000
1674.000000	1.000000	47.188000
1675.000000	1.000000	47.357000
1676.000000	1.000000	47.442000
1677.000000	1.000000	47.526000
1678.000000	1.000000	47.611000
1679.000000	1.000000	47.782000
1680.000000	1.000000	47.867000
1681.000000	1.000000	48.038000
1682.000000	1.000000	48.124000
1683.000000	1.000000	48.468000
1684.000000	1.000000	48.555000
1685.000000	1.000000	48.641000
1686.000000	1.000000	37.995000
1687.000000	1.000000	38.067000
1688.000000	1.000000	38.140000
1689.000000	1.000000	38.213000
1690.000000	1.000000	38.286000
1691.000000	1.000000	38.359000
1692.000000	1.000000	38.432000
1693.000000	1.000000	38.505000
1694.000000	1.000000	38.579000
1695.000000	1.000000	38.652000
1696.000000	1.000000	38.725000
1697.000000	1.000000	38.799000
1698.000000	1.000000	38.872000
1699.000000	1.000000	38.946000
1700.000000	1.000000	39.020000
1701.000000	1.000000	39.094000
1702.000000	1.000000	39.315000
1703.000000	1.000000	39.761000
1704.000000	1.000000	40.135000
1705.000000	1.000000	40.360000
1706.000000	1.000000	40.435000
1707.000000	1.000000	40.511000
1708.000000	1.000000	40.586000
1709.000000	1.000000	40.662000
1710.000000	1.000000	40.737000
1711.000000	1.000000	40.813000
1712.000000	1.000000	40.888000
1713.000000	1.000000	40.964000
1714.000000	1.000000	41.040000
1715.000000	1.000000	41.116000
1716.000000	1.000000	41.192000
1717.000000	1.000000	41.269000
1718.000000	1.000000	41.345000
1719.000000	1.000000	41.421000
1720.000000	1.000000	41.498000
1721.000000	1.000000	41.574000
1722.000000	1.000000	41.651000
1723.000000	1.000000	41.728000
1724.000000	1.000000	41.804000
1725.000000	1.000000	41.881000
1726.000000	1.000000	41.958000
1727.000000	1.000000	42.035000
1728.000000	1.000000	42.113000
1729.000000	1.000000	42.190000
1730.000000	1.000000	42.267000
1731.000000	1.000000	42.345000
1732.000000	1.000000	42.422000
1733.000000	1.000000	42.500000
1734.000000	1.000000	42.578000
1735.000000	1.000000	42.656000
1736.000000	1.000000	42.733000
1737.000000	1.000000	42.812000
1738.000000	1.000000	42.890000
1739.000000	1.000000	43.046000
1740.000000	1.000000	43.598000
1741.000000	1.000000	43.677000
1742.000000	1.000000	43.756000
1743.000000	1.000000	43.915000
1744.000000	1.000000	43.994000
1745.000000	1.000000	44.234000
1746.000000	1.000000	44.394000
1747.000000	1.000000	44.474000
1748.000000	1.000000	44.635000
1749.000000	1.000000	44.716000
1750.000000	1.000000	44.796000
1751.000000	1.000000	44.877000
1752.000000	1.000000	45.039000
1753.000000	1.000000	45.120000
1754.000000	1.000000	45.283000
1755.000000	1.000000	45.364000
1756.000000	1.000000	45.446000
1757.000000	1.000000	45.610000
1758.000000	1.000000	45.691000
1759.000000	1.000000	45.856000
1760.000000	1.000000	45.938000
1761.000000	1.000000	46.021000
1762.000000	1.000000	46.103000
1763.000000	1.000000	46.269000
1764.000000	1.000000	46.435000
1765.000000	1.000000	46.768000
1766.000000	1.000000	46.852000
1767.000000	1.000000	46.936000
1768.000000	1.000000	47.020000
1769.000000	1.000000	47.273000
1770.000000	1.000000	47.442000
1771.000000	1.000000	47.526000
1772.000000	1.000000	47.611000
1773.000000	1.000000	48.038000
1774.000000	1.000000	48.555000
1775.000000	1.000000	48.641000
1776.000000	1.000000	37.922000
1777.000000	1.000000	37.995000
1778.000000	1.000000	38.067000
1779.000000	1.000000	38.140000
1780.000000	1.000000	38.213000
1781.000000	1.000000	38.286000
1782.000000	1.000000	38.432000
1783.000000	1.000000	38.505000
1784.000000	1.000000	38.579000
1785.000000	1.000000	38.725000
1786.000000	1.000000	38.799000
1787.000000	1.000000	38.872000
1788.000000	1.000000	38.946000
1789.000000	1.000000	39.020000
1790.000000	1.000000	39.094000
1791.000000	1.000000	39.241000
1792.000000	1.000000	39.315000
1793.000000	1.000000	39.612000
1794.000000	1.000000	40.135000
1795.000000	1.000000	40.210000
1796.000000	1.000000	40.360000
1797.000000	1.000000	40.435000
1798.000000	1.000000	40.511000
1799.000000	1.000000	40.586000
1800.000000	1.000000	40.662000
1801.000000	1.000000	40.737000
1802.000000	1.000000	40.813000
1803.000000	1.000000	40.888000
1804.000000	1.000000	40.964000
1805.000000	1.000000	41.040000
1806.000000	1.000000	41.116000
1807.000000	1.000000	41.192000
1808.000000	1.000000	41.269000
1809.000000	1.000000	41.345000
1810.000000	1.000000	41.421000
1811.000000	1.000000	41.498000
1812.000000	1.000000	41.574000
1813.000000	1.000000	41.651000
1814.000000	1.000000	41.728000
1815.000000	1.000000	41.804000
1816.000000	1.000000	41.881000
1817.000000	1.000000	41.958000
1818.000000	1.000000	42.035000
1819.000000	1.000000	42.190000
1820.000000	1.000000	42.267000
1821.000000	1.000000	42.345000
1822.000000	1.000000	42.422000
1823.000000	1.000000	42.500000
1824.000000	1.000000	42.578000
1825.000000	1.000000	42.656000
1826.000000	1.000000	42.733000
1827.000000	1.000000	43.046000
1828.000000	1.000000	43.440000
1829.000000	1.000000	43.519000
1830.000000	1.000000	43.598000
1831.000000	1.000000	43.994000
1832.000000	1.000000	44.074000
1833.000000	1.000000	44.394000
1834.000000	1.000000	44.474000
1835.000000	1.000000	44.716000
1836.000000	1.000000	44.877000
1837.000000	1.000000	44.958000
1838.000000	1.000000	45.039000
1839.000000	1.000000	45.201000
1840.000000	1.000000	45.283000
1841.000000	1.000000	45.364000
1842.000000	1.000000	45.446000
1843.000000	1.000000	45.528000
1844.000000	1.000000	45.610000
1845.000000	1.000000	45.856000
1846.000000	1.000000	45.938000
1847.000000	1.000000	46.269000
1848.000000	1.000000	46.352000
1849.000000	1.000000	46.518000
1850.000000	1.000000	46.601000
1851.000000	1.000000	46.768000
1852.000000	1.000000	46.852000
1853.000000	1.000000	46.936000
1854.000000	1.000000	47.020000
1855.000000	1.000000	47.104000
1856.000000	1.000000	47.188000
1857.000000	1.000000	47.357000
1858.000000	1.000000	47.442000
1859.000000	1.000000	47.526000
1860.000000	1.000000	47.611000
1861.000000	1.000000	47.696000
1862.000000	1.000000	47.782000
1863.000000	1.000000	47.867000
1864.000000	1.000000	47.952000
1865.000000	1.000000	48.038000
1866.000000	1.000000	48.210000
1867.000000	1.000000	48.989000
1868.000000	1.000000	37.922000
1869.000000	1.000000	37.995000
1870.000000	1.000000	38.067000
1871.000000	1.000000	38.140000
1872.000000	1.000000	38.213000
1873.000000	1.000000	38.286000
1874.000000	1.000000	38.359000
1875.000000	1.000000	38.432000
1876.000000	1.000000	38.505000
1877.000000	1.000000	38.579000
1878.000000	1.000000	38.652000
1879.000000	1.000000	38.725000
1880.000000	1.000000	38.799000
1881.000000	1.000000	38.872000
1882.000000	1.000000	38.946000
1883.000000	1.000000	39.020000
1884.000000	1.000000	39.167000
1885.000000	1.000000	39.315000
1886.000000	1.000000	39.390000
1887.000000	1.000000	39.464000
1888.000000	1.000000	39.761000
1889.000000	1.000000	39.836000
1890.000000	1.000000	39.985000
1891.000000	1.000000	40.060000
1892.000000	1.000000	40.210000
1893.000000	1.000000	40.435000
1894.000000	1.000000	40.662000
1895.000000	1.000000	40.737000
1896.000000	1.000000	40.813000
1897.000000	1.000000	40.888000
1898.000000	1.000000	40.964000
1899.000000	1.000000	41.040000
1900.000000	1.000000	41.116000
1901.000000	1.000000	41.192000
1902.000000	1.000000	41.269000
1903.000000	1.000000	41.345000
1904.000000	1.000000	41.421000
1905.000000	1.000000	41.651000
1906.000000	1.000000	41.728000
1907.000000	1.000000	41.804000
1908.000000	1.000000	41.881000
1909.000000	1.000000	41.958000
1910.000000	1.000000	42.035000
1911.000000	1.000000	42.113000
1912.000000	1.000000	42.190000
1913.000000	1.000000	42.267000
1914.000000	1.000000	42.345000
1915.000000	1.000000	42.422000
1916.000000	1.000000	42.500000
1917.000000	1.000000	42.656000
1918.000000	1.000000	42.890000
1919.000000	1.000000	43.046000
1920.000000	1.000000	43.125000
1921.000000	1.000000	43.282000
1922.000000	1.000000	43.519000
1923.000000	1.000000	43.598000
1924.000000	1.000000	43.915000
1925.000000	1.000000	43.994000
1926.000000	1.000000	44.314000
1927.000000	1.000000	44.394000
1928.000000	1.000000	44.555000
1929.000000	1.000000	44.635000
1930.000000	1.000000	44.716000
1931.000000	1.000000	44.877000
1932.000000	1.000000	45.039000
1933.000000	1.000000	45.120000
1934.000000	1.000000	45.283000
1935.000000	1.000000	45.364000
1936.000000	1.000000	45.446000
1937.000000	1.000000	45.528000
1938.000000	1.000000	45.610000
1939.000000	1.000000	45.691000
1940.000000	1.000000	45.774000
1941.000000	1.000000	45.856000
1942.000000	1.000000	45.938000
1943.000000	1.000000	46.021000
1944.000000	1.000000	46.103000
1945.000000	1.000000	46.352000
1946.000000	1.000000	46.435000
1947.000000	1.000000	46.601000
1948.000000	1.000000	46.768000
1949.000000	1.000000	46.852000
1950.000000	1.000000	46.936000
1951.000000	1.000000	47.020000
1952.000000	1.000000	47.104000
1953.000000	1.000000	47.188000
1954.000000	1.000000	47.357000
1955.000000	1.000000	47.442000
1956.000000	1.000000	47.526000
1957.000000	1.000000	47.611000
1958.000000	1.000000	47.696000
1959.000000	1.000000	47.782000
1960.000000	1.000000	47.867000
1961.000000	1.000000	47.952000
1962.000000	1.000000	48.210000
1963.000000	1.000000	48.296000
1964.000000	1.000000	48.989000
1965.000000	1.000000	37.922000
1966.000000	1.000000	37.995000
1967.000000	1.000000	38.140000
1968.000000	1.000000	38.213000
1969.000000	1.000000	38.286000
1970.000000	1.000000	38.359000
1971.000000	1.000000	38.432000
1972.000000	1.000000	38.505000
1973.000000	1.000000	38.652000
1974.000000	1.000000	38.725000
1975.000000	1.000000	38.799000
1976.000000	1.000000	38.872000
1977.000000	1.000000	38.946000
1978.000000	1.000000	39.020000
1979.000000	1.000000	39.094000
1980.000000	1.000000	39.167000
1981.000000	1.000000	39.315000
1982.000000	1.000000	39.390000
1983.000000	1.000000	39.464000
1984.000000	1.000000	39.538000
1985.000000	1.000000	39.612000
1986.000000	1.000000	39.687000
1987.000000	1.000000	39.761000
1988.000000	1.000000	39.910000
1989.000000	1.000000	39.985000
1990.000000	1.000000	40.435000
1991.000000	1.000000	40.511000
1992.000000	1.000000	40.586000
1993.000000	1.000000	40.662000
1994.000000	1.000000	40.737000
1995.000000	1.000000	40.813000
1996.000000	1.000000	41.040000
1997.000000	1.000000	41.116000
1998.000000	1.000000	41.192000
1999.000000	1.000000	41.269000
2000.000000	1.000000	41.345000
[truncated: 330,649 more rows]
