# Supplementary material for: Separating Macroecological Pattern and Process: Comparing Ecological, Economic, and Geological Systems
Source: PLoS One. 2014 Nov 10;9(11):e112850. doi: 10.1371/journal.pone.0112850 (PMC4226609; doi:10.1371/journal.pone.0112850)
Supplement: Information S1 — Community matrices for each dataset and MATLAB code to replicate all analyses. (ZIP) [file pone.0112850.s001.zip › Supplementary Information/Input/pointsinregion.m]

function [inpoints area] = pointsinregion(centerlat, centerlon, smallcircledegrees, latlist, lonlist, outlinelat, outlinelon, knowninpoints)
    % define the circle of interest
    [circlat circlon] = scircle1(centerlat, centerlon, smallcircledegrees, [], [], 'degrees', 12); % 12-sided 'circle'
    % intersect it with the polylist
    [reallon reallat] = polybool('intersection', circlon, circlat, outlinelon, outlinelat);
    % figure out which points are in this other polygon
    if (size(reallon,1) > 2)
        % restrict to just the points in the correct bounding box
        % candidatepoints = (latlist <= centerlat + smallcircledegrees) & (latlist >= centerlat - smallcircledegrees) & (lonlist <= centerlon + smallcircledegrees) & (lonlist >= centerlon - smallcircledegrees);
        % candidateindices = find(candidatepoints > 0);
        % iptemp = inpolygon(lonlist(candidatepoints), latlist(candidatepoints), reallon, reallat);
        % indexvals = candidateindices(iptemp);
        % inpoints = zeros(size(latlist));
        % inpoints(indexvals) = 1;

        % using a faster inpoly and not re-doing points that we already
        % found are in (from some previous knowledge, probably from
        % nesting)
        
        candidatepoints = (latlist <= centerlat + smallcircledegrees) & (latlist >= centerlat - smallcircledegrees) & (lonlist <= centerlon + smallcircledegrees) & (lonlist >= centerlon - smallcircledegrees);
        candidatepoints = candidatepoints & ~knowninpoints;
        candidateindices = find(candidatepoints > 0);
        
        inpoints = zeros(size(latlist));
        inpoints(knowninpoints > 0) = 1;
        
        if (~isempty(candidateindices))
            iptemp = inpolygon(lonlist(candidateindices), latlist(candidateindices), reallon, reallat);
             indexvals = candidateindices(iptemp);
        
            inpoints(indexvals) = 1;
        end
        

           
        
        % or alternatively the brute-force way
        %inpoints = inpolygon(lonlist, latlist, reallon, reallat);
    else
        inpoints = false(size(latlist));
    end
    
    inpoints = logical(inpoints);
    if (numel(inpoints) > 0)
        area = areaint(reallat, reallon) * (4 * pi * 6371^2);
    else
        area = 0;
    end
end
