# Supplementary material for: Separating Macroecological Pattern and Process: Comparing Ecological, Economic, and Geological Systems
Source: PLoS One. 2014 Nov 10;9(11):e112850. doi: 10.1371/journal.pone.0112850 (PMC4226609; doi:10.1371/journal.pone.0112850)
Supplement: Information S1 — Community matrices for each dataset and MATLAB code to replicate all analyses. (ZIP) [file pone.0112850.s001.zip › Supplementary Information/Input/prepdatasets.m]

[latus lonus] = conusshape();

cbp = loadandclip('../data/census_county.csv', latus, lonus);
bbs = loadandclip('../data/bbs_route.csv', latus, lonus);
bbs_small = loadandclip('../data/bbs_small.csv', latus, lonus);
agg = loadandclip('../data/aggdata_zcta.csv', latus, lonus);
fia = loadandclip('../data/fia_plot.csv', latus, lonus);
mrd = loadandclip('../data/mrds_grid.csv', latus, lonus);

sparsewrite(cbp, 'cbp.csv');
sparsewrite(bbs, 'bbs.csv');
sparsewrite(bbs_small, 'bbs_small.csv');
sparsewrite(agg, 'agg.csv');
sparsewrite(fia, 'fia.csv');
sparsewrite(mrd, 'mrd.csv');

clear cbp;
clear bbs;
clear bbs_small;
clear agg;
clear fia;
clear mrd;
