# Supplementary material for: Separating Macroecological Pattern and Process: Comparing Ecological, Economic, and Geological Systems
Source: PLoS One. 2014 Nov 10;9(11):e112850. doi: 10.1371/journal.pone.0112850 (PMC4226609; doi:10.1371/journal.pone.0112850)
Supplement: Information S1 — Community matrices for each dataset and MATLAB code to replicate all analyses. (ZIP) [file pone.0112850.s001.zip › Supplementary Information/Input/sadscale.m]

function [result_area result_lat result_lon result_numspecies result_logabund_mean result_logabund_cv result_logabund_skew result_logabund_kurt] = sadscale(cm, outlinelat, outlinelon, numscales, numsp, mindeg, maxdeg)
    fprintf('sadscale %s %s\n', inputname(1), datestr(now));  
    
    numstartpoints = min(numsp, size(cm,1));
    sampledrows = randsample(size(cm,1), numstartpoints); 
    
    scales = logspace(log10(mindeg), log10(maxdeg), numscales);
    
    result_area = zeros(numstartpoints, numscales); % area
    result_lat = zeros(numstartpoints, numscales); % center latitude
    result_lon = zeros(numstartpoints, numscales); 
    result_numspecies = zeros(numstartpoints, numscales); % numspecies
    result_logabund_mean = zeros(numstartpoints, numscales); % mean abund
    result_logabund_cv = zeros(numstartpoints, numscales); % coefficient of variation abund
    result_logabund_skew = zeros(numstartpoints, numscales); % skewness abund
    result_logabund_kurt = zeros(numstartpoints, numscales); % kurtosis abund
    
    for i=1:numstartpoints % parfor
        centerlat = cm(sampledrows(i),1);
        centerlon = cm(sampledrows(i),2);
        latlist = cm(:,1);
        lonlist = cm(:,2);
        
        temparea = zeros(numscales, 1);
        templat = zeros(numscales, 1);
        templon = zeros(numscales, 1);
        tempnumspecies = zeros(numscales, 1);
        tempmean = zeros(numscales, 1);
        tempcv = zeros(numscales, 1);
        tempskewness = zeros(numscales, 1);
        tempkurtosis = zeros(numscales, 1);
        
        previousinpoints = false(size(latlist));
        for j=1:numscales
            currentscale = scales(j);
            [inpoints inarea] = pointsinregion(centerlat, centerlon, currentscale, latlist, lonlist, outlinelat, outlinelon, previousinpoints);
            previousinpoints = logical(inpoints); % give a hint using what's already in because this is a nested analysis
            inarea = sum(inarea);
            abundances = full(sum(cm(inpoints,3:end),1));
            % consider losing the zeros
            panabundances = abundances(abundances > 0);
            % log2-transform the abundances
            panabundances = log2(panabundances);
            
            temparea(j) = inarea;
            templat(j) = centerlat;
            templon(j) = centerlon;
            tempnumspecies(j) = nnz(panabundances);
            tempmean(j) = mean(panabundances);
            tempcv(j) = std(panabundances) / mean(panabundances);
            tempskewness(j) = skewness(panabundances);
            tempkurtosis(j) = kurtosis(panabundances);
            
            fprintf('. memory used gb: %f scale done %f\n', memoryused(whos), j/numscales);
        end

        result_area(i,:) = temparea;
        result_lat(i,:) = templat;
        result_lon(i,:) = templon;
        result_numspecies(i,:) = tempnumspecies;
        result_logabund_mean(i,:) = tempmean;
        result_logabund_cv(i,:) = tempcv;
        result_logabund_skew(i,:) = tempskewness;
        result_logabund_kurt(i,:) = tempkurtosis;
        
        fprintf('*** %f\n', i/numstartpoints);
    end
    
    result_area = result_area(:);
    result_lat = result_lat(:);
    result_lon = result_lon(:);
    result_numspecies = result_numspecies(:);
    result_logabund_mean = result_logabund_mean(:);
    result_logabund_cv = result_logabund_cv(:);
    result_logabund_skew = result_logabund_skew(:);
    result_logabund_kurt = result_logabund_kurt(:);
end
