# Supplementary material for: Separating Macroecological Pattern and Process: Comparing Ecological, Economic, and Geological Systems
Source: PLoS One. 2014 Nov 10;9(11):e112850. doi: 10.1371/journal.pone.0112850 (PMC4226609; doi:10.1371/journal.pone.0112850)
Supplement: Information S1 — Community matrices for each dataset and MATLAB code to replicate all analyses. (ZIP) [file pone.0112850.s001.zip › Supplementary Information/Input/sparsewrite.m]

function [] = sparsewrite(matrix, filename)
    [a b c] = find(matrix);
    result = [a b c];
    dlmwrite(filename, result, 'delimiter', ',', 'precision', '%.6f');
end
