# Supplementary material for: Separating Macroecological Pattern and Process: Comparing Ecological, Economic, and Geological Systems
Source: PLoS One. 2014 Nov 10;9(11):e112850. doi: 10.1371/journal.pone.0112850 (PMC4226609; doi:10.1371/journal.pone.0112850)
Supplement: Information S1 — Community matrices for each dataset and MATLAB code to replicate all analyses. (ZIP) [file pone.0112850.s001.zip › Supplementary Information/Input/valatpoint.m]

function values = valatpoint(filename, blurRadius, lats, lons)
    fprintf('valatpoint %s %s\n', inputname(1), datestr(now));

    [A R bbox] = geotiffread(filename);
    if (blurRadius > 0)
        A = imfilter(A, fspecial('disk', blurRadius));
    end
    values = ltln2val(A, R, lats, lons);
end
