# Supplementary material for: Separating Macroecological Pattern and Process: Comparing Ecological, Economic, and Geological Systems
Source: PLoS One. 2014 Nov 10;9(11):e112850. doi: 10.1371/journal.pone.0112850 (PMC4226609; doi:10.1371/journal.pone.0112850)
Supplement: Information S1 — Community matrices for each dataset and MATLAB code to replicate all analyses. (ZIP) [file pone.0112850.s001.zip › Supplementary Information/Output/agg/agg_result_all_abund.csv]

295	5812	242	197	319	4256	991	1517	751	174	504	3231	4134	482	365	11447	2486	1388	1488	3659	5769	2563	7025	6062	792	2544	10100	3302	2045	1022	774	180	2510	1973	227	1228	622	1748	5459	2668	565	392	2496	538	550	356	13810	609	4310	507
[truncated: 405 more columns]
