# Supplementary material for: Separating Macroecological Pattern and Process: Comparing Ecological, Economic, and Geological Systems
Source: PLoS One. 2014 Nov 10;9(11):e112850. doi: 10.1371/journal.pone.0112850 (PMC4226609; doi:10.1371/journal.pone.0112850)
Supplement: Information S1 — Community matrices for each dataset and MATLAB code to replicate all analyses. (ZIP) [file pone.0112850.s001.zip › Supplementary Information/Output/agg/agg_result_all_lat.csv]

46.484
46.638
43.528
43.542
43.418
43.424
43.419
43.383
43.08
46.256
46.23
45.938
46.011
45.38
46.092
43.254
43.161
43.038
43.082
43.071
43.003
43.231
43.103
43.02
43.109
42.843
42.949
42.892
42.777
42.764
41.679
41.641
41.692
41.705
41.637
41.748
41.706
41.705
41.079
41.113
40.117
40.343
40.619
40.284
40.247
40.637
40.765
40.754
41.016
42.431
42.349
40.818
40.736
38.587
38.867
37.49
37.257
37.089
38.529
38.054
37.674
37.853
37.699
37.57
37.832
37.819
37.663
38.01
37.516
37.679
37.564
42.735
39.13
39.137
37.47
39.094
38.74
38.766
38.997
38.955
39.088
39.028
39.232
39.522
39.379
39.294
38.871
39.393
39.217
38.776
41.656
41.096
32.093
32.302
32.481
31.895
32.155
32.094
32.044
31.698
31.718
31.592
31.741
31.48
31.427
31.517
31.501
39.526
39.732
40.226
40.974
40.412
39.753
39.842
43.409
43.778
43.781
43.801
43.872
43.668
43.633
43.627
43.751
43.655
43.579
43.496
43.575
43.612
43.507
43.45
43.395
43.311
43.407
43.321
43.335
38.078
38.355
38.325
38.247
38.198
42.458
42.56
42.556
42.501
42.368
42.375
42.294
42.672
42.618
42.686
42.309
42.28
42.173
42.098
42.431
42.197
39.261
39.239
39.208
39.182
39.169
39.138
39.294
39.137
39.098
39.114
39.036
39.09
39.139
39.052
39.079
39.102
39.027
39.007
38.997
39.155
39.092
39.11
39.15
39.157
39.067
39.109
39.128
39.099
39.022
39.023
38.982
39.003
38.997
38.983
39.045
38.957
30.882
30.422
43.721
43.681
43.886
43.805
43.769
43.661
43.649
43.662
43.899
44.737
44.481
44.285
44.276
47.957
47.795
44.191
44.155
44.028
48.209
48.337
44.07
44.019
43.885
43.892
43.557
43.798
43.713
43.851
43.644
43.678
43.546
43.539
44.947
44.869
44.894
45.033
44.916
44.895
44.739
44.766
44.865
44.811
44.859
44.706
44.596
48.547
48.473
46.062
45.825
46.129
46.071
46.158
45.868
46.017
45.934
45.895
45.574
45.693
43.883
43.667
43.623
43.535
44.208
43.946
43.885
44.227
44.014
43.84
45.402
45.127
44.894
45.329
45.298
45.092
45.099
47.049
44.409
44.392
44.1
44.14
44.261
44.164
44.129
48.784
48.565
44.361
46.647
46.464
46.275
45.053
45.313
44.072
43.974
43.962
44.008
44.013
43.999
46.185
46.019
46.704
46.584
46.308
46.494
46.748
46.682
46.578
46.664
46.478
46.435
46.337
31.77
31.887
31.869
31.88
31.72
47.376
47.931
47.39
47.679
47.659
47.614
47.221
47.218
47.435
47.116
32.611
43.677
43.623
35.29
35.179
35.533
35.32
35.21
35.28
32.648
32.63
32.62
32.584
32.544
32.472
32.336
45.178
45.457
45.319
45.239
45.101
44.956
44.784
47.19
47.04
48.479
48.239
47.768
47.953
46.918
32.027
31.586
31.505
31.494
46.706
46.637
46.053
46.276
46.942
46.931
46.943
46.655
47.97
47.867
47.921
47.937
48.097
47.868
47.956
47.77
47.767
47.634
44.229
44.176
44.524
44.452
44.411
44.3
33.288
46.987
47.259
46.997
48.912
48.834
48.874
34.689
34.625
42.746
44.174
42.606
42.534
42.795
42.833
42.696
42.739
42.574
42.56
42.58
38.719
38.618
35.291
35.116
43.392
44.578
44.461
44.395
44.25
43.198
36.383
36.413
36.728
36.911
36.712
36.83
44.031
43.89
44
45.457
44.468
44.03
34.048
34.16
34.519
34.175
33.989
33.859
44.365
45.725
45.636
45.857
43.26
43.145
46.044
46.509
46.899
46.553
45.114
44.96
46.264
46.109
38.537
38.517
45.357
45.221
45.43
45.388
45.39
45.148
45.423
45.324
43.038
43.386
43.364
43.293
38.517
38.647
44.003
43.749
43.291
43.128
44.587
38.484
38.381
38.394
44.582
45.675
45.527
45.305
36.459
36.483
36.44
36.05
37.221
36.702
36.699
36.793
36.859
36.916
36.645
45.724
45.813
45.237
45.236
45.415
45.302
45.559
45.18
45.256
45.596
45.421
45.393
45.401
45.279
36.127
36.141
36.156
35.805
35.805
36.192
35.664
36.139
35.923
35.972
35.863
35.846
35.937
36.053
44.824
43.913
44.033
44.198
44.307
44.123
44.341
43.671
44.232
43.785
43.668
43.99
44.069
43.887
44.751
44.623
44.847
35.085
35.188
35.231
36.111
36.001
35.747
36.048
36.055
35.991
35.902
35.846
35.807
36.084
36.171
36.151
35.761
35.938
44.718
44.734
43.605
43.598
43.538
43.592
43.545
43.519
43.736
43.798
43.618
43.648
34.965
35.028
34.915
34.992
35.109
34.827
34.707
43.558
43.606
43.599
43.634
43.685
43.757
36.484
36.361
38.485
35.47
35.263
35.23
35.236
35.485
35.385
35.423
35.541
35.274
35.625
35.413
35.311
35.56
35.4
35.407
44.752
44.64
35.094
35.06
35.627
35.43
44.637
44.715
44.541
44.819
44.57
44.625
35.366
35.291
35.372
35.176
35.049
35.468
35.861
35.738
35.601
35.955
36.013
36.016
36.118
35.963
35.868
36.018
36.007
35.754
35.455
35.343
35.244
35.243
35.373
35.199
35.401
35.233
35.913
36.096
36.017
35.912
35.806
35.826
35.807
35.869
35.903
35.805
35.69
35.255
35.317
36.318
36.23
36.334
36.235
35.589
35.591
35.592
35.443
35.443
35.363
35.488
35.317
36.313
36.319
36.231
36.502
36.381
36.487
36.411
44.071
43.975
43.849
43.692
43.514
43.5
43.47
36.109
36.012
35.885
35.563
35.427
35.349
35.243
35.218
35.907
35.853
36.86
36.657
36.702
34.097
34.007
33.902
34.221
37.816
37.801
37.844
38.223
35.348
35.383
35.277
35.333
35.212
35.239
36.106
36.218
36.197
36.114
36.216
36.961
36.439
36.256
36.288
36.168
34.751
34.728
34.82
34.884
34.7
34.737
34.783
34.7
34.666
34.689
35.015
34.86
34.895
34.666
34.818
35.197
35.12
35.173
34.866
34.817
34.727
34.98
34.995
35.109
35.704
35.576
35.498
35.675
35.533
35.38
35.477
35.446
35.49
35.632
34.701
36.248
36.196
35.202
35.121
48.334
48.132
48.422
40.929
40.906
41.008
41.047
40.988
40.879
40.856
40.91
40.866
40.863
40.814
40.841
40.789
40.784
40.763
40.752
40.69
40.718
40.733
40.618
40.708
40.686
40.679
40.72
40.887
40.853
40.89
40.859
40.848
40.904
40.818
40.812
40.785
40.733
40.756
40.777
40.794
40.81
40.723
40.721
35.873
35.864
35.815
40.736
40.754
40.729
40.743
40.771
40.934
40.95
40.914
40.869
40.87
40.88
40.935
40.934
40.893
40.957
40.939
40.946
40.893
40.837
40.824
40.832
40.806
40.86
40.75
40.734
40.781
40.774
40.809
40.809
40.798
40.829
40.81
40.917
40.925
40.767
40.829
40.948
41.001
41.06
41.039
41.021
41.107
41.077
41.056
40.882
40.85
40.827
40.845
40.806
40.99
40.94
44.555
44.563
44.52
44.739
37.315
37.208
37.136
37.243
37.153
37.176
32.703
32.49
32.774
32.674
32.678
32.54
32.495
32.527
35.76
35.906
35.875
35.766
35.652
35.713
35.508
35.627
35.731
35.795
35.603
35.551
35.632
35.898
35.733
35.641
36.414
36.419
35.517
35.073
36.281
36.412
36.213
36.134
36.675
36.53
37.03
36.73
36.636
37.711
37.35
36.293
34.873
34.704
34.646
34.799
34.763
34.516
34.528
34.736
34.735
35.524
35.443
35.343
35.261
35.425
35.186
35.079
35.063
35.199
36.033
36.193
36.154
35.885
35.836
35.951
35.905
35.884
35.931
36.344
36.114
36.104
36.071
36.066
36.001
36.009
36.184
36.121
36.083
36.108
36.213
36.043
36.098
35.931
35.804
35.791
35.869
36.222
36.182
36.274
36.101
35.992
35.997
36.027
36.045
35.849
36.478
36.351
36.142
36.067
36.208
36.088
36.026
36.31
35.905
36.096
35.955
35.759
35.585
35.75
35.737
35.869
35.969
35.683
35.573
35.05
35.243
35.222
47.995
47.95
47.256
47.532
47.845
47.795
47.726
47.691
47.726
43.017
42.868
46.289
46.248
46.733
46.821
46.982
46.747
46.58
42.729
42.381
42.75
42.585
42.585
45.028
43.756
43.849
43.672
37.284
37.052
37.344
37.349
37.186
37.158
37.057
41.177
41.585
41.566
41.509
41.499
41.516
41.515
41.404
41.434
41.362
41.424
41.427
41.469
40.152
40.14
40.202
40.086
41.311
40.258
40.44
40.162
41.454
41.228
41.111
41.77
42.009
41.413
37.044
37.126
37.111
37.473
37.224
37.384
37.065
37.256
35.401
35.275
35.455
35.24
36.041
35.893
35.208
34.908
34.92
35.176
34.736
35.339
36.817
36.746
36.034
36.632
39.505
39.551
39.526
39.569
39.539
39.489
39.488
39.203
39.541
39.731
39.619
39.599
39.253
39.954
34.222
33.747
33.773
33.804
33.392
40.652
38.627
38.495
33.403
33.406
33.422
33.198
33.238
33.007
32.459
32.547
32.89
33.057
32.868
32.642
32.613
33.144
32.984
33.273
32.782
33.075
32.696
32.636
32.746
41.236
41.149
40.449
41.173
40.34
40.402
41.208
40.552
41.066
40.98
41.156
41.053
40.969
40.466
40.599
42.322
42.344
42.315
42.247
42.176
42.276
42.297
42.234
42.309
42.293
42.22
42.185
42.173
42.156
42.077
42.114
42.063
42.157
42.148
42.187
42.108
42.119
42.176
42.242
42.265
42.242
42.286
42.205
42.149
42.166
42.205
42.207
42.242
42.236
42.012
42.053
42.085
42.132
41.972
42.062
41.928
41.841
41.762
41.702
41.678
41.747
41.714
41.671
41.668
41.664
41.733
41.66
41.704
41.675
41.659
41.662
41.711
41.631
41.661
41.668
41.633
41.728
41.626
41.621
41.764
41.728
41.683
41.69
41.669
41.693
41.639
41.569
41.597
47.394
47.511
47.587
47.101
47.413
32.914
32.871
31.733
32.844
32.913
32.807
32.784
32.804
32.851
32.801
32.726
31.943
31.779
31.703
41.279
46.099
46.594
31.832
46.304
33.273
33.059
32.866
45.965
45.82
45.77
45.663
45.343
44.857
48.69
34.09
34.133
33.962
33.995
34.024
33.93
34.274
34.215
34.222
34.45
34.552
34.362
34.431
34.363
34.399
42.667
42.673
42.053
42.602
42.385
42.04
42.44
42.303
42.285
42.103
42.587
42.054
42.289
42.27
42.156
42.504
42.389
42.056
42.521
42.132
42.57
42.134
42.475
42.375
42.583
42.262
42.297
42.555
42.564
42.49
42.316
42.182
42.419
42.34
42.094
42.222
42.177
42.24
42.268
42.12
42.249
42.06
42.128
42.476
42.21
42.152
42.25
42.241
42.225
42.248
42.334
42.284
42.271
45.294
45.07
45.506
45.518
44.712
42.199
42.159
42.192
42.288
42.199
42.245
42.355
42.23
42.448
42.047
42.116
42.415
44.487
44.894
44.461
44.634
44.888
44.808
44.84
44.845
44.798
44.721
44.875
44.812
44.778
44.731
44.745
44.629
31.684
31.536
31.544
31.637
31.448
31.336
30.99
31.22
31.121
31.061
32.547
32.324
32.423
32.296
32.167
47.558
48.199
47.899
47.752
47.427
47.564
48
47.663
46.979
46.979
46.852
46.876
47.079
46.754
46.869
47.232
47.023
44.873
44.437
44.494
34.951
34.557
34.847
34.698
44.308
44.299
44.259
44.379
44.61
45.039
44.73
33.545
33.189
33.109
32.942
32.712
32.873
44.131
34.211
34.25
34.069
31.525
31.426
33.279
33.392
33.261
46.799
46.927
47.276
47.331
43.417
43.408
43.603
44.395
44.256
44.304
44.211
45.309
44.87
43.597
43.249
36.232
43.186
42.916
42.964
36.299
36.465
36.337
35.162
35.053
34.98
34.943
34.858
35.013
31.471
31.382
31.226
45.2
43.507
43.457
43.476
43.424
43.278
43.322
43.338
33.666
33.717
33.57
46.891
46.687
45.292
45.248
45.174
45.204
45.395
45.233
45.252
45.088
45.037
44.988
44.918
44.98
45.613
45.893
45.774
45.803
45.012
44.964
45.004
44.967
44.96
45.016
44.943
44.967
44.954
44.933
44.935
44.931
44.911
45.089
45.086
45.082
42.675
42.704
42.702
42.663
42.686
42.527
42.62
42.615
42.559
42.518
42.524
42.546
42.575
42.557
42.514
42.512
42.516
46.127
46.353
46.095
46.574
46.602
46.46
37.757
37.676
37.586
37.515
37.589
38.047
38.037
38.061
38.011
38.006
38.04
37.984
38.071
38.018
37.983
37.855
37.698
43.918
43.662
43.796
43.911
44.012
43.917
43.857
42.838
42.923
42.861
43.19
42.961
43.192
43.057
43.327
43.265
43.32
43.32
43.245
42.866
42.819
43.169
42.986
43.074
43.121
43.069
43.046
43.04
43.033
43.076
43.08
43.056
43.065
43.137
43.1
43.09
43.005
42.933
42.985
43.186
43.115
43.239
43.2
43.211
43.069
43.057
43.143
43.109
43.163
43.161
43.114
43.115
43.129
43.086
43.083
43.076
43.084
43.16
43.075
43.069
43.049
43.049
43.047
43.047
43.053
43.038
43.02
43.037
43.018
42.999
42.973
42.997
42.955
42.965
42.995
42.969
42.971
42.946
36.621
42.88
42.941
42.937
42.884
42.908
36.207
36.181
36.317
36.475
34.144
44.476
44.527
44.699
44.182
44.262
44.242
44.313
44.282
44.288
42.429
42.382
42.28
42.234
42.293
42.315
34.02
44.267
44.336
44.325
44.294
44.586
44.527
44.382
42.273
42.142
35.241
35.271
35.176
35.096
35.042
34.954
34.844
34.728
34.729
44.552
44.39
44.588
44.093
45.074
45.02
45.245
45.07
44.92
35.377
34.291
34.297
34.789
34.247
43.143
43.188
42.995
43.142
42.995
42.981
45.577
45.529
45.462
45.516
45.487
35.004
34.993
34.618
36.535
36.293
45.939
46.361
46.194
46.076
45.736
45.802
45.867
45.78
34.981
34.927
36.343
36.277
36.181
36.399
43.783
43.942
44.07
43.712
43.859
43.692
34.829
44.364
44.188
44.026
43.957
43.91
43.868
44.292
44.102
44.216
44.269
44.28
44.157
44.16
44.031
45.674
44.01
41.973
42.024
41.793
42.102
41.905
41.794
41.776
35.717
35.601
35.77
35.477
35.582
46.495
46.499
41.306
40.599
40.864
40.91
40.743
38.956
38.633
38.86
38.884
36.47
36.501
36.432
36.358
36.345
36.234
36.092
36.098
35.225
35.041
35.096
34.928
34.874
36.549
36.546
36.86
36.737
36.657
36.826
36.559
36.31
36.466
36.447
36.613
34.094
33.967
38.651
39.092
35.964
35.809
35.993
35.85
38.838
38.691
38.892
38.656
34.292
34.263
34.222
34.138
34.342
34.298
34.215
34.153
34.038
44.409
44.431
44.212
44.435
44.38
44.38
44.221
44.311
35.068
35.979
35.848
35.053
35.086
35.053
34.927
35.168
35.17
35.139
35.034
35.126
37.165
37.167
37.069
36.933
44.115
38.675
38.541
38.516
38.393
37.089
37.073
37.034
37.047
37.059
37.018
37.009
37.441
35.648
35.636
37.436
37.249
37.357
44.812
44.862
44.759
44.663
37.34
37.272
36.913
36.692
36.709
37.105
37.008
44.885
44.876
37.921
37.97
37.929
37.883
45.302
45.063
43.979
43.832
37.823
37.779
37.688
37.725
37.678
37.638
37.627
37.584
37.561
37.635
45.61
45.645
45.488
45.436
45.373
45.245
45.123
45.092
45.052
45.042
44.898
36.749
36.721
36.722
36.58
36.674
36.71
36.582
45.177
44.663
44.638
44.392
36.736
36.483
45.967
45.929
45.816
45.511
45.92
45.787
45.966
45.864
45.678
43.247
43.377
38.283
38.299
43.222
44.461
45.035
44.932
44.952
44.995
45.054
36.816
37.265
37.039
37.861
38.188
38.16
38.245
38.102
37.074
36.949
37.082
36.855
35.497
35.421
35.415
35.395
37.612
37.731
37.885
38.006
37.977
37.8
37.649
37.713
37.653
37.698
35.62
37.548
37.696
37.633
37.872
37.475
34.671
34.445
34.565
34.46
34.527
37.59
38.131
37.566
36.206
36.291
36.117
37.436
37.297
37.258
38.371
37.331
36.64
36.812
36.8
36.753
36.638
36.697
36.8
36.358
36.228
37.965
38.109
37.792
36.647
36.594
37.986
38.088
37.937
38.007
37.812
38.097
37.782
38.148
37.958
38.039
37.96
39.175
46.028
45.824
45.807
45.823
38.845
38.795
38.811
38.79
38.761
38.741
38.751
38.708
38.74
38.728
38.728
38.703
38.676
38.703
38.657
38.648
38.617
38.64
38.619
38.581
38.604
38.57
38.553
38.549
38.459
38.535
38.493
38.571
44.571
37.512
37.186
42.812
42.616
42.556
42.444
42.44
42.438
44.072
43.954
43.964
43.799
43.717
43.75
44.591
44.695
39.59
39.56
39.601
39.396
43.92
43.735
43.656
39.212
39.452
37.098
37.161
39.345
42.467
42.405
42.458
[truncated: 18,936 more rows]
