# Supplementary material for: Separating Macroecological Pattern and Process: Comparing Ecological, Economic, and Geological Systems
Source: PLoS One. 2014 Nov 10;9(11):e112850. doi: 10.1371/journal.pone.0112850 (PMC4226609; doi:10.1371/journal.pone.0112850)
Supplement: Information S1 — Community matrices for each dataset and MATLAB code to replicate all analyses. (ZIP) [file pone.0112850.s001.zip › Supplementary Information/Output/agg/agg_result_all_lon.csv]

-116.13
-116.55
-112.28
-111.88
-111.32
-111.92
-112.01
-114.8
-114.4
-114.84
-116.05
-116.16
-116.42
-116.46
-115.98
-72.646
-72.487
-72.537
-72.916
-72.682
-72.657
-72.791
-72.82
-72.814
-72.473
-72.656
-72.871
-72.845
-72.795
-72.522
-71.519
-71.492
-71.619
-71.728
-71.678
-71.412
-71.391
-71.459
-102.1
-102.38
-98.932
-100.17
-100.5
-100.45
-100.65
-98.677
-98.885
-99.018
-98.855
-99.495
-99.923
-98.746
-99.157
-98.759
-98.888
-98.675
-98.65
-98.519
-98.95
-97.129
-96.719
-96.8
-97.108
-97.107
-97.108
-97.016
-96.963
-96.651
-96.981
-97.169
-97.213
-113.01
-119.73
-119.87
-117.44
-119.84
-119.38
-119.61
-119.74
-119.91
-119.93
-119.92
-119.48
-119.66
-119.81
-119.64
-119.06
-119.27
-119.72
-119.31
-118
-118.23
-109.2
-109.45
-110.01
-109.68
-110.32
-110.17
-110.04
-110.37
-110.01
-110.17
-109.65
-109.48
-109.9
-110.35
-110.2
-118.27
-119.05
-118.35
-117.31
-117.03
-116.92
-116.12
-72.701
-72.324
-72.547
-72.665
-72.832
-72.382
-72.539
-72.489
-72.761
-72.44
-72.413
-72.442
-72.643
-72.686
-72.704
-72.471
-72.497
-72.462
-72.582
-72.803
-72.53
-75.543
-75.127
-75.228
-75.296
-75.419
-73.283
-73.162
-73.243
-73.089
-73.27
-73.363
-73.215
-73.247
-73.12
-73.071
-73.377
-73.308
-73.324
-73.378
-73.064
-73.096
-77.291
-77.151
-77.237
-77.196
-77.174
-77.132
-77.216
-77.292
-77.41
-77.248
-77.221
-77.187
-77.189
-77.125
-77.122
-77.095
-77.078
-77.102
-77.152
-77.076
-77.059
-76.988
-77
-77.028
-76.979
-76.934
-76.966
-76.879
-76.985
-77.01
-77.001
-77.037
-76.966
-77.079
-77.039
-77.118
-82.116
-82.17
-93.723
-92.992
-93.291
-93.255
-93.35
-93.357
-93.222
-93.546
-93.517
-96.292
-96.228
-96.133
-96.333
-90.616
-90.667
-92.656
-92.907
-92.744
-111.89
-112.32
-92.746
-92.89
-93.075
-92.809
-91.78
-91.76
-91.957
-92.179
-92.141
-92.364
-92.081
-92.514
-93.843
-93.787
-93.602
-93.814
-93.92
-93.976
-93.899
-93.782
-93.679
-93.636
-93.55
-93.663
-93.779
-109.19
-108.68
-95.809
-95.811
-95.097
-95.255
-95.354
-95.394
-95.686
-95.233
-95.117
-95.337
-95.22
-96.119
-96.241
-96.387
-96.39
-95.134
-94.935
-95.145
-95.281
-95.431
-95.345
-94.712
-94.812
-94.399
-94.325
-94.443
-94.319
-94.535
-110.33
-92.623
-92.315
-92.408
-92.544
-92.419
-92.165
-91.972
-96.977
-96.476
-92.074
-96.427
-96.339
-96.502
-94.418
-94.574
-92.508
-92.536
-92.4
-92.267
-92.624
-92.056
-94.249
-94.072
-94.451
-94.361
-94.094
-94.315
-93.91
-94.063
-93.981
-94.324
-94.017
-93.891
-94.283
-83.856
-81.602
-81.603
-81.438
-81.314
-92.97
-92.615
-93.849
-93.551
-93.957
-94.238
-93.687
-93.511
-93.131
-93.286
-82.351
-94.609
-94.469
-92.887
-93.201
-93.112
-93.066
-93.048
-93.141
-83.657
-83.685
-83.577
-83.647
-83.602
-83.607
-83.741
-95.31
-94.969
-95.026
-94.95
-95.041
-95.177
-95.208
-102.85
-103.55
-99.221
-100.03
-99.844
-99.521
-103.24
-84.383
-81.999
-82.038
-81.811
-96.87
-97.042
-97.181
-96.73
-97.693
-98.028
-98.408
-98.2
-97.165
-97.141
-97.075
-97.692
-97.207
-97.353
-97.386
-97.122
-97.619
-97.487
-93.441
-93.231
-93.383
-93.419
-93.25
-93.279
-84.275
-94.697
-94.894
-94.85
-97.941
-98.31
-100.41
-99.143
-99.29
-90.492
-91.64
-90.47
-90.5
-89.853
-90.166
-90.11
-90.326
-90.229
-90.369
-89.904
-84.654
-84.588
-95.164
-95.397
-97.947
-99.444
-99.608
-91.5
-91.501
-100.58
-95.842
-96.063
-96.068
-95.985
-95.895
-95.886
-103.08
-103.42
-103.66
-100.07
-91.94
-97.581
-95.096
-94.816
-94.667
-94.964
-95.012
-94.816
-91.831
-87.988
-88.521
-88.287
-90.606
-90.681
-90.452
-90.493
-90.834
-90.872
-89.133
-89.177
-90.743
-90.665
-82.739
-82.73
-89.453
-89.715
-89.195
-89.188
-88.887
-88.873
-88.665
-88.621
-91.06
-90.776
-90.994
-90.827
-82.93
-82.977
-90.781
-90.784
-90.99
-90.959
-91.687
-85.257
-85.164
-85.043
-91.909
-91.525
-91.717
-91.635
-99.417
-99.102
-99.642
-99.69
-86.318
-97.149
-96.969
-97.305
-96.644
-97.04
-97.35
-97.459
-97.72
-91.522
-92.228
-92.17
-92.125
-92.08
-91.875
-91.997
-91.598
-92.026
-91.883
-91.694
-91.85
-95.155
-95.337
-95.502
-95.704
-95.205
-95.71
-95.307
-95.79
-95.877
-95.391
-95.349
-95.508
-95.618
-95.663
-92.268
-89.513
-89.555
-89.513
-89.56
-89.573
-89.735
-89.748
-89.867
-89.59
-89.6
-89.804
-89.913
-89.808
-92.167
-92.178
-92.607
-96.354
-96.52
-96.243
-96.723
-96.552
-96.656
-96.023
-96.082
-96.156
-96.237
-96.011
-96.364
-96.389
-96.565
-96.2
-96.056
-96.017
-92.465
-92.706
-96.709
-96.82
-96.692
-96.59
-96.643
-96.733
-96.544
-96.981
-96.961
-97.072
-78.898
-78.988
-78.991
-79.243
-79.453
-79.213
-79.323
-83.83
-83.788
-83.962
-84.097
-84.006
-84.057
-76.345
-76.156
-84.819
-79.173
-78.553
-78.971
-78.791
-78.685
-78.881
-79
-78.831
-79.159
-78.86
-78.662
-78.733
-78.674
-78.518
-78.739
-85.713
-85.829
-82.995
-83.244
-83.29
-83.286
-86.024
-86.049
-85.927
-85.978
-86.073
-86.185
-83.21
-83.117
-83.255
-83.087
-83.093
-80.183
-80.099
-80.208
-80.09
-79.99
-80.175
-80.036
-80.076
-80.042
-80.317
-80.277
-80.377
-80.391
-81.56
-81.576
-81.379
-81.599
-81.756
-81.484
-81.403
-81.752
-77.731
-77.734
-77.742
-77.527
-77.381
-77.441
-77.64
-77.827
-77.856
-77.839
-77.617
-81.652
-81.301
-80.339
-80.406
-80.447
-80.297
-77.716
-77.797
-77.589
-77.707
-77.398
-77.415
-77.972
-77.771
-80.246
-80.151
-80.078
-80.078
-79.973
-80.637
-80.489
-84.07
-83.937
-84.013
-84.221
-84.133
-83.969
-83.676
-75.731
-75.681
-75.596
-75.471
-75.485
-75.505
-75.564
-75.687
-75.68
-75.637
-97.72
-97.849
-97.561
-95.262
-95.511
-95.462
-95.619
-83.792
-83.615
-83.933
-85.368
-81.995
-82.369
-82.324
-82.167
-82.281
-82.115
-80.809
-80.82
-80.518
-80.632
-80.698
-86.309
-94.754
-94.713
-95.059
-99.927
-77.154
-77.102
-76.6
-76.383
-76.557
-76.762
-76.887
-76.773
-77.031
-76.888
-77.731
-77.589
-77.747
-77.622
-77.737
-77.857
-78.174
-78.052
-78.076
-78.078
-77.908
-77.896
-78.072
-77.827
-97.988
-98.144
-97.963
-97.754
-97.769
-97.739
-97.653
-97.644
-98.95
-99.402
-99.891
-76.628
-76.387
-83.804
-84.125
-101.31
-101.33
-101.33
-72.347
-72.416
-72.194
-71.95
-72.105
-73.427
-73.453
-73.324
-73.363
-73.317
-73.362
-73.281
-73.407
-73.252
-73.321
-73.371
-73.374
-73.358
-73.326
-73.408
-73.303
-73.412
-73.396
-73.259
-73.246
-73.211
-73.171
-73.12
-73.146
-73.131
-73.21
-73.116
-73.193
-73.213
-73.174
-73.135
-73.07
-73.041
-73.268
-73.172
-82.512
-82.713
-82.873
-73.13
-73.099
-73.1
-73.056
-72.995
-73.106
-73.062
-73.046
-73.04
-73.082
-73.002
-73.016
-72.975
-72.952
-72.971
-72.928
-72.836
-72.878
-73.038
-72.98
-72.924
-72.879
-72.794
-73.035
-73.429
-72.91
-72.945
-72.847
-72.816
-72.794
-72.719
-72.76
-72.754
-72.649
-72.839
-72.63
-72.576
-72.544
-72.427
-72.464
-72.487
-72.369
-72.342
-72.317
-72.537
-72.588
-72.603
-72.695
-72.702
-72.316
-72.308
-85.146
-85.525
-85.707
-85.503
-87.122
-86.995
-87.184
-87.318
-87.011
-87.034
-114.66
-113.92
-113.79
-114.39
-114.17
-114.71
-114.78
-114.77
-79.199
-79.155
-79.035
-81.754
-81.905
-82.058
-81.962
-82.232
-79.429
-79.574
-79.386
-79.359
-79.089
-78.926
-78.893
-78.978
-77.588
-77.716
-76.01
-75.999
-77.556
-77.88
-77.706
-77.418
-93.241
-93.35
-93.616
-93.53
-93.445
-114.31
-114.52
-76.277
-77.304
-77.2
-77.325
-77.356
-77.503
-77.56
-77.42
-77.309
-77.378
-79.699
-79.803
-79.753
-79.808
-79.955
-76.638
-76.868
-76.707
-83.421
-79.485
-79.494
-79.582
-79.568
-79.801
-79.635
-79.943
-79.691
-79.758
-79.644
-79.736
-79.814
-79.759
-79.824
-79.764
-79.878
-79.811
-79.894
-79.951
-79.665
-79.682
-79.609
-78.074
-78.103
-78.096
-77.977
-76.188
-79.892
-79.986
-79.991
-80.008
-79.929
-77.851
-77.988
-82.187
-82.078
-78.293
-78.388
-79.266
-79.198
-79.169
-79.092
-78.979
-78.931
-79.081
-78.906
-78.953
-76.898
-80.779
-80.7
-80.923
-80.89
-80.854
-80.867
-80.891
-77.418
-77.527
-77.639
-116.88
-116.66
-116.56
-116.44
-116.93
-116.72
-116.97
-116.61
-116.78
-114.71
-114.24
-116.25
-116.67
-116.93
-116.54
-116.93
-116.72
-116.93
-114.41
-114.52
-113.9
-114.05
-114.24
-113.82
-112.01
-112.43
-111.9
-95.534
-95.603
-95.258
-95.441
-95.149
-95.309
-95.079
-71.58
-71.461
-71.637
-71.482
-71.602
-71.672
-71.746
-71.673
-71.77
-71.79
-71.534
-71.467
-71.521
-97.226
-97.548
-98.047
-98.092
-97.701
-99.62
-99.376
-99.356
-97.398
-97.57
-97.611
-98.392
-98.153
-102.38
-95.866
-96.256
-96.501
-97.224
-97.196
-97.105
-96.996
-96.968
-111.78
-111.37
-111
-111.81
-111.52
-112.05
-111.92
-111.93
-111.61
-110.58
-111.15
-112.25
-112.42
-111.45
-111.1
-111.1
-120.02
-119.8
-119.81
-119.87
-119.75
-119.75
-119.84
-119.95
-119.92
-119.89
-119.67
-119.77
-119.79
-119.64
-111.3
-110.72
-111.32
-110.06
-110.06
-118.1
-118.25
-118.82
-110.96
-111.27
-111.57
-111.6
-111.89
-112.23
-111.28
-110.91
-111.21
-111.03
-111.75
-110.82
-110.55
-111.92
-111.53
-111.1
-112.04
-111.8
-111.54
-111.36
-111.67
-85.324
-85.476
-85.481
-85.643
-85.342
-85.198
-85.684
-85.281
-85.62
-85.77
-85.253
-85.319
-85.357
-85.34
-85.629
-71.173
-71.122
-71.153
-71.179
-71.125
-71.247
-71.226
-71.283
-71.267
-71.299
-71.217
-71.305
-71.363
-71.433
-71.474
-71.334
-71.246
-71.216
-71.259
-71.192
-71.185
-71.104
-71.052
-71.083
-71.017
-71.016
-71.026
-71.002
-71.004
-70.953
-70.958
-70.933
-70.936
-70.814
-71.338
-71.357
-71.411
-71.054
-71.335
-70.199
-70.017
-69.977
-69.972
-70.061
-69.96
-70.069
-70.152
-70.071
-70.113
-70.136
-70.191
-70.171
-70.235
-70.196
-70.242
-70.295
-70.363
-70.308
-70.348
-70.417
-70.391
-70.436
-70.441
-70.491
-70.582
-70.477
-70.511
-70.616
-70.615
-70.538
-70.625
-70.627
-70.568
-111.23
-111.27
-111.64
-111.68
-111.61
-83.738
-83.809
-83.226
-83.501
-83.625
-84.018
-83.849
-83.618
-83.679
-83.694
-83.685
-83.459
-82.343
-82.07
-70.076
-113.14
-113.62
-82.59
-104.22
-83.01
-83.222
-83.328
-111.13
-110.92
-111.37
-111.18
-111.2
-111.22
-109.78
-83.763
-83.793
-83.585
-83.702
-83.835
-83.752
-83.57
-83.484
-83.394
-83.487
-83.326
-83.456
-83.59
-83.293
-83.661
-72.046
-71.92
-71.752
-71.816
-71.634
-71.532
-71.602
-71.531
-71.714
-72.08
-71.988
-71.935
-71.507
-71.614
-71.518
-71.578
-71.971
-71.631
-71.769
-71.75
-72.183
-71.968
-72.212
-71.786
-71.72
-71.801
-71.93
-71.905
-72.034
-72.003
-71.793
-72.107
-72.113
-72.201
-71.545
-72.219
-71.604
-72.167
-72.067
-71.859
-71.993
-72.034
-72.119
-71.681
-72.04
-71.667
-71.769
-71.837
-71.791
-71.918
-71.854
-71.831
-71.851
-111.72
-111.49
-112.05
-112.48
-92.863
-71.846
-71.897
-71.778
-71.787
-71.672
-71.81
-71.716
-71.697
-71.776
-71.846
-71.667
-71.685
-92.863
-93.101
-93.171
-93.273
-93.043
-93.063
-93.037
-93.144
-93.133
-93.082
-93.152
-93.194
-93.272
-93.295
-93.205
-93.138
-82.879
-83.01
-82.82
-82.708
-82.848
-84.946
-83.362
-83.429
-83.439
-83.364
-81.492
-81.403
-81.342
-81.212
-81.405
-96.27
-96.724
-96.301
-96.557
-95.45
-95.739
-96.967
-95.88
-113.85
-114.1
-113.98
-114.23
-114.22
-114.37
-113.88
-113.57
-113.52
-98.595
-99.221
-99.054
-91.093
-91.146
-91.203
-91.238
-96.796
-96.68
-96.54
-97.139
-96.894
-100.1
-99.99
-85.377
-86.238
-86.332
-85.923
-86.284
-86.267
-101.74
-87.758
-87.84
-87.764
-87.316
-87.443
-87.9
-88.027
-88.148
-101.84
-102.05
-101.81
-101.59
-97.135
-97.31
-97.243
-103.18
-103.89
-103.7
-103.58
-97.55
-97.765
-100.79
-100.06
-91.15
-97.167
-97.447
-97.306
-90.82
-91.054
-91.068
-92.768
-92.819
-92.633
-92.916
-93.352
-93.3
-88.267
-88.026
-88.101
-96.613
-96.84
-96.878
-96.71
-96.678
-96.617
-96.756
-96.875
-94.144
-94.388
-93.288
-100.74
-100.63
-93.839
-93.676
-93.85
-93.685
-94.067
-94.121
-94.001
-94.193
-93.918
-92.964
-92.938
-93.175
-108.39
-108.5
-108.58
-108.71
-93.151
-93.123
-93.091
-93.085
-93.047
-93.026
-93.006
-93.195
-93.16
-93.121
-93.166
-93.08
-93.17
-93.078
-93.135
-93.19
-87.807
-87.933
-88.041
-88.28
-88.121
-88.336
-87.831
-87.922
-87.83
-87.983
-87.884
-88.023
-88.124
-88.168
-88.131
-88.182
-88.25
-91.841
-91.715
-92.209
-92.128
-91.801
-91.686
-86.06
-86.071
-85.948
-85.927
-86.133
-84.497
-84.511
-84.457
-84.483
-84.533
-84.544
-84.488
-84.584
-84.606
-84.564
-85.883
-85.839
-91.233
-90.88
-91.14
-90.962
-91.242
-91.085
-91.257
-89.4
-89.206
-89.093
-88.964
-89.734
-89.738
-89.832
-89.057
-89.821
-89.556
-89.36
-89.312
-89.574
-89.65
-89.077
-89.035
-89.461
-89.531
-89.514
-89.462
-89.51
-89.395
-89.409
-89.378
-89.388
-89.314
-89.337
-89.312
-89.275
-89.294
-89.391
-89.579
-89.458
-89.637
-89.525
-89.21
-89.338
-89.187
-89.1
-88.12
-88.073
-88.04
-87.988
-88.043
-87.992
-87.944
-87.976
-88.035
-87.908
-87.885
-87.918
-87.934
-87.974
-88.042
-88.001
-87.897
-87.967
-87.934
-87.916
-88.013
-87.934
-87.926
-87.943
-87.903
-87.992
-87.941
-87.991
-88.043
-88.043
-87.874
-87.863
-88.748
-87.902
-88.049
-88
-88.012
-87.862
-96.899
-97.078
-97.275
-97.196
-97.962
-88.453
-88.315
-88.457
-88.528
-88.494
-88.35
-88.248
-88.381
-88.309
-84.89
-84.691
-84.766
-85.341
-85.233
-85.106
-97.894
-88.339
-88.4
-88.627
-88.548
-88.115
-88.201
-88.122
-84.94
-84.814
-94.492
-94.623
-94.677
-94.774
-94.583
-94.622
-94.566
-94.679
-94.857
-91.373
-91.296
-91.491
-91.358
-83.491
-83.759
-83.723
-83.963
-83.456
-96.104
-96.533
-96.668
-96.715
-96.853
-89.958
-90.077
-90.159
-90.274
-89.897
-90.342
-90.766
-90.857
-90.97
-91.104
-91.305
-99.099
-99.253
-98.99
-98.859
-98.64
-90.317
-90.228
-90.105
-86.346
-86.563
-87.119
-87.077
-87.072
-95.803
-95.721
-95.586
-95.828
-95.825
-95.766
-89.337
-89.219
-89.293
-89.021
-89.136
-89.487
-95.834
-87.791
-88.081
-88.176
-87.972
-87.792
-88.036
-88.02
-87.723
-87.595
-87.653
-87.808
-87.832
-87.916
-87.898
-85.543
-87.93
-85.65
-85.799
-85.672
-85.999
-85.974
-86.005
-85.841
-95.469
-95.49
-95.551
-95.167
-95.104
-90.032
-90.166
-114.8
-115.57
-115.83
-114.14
-116.11
-91.553
-91.49
-91.319
-91.455
-75.875
-76.173
-76.002
-75.993
-75.938
-75.869
-75.806
-75.819
-79.98
-79.565
-79.748
-79.78
-79.663
-94.253
-94.456
-94.402
-94.445
-94.449
-94.568
-94.583
-95.313
-95.054
-95.271
-94.453
-96.781
-96.774
-84.331
-96.79
-97.631
-97.687
-97.863
-97.943
-86.976
-86.896
-86.817
-86.763
-77.962
-77.866
-77.881
-77.916
-77.904
-77.803
-77.801
-77.866
-77.904
-85.704
-85.874
-85.889
-86.114
-85.994
-86.21
-86.193
-85.98
-83.733
-81.547
-81.475
-78.907
-78.96
-79.03
-78.91
-78.888
-78.64
-78.741
-78.699
-79.041
-84.539
-84.697
-84.442
-84.53
-86.257
-78.471
-78.505
-78.617
-78.634
-76.373
-76.295
-76.315
-76.341
-76.404
-76.436
-76.386
-77.315
-96.006
-95.807
-77.047
-76.701
-77.057
-88.381
-88.179
-88.257
-88.271
-76.753
-76.717
-80.334
-80.414
-80.531
-80.566
-80.453
-88.948
-88.798
-75.356
-75.535
-75.567
-75.55
-90.127
-90.033
-90.493
-90.631
-75.609
-75.625
-75.64
-75.769
-75.678
-75.737
-75.783
-75.815
-75.872
-75.662
-87.944
-88.36
-88.087
-88.277
-87.89
-88.158
-88.173
-87.699
-87.809
-88.041
-87.916
-80.011
-79.912
-79.849
-79.878
-79.704
-79.967
-80.055
-90.385
-89.974
-90.208
-89.959
-79.948
-79.918
-89.92
-89.25
-89.104
-89.199
-89.499
-89.562
-89.684
-89.817
-89.667
-90.257
-90.419
-77.576
-77.487
-90.294
-90.004
-90.629
-90.802
-90.536
-90.447
-90.269
-78.441
-78.66
-78.445
-78.775
-78.318
-78.499
-78.393
-78.202
-78.645
-78.527
-78.881
-78.58
-94.758
-94.452
-94.499
-94.728
-77.634
-77.705
-78.115
-78.042
-77.874
-77.93
-77.724
-77.994
-77.802
-77.779
-99.683
-78.813
-78.935
-79.101
-78.974
-79.081
-78.051
-77.676
-77.899
-77.862
-78.177
-79.273
-79.093
-76.629
-81.656
-81.806
-81.422
-76.542
-76.496
-76.497
-79.658
-79.523
-80.935
-76.239
-76.273
-76.216
-76.229
-76.38
-76.421
-96.771
-96.71
-76.771
-76.804
-79.522
-79.427
-79.525
-78.808
-78.557
-78.657
-78.596
-78.611
-78.41
-78.477
-78.696
-78.472
-78.333
-78.274
-78.176
-91.316
-90.909
-91.503
-91.203
-90.288
-90.278
-90.348
-90.399
-90.43
-90.348
-90.299
-90.299
-90.322
-90.388
-90.452
-90.363
-90.377
-90.475
-90.457
-90.536
-90.444
-90.379
-90.348
-90.418
-90.566
-90.545
-90.494
-90.379
-90.317
-90.412
-90.382
-90.626
-114.13
-99.621
-99.796
-114.93
-114.86
-114.63
-114.29
-114.37
-114.14
-116.75
-116.8
-116.9
-116.94
-116.74
-117.15
-115.6
-116.01
-97.444
-97.639
-97.847
-98.08
-111.13
-111.14
-111.24
-99.335
-99.359
-100.91
-101.35
-101.75
-96.447
-96.473
-96.63
[truncated: 18,936 more rows]
