# Supplementary material for: Separating Macroecological Pattern and Process: Comparing Ecological, Economic, and Geological Systems
Source: PLoS One. 2014 Nov 10;9(11):e112850. doi: 10.1371/journal.pone.0112850 (PMC4226609; doi:10.1371/journal.pone.0112850)
Supplement: Information S1 — Community matrices for each dataset and MATLAB code to replicate all analyses. (ZIP) [file pone.0112850.s001.zip › Supplementary Information/Output/agg/agg_result_all_richness.csv]

17
1
60
59
1
35
88
1
6
1
7
15
3
1
1
5
11
2
1
1
1
3
1
1
5
62
1
12
1
1
33
30
41
1
14
48
28
135
4
3
3
7
1
1
39
1
3
85
3
2
14
2
35
8
14
4
8
4
1
1
1
58
27
4
1
1
26
2
4
1
53
13
85
13
1
38
1
31
18
8
5
7
17
46
95
1
13
1
40
1
1
49
1
1
35
3
33
1
1
4
5
112
1
46
13
8
25
59
33
7
2
10
2
2
11
3
2
5
1
20
6
1
1
2
1
8
1
2
1
3
1
29
1
1
1
52
87
34
1
6
82
7
26
5
17
2
27
10
13
35
1
2
33
2
1
1
2
2
50
22
41
19
23
64
6
67
28
61
107
120
7
15
43
49
66
43
51
8
2
2
66
19
1
116
18
26
25
72
48
39
68
22
19
2
10
73
1
1
1
69
1
1
2
5
2
5
2
8
1
2
6
5
16
2
2
4
7
5
4
2
2
5
2
15
4
4
5
23
17
12
2
1
6
1
2
36
40
2
6
9
3
1
1
2
1
4
78
1
1
5
10
1
2
28
1
1
3
4
21
3
2
1
15
2
51
5
3
4
29
2
1
17
19
1
1
7
3
3
1
11
3
1
3
1
2
86
77
78
1
4
7
1
6
8
8
63
4
1
5
3
2
1
2
54
1
4
3
3
8
51
6
1
1
1
1
1
56
2
1
43
2
49
9
14
5
64
1
59
44
46
5
107
15
8
1
3
1
3
4
86
1
3
1
1
1
17
6
1
1
1
50
2
5
1
1
3
35
1
26
1
2
24
121
1
1
1
3
2
1
1
1
4
9
2
8
6
58
101
1
1
2
1
14
17
1
75
36
1
8
2
1
10
17
4
4
1
1
36
11
18
2
4
1
1
3
11
7
11
15
16
2
92
7
14
7
9
1
1
2
4
18
2
1
1
35
1
5
1
4
1
17
2
1
3
42
45
2
2
2
3
16
1
40
1
1
2
1
1
3
42
1
1
1
15
6
36
5
1
1
6
2
17
1
16
2
70
8
59
2
1
2
6
48
47
26
2
7
8
1
4
5
2
8
1
16
1
1
1
1
11
1
1
9
8
3
6
7
20
38
10
25
23
1
2
12
11
2
9
5
3
2
1
65
44
11
2
1
3
1
9
1
1
30
20
8
3
2
8
7
30
5
54
1
2
25
6
2
56
2
15
15
7
54
14
48
15
18
60
2
3
4
3
33
65
2
28
70
21
11
34
16
102
8
4
4
2
2
8
100
74
55
3
15
30
5
85
6
33
10
14
1
26
4
104
4
2
13
31
3
3
3
1
1
14
4
47
8
3
1
11
1
70
78
9
24
25
59
85
96
30
72
57
1
5
47
42
75
3
2
21
1
18
4
13
43
1
1
5
3
19
7
1
6
9
29
1
3
14
1
2
16
10
11
4
3
7
1
15
1
2
19
97
17
1
22
16
67
13
118
4
36
39
33
2
1
8
6
2
16
1
2
1
1
1
25
2
13
22
1
9
8
19
107
3
5
6
19
3
28
4
29
4
39
9
1
3
5
1
35
22
2
1
89
17
15
6
1
8
18
9
1
2
1
5
24
3
4
42
8
18
1
3
1
49
3
86
32
48
41
37
1
3
1
12
10
54
18
106
4
14
44
15
3
6
52
1
21
9
51
104
79
33
23
57
6
45
55
31
15
26
30
25
95
15
59
14
75
17
25
46
54
43
12
6
43
38
6
1
21
13
7
2
15
26
2
9
76
30
12
54
38
54
25
12
31
15
1
17
8
8
26
50
2
48
9
4
64
1
7
10
3
13
3
2
7
96
1
12
1
11
12
1
3
7
2
3
26
2
2
3
2
4
11
1
6
1
72
36
1
17
2
2
1
133
78
1
24
4
11
20
4
23
14
73
86
3
60
1
11
47
1
3
2
1
129
101
1
9
91
2
1
5
10
7
9
116
2
6
1
8
1
3
96
6
7
14
142
59
11
14
10
2
4
2
14
2
18
7
7
4
62
160
8
10
16
29
2
62
2
4
69
72
95
28
32
60
174
13
79
66
3
3
13
3
8
4
67
6
11
13
4
3
15
150
27
2
2
1
88
49
1
1
40
80
3
22
10
98
1
33
7
57
101
1
14
118
4
35
66
1
2
10
1
13
33
66
64
92
10
1
1
1
73
2
2
1
1
32
135
2
2
2
21
2
1
16
9
44
40
1
7
3
1
1
51
6
7
2
13
3
4
2
58
42
21
5
18
10
1
14
4
5
26
7
83
4
3
1
1
1
9
3
1
6
2
2
42
48
113
94
1
2
2
5
3
39
1
41
1
27
2
43
12
1
4
47
15
48
68
144
48
16
35
35
62
13
2
2
60
44
1
2
1
2
2
7
17
23
52
56
75
40
7
18
18
5
138
5
7
1
41
6
3
1
17
1
2
12
58
4
1
1
7
6
2
3
17
36
10
2
29
61
26
34
15
71
33
17
19
2
13
18
13
13
9
21
42
3
42
21
34
73
8
49
36
9
16
64
15
112
11
14
29
19
10
15
26
30
57
17
88
9
5
10
33
17
11
7
19
5
2
1
2
3
2
34
11
121
3
1
8
9
4
1
3
29
33
14
1
4
1
1
4
29
21
89
21
1
1
1
120
12
49
19
40
1
3
29
65
128
30
3
36
2
11
23
1
26
5
10
112
6
26
72
3
72
3
19
37
20
17
7
77
9
20
2
86
2
6
56
4
7
10
6
9
4
4
53
5
3
2
13
55
42
37
7
2
70
76
2
3
10
103
10
19
9
1
15
20
17
2
5
1
1
48
1
3
1
7
4
1
9
2
10
16
22
5
2
3
3
39
39
10
4
17
11
14
7
1
3
2
53
78
9
40
46
4
19
3
9
3
34
14
22
12
73
39
52
11
20
31
41
36
29
7
44
84
62
89
15
2
1
71
1
8
26
6
2
35
2
1
5
11
43
2
2
3
4
19
2
9
11
2
38
81
86
13
2
8
1
4
1
17
1
10
3
1
28
4
64
1
1
2
1
5
2
2
61
15
60
3
4
9
1
3
1
45
3
6
7
2
1
2
9
10
3
2
1
21
6
12
2
10
3
1
29
1
2
69
2
1
1
25
30
3
1
11
3
2
9
1
1
25
127
3
21
6
9
4
4
16
4
1
81
85
50
30
44
8
6
6
5
14
2
29
115
10
65
42
139
4
134
10
26
21
30
110
41
5
52
21
26
6
37
31
24
47
14
22
15
46
2
3
31
32
24
116
18
8
14
2
4
1
7
5
2
2
65
1
2
3
4
1
5
1
18
26
67
37
100
56
78
7
27
14
55
148
76
5
80
3
4
18
33
1
37
17
8
10
4
1
17
19
8
3
21
5
7
1
5
36
56
30
35
106
61
2
31
18
39
140
21
17
13
10
15
19
6
2
43
7
10
5
62
4
16
73
29
23
54
44
38
41
29
78
7
19
86
32
40
15
7
28
56
18
30
27
52
22
66
61
64
18
13
30
2
71
33
50
43
18
1
78
22
4
11
2
15
7
62
96
73
25
44
14
3
1
31
1
122
44
1
10
103
4
6
24
3
38
44
6
5
6
1
1
41
1
4
1
1
1
2
1
4
70
1
1
6
4
1
1
10
82
1
2
4
22
1
5
1
1
1
1
18
1
10
1
3
1
19
14
8
5
26
1
75
11
1
74
4
68
92
8
4
9
1
23
4
8
1
3
4
11
23
16
1
2
1
89
19
1
1
1
3
3
1
2
51
6
8
7
10
6
1
92
1
1
2
4
8
37
10
4
73
12
7
15
19
3
3
10
15
1
3
2
14
2
1
4
2
2
74
14
13
4
54
4
11
6
4
54
6
2
1
20
6
14
8
5
1
2
25
8
17
1
2
40
108
153
50
9
31
4
27
20
4
1
1
3
1
2
44
1
11
76
19
12
127
100
39
46
1
5
11
14
38
4
78
12
1
36
8
7
23
7
5
30
45
154
38
14
84
52
2
8
112
3
3
17
1
16
104
1
12
1
2
64
2
2
1
16
7
2
1
4
2
60
1
1
2
2
10
20
2
1
3
3
1
1
1
1
1
6
12
3
63
7
6
16
24
27
85
15
2
1
1
34
1
72
14
4
3
1
26
4
1
5
2
7
37
1
2
35
124
128
1
1
2
6
3
1
1
13
2
10
1
1
1
19
16
1
2
8
1
46
1
7
1
127
2
2
28
5
2
9
14
2
2
1
2
1
15
1
44
1
17
20
5
1
1
116
8
97
3
1
55
33
6
4
56
53
23
26
162
69
31
126
10
2
22
12
69
110
64
2
128
2
65
1
56
6
8
32
1
3
146
29
1
2
1
14
93
68
73
83
36
36
31
1
49
49
62
36
51
47
93
82
13
50
62
79
72
12
47
102
38
55
16
6
1
1
2
17
4
1
3
1
19
1
10
6
27
5
6
1
6
31
1
22
1
11
3
4
5
70
11
32
37
1
1
[truncated: 18,936 more rows]
