# Supplementary material for: Separating Macroecological Pattern and Process: Comparing Ecological, Economic, and Geological Systems
Source: PLoS One. 2014 Nov 10;9(11):e112850. doi: 10.1371/journal.pone.0112850 (PMC4226609; doi:10.1371/journal.pone.0112850)
Supplement: Information S1 — Community matrices for each dataset and MATLAB code to replicate all analyses. (ZIP) [file pone.0112850.s001.zip › Supplementary Information/Output/agg/agg_result_jaccarddistance_areascale.csv]

367.66
367.66
367.66
367.66
367.66
367.66
326.56
367.66
367.66
354.99
367.66
324.22
367.66
367.66
367.66
343.84
367.66
337.82
367.66
367.66
367.66
367.66
367.66
367.66
367.66
367.04
367.66
367.66
367.66
367.66
367.66
367.66
367.66
367.66
367.66
367.66
367.66
350.09
367.66
367.66
367.66
367.66
367.66
367.66
367.66
367.66
367.66
350.03
367.66
367.66
367.66
367.66
367.66
367.66
367.66
367.66
269.85
299.55
367.66
367.66
367.66
367.58
367.66
367.66
367.66
367.66
367.66
367.66
367.66
367.66
367.66
362.33
367.66
367.66
367.66
367.66
367.66
367.66
367.66
367.66
367.66
367.66
354.55
361.84
367.66
367.66
367.66
367.66
367.66
367.66
367.66
367.66
367.66
311.67
367.66
367.66
313.75
367.66
367.66
367.66
319.96
367.66
367.66
367.66
367.66
367.66
367.66
367.66
367.66
367.66
367.66
367.66
367.66
266.4
367.66
367.66
367.66
367.66
367.66
310.44
367.66
367.66
367.66
367.66
367.66
367.66
367.66
367.66
346.19
367.66
367.66
353.03
367.66
367.66
367.66
367.66
367.66
367.66
367.66
283.6
367.66
367.66
296.21
367.66
265.49
367.66
367.66
327.64
367.66
367.66
367.66
367.66
367.66
367.66
367.66
367.66
367.66
367.66
367.66
367.66
367.66
367.66
361.56
367.66
321.84
367.66
367.66
367.66
367.66
367.66
367.66
367.66
367.66
367.66
367.66
367.66
367.66
367.66
367.66
356.82
367.66
367.66
367.66
367.66
367.66
367.66
332.07
367.66
367.66
339.4
367.66
357.06
367.66
364.08
367.66
367.66
367.66
367.66
367.66
364.82
367.66
367.66
367.66
367.66
367.66
367.66
367.66
367.66
367.66
367.66
299.79
362.88
367.66
324.1
367.66
367.66
310.24
367.66
367.66
367.66
367.66
367.66
367.66
282.27
367.66
367.66
367.66
327.55
367.66
367.66
367.66
284.43
367.66
367.66
367.66
367.66
259.06
354.52
343.18
367.66
367.66
367.66
367.66
366.56
367.66
367.66
367.66
296.24
367.66
367.66
367.66
367.66
367.66
367.66
367.66
367.66
367.66
367.66
367.66
367.66
352.53
367.66
341.03
367.66
314.5
321.24
367.66
318.91
358.6
367.66
367.66
367.66
367.66
367.66
294.39
367.66
367.66
356.81
367.66
367.66
367.66
367.66
367.66
290.13
367.66
367.66
367.66
367.66
367.66
367.66
367.66
305.65
367.66
367.66
367.66
332.05
367.66
367.66
334.13
367.66
367.66
316.62
336.03
259.77
367.66
367.66
367.66
367.66
367.66
367.66
367.66
308.85
367.66
367.66
367.66
367.66
367.66
367.66
367.66
367.66
367.66
236.77
367.66
367.66
367.66
367.66
367.66
367.66
358.37
367.66
359.62
333.07
367.66
367.66
367.66
367.66
367.66
367.66
367.66
299.9
367.66
367.66
367.66
367.66
367.66
367.66
344.41
367.66
367.66
367.66
367.66
367.66
351.41
367.66
367.66
367.66
367.66
367.66
367.66
367.66
367.66
367.66
367.66
302.67
367.66
367.66
367.66
367.66
367.66
367.66
367.66
367.66
367.66
367.66
261.96
289.66
367.66
367.66
367.66
367.66
367.66
367.66
367.66
367.66
348.2
367.66
367.66
367.66
367.66
367.66
367.66
367.66
367.66
367.66
367.66
367.66
367.66
367.66
367.66
367.66
334.61
367.66
318.29
367.66
367.66
256.05
350.92
367.66
367.66
367.66
339.42
367.66
367.66
367.66
338.52
367.2
367.66
367.66
367.66
367.66
367.66
367.66
367.66
367.66
299.57
360.38
367.66
280.72
273.79
303.09
367.66
367.66
367.66
280.89
311.98
367.66
367.66
367.66
367.66
367.66
367.66
367.66
367.66
367.66
367.66
203.71
277.58
367.66
362.79
367.66
367.66
367.66
367.66
367.66
367.66
294
367.66
314.95
367.66
367.66
367.66
367.66
367.66
367.66
367.66
367.66
367.66
367.66
367.66
367.66
367.22
358.02
367.66
367.66
367.66
366.53
367.66
367.66
367.66
361.43
367.66
367.66
352.56
367.66
313.8
367.66
367.66
367.66
367.66
241.07
367.66
367.66
367.66
367.66
367.66
304.82
367.66
367.66
367.66
367.66
367.65
312.68
367.66
282.99
367.66
318.28
367.66
367.66
367.66
367.66
287.26
367.66
297.16
367.66
367.66
367.66
367.66
272.25
367.66
298.56
367.66
367.66
367.66
367.66
367.66
367.66
299.11
367.66
367.66
367.66
367.66
318.67
367.66
367.66
367.66
352.59
367.66
367.66
367.66
367.66
367.66
287.33
323.02
367.66
367.66
323.87
367.66
367.66
299.89
367.66
336.28
367.66
367.66
367.66
367.66
367.66
367.66
367.66
337.41
298.82
367.66
367.66
367.66
331.51
367.66
367.66
345.03
367.66
367.66
367.66
367.66
367.66
367.66
367.66
367.66
367.66
367.66
367.66
367.66
367.66
367.66
367.66
367.66
367.66
367.66
367.66
367.66
367.66
367.66
367.66
367.66
367.66
367.66
367.66
367.66
367.66
367.66
367.66
367.66
367.66
367.66
367.66
367.66
367.66
367.66
367.66
367.66
367.66
367.66
335.67
367.66
367.66
367.66
314.52
367.66
367.66
367.66
367.66
367.66
367.66
367.66
367.66
367.66
367.66
367.66
367.66
367.66
367.66
358.49
367.66
367.66
367.66
285.13
367.66
367.66
367.66
367.66
367.66
367.66
367.66
367.66
367.66
367.66
367.66
367.66
367.66
367.66
367.66
367.66
367.66
308.02
263.54
367.66
367.66
367.66
285.86
367.66
367.66
367.66
288.28
367.66
367.66
367.66
367.66
367.66
367.66
367.66
367.66
367.66
367.66
367.66
310.06
367.66
367.66
367.66
367.66
367.66
324.4
367.66
367.66
367.66
367.66
367.66
359.03
367.66
367.66
367.66
297.49
367.66
367.66
367.66
367.66
367.66
367.66
352.39
367.66
367.66
326.82
367.66
367.66
367.66
367.66
367.66
367.66
367.66
367.66
320.77
367.66
367.66
349.41
367.66
367.66
367.66
367.66
339.53
367.66
367.66
367.66
367.66
350.92
335.63
367.66
367.66
209.41
367.66
280.65
367.66
367.66
367.66
326.49
367.66
367.66
290.36
367.66
367.66
367.66
367.66
367.66
288.3
367.66
367.66
367.66
337.29
336.85
367.66
367.66
367.66
367.66
367.66
367.66
367.66
367.66
367.66
367.66
367.66
367.66
367.66
367.66
367.66
367.66
343.84
331.53
367.66
367.66
366.45
367.66
367.66
367.2
358.02
367.66
367.66
367.66
367.66
367.66
367.66
367.66
367.66
367.66
367.66
277.19
367.66
367.66
367.66
367.66
360.61
367.66
367.66
367.66
367.26
367.66
367.66
367.66
367.66
367.66
312.2
367.66
367.66
367.66
367.66
367.66
353.5
367.66
367.66
367.66
367.66
367.66
367.66
367.66
342.13
367.66
367.66
341.93
367.66
294.86
367.66
367.66
367.66
367.66
367.66
367.66
367.66
367.66
367.66
367.66
367.66
367.66
367.66
367.66
367.66
367.66
367.66
285.34
283.4
367.66
300.8
367.66
349.57
367.66
367.66
367.66
367.66
367.66
367.66
367.66
367.66
318.58
367.66
367.66
367.66
337.63
367.66
367.66
367.66
367.66
286.74
362.3
367.66
367.66
367.66
367.66
322.48
367.66
367.66
367.66
367.66
367.66
367.66
318.23
367.66
367.66
367.66
367.66
341.26
367.66
304.28
367.66
367.66
367.66
367.66
367.66
367.66
367.66
367.66
282.35
367.66
367.66
367.1
367.66
367.66
367.66
299.76
367.66
317.97
367.66
367.66
367.66
367.66
367.66
366.98
358.74
367.66
367.66
367.66
367.66
367.66
367.66
367.66
367.66
367.66
367.66
367.66
367.66
367.65
253.63
367.66
359.5
367.66
367.36
367.66
367.66
367.66
365.97
367.66
344.41
367.66
367.66
367.66
367.66
303.21
367.66
328.56
367.66
360.05
367.66
367.66
367.66
367.66
367.66
367.66
312.75
367.66
367.66
367.66
300.11
367.66
353.85
367.66
367.66
367.66
367.66
367.66
367.66
367.66
342.78
367.66
327.44
367.66
367.66
367.66
367.66
367.66
319.96
367.66
367.66
367.66
367.66
367.66
367.66
356.81
334.89
364.48
337.83
296.63
367.66
367.66
367.66
367.66
367.66
367.66
367.66
367.66
296.78
367.66
367.66
367.66
367.66
367.66
216.97
367.66
335.24
367.66
267.86
367.66
350.69
367.66
367.66
367.66
367.66
319.37
367.66
414.96
305.85
414.96
385.6
414.96
414.28
414.96
414.96
414.96
414.96
414.96
414.96
414.96
362.29
414.96
414.96
414.96
414.96
378.87
414.96
391.55
414.96
414.96
414.96
414.96
414.96
414.96
414.96
414.96
414.96
414.96
414.96
414.96
414.96
414.96
324.87
414.96
372.45
414.96
414.96
414.96
414.96
407.49
414.96
414.96
414.96
400.82
414.96
393.22
414.96
397.55
414.96
414.96
414.96
414.96
414.96
414.96
376.77
414.96
321.35
414.96
414.96
414.96
414.96
414.96
414.96
397.55
414.96
414.96
414.96
414.96
377.22
414.96
414.96
414.96
414.96
318.41
414.96
352.48
324.89
414.96
414.96
414.96
414.96
353.08
414.96
414.96
414.96
412.02
414.96
414.96
414.96
397.23
414.96
414.96
414.96
414.96
414.96
414.96
411.62
411.28
414.96
414.96
414.96
414.96
414.96
414.96
414.96
414.96
414.96
414.96
383.66
376.58
352.67
414.96
414.96
414.96
414.96
414.96
414.96
414.96
414.96
414.96
414.96
414.96
392.04
414.96
391.97
414.96
414.96
414.96
414.96
414.96
414.96
414.96
389.25
414.96
414.96
414.96
414.96
362.77
414.96
414.96
377.47
414.96
375.73
414.96
327.84
414.96
414.96
414.96
414.96
366.28
414.96
414.96
414.96
373.84
414.96
414.96
414.96
414.96
414.96
321.35
414.96
343.49
414.96
414.96
414.96
350.33
414.96
414.96
414.96
414.96
414.96
414.96
414.96
414.96
414.96
414.96
414.96
414.96
414.96
414.96
414.96
414.96
414.96
414.96
414.96
414.96
353.23
414.96
382.22
414.96
414.96
414.96
414.96
414.96
414.96
414.96
414.96
414.96
414.96
414.96
414.96
414.96
411.68
414.96
414.96
414.96
414.14
414.96
414.96
414.96
414.96
414.96
362.77
414.96
379.34
414.96
414.96
414.96
414.96
414.96
414.96
414.96
394.48
392.38
414.96
414.96
414.96
414.96
414.96
383.05
414.96
414.96
414.96
414.96
414.96
414.96
414.96
376.5
414.96
414.96
414.96
321.68
414.96
414.96
390.32
414.96
414.96
414.96
414.96
414.96
389.11
414.96
414.96
414.96
414.96
414.96
375.25
392.23
379.24
414.96
414.96
402.24
363.58
191.17
414.96
370.56
414.96
414.96
414.96
414.96
414.96
414.96
414.96
414.96
414.96
414.96
414.96
357.22
414.96
366.79
363.87
414.96
414.96
414.96
338.55
414.96
414.96
414.96
414.96
414.96
393.97
414.96
403.61
414.96
350.06
414.96
414.96
414.96
414.96
414.96
414.96
414.96
414.96
414.96
395.69
414.96
414.03
414.96
414.96
414.96
414.96
414.96
414.96
359.07
414.96
414.96
398.06
414.96
414.96
414.96
414.96
414.96
408.91
414.96
414.96
414.96
414.96
414.96
414.96
414.96
414.96
414.96
414.96
414.22
414.96
414.96
414.96
414.96
414.96
414.96
398.03
414.96
414.96
414.96
414.96
379.97
414.96
352.76
414.96
414.96
414.96
323.15
414.96
336.55
403.46
414.96
414.96
414.96
400.8
414.96
414.96
414.96
414.96
414.96
414.96
414.96
414.96
414.96
414.96
414.96
414.96
414.96
414.96
414.96
414.96
414.96
414.96
414.96
414.96
414.96
414.96
414.96
414.96
396.39
414.96
347.69
404.55
414.96
414.96
414.96
414.96
329.72
414.96
414.96
414.96
414.96
414.96
325.97
414.96
399.96
414.96
414.96
414.96
414.96
414.96
414.96
414.96
414.96
414.96
376.42
414.96
414.96
414.96
414.96
414.96
414.96
414.96
414.96
414.08
414.96
404.83
366.11
414.96
414.96
414.96
414.96
414.96
414.96
414.96
414.96
414.96
365
414.96
414.96
414.96
414.96
414.96
414.96
414.96
414.96
407.27
414.96
276.66
414.96
332.82
414.96
414.96
360.39
414.96
414.96
414.96
367.76
414.96
414.95
414.96
414.96
414.96
414.96
414.96
414.96
414.96
414.96
414.96
414.96
414.96
414.96
414.21
414.96
414.96
414.96
414.96
414.96
362.61
414.96
414.96
414.96
410.79
414.96
414.96
414.96
414.96
414.96
414.96
414.96
414.96
414.96
414.96
414.96
414.96
414.96
414.96
414.96
414.96
226.75
403.18
414.96
414.96
414.96
414.96
414.96
338.19
414.96
391.62
414.96
414.96
407.28
414.96
414.96
414.96
414.96
349.3
414.96
414.96
414.96
414.96
414.96
414.96
370.54
414.96
311.71
414.96
414.96
414.96
414.96
407.11
341.39
414.96
414.96
414.96
414.96
414.96
414.96
414.96
332.78
414.96
414.96
395.37
414.96
414.96
414.96
414.96
414.96
414.14
414.96
342.51
414.96
414.96
414.96
414.96
292.58
414.96
414.96
414.96
414.96
414.96
414.96
414.96
414.96
414.96
414.96
414.96
414.96
414.96
414.96
414.96
414.96
414.96
414.96
414.96
414.96
414.96
414.96
414.96
336.64
414.96
397.49
414.96
414.96
414.96
414.96
414.96
414.96
414.96
414.96
414.96
414.96
414.96
414.96
414.96
414.96
363.53
414.96
414.96
414.96
414.96
414.96
331.88
414.96
414.96
414.96
414.96
385.03
408.85
414.96
414.96
414.96
414.96
414.96
414.96
414.96
414.96
414.96
384.53
414.96
414.96
414.96
414.96
414.96
414.96
370.3
411.47
414.96
414.96
414.96
414.96
414.96
414.96
414.96
414.96
414.96
414.96
414.96
414.96
414.96
412.67
414.96
414.96
391.09
414.96
414.96
414.96
414.96
414.96
414.96
414.96
414.96
414.96
414.96
412.46
414.96
414.96
414.96
292.67
414.96
414.96
414.96
414.96
414.96
414.96
350.7
387.79
414.96
414.96
392.36
414.96
386
411.76
414.96
414.96
414.96
414.96
414.96
414.96
414.96
414.96
414.96
414.96
414.96
414.96
414.96
414.96
414.96
383.27
414.96
314.46
414.96
414.96
414.96
414.96
400.6
383.61
414.96
327.44
414.96
414.96
393.07
414.96
411.87
414.96
414.96
414.96
414.96
414.96
414.96
414.96
414.96
414.96
414.96
386.31
414.96
414.96
414.96
414.96
414.96
414.8
325.55
414.96
387.82
414.96
414.96
414.96
414.96
414.96
414.96
414.96
327.26
414.96
414.96
414.96
414.96
414.96
401.75
414.96
414.96
414.96
414.96
360.18
414.96
414.96
400.15
414.96
414.96
414.96
414.96
414.96
414.96
414.96
414.96
414.96
363.28
414.96
414.96
414.96
414.96
414.96
414.96
414.8
336.88
414.96
414.96
414.96
414.96
414.96
414.96
414.96
414.96
389.44
414.96
347.43
414.96
414.96
414.96
268.03
414.96
341.14
414.96
414.96
414.96
414.96
414.96
363.1
354.62
414.96
414.96
414.96
414.96
414.96
414.96
414.96
414.96
259.26
414.96
414.96
383.62
414.96
414.96
414.94
353.74
414.96
414.96
387.42
414.96
414.96
414.96
414.96
414.96
414.96
414.96
414.96
414.96
366.81
414.96
414.96
414.96
369.83
407.2
414.96
414.96
414.96
414.96
341.35
414.96
414.96
414.96
414.96
414.96
407.49
414.96
360.99
414.96
414.96
390.7
414.89
414.96
414.96
353.08
414.96
414.96
394.1
414.96
354.62
414.96
414.96
414.96
414.96
414.96
414.96
414.96
338.78
392.21
414.96
414.96
377.11
414.96
409.36
346.35
414.96
414.96
414.96
331.25
414.96
414.96
414.96
414.96
414.96
414.96
414.96
414.96
414.96
414.96
355.31
414.96
414.96
414.96
385.86
414.96
397.13
414.96
414.96
356.43
414.96
414.96
414.96
401.75
414.96
414.96
414.96
414.96
414.96
414.96
414.96
414.96
414.96
356.6
414.96
414.96
414.96
414.96
364.56
414.96
414.96
414.96
414.96
414.96
414.96
414.96
414.96
414.96
414.96
414.96
414.96
414.96
414.96
414.96
414.96
356.28
414.96
414.96
414.96
414.96
414.96
414.96
414.96
414.96
414.96
414.96
414.96
414.96
352.76
414.96
414.96
414.96
414.96
414.96
327.8
414.96
414.96
414.96
414.96
414.96
414.96
414.96
414.96
414.96
414.96
414.96
414.96
401.24
414.96
376.67
414.96
414.96
414.96
414.96
362.29
414.96
414.96
414.96
414.96
414.96
414.96
414.96
414.96
414.96
403.46
414.96
414.96
414.96
414.96
414.96
357.22
414.96
414.96
350.21
414.96
414.96
414.96
414.96
325.98
414.96
414.96
414.96
414.96
414.96
324.27
404.46
414.96
414.96
414.96
414.96
414.96
414.96
337.72
414.96
328.18
414.96
414.96
[truncated: 98,000 more rows]
