# Supplementary material for: Separating Macroecological Pattern and Process: Comparing Ecological, Economic, and Geological Systems
Source: PLoS One. 2014 Nov 10;9(11):e112850. doi: 10.1371/journal.pone.0112850 (PMC4226609; doi:10.1371/journal.pone.0112850)
Supplement: Information S1 — Community matrices for each dataset and MATLAB code to replicate all analyses. (ZIP) [file pone.0112850.s001.zip › Supplementary Information/Output/agg/agg_result_jaccarddistance_distance.csv]

1058
1142.6
1179.1
1960.9
173.38
2718.5
1271.9
1646.6
506.99
4386.6
842.16
2180.9
2382.6
1561
68.824
212.17
972.94
1422.6
812.9
2003.5
1460.8
1268.4
505.95
1371.5
1546.7
917.88
1511.7
1161.3
2732.4
786.18
534.6
648.31
2297.3
1620.1
1493.8
1100.3
1107.3
501.53
2440.2
1232.4
1333.5
2491.3
1325.7
2734.8
2522.6
664.14
522.93
1032.6
1973
152.43
1445.1
2386.6
598.66
601.64
170.54
276.82
773.44
968.46
965.22
4075.5
1978.8
259.8
988.05
867.84
1423.1
1458.5
2708.5
1159.1
3205.8
3563.1
2451.3
2132.4
786.24
2019.7
809.55
1286.6
926.19
2454
2565.6
432.2
2938.7
2617.2
551.47
787.87
1507.3
3709.2
1680.9
722.9
1145.8
2170.4
1339.6
690.08
1148.3
1562.3
1400.4
285.6
518.92
597.89
1246.9
2266.5
2914.4
1882.4
4034.3
1086.6
3253.8
1038.7
2086.7
816.31
1896.9
1157.1
2606.8
709.02
102.78
3808.4
249.9
1152.1
469.62
1485.7
3226.4
2800.5
636.96
1354
2617.7
1707.4
538.32
355.13
2710.2
1335.2
978.15
1475.2
3135.8
973.22
976.52
3109.8
1625.6
3434.9
3152.9
1221.2
2630.7
2387.2
760.74
1623.3
1144.2
201.12
1561.9
4136.1
317.12
3284.7
3141.9
429.07
1745.2
469.26
920.35
2687.3
2696.5
2730.1
1012.5
2071.6
1111.7
405.64
1387.7
2570.4
922.65
211.61
2931.6
174.77
1253.1
292.79
1018.5
514.29
1740.1
1511.7
1127.7
557.82
2321.4
1359.6
790.75
716.77
1144
2576.6
1409.1
1550.7
2407.1
1428.2
2711.4
787.61
1624
1812.4
1862.4
1775.6
1713.3
2466.1
1726.5
277.67
1383.3
262.21
1998.4
1063.1
255.37
1122.4
2115.3
1567.8
1188.1
3417.4
1765.4
1558.8
3356.6
3048.9
3130.5
885.59
839.63
1140
2439.4
1009.6
707.56
464.97
1460.5
1032.7
3013.9
367.46
1576.2
883.2
668.43
3096.8
2950.3
1320.1
171.98
2852.2
978.54
1561
111.42
3429.3
1665.3
1783.3
916.1
3523.1
2971.2
1865.7
739.16
4218.9
1313
635.78
1409.9
711.06
361.5
368.58
2072.9
1165.9
2145.8
1263.9
3330.2
1658.3
706.1
1890
1359.1
267.05
1853.3
1473.4
2533.3
457.75
2685.9
491.3
1858.5
1101.3
1133.7
2801.3
371.34
1041.8
925.6
1847.3
1713.4
3900.8
2638.9
258.59
1210.2
1534
3902.6
1689.4
1272.1
2102.8
1090.4
427.74
717.58
662.78
1156.2
1973.7
407.25
1802.3
1855.1
1977.6
1667.3
1823.2
998.25
694.64
388.61
2550.4
172.87
3722.3
3370.1
602.15
1331.1
497.55
777.95
4033.9
1919.2
2511.2
611.75
2263.7
633.11
2753.9
2920.2
534.32
1720.6
1883.3
1145.1
1728.5
1432.1
4079.5
493.62
305.67
907.86
64.669
704.17
2216
631.76
3260.3
2274.6
1435.8
2037.4
552.22
1649.8
453.18
436.78
2685.9
1621.2
1399.9
426.57
2741.6
271.07
1674
3281
2017.1
900.63
1395.6
1601.3
990.77
3463.4
1503
315.52
1540.5
1537.5
475.09
1772.6
2662.9
737.4
978.97
2474.7
2038.7
2218.7
1184.7
1752.1
514.14
846.3
1520.7
733.02
1283.8
1118.6
520.32
1879.8
1343.7
566.17
305.71
50.714
1321.1
3040
90.279
1142.6
1204.1
2075.6
1600.1
648.02
995.9
684.63
795.66
4025.1
530.27
1835.6
991.91
1499.7
1454.1
657.78
772.03
3329.8
1060.4
1007.3
791.35
3838.7
807.73
1322.9
1005.3
1469
2140.8
2070.9
125.23
2434.6
435
1990.1
2881.7
1325.6
372.21
2409.9
1194.5
694.56
1368.6
1826
2201.5
193.88
879.3
2267.3
523.72
1121.4
443.92
1555.7
1526.4
1655.3
1110.8
1345.6
1812.5
788.85
245.79
1090.5
3108.4
576.65
2093.6
1034
984.85
3832.6
414.28
1383.2
675.9
1258.8
1344.3
846.04
3768.8
439.86
4216
4146.1
413.61
1618
3507.5
2103.2
1573.5
3334.1
3134.7
1554.5
96.849
3835
145.87
1280.9
550.16
905.29
999.85
3153.1
1664.6
3767.4
3074.5
400.65
191.1
2038.4
783.01
363.42
1597.2
1822
987.75
668.15
4226.2
2750.8
2762.1
502.59
2151.1
920.88
967.37
2272.6
1301
546.7
519.99
1614.3
1335.1
1400
1003
2848.4
2154.7
1238.1
653.57
924.97
4209.1
2352.6
1452.2
843.11
1908.6
765.8
1835.8
587.97
2708
3010.9
909.76
414.5
3578.5
1277.1
1490.3
1721.8
1094.8
374.19
3722.7
3139.8
2230.9
1245.8
1635.5
721.44
2321.9
888.91
271.42
1224
2530.1
570.43
1484.1
1009.6
1433.4
3418.4
800.83
573.19
1549.5
1217.1
2727.9
1107.9
1035.2
2996.7
2149.8
1931
206.73
397.2
2920.1
2880.4
347.41
1274.4
1478.9
1544.1
776.54
2419
2381.6
3610.1
783.73
1188.4
1425.1
2380.4
858.66
3108.8
962.56
2509.7
749.52
3708.7
1200
1583.5
1387.6
3304.3
395.47
1428
1550.3
3072.7
626.56
2352.9
2271.6
1760.8
1212.6
2255.2
1380.7
597.17
1086.7
217.36
1701.3
3326.4
1635.1
634.89
1747.2
817.99
1114.7
2991.6
1991
1797.4
944.47
2050.3
1063.4
2649.5
3353.9
1121.9
994.76
888.66
2092
2198.6
1956.2
500.97
1204.7
1113.8
1022.3
2832.3
167.62
1989.6
2027.9
2225.1
985.4
1286.5
1105.5
2114.2
3552.4
2391.3
478.72
2069.8
2204.3
530.73
1991.3
2563.6
1342.3
1592.2
1160.4
450
1351.3
170.26
1349.8
1416.2
1855.1
1585.7
1059.8
4275.1
3000.1
693.94
2518.8
2373.1
465.83
3009.2
3911.9
2950.9
161.48
700.05
2676.4
1119.3
890.19
2190.2
1666.9
1779.1
3677
1229.3
3218.7
582.16
188.64
3291.4
658.83
939.49
1661.7
1427.4
3994.7
964.57
2223
1576
1027.5
1072.8
1544.4
522.86
594.34
1166.7
1353.2
478.23
459.9
4046.7
2737.5
3826.7
475.34
838.77
1809.1
1427.2
4053.3
1424.1
2960.7
2454.3
1118.3
2503.8
66.956
3078.2
855.13
3954.8
740.75
975.78
1484.6
570.02
2421.2
904.4
289.93
246.47
1230.4
3049.6
1465.7
385.04
1396.6
2146.9
1768.1
1199.2
558.82
1663.5
763.88
746.55
1155.4
1516.9
2044.7
375.1
1978.9
4286.1
818.48
1287.1
1709.8
129.83
73.979
633.9
588.08
1930.2
840.05
586.29
2900
1916.5
2377.9
694.58
1510.3
2033.7
2268.7
796.2
2329.9
766.59
1002.8
809.11
1288.1
338.05
3140.2
2828.1
346.41
2483.2
239.38
1685.4
2838.5
3052.8
863.95
1543.4
1685.1
1004.9
3754
145.62
1912.2
834.16
1911.9
3486.4
1960.6
1725.1
998.82
1823.7
1170.4
3360.1
2098.7
1344.7
1637.5
1353.8
1336.7
4140.9
1226.2
1631.1
1786.6
1245.5
798.7
1720.6
696.88
993.28
885.29
2365
3856.6
3326.7
1898
1293.6
1544
630.7
818.16
556.45
363.15
283.47
3085
1171.7
1745.2
835.26
769.25
1432.5
3591.6
1508.1
791.48
460.51
3613.5
3698.4
735.11
1194
2073.1
854.38
1167.9
2219.6
3237.4
523.09
3564.4
366.57
1556.8
872.91
1280.3
781.28
1476.7
716.19
2717.3
2330.8
1258.4
2559.4
3983.3
1937.4
1299.6
2075.6
397.86
759.11
1842.6
2490.1
2829.1
1733.2
1990.9
800.6
280.89
918.48
1271.3
2349.6
528.7
1742.8
4121.6
2387.7
540.57
3689.2
1352.9
539.27
1140.6
1276.1
1826.9
316.17
2069.3
3052.3
1390.1
3753.8
2144.5
3635.5
4115
1829.5
2060.9
1845.4
1153
220.01
542.41
2346.4
651.25
2765.6
1077.5
847.69
2785.1
1207.1
2572.6
2811.1
1738.8
1129.6
826.31
329.05
3475.4
1581.7
611.41
1243.2
1105.4
2939.6
1198
1040.3
2044.2
1203.1
535.97
1327.5
1976
743.05
1311.4
833.37
856.66
806.54
2318.9
900.8
1629.6
2505.1
1443.2
162.41
2095.9
2560
2893.6
2463.7
705.6
436.13
1829
783.87
1958.7
2837.4
584.9
2608.6
1094.3
629.93
933.72
616.23
782.54
503.53
1942.5
484.91
432.2
1669.3
585.99
688.75
1308.4
3315.7
2525.9
407.36
1524
247.65
1032.7
4269.9
2091.4
248.64
2463.5
1099.7
3822.8
1193.2
766.16
223.92
2447.7
1828.3
797.54
882.59
760.17
2269
1123.2
2552
1826.2
852.25
997.69
2459.7
1134.4
2958.2
1006.2
453.42
3968.3
1673.4
657.22
1350.4
1333.3
1881.2
310.61
1749.9
191.39
1316.2
690.27
1153.7
1536.9
1353.2
2458.8
299.88
1127.4
1727.7
954.02
1522.8
1348.9
994.87
1746.9
3164
896.68
2860.1
586.68
1634.7
2045.6
1172.2
2463.1
1585.3
1059.7
1271.6
1423.8
319.18
3830.3
617.02
341.18
452.43
806.62
1468.4
268.45
657.48
371.46
2162.4
1293.4
1642.5
1152.9
401.58
2245.4
470.33
1454.6
275.05
685.64
151.38
1220.8
376.97
1435.8
999.63
1008.6
1219.5
2912.5
1507.3
2950.8
509.64
1344.9
810.88
1528.1
2677
1680.1
1167.9
725.28
443.02
1016.6
1319.1
2902.8
394.53
498.77
1233.6
1626.7
1611.6
1168.1
975.01
888.49
3299.5
101.58
1673.4
330.55
874.49
869.72
2146.6
882.99
735.66
2347.4
656.1
1106.9
1032.2
664.64
994.22
960.36
961.1
849.14
4093.4
1038.8
460.73
3179.9
1013
2838.5
791.44
482.96
1913
1248.7
1022.2
942.08
2421
1021.9
2174
1212.1
1149
647.75
1393.1
769.11
831.38
1118.2
2186.3
1176
3602.7
1059.3
1450.7
222.86
1061.3
921.19
4136.9
1524.5
1358
1137.6
1218.4
1559.6
636.44
156.49
1367.7
3506.3
1186.3
3346
810.79
888.38
2051.3
1056
2334.8
3112.7
2075
1282.3
684.62
3090.4
348.16
345.95
3247.9
756.13
504.1
1128.9
2280.7
3690.6
542.64
1132.7
982.72
1895.4
1640.9
1310
715.07
2490.9
1432.2
1365.9
3084.8
871.95
998
1680
725.38
3029.1
1214.4
864.29
699.03
752.94
646
1559.9
1073.9
533.52
566.87
1511.3
824.5
2794.4
4166.3
3718.7
129.82
1618.2
1945.3
770.85
1082
1341.1
1424.6
1090.8
51.394
3119.8
1430.2
296.01
1532.3
2181.3
1355.4
2130.8
3481.9
1709.6
1004.3
940.91
526.28
3157.3
1727.2
1198.8
2907.5
2223.5
598.89
2220.3
141.85
2016.3
706.38
1192.5
653.93
1450
2001.1
1511.9
556.22
404.24
1777.9
1523
1432.1
925.99
1399.8
380.85
2827.8
1449.6
833.96
1628.2
2608.9
1656.3
476
3482
1297.6
1673.5
412.37
2597.6
351.78
2586.5
911.27
1753.7
612.88
848.46
2512.2
1296.5
540.17
376.04
1712.1
1657.7
502.23
2266.8
1115.6
2650
1029.2
1205.4
224.03
1630.6
1165.6
845.83
2178
969.15
2800.1
1366.9
304.2
803.75
443.67
497.09
739.26
1570.1
2973.2
1185.2
1123.8
1786.8
2639.1
953.86
1070.5
3353.7
1597.5
842.62
1523.5
2744.3
2402.4
1420.6
596
1179.3
909.91
1139
1120.7
3530.6
3316.5
2161.1
3039.9
216.22
1283.1
659.88
1090.9
1826.3
364.9
2028.8
641.91
893.52
887.19
2338.1
935.54
671.44
800.95
3348.1
430.51
260.1
568.63
1684.7
497.58
900.02
2355.5
664.52
2577.3
1445.6
1117.7
784.09
592.61
1996
1289.5
2179.4
908.96
178.32
694.49
3127.4
1507.7
2990.7
613.74
1597.1
1054.1
859.94
908.58
924.62
1629.7
1699
388.11
3906.7
36.612
1209.8
3243.5
2620.7
314.6
1948.5
206.72
341.83
4130.3
558.19
3893.6
1355.4
946.1
1404.9
470.42
902.48
2573.9
1609.9
855.61
1838.4
757.87
1932.9
1598.3
3042.6
2075.9
2803.6
886.15
454.96
2936.6
792.34
1183.6
1565.6
821.62
2665.7
1397
1760.5
619.45
639.79
2078.3
421.83
564.2
3092.2
1186.4
476.1
1958.1
537.9
403.85
893.57
596.88
3270.3
868.11
1609.4
2717.5
1117.9
1223
2418.7
2631.8
1401.2
1241.5
560.43
3413.4
2474.6
2356.5
469.57
1002.3
807.17
920.22
2313.9
1119.9
2784.2
1405.6
2838.5
518.24
1458.9
1045.6
1914
1344
1315.5
2142.7
685.16
3930.4
312.99
959.76
441.9
3500
1783.9
773.97
842.25
461.14
854.61
2324.7
861.11
634.39
815.12
1649.2
433.18
819.67
1829.9
2257.6
1325.9
582.88
2497.3
4134
3354.1
981.07
86.495
2583.1
2248.6
2301.3
1367.4
983.53
1800.7
1138.6
2993.8
3102.5
371.88
2384.7
3700.7
4194.5
937.73
1667.8
1597.9
1098.1
1015.5
2448.5
2655.7
2052.7
1469.9
1422.4
1030.1
1694.3
1093.6
1140.3
1191.4
1853.5
1708.5
916.38
1748.4
306.43
4000
3398.5
1591.4
1946
746.54
828.27
1574
879.64
1299.5
2260.9
1871.5
88.399
1060.9
771.13
1615.2
767.97
520.24
970.9
1540.8
952.28
1483
267.32
1185.1
611.25
1800
2132.4
2157.8
2193.3
2844.4
1189.1
242.58
2676.8
2185.2
2176
1714
2749.7
2794.1
2345.9
11.455
1606.3
1382.1
942.2
1579.3
2607.2
1892.9
1077.6
3359.9
328.22
1676.4
1295.8
2076.9
1899.4
2691.4
674.36
2344.3
3895.9
2218.4
969.35
1575.4
3263.8
1817.6
1358.6
1325.9
1061
1300.1
720.17
532.5
1455.1
1824.2
982.35
3584.9
434.03
1424.7
1859.1
1336.4
1645.5
3108
4334.1
2697.4
1259.5
1350.5
1814
2409.8
2031.5
193.73
1720.8
660.98
2929
735.32
2932.3
785.56
3894
1229.5
642.33
2142.6
1459.6
698.99
3688.3
1163
1485
1285.6
1903.7
3940
1281.2
2537.9
989.53
713.97
2231.7
1229.9
2184.5
3017.1
1372.6
1137.5
1548.3
440.07
912.8
1220
917.59
3032.1
1511
3109.2
1333.5
1077.1
1880.5
1436.9
812.02
1832.9
3804.6
1369.6
1568.5
1749.6
3041
1607.8
684.62
2147.5
3351.4
1643.9
1433.4
959.65
736.14
1066.5
1141.7
1487
3109.1
461.06
1010.5
517.05
3026.8
1279.1
3379.2
246.5
642.28
683.59
117.06
1375.5
667.6
1543
2585.9
920.35
1366
2073.6
473.47
2380.8
3082.9
453.5
901.88
1754.1
1889.3
480.13
1443.3
1036.6
684.24
1576.7
2419.2
3952.6
963.4
1381.1
102.41
184.26
396.08
2369.6
1954.9
3463.7
2928.5
1865.9
1119.8
1720.7
505.73
1272.7
847
79.41
1661.8
1091.8
1563.9
251.09
1250.5
1016.9
1121.7
26.76
1081.6
465.13
1815.2
2242.6
809.61
3840.5
714.3
1678
202.29
1490.2
287.42
2230.3
1901
1506.5
132.73
1594.1
1647.7
753.04
753.5
1152.7
3586
1062.2
1732.1
1032.7
447.81
334.41
2688.3
1386.6
3816
2971.1
621.04
978.82
2358.1
1298.9
3895.5
1684.6
3857.6
1080.6
1959.7
2945.7
1569.5
1364
1452.4
2768.2
1858.6
2847.4
2742.1
2396.6
1587.5
2585.9
1426.5
932.32
648.41
154.11
958.49
549.55
2819
1537
184.33
1873.2
291.09
1128
1819.8
957.27
936.96
1897.4
1523.6
1920.9
2132.6
3875.3
227.07
3565.9
667.87
702.87
2931.4
2963
1817.4
743.26
997.28
1147.6
1083.5
1016.9
2323.5
3305.9
1682.5
1379.7
1361.3
860.06
1355.8
825.96
1724.8
1131.1
1939.7
1011.1
2668.8
198.67
1554.9
1408.4
416.5
1723.1
3059.4
529.22
527.73
494.19
1120.8
3107.2
1792.8
621.69
1661.3
477.19
3194.6
2191.3
708.85
2104.1
856.54
2173.1
918.4
1024.7
647.34
3334.3
1217.3
2333.8
931.69
1909
2476.5
779.43
1974.3
1662.9
805.62
619.44
428.27
1160.1
369.08
2920.1
750.08
2311.8
1104.2
2286.1
1308.4
253.54
2185.2
1267.3
813.57
982.15
1591.3
871.36
1366.4
1414.6
3970.8
3850.4
700.19
1734.2
61.469
996.72
1433
3838.1
2828.7
2584
29.873
597.45
184.77
884.86
1243.5
2723.8
1045.7
1217.3
1336.3
2488.7
1381.7
736.35
629.87
907.64
1024.9
1382.6
910.63
1619.3
3139.4
4101.1
941.53
1480.6
1822.6
1116.3
3776.7
307.29
2195.7
2210.3
3425
769.03
2935.7
4237.8
3170.8
2685.9
3002
1506.1
3899.5
596.02
1257.5
811.75
790.9
180.63
1655.6
3433.7
809.81
1363.2
3077.2
1074.7
619.76
253.64
854.08
741.25
2300.2
3901
279.06
3266.1
1505.3
2389.6
1379.2
800.13
1795.6
1586.5
1446.8
1225.4
981.32
1485
161.36
581.27
3814
1268.8
959.81
70.448
1818.6
939.19
1546.6
1299.6
1186.3
4215.3
1591.4
1773.5
3835.1
3195.5
169.26
1550.9
2804.2
2514.9
1037.1
225.49
1509.4
1140.9
1756.7
1162.9
1371.3
467.02
1685.5
224.99
1579.4
3082.6
1911.8
3804.8
946.11
1610.7
2969
2567.4
1504.2
2000.8
4006.8
1356.4
776.91
431.58
758.26
1288.7
929.56
2526
990.91
1015.7
2954.3
602.95
29.026
2122.7
1349.7
1212.7
878.59
969.09
3024.6
3548.6
2021.2
653.28
1248.7
1296.1
1931.4
1634.9
3751.8
3049.7
408.93
2612.6
747.49
1399.1
2474.4
1418.2
841.06
3420.7
1278.6
1023.8
105.86
2231.7
1846.9
664.91
2747.7
1418.4
1269.5
2269.9
412.28
995.41
842.7
570.7
1548.2
1202.1
2750.2
801.86
1385.4
2634.2
2094.2
526.07
975.69
4149.9
868.67
3418.4
729.35
3077.2
489.54
929.45
606.75
2436.2
890.47
283.43
646.04
1005.2
882.92
999.38
2984.5
1793.2
966.21
454.28
872.16
2212
470.53
2750.2
1681
1086.4
3681.6
1397.6
2325.6
760.12
609.48
1358.1
731.27
27.633
[truncated: 98,000 more rows]
