# Supplementary material for: Separating Macroecological Pattern and Process: Comparing Ecological, Economic, and Geological Systems
Source: PLoS One. 2014 Nov 10;9(11):e112850. doi: 10.1371/journal.pone.0112850 (PMC4226609; doi:10.1371/journal.pone.0112850)
Supplement: Information S1 — Community matrices for each dataset and MATLAB code to replicate all analyses. (ZIP) [file pone.0112850.s001.zip › Supplementary Information/Output/agg/agg_result_jaccarddistance_jaccard.csv]

0.015385
0
0.064516
0.12217
0.0042194
0
0.17619
0.063158
0.22222
0.53448
0.041667
0.015152
0.0050505
0.1875
0.091743
0.52133
0.10204
0
0.03681
0.009009
0.025
0.0054054
0.19231
0
0.14634
0.035714
0.021739
0.005291
0.055556
0.16667
0.012048
0.61379
0
0.012987
0.034483
0
0.0070922
0.018868
0.025316
0.010989
0
0.0082988
0.0042017
0.20675
0.5193
0.086957
0.093023
0.071006
0
0.091787
0.071429
0.012821
0
0.0054945
0.0081967
0.18257
0.18182
0.05625
0.1875
0.1145
0.06422
0.10152
0.019608
0
0.010417
0.21477
0
0.13861
0.017544
0.21429
0.0096618
0.10526
0.010582
0.06
0
0.1875
0.016807
0.046875
0
0
0.055944
0.13793
0.44444
0.173
0.25954
0.0060976
0.20253
0.13235
0
0.30159
0.043478
0.04
0.020325
0.018405
0.38503
0.2973
0.044944
0
0
0.38636
0.016
0.16667
0.35514
0.21875
0
0.012987
0.1
0
0
0.175
0
0.17857
0.11765
0.41379
0.27273
0
0.0048309
0.011111
0.028436
0.18662
0.013605
0.095785
0.005102
0.0043668
0.069444
0.11111
0
0.39617
0.064103
0.26877
0.0090498
0.010811
0.02027
0.16667
0.0085837
0.4502
0.01626
0.20961
0.1716
0
0.0097561
0.12371
0.0041841
0.20968
0
0.50916
0.10345
0
0.090909
0.125
0.1
0.012346
0.052083
0
0.076923
0
0.026667
0.072398
0.043321
0.011494
0
0.18121
0
0
0.0078431
0.09434
0.22222
0.04955
0
0.14894
0.51111
0.071429
0.047619
0.04
0.125
0.057143
0
0
0.37329
0.072289
0
0
0.13433
0.29268
0.021834
0
0.0093458
0
0.0040984
0.096447
0
0.30935
0.0090909
0.40116
0.084746
0.012
0.22564
0.5316
0.014286
0.5
0.058824
0.55634
0.28879
0.16667
0.010204
0.017857
0
0.20853
0
0.033898
0.086957
0.0055556
0.0071942
0.041451
0.26087
0.014286
0.29528
0
0
0.026316
0.0086207
0.27686
0.12903
0.33333
0.034682
0
0.607
0.16071
0.24409
0
0.090909
0.38672
0.0093458
0.0625
0
0
0.035714
0.40678
0.045685
0
0.48855
0.27072
0.17391
0.37024
0
0.2
0.013514
0.32178
0.0069444
0.043478
0
0
0
0.014286
0.30769
0.010417
0.04
0
0
0.44242
0
0.0056818
0.0059172
0
0.038278
0.53333
0.19048
0.015544
0.39286
0.028571
0.047619
0.57377
0.16393
0.10096
0.48092
0.012346
0.33529
0.40244
0.056818
0.046429
0.34211
0.34615
0.023077
0.49259
0.0041667
0.034483
0.0091324
0.4646
0
0.0059172
0.38073
0.20614
0.24272
0.225
0.26641
0.0040816
0.085821
0.034335
0
0.004065
0
0.37705
0.39726
0.35688
0.17742
0.015075
0.027273
0.17094
0.090909
0
0.08
0.043716
0.15429
0.066667
0.13514
0.065385
0.030612
0.21801
0.36364
0.0088496
0.071429
0.46392
0.082759
0.0070922
0.41475
0.027778
0.18987
0.015385
0.21154
0.030303
0.019231
0.0045249
0.05
0.020408
0.21875
0.05
0.10256
0.18327
0.3
0.30116
0.032258
0.29808
0.15924
0.3125
0
0.25871
0
0.053812
0.1954
0.014815
0.038462
0.44737
0.083333
0.05625
0.0045872
0.0076628
0.009434
0.10861
0.13333
0.052632
0.29956
0
0
0.034188
0.16667
0.1358
0
0.026316
0.55556
0.125
0.02
0.21348
0.038462
0
0.34028
0.43458
0.086957
0.043269
0.018779
0.29956
0.015385
0
0.088608
0.076923
0.22674
0
0.076923
0
0.23832
0.005102
0.039216
0.15
0.058394
0.38528
0.38583
0
0.0041322
0.029412
0.0044843
0
0.49259
0.34177
0.046729
0.21875
0.15075
0.24615
0.0069444
0.083333
0.11111
0.028846
0.41577
0
0.18085
0.125
0.010152
0.58991
0
0.078431
0.11111
0
0
0.076923
0.14706
0.32973
0.067669
0.50207
0.10185
0.015625
0
0.36943
0.46296
0.089888
0.013986
0.16667
0.2491
0.022727
0.0199
0
0.32482
0.04878
0.018182
0.035398
0.017143
0.23182
0.0081967
0.21687
0.48649
0.16092
0.12281
0.016064
0.0039062
0.037657
0
0.068376
0
0.11111
0.34766
0.22881
0.0062893
0.14286
0.078261
0.125
0.030928
0
0.32022
0.41176
0.02451
0.26168
0.0043668
0.49655
0.61194
0
0.13853
0
0.2
0.29412
0.076923
0.0045872
0.1
0
0
0.17333
0.041237
0.039062
0.031414
0.15909
0.21164
0.22
0
0.11538
0.017391
0.026316
0.10795
0.024691
0.011111
0.23776
0
0.076923
0.02451
0.053872
0.21519
0.15354
0.076923
0.16466
0.2
0.0063694
0.080851
0.22293
0.21875
0
0.25532
0
0.063291
0
0.17778
0.046512
0.0091743
0.02439
0.12069
0.38039
0.47761
0.30968
0.092233
0.016
0.19318
0.085106
0.18219
0.070175
0.37544
0.125
0.083333
0.042735
0.24
0.096154
0.014493
0.016667
0.043651
0.43836
0.037037
0.18478
0.0048544
0.3786
0.25969
0.055215
0.25
0.29655
0.056604
0.31163
0.31416
0
0.42754
0.028571
0
0.060465
0
0.02439
0.15736
0.0095238
0.45324
0.067797
0.081081
0.080645
0.23485
0.04
0.11765
0.045455
0
0.28696
0.083333
0.21569
0.005102
0
0.039216
0.031111
0.010101
0.0060976
0.38554
0.0043478
0.4
0.25806
0.05
0.0093458
0.40756
0
0.28017
0.017544
0.408
0.032258
0.14414
0
0.22222
0
0.49194
0.056452
0.052632
0.12563
0.023952
0.20761
0.035714
0.021277
0.28704
0.10526
0
0.33333
0
0.34545
0.46939
0.03125
0.13333
0.13115
0.035714
0
0.016129
0.28
0
0.11111
0.060465
0.060241
0.17391
0.52347
0.41463
0.38618
0.2
0
0.077348
0.14085
0.14286
0.016393
0.25561
0.11538
0
0.018868
0.15686
0
0.0064935
0.076923
0
0
0.37768
0.0049261
0.44076
0.053398
0.0078125
0.019231
0.084746
0.005618
0.051724
0.36122
0
0
0.026667
0.29278
0.059701
0.3125
0.1626
0.12987
0.11111
0.17677
0.012146
0.026144
0.39409
0.1
0.071429
0.0070423
0.041667
0.064982
0.076923
0.093458
0.33333
0
0.004386
0.040541
0.042373
0.10606
0.56634
0.076923
0.2
0.20661
0
0.4931
0.22449
0.31818
0.046512
0.46903
0.24852
0.067265
0.0053763
0.40171
0
0
0
0.058824
0.0074074
0
0.0055866
0.037383
0.11111
0.0199
0.24066
0
0.61132
0.23704
0.034884
0.025126
0
0.33333
0.10145
0
0.19178
0.10487
0.12971
0.16393
0.12105
0.034934
0.026667
0.10204
0.15385
0.0042918
0.070707
0.48095
0.42339
0.31795
0.031532
0
0.16058
0.087273
0
0
0
0.06383
0.032051
0
0.1087
0.052632
0.047619
0.011364
0.053763
0.064516
0.41714
0
0.090909
0.27273
0.070866
0.47964
0.12903
0.20561
0.11947
0
0
0.5
0.072727
0.017544
0.0097087
0.0083333
0.084416
0.0057803
0.078431
0.14894
0.097561
0.13636
0.10646
0.15625
0.14516
0
0.0044843
0
0.14449
0.55986
0
0.060606
0.39706
0.0089286
0
0.0095238
0.09292
0.075269
0.044444
0
0.0041322
0.0090909
0.022059
0
0.01626
0.063158
0.27358
0.16111
0
0.05036
0.1358
0.18143
0.10599
0.5
0.024631
0.38806
0.031746
0.13483
0.15942
0.041958
0.48087
0.04902
0.12308
0
0.053763
0.066667
0.46212
0.112
0.017021
0.0625
0.41667
0
0.013889
0.50826
0
0.028302
0.01105
0
0.21429
0.14
0.011905
0
0
0.17536
0
0.41111
0.20444
0.22222
0.11111
0
0.23256
0.095506
0
0.015464
0.0062112
0.47264
0.022346
0
0.21505
0
0.020408
0.23043
0.052632
0.15596
0.32877
0.53191
0.011765
0.2549
0
0.090278
0
0
0
0.065
0.047904
0.10526
0.17647
0.010989
0
0
0.055556
0.14035
0.18987
0.27347
0.13095
0.041667
0
0.014019
0.023256
0.36293
0.31915
0.47826
0
0.014286
0.29677
0
0.28723
0.24118
0
0.32
0
0.015748
0.23529
0.047619
0.30534
0.097778
0.015625
0
0.44583
0
0.084746
0.0044843
0.47541
0.047619
0.05
0.0875
0
0
0.0090909
0.020548
0.018605
0.019608
0.14286
0.027211
0.31915
0.02
0.49621
0.10326
0.060606
0
0.15447
0.0063291
0.093407
0.056225
0.34437
0.017544
0.18584
0.0051546
0.043011
0.03211
0.53684
0.083333
0
0.26667
0.18828
0.030303
0.51792
0.066667
0.02439
0
0.656
0.066667
0.35135
0.25688
0.0056497
0
0.057143
0
0.005102
0.39759
0.58909
0.052632
0
0.19643
0.1256
0.047619
0.030303
0.1037
0.13223
0.074236
0.077193
0.076471
0.47931
0.12207
0
0.050193
0.043825
0.031674
0.0059524
0
0.013699
0.13636
0.27885
0.016529
0.11111
0.086538
0.072289
0.0040816
0
0.13103
0.015385
0.099174
0.6993
0.10811
0.011111
0
0.043269
0.050847
0.11111
0
0.38579
0.4087
0.011236
0.068493
0
0
0.14286
0.31674
0.089286
0.27642
0.034188
0.4786
0.069767
0.028846
0
0.27419
0.0095238
0.1194
0
0.0050761
0.49793
0.038835
0.014085
0.25
0.095238
0.324
0.088608
0.099237
0.16667
0.014286
0.27027
0.27491
0.05
0
0.051064
0.0051813
0.011364
0.06278
0.30719
0.032967
0.36913
0.013953
0.090909
0.033088
0.2638
0.0079681
0.0053763
0.20707
0.072727
0.17949
0.019417
0.2
0.068966
0
0.020942
0.073469
0.02439
0.023622
0.11765
0.090909
0.005291
0.01105
0.088889
0
0.010989
0.41262
0.024096
0.12319
0.011628
0
0.18605
0
0.0039216
0.047059
0
0.026217
0
0
0.030303
0.032258
0.033333
0.16578
0.0078125
0.067669
0.32653
0.004
0.22222
0.11
0.35075
0.16667
0.21762
0.037037
0.0625
0
0.010204
0
0.25568
0.027972
0.29932
0.13333
0.18182
0.2278
0.011111
0.056075
0.46203
0.43007
0.017241
0.62646
0.0071429
0.41803
0.15419
0.027778
0
0.1875
0.42857
0.25
0
0.31304
0.0625
0.032609
0
0.052083
0.25818
0.021978
0.19658
0.0048544
0
0.012821
0
0.088
0.02
0
0.24883
0.24818
0.12222
0.010471
0.042105
0.35057
0.249
0.21951
0.022472
0.055556
0.0056818
0.19084
0.19156
0.0052356
0.0090498
0
0.14504
0.24887
0.15271
0.25397
0.0625
0.31667
0.029851
0.10127
0.12
0.33333
0.25521
0.0047847
0
0.56631
0.37576
0.015504
0.0046729
0.020833
0.01676
0.11111
0.53425
0.46885
0.125
0
0.040816
0.0080645
0.13514
0
0.10769
0
0.18952
0.014493
0.2
0.41667
0.17391
0.58361
0.022222
0.022388
0.093333
0.10145
0.41935
0.13876
0.2716
0.099448
0
0.25871
0
0
0.216
0.14286
0.042254
0
0.0065789
0.089744
0.074766
0.33929
0.33562
0.10169
0.08134
0
0.18667
0.0085837
0.048077
0.032468
0.062802
0.21171
0.03125
0.15385
0.085821
0.20737
0.57778
0.11538
0.20513
0.080972
0.033816
0.045455
0.24444
0.046414
0.19355
0.25
0
0.035088
0.18939
0.27686
0.51466
0.17368
0.1087
0.092593
0.31765
0.31973
0.128
0.050847
0.044444
0
0.0074906
0.072727
0.011765
0.012346
0.0045249
0.011765
0.16667
0
0.063063
0.19767
0.075145
0.10204
0.38326
0.027972
0.035714
0.16667
0.033333
0.128
0.46552
0
0.014354
0.013158
0.125
0.11111
0.22131
0
0.0057803
0.034682
0.53608
0.22594
0.39153
0
0.076923
0.3452
0
0.10377
0
0
0.46382
0.34091
0.15603
0.086294
0.095238
0
0.52896
0.31132
0.16981
0
0.05
0.0039062
0.13636
0.090909
0.005814
0.029197
0.28311
0.3
0.25
0.022472
0.35075
0
0.076923
0.034483
0.083333
0.019108
0.21456
0.46468
0.1
0.016529
0.13333
0.17647
0.18
0.3578
0.14634
0.43066
0.075581
0.24818
0.0095238
0.2069
0.054054
0.275
0.1
0
0.43173
0.014706
0.055556
0.1378
0.48387
0.057143
0.0078431
0.1422
0.086364
0
0.34263
0.029586
0.41702
0.0046729
0.15566
0.10714
0.047619
0.13122
0.48684
0.085106
0
0.19636
0.021505
0.0049505
0.0071942
0.058824
0.05
0.028249
0.021645
0.18868
0.032609
0.087248
0.018519
0
0.0199
0.0080321
0.21569
0
0.17241
0.076923
0.053957
0.005988
0.11364
0.57588
0.44068
0.067194
0.011905
0.056911
0.012821
0.14286
0.051282
0.057471
0.5
0
0.34177
0.17886
0.023166
0.03139
0.0070423
0.15564
0.15603
0.016461
0
0.14724
0.27097
0.15294
0.45149
0
0
0.21759
0.25854
0.30726
0.011494
0
0.21622
0.085714
0.081871
0.018868
0.125
0
0
0.12546
0.49462
0
0.33908
0.3
0.1
0.21333
0.004902
0
0.16667
0.11111
0.45876
0.028409
0.16
0.0044643
0.09434
0
0
0.2
0.3876
0.35669
0.016529
0.10692
0
0.16667
0.25439
0.04
0.12963
0.025641
0.033784
0
0.13103
0.009434
0.012346
0.010753
0.11111
0.016393
0
0.0093023
0.0625
0.0095694
0.43701
0.027027
0.36755
0.071429
0.16783
0.14634
0.03913
0.006135
0.016
0.056497
0.21622
0.1
0.018868
0.066667
0.028986
0.27536
0.0057803
0
0.16667
0.27933
0.25767
0.042453
0.10059
0
0.081967
0.008547
0.0078431
0
0.192
0.02439
0.50676
0.13514
0.60729
0.051546
0
0.38542
0.22727
0.02381
0.029412
0.015748
0.26042
0
0.036364
0.038462
0.46203
0.027273
0.091304
0
0.0086957
0.1791
0.15625
0.6
0
0
0.025641
0.10573
0
0.016327
0.0097561
0.51974
0.11111
0.19444
0.038462
0.092308
0
0.005291
0.14286
0.23451
0.16667
0.15972
0.17647
0.020305
0.13636
0.055336
0.015873
0.014599
0.025
0.060606
0.0055249
0.22222
0
0.18293
0.1875
0.57643
0
0
0.09542
0.04
0.0125
0.020408
0.06
0
0.15
0.53957
0.09375
0.39855
0.086124
0
0.43719
0.083333
0
0
0.037037
0.14615
0
0.0093458
0.081301
0.20599
0
0
0.010989
0
0.46324
0.14286
0.2
0
0.071429
0.24111
0.34199
0.14286
0.14343
0.47059
0.014925
0.014815
0.20721
0
0.15217
0.027273
0
0.19231
0.029412
0.0097087
0.0090909
0
0.0045872
0.042194
0.026882
0
0.090909
0.2766
0.57705
0.016129
0.019048
0.024096
0.44771
0.35439
0.24906
0.026596
0.34831
0.020408
0.25333
0.036036
0
0.023256
0.13472
0.0053191
0.21033
0
0.092308
0.06383
0
0.5
0.019048
0
0.0046729
0.015152
0
0.033333
0.26316
0.14159
0.39922
0.14465
0.16667
0.090909
0.25893
0.042194
0.011494
0.28105
0.0078125
0.22951
0.29603
0.005
0.072165
0.016667
0.045455
0.020408
0.15702
0.05
0.037736
0.035714
0
0.26236
0.53043
0.32759
0.0077519
0.0047393
0.17391
0.14286
0.32632
0.34361
0.01
0.018692
0.016598
0.45263
0.10811
0.05
0.029412
0.2619
0.0084746
0
0.14932
0
0.017241
0.030303
0.076628
0
0.42517
0.040909
0
0.69534
0.29167
0.019417
0.003937
0
0.058824
0.27778
0.094937
0.60507
0.1
0.1
0.39109
0.0625
0.010949
0.30058
0.30435
0.0837
0.3299
0.17143
0.55769
0.46899
0.099099
0
0.0086207
0.0098522
0.03913
0.18884
0.46186
0.0076046
0.06875
0.09
0.48707
0.098446
0
0.041237
0.27413
0.55229
0.32941
0.11881
0.0041322
0.14286
0.1875
0.4
0.23121
0.20755
0.029536
0.0075758
0.17797
0.21023
0.027907
0
0.083333
0.43028
0.017857
0.34404
0.17978
0.10714
0
0.25379
0.31679
0.40506
0.040816
0.305
0.015464
0.11765
0
0
0.038889
0.02924
0.26519
0
0.17004
0.019608
0.037736
0.41111
0.31905
0
0.23228
0.019231
0.14525
0.012987
0
0.013889
0.0044444
0.0052083
0.23729
0.23563
0.11111
0.011583
0.33667
0.017241
0.027523
0.34014
0.12088
0.063927
0.047619
0.047337
0.18333
0.074627
0.1716
0.020513
0.2
0.061947
0.037234
0.48047
0.075862
0.32042
0
0.009009
0.13636
0.14035
0
0.062222
0.61204
0
0
0.04329
0.087156
0.54082
0.065306
0.20721
0.019802
0
0.375
0
0.070652
0.24444
0.033708
0.031963
0.097046
0.069767
0.31707
0.039548
0.1
0.31841
0
0.41007
0.4471
0.12632
0
0.015873
0
0.028902
0.041667
0.083333
0
0.15686
0.020202
0
0.25654
0.11667
0.27461
0
0.57143
0.13158
0
0.15789
0
0.19531
0.67
0.10577
0.041667
0.44144
0.25
0.11765
0.47547
0
0.0075188
0.53443
0
0.14085
0.05
0.0037037
0
0.018605
0.0080645
0.027972
0.026178
0
0.018868
0.051724
0.0074627
0.27039
0.43774
0
0.038462
0.005
0.049505
0.023669
0.0047393
0.37079
0
0.013761
0.099617
0.076923
0.19835
0.2069
0.11538
0.19027
0.028571
0.5
0.014354
0
0.2069
0.016949
0.125
0.51301
0.44444
0.4
0.28205
0
0
0.49315
0.3128
0.25
0
0.10861
0.012346
0.19737
0.20979
0.023256
0.045643
0.16667
0.20465
0.0085837
0.18644
0.15487
0
0
0.022222
0.071429
0.022727
0
0.3875
0.13462
0.23318
0.56897
0.11386
0
0.066667
0.058824
0
0.13043
0.26016
0
0.023392
0.0076046
0.36949
0.11111
0.0041494
0
0
0.097561
0.44863
0.15102
0.041667
0.3022
0.063492
0.55484
0
0.47692
0.038462
0.14474
0.090909
0.40784
0.27706
0
0.1677
0.42918
0.11268
0
0.070588
0.02381
0.54426
0.046512
0.49818
0
0.19565
0.28019
0
0.098291
0.013636
0.027523
0.012195
0
0.18605
0.10714
0.05
0.0063291
0.0097087
0.23529
0.31837
0
0.098361
0.037383
0.23837
0.035556
0.0056497
0
0.1938
0.043796
0.16667
0
0.053333
0.05
0
0.15385
0.15294
0.010417
0.18182
0.026882
0.05
0.037037
0
0.24057
0.41016
0
0.27037
0.017241
0.027027
0.037037
0
0.017241
0.1699
0.42164
0.005
0.013333
0.038217
0.021277
0.03125
0.0125
0.27273
0
0.45
0.094737
0.38735
0.21774
0.15625
0.055901
0.16667
0.012346
0.018072
0.18129
0.033333
0.0040486
0.01
0.024691
0
0.19084
0.33632
0.125
0
0.0045045
0
0.11864
0
0.72803
[truncated: 98,000 more rows]
