# Supplementary material for: Separating Macroecological Pattern and Process: Comparing Ecological, Economic, and Geological Systems
Source: PLoS One. 2014 Nov 10;9(11):e112850. doi: 10.1371/journal.pone.0112850 (PMC4226609; doi:10.1371/journal.pone.0112850)
Supplement: Information S1 — Community matrices for each dataset and MATLAB code to replicate all analyses. (ZIP) [file pone.0112850.s001.zip › Supplementary Information/Output/agg/agg_result_sadscale_area.csv]

367.66
367.66
367.66
367.66
367.66
367.66
367.66
338.12
367.66
367.66
367.66
367.66
367.66
367.66
364
367.66
367.66
367.66
367.66
367.66
367.66
367.66
367.66
367.66
367.66
337.87
367.66
367.66
367.66
367.66
232.42
367.66
367.66
367.66
367.66
367.66
367.66
367.66
367.66
367.66
367.66
367.66
332.56
367.66
367.66
367.66
367.66
367.66
367.66
367.66
367.66
367.66
367.66
367.66
367.66
367.66
367.66
367.66
367.66
367.66
367.46
367.66
367.66
367.66
215.38
367.66
367.66
367.66
367.66
367.66
349.93
367.66
367.66
367.66
316.77
367.66
367.66
367.66
339.88
367.66
367.66
367.66
367.66
367.66
367.66
367.66
367.66
367.66
367.66
337.86
367.66
236.24
367.66
367.66
367.66
367.66
367.66
367.66
367.66
367.66
367.66
367.66
314.26
367.66
367.66
367.66
367.66
237.95
270.34
367.66
365.45
367.66
367.66
367.66
367.66
367.66
367.05
367.66
287.25
367.66
367.66
367.66
367.66
367.66
367.66
367.66
367.66
367.66
51.165
367.06
367.66
367.66
216.06
367.66
367.66
367.66
367.66
367.66
367.66
367.66
367.66
367.66
367.66
367.66
367.66
367.66
367.66
367.66
367.66
367.66
367.66
367.66
307.92
367.66
367.66
367.66
367.66
367.66
367.66
364.22
367.66
277.3
367.66
367.66
367.66
367.66
367.66
367.66
367.66
367.66
367.66
367.66
367.66
367.66
367.66
367.66
367.66
350.95
367.66
367.66
367.66
367.66
367.66
367.66
367.66
367.66
333.58
367.66
367.66
366.77
367.49
367.66
367.66
367.66
367.66
367.66
367.66
367.66
367.66
367.66
367.66
367.66
367.66
367.66
367.66
367.66
367.66
367.66
321.42
367.66
367.66
367.66
367.66
367.66
367.66
258.31
367.66
367.66
367.66
367.66
367.66
367.66
271.35
367.66
367.66
367.66
367.66
367.66
367.66
367.66
367.66
364.13
316.59
367.66
215.99
367.66
166.55
367.66
367.66
367.66
367.66
367.66
367.66
367.66
367.66
367.66
224.84
367.66
367.66
329.71
367.66
367.66
367.66
367.66
367.66
367.66
367.66
367.66
367.66
367.66
367.66
367.66
367.66
367.66
367.66
367.66
367.66
367.66
367.66
313.83
367.66
279.67
363.43
367.66
367.66
367.66
367.66
367.66
367.66
337.71
330.37
367.66
367.66
367.66
367.66
367.66
367.66
367.66
367.66
367.66
367.66
367.66
367.66
367.66
367.66
367.66
367.66
367.66
367.66
367.66
234.93
367.66
367.66
367.66
275.6
295.97
367.66
367.66
367.66
367.66
367.66
367.66
367.66
367.66
367.66
367.66
367.66
278.39
367.66
367.66
367.66
367.66
367.66
367.66
367.66
367.66
367.66
367.66
367.66
367.66
253.89
367.66
367.66
367.66
93.288
367.66
367.66
285.03
367.66
367.66
367.66
367.66
367.66
367.66
367.66
367.66
367.66
367.66
367.66
367.66
367.66
367.66
367.66
337.25
367.66
288.31
367.66
367.66
367.66
367.66
367.66
367.66
367.66
367.66
367.66
367.66
367.66
367.66
367.66
360.14
367.66
367.66
290.15
367.66
367.66
367.66
367.66
367.66
367.66
367.66
367.66
367.66
367.66
367.66
367.66
367.66
367.66
203.27
367.66
367.66
367.66
367.66
367.66
367.66
367.66
367.66
367.66
356.3
367.66
367.66
367.66
367.66
367.66
367.66
367.66
367.66
367.66
367.66
367.66
367.66
367.66
367.66
367.66
367.66
367.66
367.66
350.55
367.66
367.66
367.66
367.66
367.66
333.67
367.66
367.66
367.66
367.66
367.66
367.66
367.66
367.66
367.66
367.66
367.66
367.66
367.66
367.66
367.66
367.66
367.66
367.66
367.66
367.66
367.66
367.66
367.66
367.66
367.66
350.4
232.76
367.66
367.66
367.66
367.66
367.66
367.66
367.66
367.66
367.66
367.66
367.66
367.66
367.66
367.66
367.66
367.66
367.66
367.66
367.66
367.66
367.66
367.66
261.95
367.66
367.66
367.66
169.18
367.66
367.66
367.66
367.66
367.66
300.18
367.66
337.46
367.66
367.66
367.5
342.27
367.66
367.66
367.66
367.66
284.24
367.66
367.66
367.66
367.66
367.66
367.66
414.96
414.96
414.96
414.96
414.96
414.96
414.96
377.37
414.96
414.96
414.96
414.96
414.96
414.96
403.81
414.96
414.96
414.96
414.96
414.96
414.96
414.96
414.96
414.96
414.96
374.16
414.96
414.96
414.96
414.96
258.39
414.96
414.96
414.96
414.96
414.96
414.96
414.96
414.96
414.96
414.96
414.96
366.25
414.96
414.96
414.96
414.96
414.96
414.96
414.96
414.96
414.96
414.96
414.96
414.96
414.96
414.96
414.96
414.96
414.96
412.28
414.96
414.96
414.96
241.04
414.96
414.96
414.96
414.96
414.96
389.74
414.96
414.96
414.96
353.07
414.96
414.96
414.96
375.74
414.96
414.96
414.96
414.96
414.96
414.96
414.96
414.96
414.96
414.96
373.5
414.96
264.4
414.96
414.96
414.96
414.96
414.96
414.96
414.96
414.96
414.96
414.96
347.97
414.96
414.96
414.96
414.96
263.67
302.07
414.96
410.09
414.96
414.96
414.96
414.96
414.96
412.09
414.96
313.62
414.96
414.96
414.96
414.96
414.96
414.96
414.96
414.96
414.96
53.211
411.5
414.96
414.96
240.17
414.96
414.96
414.96
414.96
414.96
414.96
414.96
414.96
414.96
414.96
414.96
414.96
414.96
414.96
414.96
414.96
414.96
414.96
414.96
340.64
414.96
414.96
414.96
414.96
414.96
414.96
405.88
414.96
310.65
414.96
414.96
414.96
414.96
414.96
414.96
414.96
414.96
414.96
414.96
414.96
414.96
414.96
414.74
414.96
394.3
414.96
414.96
414.96
414.96
414.96
414.96
414.96
414.96
369.04
414.96
414.96
410.49
413.29
414.96
414.96
414.96
414.96
414.96
414.96
414.96
414.96
414.96
414.96
414.96
414.96
414.96
414.96
414.96
414.96
414.96
354.42
414.96
414.96
414.96
414.96
414.96
414.96
287.74
414.96
414.96
414.96
414.96
414.96
414.96
301.45
414.96
414.96
414.96
414.96
414.96
414.96
414.96
414.96
407.31
350.37
414.96
242.38
414.96
184.19
414.96
414.96
414.96
414.96
414.96
414.96
414.96
414.96
414.96
250.69
414.96
414.96
368.19
414.96
414.96
414.96
414.96
414.96
414.96
414.96
414.96
414.96
414.96
414.96
414.96
414.96
414.96
414.96
414.96
414.96
414.96
414.96
347.51
414.96
308.76
406.11
414.96
414.96
414.96
414.96
414.96
414.96
378.46
366.18
414.96
414.96
414.96
414.96
414.96
414.96
414.96
414.96
414.96
414.96
414.96
414.96
414.96
414.96
414.96
414.96
414.96
414.96
414.96
266.57
414.96
414.96
414.96
305.76
328.01
414.96
414.96
414.96
414.96
414.96
414.96
414.96
414.96
414.96
414.96
414.96
311.49
414.96
414.96
414.96
414.96
414.96
414.96
414.96
414.96
414.96
414.96
414.96
414.96
284.75
414.96
414.96
414.96
103.56
414.96
414.96
323.71
414.96
414.96
414.96
414.96
414.96
414.96
414.96
414.96
414.96
414.96
414.96
414.96
414.96
414.96
414.96
373.39
414.96
320
414.96
414.96
414.96
414.96
414.96
414.96
414.96
414.96
414.96
414.96
414.96
414.96
414.96
398.45
414.96
414.96
321.07
414.96
414.96
414.96
414.96
414.96
414.96
414.96
414.96
414.96
414.96
414.96
414.96
414.96
414.96
228.02
414.96
414.96
414.96
414.96
414.96
414.96
414.96
414.96
414.96
395.59
414.96
414.96
414.96
414.96
414.96
414.96
414.96
414.96
414.96
414.96
414.96
414.96
414.96
414.96
414.96
414.96
414.96
414.96
386.13
414.96
414.96
414.96
414.96
414.96
371.31
414.96
414.96
414.96
414.96
414.96
414.96
414.96
414.96
414.96
414.96
414.96
414.96
414.96
414.96
414.96
414.96
414.96
414.96
414.96
414.96
414.96
414.96
414.96
414.96
414.96
388.83
259.78
414.96
414.96
414.96
414.96
414.96
414.96
414.96
414.96
414.96
414.96
414.96
414.96
414.96
414.96
414.96
414.96
414.96
414.96
414.96
414.96
414.96
414.96
291.44
414.96
414.96
414.96
188.59
414.96
414.96
414.96
414.96
414.96
328.85
414.96
372.98
414.96
414.96
414.04
378.82
414.96
414.96
414.96
414.96
324.36
414.96
414.96
414.96
414.96
414.96
414.96
468.35
468.35
468.35
468.35
468.35
468.35
468.35
422.33
468.35
468.35
468.35
468.35
468.35
468.35
446.24
468.35
468.35
468.35
468.35
468.35
468.35
468.35
468.35
468.35
468.35
414.12
468.35
468.35
468.35
468.35
287.46
468.35
468.35
468.35
468.35
468.35
468.35
468.35
467.31
468.35
468.35
468.35
403.79
468.35
468.35
468.35
468.35
468.35
468.35
468.35
468.35
468.35
468.35
468.35
468.35
468.35
468.35
468.35
468.35
468.35
459.89
468.35
468.35
468.35
269.88
468.35
468.35
468.35
468.35
468.35
434.69
468.35
468.35
468.35
393.89
468.35
468.35
468.35
415.27
468.35
468.35
468.35
468.35
468.35
468.35
468.35
468.35
468.35
468.35
412.8
468.35
298.67
468.35
468.35
468.35
468.35
468.35
468.35
468.35
468.35
468.35
468.35
385.18
468.35
468.35
468.35
468.35
292.6
338.37
468.35
457.83
468.35
468.35
468.35
468.35
468.35
461.48
468.35
340.69
468.35
468.35
468.35
468.35
468.35
468.35
468.35
468.35
468.35
55.146
460.1
468.35
468.35
266.87
468.35
468.35
468.35
468.35
468.35
468.35
468.35
468.35
468.35
468.35
468.35
468.35
468.35
468.35
468.35
468.35
468.35
468.35
468.35
377.02
468.35
468.35
468.35
468.35
468.35
468.35
452.06
468.35
348.49
468.35
468.35
468.35
468.35
468.35
468.35
468.35
468.35
468.35
468.35
468.35
468.35
468.35
466.03
468.35
441.32
468.35
468.35
468.35
468.35
468.35
468.35
468.35
468.35
408.25
468.35
468.35
456.43
464.55
468.35
468.35
468.35
468.35
468.34
468.35
468.35
468.35
468.35
468.35
468.35
468.35
468.35
468.35
468.35
468.35
468.35
391.08
468.35
468.35
468.35
468.35
468.35
468.35
320.71
468.35
468.35
468.35
468.35
468.35
468.35
335.24
468.35
468.35
468.35
468.35
468.35
468.35
468.35
468.35
454.7
387.59
468.35
272.13
468.35
204.05
468.35
468.35
468.35
468.35
468.35
468.35
468.35
468.35
468.35
279.74
468.35
468.35
409.67
468.35
468.35
468.35
468.35
468.35
468.35
468.35
468.35
468.35
468.35
468.35
468.35
468.35
468.35
468.35
468.35
468.35
468.35
468.35
385.57
468.35
341.22
453.08
468.35
468.35
468.35
468.35
468.35
468.35
423.17
405.47
468.35
468.35
468.35
468.35
468.35
468.35
468.35
468.35
468.35
468.35
468.35
468.35
468.35
468.35
468.35
468.35
468.35
468.35
468.35
302.86
468.35
468.35
468.35
339.1
363.84
468.35
468.35
468.35
468.35
468.35
468.35
468.35
468.35
468.35
468.35
468.35
348.94
468.35
468.35
468.35
468.35
468.35
468.35
468.35
468.35
468.35
468.35
468.35
468.35
319.6
468.35
468.35
468.35
119.67
468.35
468.35
367.33
468.35
468.35
468.35
468.35
468.35
468.35
468.35
468.35
468.35
468.35
468.35
468.35
468.35
468.35
468.35
413.33
468.35
355.31
468.35
468.35
468.35
468.35
468.35
468.35
468.35
468.35
468.35
468.35
468.35
468.35
468.35
440.85
468.35
468.35
354.28
468.35
468.35
467.99
468.35
468.35
468.35
468.35
468.35
468.35
468.35
468.35
468.35
468.35
468.35
256.12
468.35
468.35
468.35
468.35
468.35
468.35
468.35
468.35
468.35
438.63
468.35
468.35
468.35
468.35
468.35
468.35
468.35
468.35
468.35
468.35
468.35
468.35
468.35
468.35
468.35
468.35
468.35
468.35
423.65
468.35
468.35
468.35
468.35
468.35
413.56
468.35
468.35
468.35
468.35
468.35
468.35
468.35
468.35
468.35
468.35
468.35
468.35
468.35
468.35
468.35
468.35
468.35
468.35
468.35
468.35
468.35
468.35
468.35
468.35
468.35
431.03
290.11
468.35
468.35
468.35
468.35
468.35
468.18
468.35
468.35
468.35
468.35
468.35
468.35
468.35
468.35
468.35
468.35
468.35
468.35
468.35
468.35
468.35
468.35
324.59
468.35
468.35
468.35
208.24
468.35
468.35
468.35
468.35
468.35
360.77
468.35
413.03
468.35
468.35
465.95
419.24
468.35
468.35
468.35
468.35
370.84
468.35
468.35
468.35
468.35
468.35
468.35
528.62
528.62
528.62
528.62
528.62
528.62
528.62
473.77
528.62
528.62
528.62
528.62
528.62
528.62
491.49
528.62
528.62
528.62
528.62
528.62
528.62
528.62
528.62
528.62
528.62
458.34
528.62
528.62
528.62
528.62
320.01
528.62
528.34
528.62
528.62
528.62
528.62
528.62
522.52
528.62
528.62
528.62
445.67
528.62
528.62
528.62
528.62
528.62
528.62
528.62
528.62
528.62
528.62
528.62
528.62
528.62
528.62
528.62
528.62
528.62
511.19
528.62
528.62
528.62
302.32
528.62
528.62
528.62
528.62
528.62
485.46
528.62
528.62
528.62
440.36
528.62
528.62
528.62
458.89
528.62
528.62
528.62
528.62
528.62
528.62
528.62
528.62
528.62
528.62
456.17
528.62
340.3
528.62
528.62
528.62
528.62
528.62
528.62
528.62
528.62
528.62
528.62
426.32
528.62
528.62
528.62
528.62
325.13
379.09
528.62
510.68
528.62
528.62
528.62
528.62
528.62
516.41
528.62
370.06
528.62
528.62
528.62
528.62
528.62
528.62
528.62
528.62
528.62
56.952
513.63
528.62
528.62
296.46
528.62
528.62
528.62
528.62
528.62
528.62
528.62
528.62
528.62
528.62
528.62
528.62
528.62
528.62
528.62
528.62
528.62
528.62
528.62
417.48
528.62
528.62
528.62
528.62
528.62
528.62
503.31
528.62
391.41
528.62
528.62
528.62
528.62
528.62
528.62
528.62
528.62
528.62
528.62
528.62
528.62
528.62
522.83
528.62
490.03
528.62
528.62
528.62
528.62
528.62
528.62
528.62
528.62
451.71
528.62
528.62
504.45
521.41
528.62
528.62
528.62
528.62
525.85
528.62
528.62
528.62
528.62
528.62
528.62
528.62
528.62
528.62
528.62
528.62
528.62
432.07
528.62
528.62
528.62
528.62
528.62
528.62
357.67
528.62
528.62
528.62
528.62
528.62
528.62
373.2
528.62
528.62
528.62
528.62
528.62
526.44
528.62
528.62
505.35
429.08
528.62
305.67
528.62
225.62
528.62
528.62
528.62
528.62
528.62
528.62
528.62
528.62
528.62
312.41
528.62
528.62
454.1
528.62
528.62
528.62
528.62
528.62
528.62
528.62
528.62
528.62
528.62
528.62
528.62
528.62
528.62
528.62
528.62
528.62
528.62
528.62
428.98
528.62
377.68
504.66
528.62
528.62
528.62
528.62
528.62
528.62
471.3
448.63
528.62
528.62
528.62
528.62
528.62
528.62
528.62
528.62
528.62
528.62
528.62
528.62
528.62
528.62
528.62
528.62
528.62
528.62
528.62
343.09
528.62
528.62
528.62
376
404.09
528.62
528.62
528.62
528.62
528.62
528.62
528.62
528.62
528.62
528.62
528.62
391.34
528.62
528.62
528.62
528.62
528.62
528.62
528.62
528.62
528.62
528.62
528.62
528.62
359.77
528.62
528.62
528.62
144.72
528.62
528.62
416.52
528.62
528.62
528.62
528.62
528.62
528.62
528.62
528.62
528.62
528.62
528.62
528.62
528.62
528.62
528.62
456.62
528.62
394.64
528.62
528.62
528.62
528.62
528.62
528.62
528.62
528.62
528.62
528.62
528.62
528.62
528.62
488.35
528.62
528.62
390.26
528.62
528.62
526.9
528.62
528.62
528.62
528.62
528.62
528.62
528.62
528.62
528.62
528.62
528.62
288.01
528.62
528.62
528.62
528.62
528.62
528.62
528.62
528.62
528.62
485.82
528.62
528.62
528.62
528.62
528.62
528.62
528.62
528.62
528.62
528.62
528.62
528.62
528.62
528.62
528.62
528.62
528.62
528.62
463.75
528.62
528.62
528.62
528.62
528.62
460.99
528.62
528.62
528.62
528.62
528.62
528.62
528.62
528.62
528.62
528.62
528.62
528.62
528.62
528.62
528.62
528.62
528.62
528.62
528.62
528.62
528.62
528.62
528.62
528.62
528.62
477.39
324.14
528.62
528.62
528.62
528.62
528.62
525.14
528.62
528.62
528.62
528.62
528.62
528.62
528.62
528.62
528.62
528.62
528.62
528.62
528.62
528.62
528.62
528.62
361.48
528.62
528.62
528.62
229.87
528.62
528.62
528.62
528.62
528.62
396.44
528.62
458.19
528.62
528.62
524.31
464.12
528.62
528.62
528.62
528.62
424.65
528.62
528.62
528.62
528.62
528.62
528.62
[truncated: 48,000 more rows]
