# Supplementary material for: Separating Macroecological Pattern and Process: Comparing Ecological, Economic, and Geological Systems
Source: PLoS One. 2014 Nov 10;9(11):e112850. doi: 10.1371/journal.pone.0112850 (PMC4226609; doi:10.1371/journal.pone.0112850)
Supplement: Information S1 — Community matrices for each dataset and MATLAB code to replicate all analyses. (ZIP) [file pone.0112850.s001.zip › Supplementary Information/Output/agg/agg_result_sadscale_lat.csv]

38.924
30.376
41.818
45.665
38.96
31.202
41.249
47.631
35.388
39.492
44.888
38.149
40.712
44.339
37.258
37.257
30.013
39.003
38.745
34.664
41.356
42.584
45.879
39.817
33.469
33.956
28.468
37.012
35.405
35.704
42.077
43.23
42.387
38.539
37.435
42.266
32.305
37.84
26.149
45.544
30.807
41.756
38.611
34.209
31.529
37.706
42.128
40.465
33.194
40.953
35.049
38.36
34.097
36.477
41.033
38.608
35.383
39.893
30.12
42.548
34.783
39.415
30.07
44.429
26.195
29.928
43.616
39.208
39.051
42.342
40.663
47.578
47.748
30.067
42.363
31.535
35.382
39.695
47.1
31.684
44.907
42.583
34.136
33.587
39.695
36.591
37.069
34.592
39.149
39.862
38.841
47.832
31.824
35.451
40.402
32.663
37.82
28.934
38.279
33.785
41.921
42.295
44.209
41.78
41.777
42.05
40.05
42.122
31.918
45.069
42.205
40.092
28.872
44.176
36
40.336
39.636
25.859
42.632
45.686
43.401
39.166
43.404
40.092
29.718
38.785
43.414
41.233
35.243
34.102
42.456
41.656
39.41
30.794
34.636
39.238
43.051
41.561
38.307
40.716
41.974
40.117
40.893
37.566
40.108
31.608
41.448
40.883
43.987
39.228
29.626
29.539
26.241
36.52
33.483
38.225
45.162
40.715
38.889
32.678
41.972
39.126
42.53
40.422
46.364
29.897
30.478
44.939
38.107
41.736
34.206
35.623
40.805
40.703
33.576
40.763
46.277
47.754
41.852
27.448
43.422
35.979
39.68
42.468
34.003
42.968
33.195
35.157
42.054
40.869
40.813
29.524
40.727
36.913
37.374
40.607
30.188
33.131
42.315
40.428
40.85
40.66
32.538
41.945
41.554
33.538
38.896
33.908
40.866
37.362
40.059
43.407
33.93
40.125
39.319
33.148
46.726
32.261
29.552
47.461
41.04
33.433
42.352
41.5
38.884
33.439
42.243
39.754
41.381
33.337
39.174
41.053
40.863
33.681
33.016
42.63
37.777
29.667
43.331
38.262
37.07
42.458
42.656
41.375
39.801
42.234
44.999
40.076
43.632
40.644
44.04
43.783
34.025
42.852
41.939
32.764
38.241
41.011
39.843
44.212
41.74
36.007
34.228
45.037
34.008
43.595
44.933
39.989
39.558
27.558
37.874
38.663
42.516
38.337
33.577
41.303
37.221
35.29
34.214
42.324
27.37
37.617
28.929
30.344
39.929
33.141
39.765
35.261
37.687
42.293
36.95
48.194
39.473
39.089
42.561
43.068
30.36
38.2
44.663
37.795
44.528
46.368
35.366
43.407
26.044
31.811
36.244
32.055
40.063
38.966
39.964
37.8
40.638
40.626
35.199
44.38
42.088
33.778
32.394
33.893
33.447
45.895
43.158
35.978
42.275
39.433
32.094
35.533
35.819
33.13
37.866
41.606
30.95
39.345
48.503
40.434
35.582
37.499
36.8
31.377
41.236
37.833
34.993
46.669
45.007
45.026
36.316
29.647
42.094
35.679
38.517
26.616
39.713
41.341
30.838
32.229
38.308
42.555
31.953
42.982
40.33
41.522
39.508
39.312
33.454
34.3
29.557
35.468
36.459
48.501
34.23
32.983
42.04
35.08
30.459
43.961
38.639
37.139
48.13
28.33
36.687
36.302
38.86
32.785
40.79
39.51
43.375
34.419
38.862
32.458
41.805
42.616
32.384
41.698
40.316
40.664
42.046
34.516
37.957
34.087
39.576
36.637
40.786
37.331
33.733
25.948
47.691
45.951
41.742
29.269
29.623
34.847
40.596
41.068
29.36
33.236
38.26
42.076
29.156
39.879
31.24
42.413
42.361
48.864
38.128
41.391
42.367
30.281
41.053
36.266
37.89
44.122
36.553
39.785
38.443
38.801
43.024
35.526
35.677
33.207
40.536
36.09
41.116
34.489
42.923
39.27
41.317
37.721
33.975
26.138
42.174
42.825
42.141
43.725
32.124
44.777
42.099
33.579
39.967
43.232
44.549
33.877
33.949
35.069
38.196
39.203
28.042
29.244
38.014
42.462
43.193
35.705
41.766
35.339
41.256
41.258
37.8
39.641
43.109
35.783
42.727
44.532
28.675
38.4
37.595
41.732
30.53
42.322
43.133
41.265
41.21
40.453
43.663
40.867
37.346
37.545
35.591
39.216
34.039
33.695
38.924
30.376
41.818
45.665
38.96
31.202
41.249
47.631
35.388
39.492
44.888
38.149
40.712
44.339
37.258
37.257
30.013
39.003
38.745
34.664
41.356
42.584
45.879
39.817
33.469
33.956
28.468
37.012
35.405
35.704
42.077
43.23
42.387
38.539
37.435
42.266
32.305
37.84
26.149
45.544
30.807
41.756
38.611
34.209
31.529
37.706
42.128
40.465
33.194
40.953
35.049
38.36
34.097
36.477
41.033
38.608
35.383
39.893
30.12
42.548
34.783
39.415
30.07
44.429
26.195
29.928
43.616
39.208
39.051
42.342
40.663
47.578
47.748
30.067
42.363
31.535
35.382
39.695
47.1
31.684
44.907
42.583
34.136
33.587
39.695
36.591
37.069
34.592
39.149
39.862
38.841
47.832
31.824
35.451
40.402
32.663
37.82
28.934
38.279
33.785
41.921
42.295
44.209
41.78
41.777
42.05
40.05
42.122
31.918
45.069
42.205
40.092
28.872
44.176
36
40.336
39.636
25.859
42.632
45.686
43.401
39.166
43.404
40.092
29.718
38.785
43.414
41.233
35.243
34.102
42.456
41.656
39.41
30.794
34.636
39.238
43.051
41.561
38.307
40.716
41.974
40.117
40.893
37.566
40.108
31.608
41.448
40.883
43.987
39.228
29.626
29.539
26.241
36.52
33.483
38.225
45.162
40.715
38.889
32.678
41.972
39.126
42.53
40.422
46.364
29.897
30.478
44.939
38.107
41.736
34.206
35.623
40.805
40.703
33.576
40.763
46.277
47.754
41.852
27.448
43.422
35.979
39.68
42.468
34.003
42.968
33.195
35.157
42.054
40.869
40.813
29.524
40.727
36.913
37.374
40.607
30.188
33.131
42.315
40.428
40.85
40.66
32.538
41.945
41.554
33.538
38.896
33.908
40.866
37.362
40.059
43.407
33.93
40.125
39.319
33.148
46.726
32.261
29.552
47.461
41.04
33.433
42.352
41.5
38.884
33.439
42.243
39.754
41.381
33.337
39.174
41.053
40.863
33.681
33.016
42.63
37.777
29.667
43.331
38.262
37.07
42.458
42.656
41.375
39.801
42.234
44.999
40.076
43.632
40.644
44.04
43.783
34.025
42.852
41.939
32.764
38.241
41.011
39.843
44.212
41.74
36.007
34.228
45.037
34.008
43.595
44.933
39.989
39.558
27.558
37.874
38.663
42.516
38.337
33.577
41.303
37.221
35.29
34.214
42.324
27.37
37.617
28.929
30.344
39.929
33.141
39.765
35.261
37.687
42.293
36.95
48.194
39.473
39.089
42.561
43.068
30.36
38.2
44.663
37.795
44.528
46.368
35.366
43.407
26.044
31.811
36.244
32.055
40.063
38.966
39.964
37.8
40.638
40.626
35.199
44.38
42.088
33.778
32.394
33.893
33.447
45.895
43.158
35.978
42.275
39.433
32.094
35.533
35.819
33.13
37.866
41.606
30.95
39.345
48.503
40.434
35.582
37.499
36.8
31.377
41.236
37.833
34.993
46.669
45.007
45.026
36.316
29.647
42.094
35.679
38.517
26.616
39.713
41.341
30.838
32.229
38.308
42.555
31.953
42.982
40.33
41.522
39.508
39.312
33.454
34.3
29.557
35.468
36.459
48.501
34.23
32.983
42.04
35.08
30.459
43.961
38.639
37.139
48.13
28.33
36.687
36.302
38.86
32.785
40.79
39.51
43.375
34.419
38.862
32.458
41.805
42.616
32.384
41.698
40.316
40.664
42.046
34.516
37.957
34.087
39.576
36.637
40.786
37.331
33.733
25.948
47.691
45.951
41.742
29.269
29.623
34.847
40.596
41.068
29.36
33.236
38.26
42.076
29.156
39.879
31.24
42.413
42.361
48.864
38.128
41.391
42.367
30.281
41.053
36.266
37.89
44.122
36.553
39.785
38.443
38.801
43.024
35.526
35.677
33.207
40.536
36.09
41.116
34.489
42.923
39.27
41.317
37.721
33.975
26.138
42.174
42.825
42.141
43.725
32.124
44.777
42.099
33.579
39.967
43.232
44.549
33.877
33.949
35.069
38.196
39.203
28.042
29.244
38.014
42.462
43.193
35.705
41.766
35.339
41.256
41.258
37.8
39.641
43.109
35.783
42.727
44.532
28.675
38.4
37.595
41.732
30.53
42.322
43.133
41.265
41.21
40.453
43.663
40.867
37.346
37.545
35.591
39.216
34.039
33.695
38.924
30.376
41.818
45.665
38.96
31.202
41.249
47.631
35.388
39.492
44.888
38.149
40.712
44.339
37.258
37.257
30.013
39.003
38.745
34.664
41.356
42.584
45.879
39.817
33.469
33.956
28.468
37.012
35.405
35.704
42.077
43.23
42.387
38.539
37.435
42.266
32.305
37.84
26.149
45.544
30.807
41.756
38.611
34.209
31.529
37.706
42.128
40.465
33.194
40.953
35.049
38.36
34.097
36.477
41.033
38.608
35.383
39.893
30.12
42.548
34.783
39.415
30.07
44.429
26.195
29.928
43.616
39.208
39.051
42.342
40.663
47.578
47.748
30.067
42.363
31.535
35.382
39.695
47.1
31.684
44.907
42.583
34.136
33.587
39.695
36.591
37.069
34.592
39.149
39.862
38.841
47.832
31.824
35.451
40.402
32.663
37.82
28.934
38.279
33.785
41.921
42.295
44.209
41.78
41.777
42.05
40.05
42.122
31.918
45.069
42.205
40.092
28.872
44.176
36
40.336
39.636
25.859
42.632
45.686
43.401
39.166
43.404
40.092
29.718
38.785
43.414
41.233
35.243
34.102
42.456
41.656
39.41
30.794
34.636
39.238
43.051
41.561
38.307
40.716
41.974
40.117
40.893
37.566
40.108
31.608
41.448
40.883
43.987
39.228
29.626
29.539
26.241
36.52
33.483
38.225
45.162
40.715
38.889
32.678
41.972
39.126
42.53
40.422
46.364
29.897
30.478
44.939
38.107
41.736
34.206
35.623
40.805
40.703
33.576
40.763
46.277
47.754
41.852
27.448
43.422
35.979
39.68
42.468
34.003
42.968
33.195
35.157
42.054
40.869
40.813
29.524
40.727
36.913
37.374
40.607
30.188
33.131
42.315
40.428
40.85
40.66
32.538
41.945
41.554
33.538
38.896
33.908
40.866
37.362
40.059
43.407
33.93
40.125
39.319
33.148
46.726
32.261
29.552
47.461
41.04
33.433
42.352
41.5
38.884
33.439
42.243
39.754
41.381
33.337
39.174
41.053
40.863
33.681
33.016
42.63
37.777
29.667
43.331
38.262
37.07
42.458
42.656
41.375
39.801
42.234
44.999
40.076
43.632
40.644
44.04
43.783
34.025
42.852
41.939
32.764
38.241
41.011
39.843
44.212
41.74
36.007
34.228
45.037
34.008
43.595
44.933
39.989
39.558
27.558
37.874
38.663
42.516
38.337
33.577
41.303
37.221
35.29
34.214
42.324
27.37
37.617
28.929
30.344
39.929
33.141
39.765
35.261
37.687
42.293
36.95
48.194
39.473
39.089
42.561
43.068
30.36
38.2
44.663
37.795
44.528
46.368
35.366
43.407
26.044
31.811
36.244
32.055
40.063
38.966
39.964
37.8
40.638
40.626
35.199
44.38
42.088
33.778
32.394
33.893
33.447
45.895
43.158
35.978
42.275
39.433
32.094
35.533
35.819
33.13
37.866
41.606
30.95
39.345
48.503
40.434
35.582
37.499
36.8
31.377
41.236
37.833
34.993
46.669
45.007
45.026
36.316
29.647
42.094
35.679
38.517
26.616
39.713
41.341
30.838
32.229
38.308
42.555
31.953
42.982
40.33
41.522
39.508
39.312
33.454
34.3
29.557
35.468
36.459
48.501
34.23
32.983
42.04
35.08
30.459
43.961
38.639
37.139
48.13
28.33
36.687
36.302
38.86
32.785
40.79
39.51
43.375
34.419
38.862
32.458
41.805
42.616
32.384
41.698
40.316
40.664
42.046
34.516
37.957
34.087
39.576
36.637
40.786
37.331
33.733
25.948
47.691
45.951
41.742
29.269
29.623
34.847
40.596
41.068
29.36
33.236
38.26
42.076
29.156
39.879
31.24
42.413
42.361
48.864
38.128
41.391
42.367
30.281
41.053
36.266
37.89
44.122
36.553
39.785
38.443
38.801
43.024
35.526
35.677
33.207
40.536
36.09
41.116
34.489
42.923
39.27
41.317
37.721
33.975
26.138
42.174
42.825
42.141
43.725
32.124
44.777
42.099
33.579
39.967
43.232
44.549
33.877
33.949
35.069
38.196
39.203
28.042
29.244
38.014
42.462
43.193
35.705
41.766
35.339
41.256
41.258
37.8
39.641
43.109
35.783
42.727
44.532
28.675
38.4
37.595
41.732
30.53
42.322
43.133
41.265
41.21
40.453
43.663
40.867
37.346
37.545
35.591
39.216
34.039
33.695
38.924
30.376
41.818
45.665
38.96
31.202
41.249
47.631
35.388
39.492
44.888
38.149
40.712
44.339
37.258
37.257
30.013
39.003
38.745
34.664
41.356
42.584
45.879
39.817
33.469
33.956
28.468
37.012
35.405
35.704
42.077
43.23
42.387
38.539
37.435
42.266
32.305
37.84
26.149
45.544
30.807
41.756
38.611
34.209
31.529
37.706
42.128
40.465
33.194
40.953
35.049
38.36
34.097
36.477
41.033
38.608
35.383
39.893
30.12
42.548
34.783
39.415
30.07
44.429
26.195
29.928
43.616
39.208
39.051
42.342
40.663
47.578
47.748
30.067
42.363
31.535
35.382
39.695
47.1
31.684
44.907
42.583
34.136
33.587
39.695
36.591
37.069
34.592
39.149
39.862
38.841
47.832
31.824
35.451
40.402
32.663
37.82
28.934
38.279
33.785
41.921
42.295
44.209
41.78
41.777
42.05
40.05
42.122
31.918
45.069
42.205
40.092
28.872
44.176
36
40.336
39.636
25.859
42.632
45.686
43.401
39.166
43.404
40.092
29.718
38.785
43.414
41.233
35.243
34.102
42.456
41.656
39.41
30.794
34.636
39.238
43.051
41.561
38.307
40.716
41.974
40.117
40.893
37.566
40.108
31.608
41.448
40.883
43.987
39.228
29.626
29.539
26.241
36.52
33.483
38.225
45.162
40.715
38.889
32.678
41.972
39.126
42.53
40.422
46.364
29.897
30.478
44.939
38.107
41.736
34.206
35.623
40.805
40.703
33.576
40.763
46.277
47.754
41.852
27.448
43.422
35.979
39.68
42.468
34.003
42.968
33.195
35.157
42.054
40.869
40.813
29.524
40.727
36.913
37.374
40.607
30.188
33.131
42.315
40.428
40.85
40.66
32.538
41.945
41.554
33.538
38.896
33.908
40.866
37.362
40.059
43.407
33.93
40.125
39.319
33.148
46.726
32.261
29.552
47.461
41.04
33.433
42.352
41.5
38.884
33.439
42.243
39.754
41.381
33.337
39.174
41.053
40.863
33.681
33.016
42.63
37.777
29.667
43.331
38.262
37.07
42.458
42.656
41.375
39.801
42.234
44.999
40.076
43.632
40.644
44.04
43.783
34.025
42.852
41.939
32.764
38.241
41.011
39.843
44.212
41.74
36.007
34.228
45.037
34.008
43.595
44.933
39.989
39.558
27.558
37.874
38.663
42.516
38.337
33.577
41.303
37.221
35.29
34.214
42.324
27.37
37.617
28.929
30.344
39.929
33.141
39.765
35.261
37.687
42.293
36.95
48.194
39.473
39.089
42.561
43.068
30.36
38.2
44.663
37.795
44.528
46.368
35.366
43.407
26.044
31.811
36.244
32.055
40.063
38.966
39.964
37.8
40.638
40.626
35.199
44.38
42.088
33.778
32.394
33.893
33.447
45.895
43.158
35.978
42.275
39.433
32.094
35.533
35.819
33.13
37.866
41.606
30.95
39.345
48.503
40.434
35.582
37.499
36.8
31.377
41.236
37.833
34.993
46.669
45.007
45.026
36.316
29.647
42.094
35.679
38.517
26.616
39.713
41.341
30.838
32.229
38.308
42.555
31.953
42.982
40.33
41.522
39.508
39.312
33.454
34.3
29.557
35.468
36.459
48.501
34.23
32.983
42.04
35.08
30.459
43.961
38.639
37.139
48.13
28.33
36.687
36.302
38.86
32.785
40.79
39.51
43.375
34.419
38.862
32.458
41.805
42.616
32.384
41.698
40.316
40.664
42.046
34.516
37.957
34.087
39.576
36.637
40.786
37.331
33.733
25.948
47.691
45.951
41.742
29.269
29.623
34.847
40.596
41.068
29.36
33.236
38.26
42.076
29.156
39.879
31.24
42.413
42.361
48.864
38.128
41.391
42.367
30.281
41.053
36.266
37.89
44.122
36.553
39.785
38.443
38.801
43.024
35.526
35.677
33.207
40.536
36.09
41.116
34.489
42.923
39.27
41.317
37.721
33.975
26.138
42.174
42.825
42.141
43.725
32.124
44.777
42.099
33.579
39.967
43.232
44.549
33.877
33.949
35.069
38.196
39.203
28.042
29.244
38.014
42.462
43.193
35.705
41.766
35.339
41.256
41.258
37.8
39.641
43.109
35.783
42.727
44.532
28.675
38.4
37.595
41.732
30.53
42.322
43.133
41.265
41.21
40.453
43.663
40.867
37.346
37.545
35.591
39.216
34.039
33.695
[truncated: 48,000 more rows]
