# Supplementary material for: Separating Macroecological Pattern and Process: Comparing Ecological, Economic, and Geological Systems
Source: PLoS One. 2014 Nov 10;9(11):e112850. doi: 10.1371/journal.pone.0112850 (PMC4226609; doi:10.1371/journal.pone.0112850)
Supplement: Information S1 — Community matrices for each dataset and MATLAB code to replicate all analyses. (ZIP) [file pone.0112850.s001.zip › Supplementary Information/Output/agg/agg_result_sadscale_log_abund_cv.csv]

NaN
1.4999
3.7417
NaN
1.0451
2.4977
1.4015
1.0648
1.2737
1.6292
2
4
2.7325
4.6904
1.2532
1.746
1.0416
2.6102
1.0715
2.9351
NaN
NaN
2.4495
0.94705
1.5303
0.88855
1.3114
3
1.3191
NaN
1.2189
1.8463
1.0985
2.4674
NaN
NaN
NaN
2.2361
1.0084
0.92787
NaN
2.6458
2.1949
2.2636
1.6606
3.3166
2.4696
NaN
NaN
2.4423
3.4615
1.4142
4.2426
1.9734
1.4142
4.7947
2.0715
0.98468
3.5561
1.8451
1.9167
NaN
2.497
NaN
1.3615
NaN
1.2895
NaN
1.2561
NaN
0.83271
1.407
NaN
NaN
0.94106
1.4578
NaN
2.441
2.5454
2.641
0.85272
1.5399
3.6056
3.4344
2.3038
2.1725
2.5939
1.4614
1.0801
1.2454
1.7906
1.1105
2.4906
3.6056
4.1231
NaN
1.9843
2.3001
NaN
0.82974
1.9498
NaN
NaN
1.749
1.4985
1.6901
1.618
1.4728
2.1933
1.4495
1.2833
NaN
1.59
1.7202
NaN
2.0534
1.6657
0.97571
1.223
NaN
2.0178
2.4133
1.1211
2.9397
0.99344
3.6056
NaN
1.5492
1.5492
0.77686
1.1151
1.0069
1.3322
2.4824
3.425
NaN
1.8009
1.4042
3.3166
4.1231
0.97351
3.5813
1.3799
1.5588
NaN
NaN
1.5986
1.0316
NaN
NaN
1.6458
0.93205
1.5231
NaN
NaN
NaN
1.1861
0.84082
NaN
0.9178
1.665
1.3361
1.7321
2.0646
4.0602
1.7321
2.6541
3.1583
NaN
1.2352
1.3556
2.9931
NaN
0.8978
2.5127
0.78828
3.3744
1.798
1.7889
1.5797
NaN
3.0814
NaN
1.4888
0.92489
2
1.2145
NaN
NaN
1.0386
0.78293
1.3693
0.78512
NaN
2.1509
1.0134
1.4928
NaN
3.3561
NaN
1.0044
NaN
5.4772
NaN
2.51
NaN
3
NaN
1.2486
1.4142
1.7819
2.1746
2.3041
NaN
1.6928
1.2725
2
2.8462
1.9487
1.1146
1.1612
NaN
1.1919
3.3641
0.88934
1.6039
1.4142
NaN
2.0878
NaN
1.4752
1.2417
1.2717
NaN
1.2033
1.4142
1.0157
1.0672
2.1746
0.99268
NaN
1.6987
1.3399
NaN
NaN
NaN
1.8652
NaN
1.3333
0.99611
NaN
NaN
1.7559
6
2.0361
2.6777
3.1623
NaN
1.3434
NaN
1.159
1.3758
1.1438
NaN
NaN
1.4172
1.0906
1.5282
NaN
1.522
NaN
1.6993
0.98278
NaN
1.3511
0.88563
NaN
NaN
1.4795
0.93933
1.2399
3.0779
1.7142
NaN
2.0405
1.4755
2.1826
3.3842
1.0692
3.7393
NaN
2.3007
NaN
1.0535
1.1032
3.1623
2.0415
2.5609
4.1231
NaN
1.7321
NaN
NaN
NaN
1.6753
1.0179
1.6543
NaN
NaN
6.1644
1.3984
3.8882
1.656
NaN
3.0659
2.0324
NaN
0.96865
1.1038
1.4452
1.0954
NaN
3.388
1.248
NaN
NaN
NaN
NaN
NaN
1.2527
1.0996
2.1354
NaN
NaN
3.3872
NaN
1.4905
1.2252
2.9037
NaN
1.3077
2.7325
NaN
NaN
1.24
1.0145
2.0217
0.93653
1.9573
3.4227
2.2168
3.4129
2.2361
1.9697
2.4466
1.6671
NaN
1.1291
1.8722
NaN
2.2361
0.95659
4.6904
NaN
1.1688
3.4328
NaN
3.3166
NaN
2.6864
2.4514
NaN
1.7355
1.2179
2.7343
1.9121
2.042
4.2996
4.0602
2.1057
NaN
1.9492
NaN
1.2113
1.7885
1.4194
NaN
1.544
4.6904
2.905
0.91936
NaN
1.2498
6.1644
1.3259
NaN
2.8284
2.2249
NaN
1.1945
1.7823
NaN
0.95468
NaN
2.0517
0.92557
2.4133
2.2822
4
NaN
1.6458
1.2258
1.7574
1.1643
4.5826
NaN
2.104
2.3753
1.5505
1.4439
0
2.3009
0.89657
NaN
1.6217
2.0486
NaN
2.1213
1.6375
2.6458
NaN
NaN
2.6231
1.1918
2.6435
1.1953
2.3834
2.9636
NaN
0
NaN
3.9058
1.1253
NaN
6.0828
NaN
1.9234
NaN
0.8728
1.1317
3.3893
2.3355
2.1944
3.6029
NaN
NaN
NaN
1.3382
0.95945
2.054
3.2367
0.90552
1.4606
NaN
3.9355
2
0.99189
2.058
1.4066
1.1244
NaN
2.6153
1.1109
2.61
1.3777
1.7786
0.99001
5.4772
1.8949
1.6054
1.6034
NaN
NaN
NaN
1.0364
3.3266
1.2895
0.94825
2.7227
2.076
1.1289
1.0572
NaN
0.92237
1.2292
NaN
NaN
1.4142
0.87226
1.9186
NaN
1.4999
1.8516
NaN
0.95388
2.4977
1.4015
1.0591
1.2737
1.2677
2
4
1.7894
4.6904
1.2532
1.746
1.0395
2.6102
1.0328
2.9351
NaN
NaN
2.4495
0.93239
1.5303
0.88114
1.3114
3
1.3191
NaN
1.2163
1.8517
1.0972
2.2163
NaN
NaN
NaN
2.2361
0.84539
0.92593
NaN
2.6458
2.1949
2.2636
1.6003
3.3166
2.4732
NaN
NaN
2.4423
1.5408
1.4142
4.2426
1.9734
1.4142
4.7947
2.0715
0.98258
3.5561
1.8451
1.9167
NaN
2.497
NaN
1.3579
NaN
1.2895
NaN
1.189
NaN
0.79998
1.407
NaN
NaN
0.89318
1.4592
NaN
2.441
2.5454
2.641
0.80534
1.5399
3.6056
3.4344
2.3038
2.1725
2.5939
1.4614
1.0288
1.2454
1.7906
1.1114
2.4906
3.6056
4.1231
NaN
1.9843
2.3001
NaN
0.82896
1.9358
NaN
NaN
1.8451
1.4985
1.4555
1.6819
1.4728
1.8004
1.4754
1.2522
NaN
1.4603
1.641
NaN
2.0534
1.6657
0.94156
1.2245
NaN
2.0178
2.4133
1.1211
2.9397
0.92383
3.6056
NaN
1.5492
1.5492
0.72809
1.073
0.95118
1.3322
2.4824
3.425
NaN
1.8009
1.4042
3.3166
2.1125
0.81699
3.5813
1.3799
1.5588
NaN
NaN
1.6452
0.89398
NaN
NaN
1.6458
0.92229
1.4529
NaN
NaN
NaN
1.1861
0.80999
3.174
0.91933
1.665
1.3361
1.7321
2.0646
4.0602
1.7321
2.326
3.1583
NaN
1.2352
1.3556
2.9931
NaN
0.86183
2.5127
0.76311
3.3744
1.798
1.9251
1.5797
NaN
3.0814
NaN
1.5166
0.92704
2.4495
1.2033
NaN
NaN
0.96666
0.77745
1.3693
0.78211
NaN
2.1509
0.97435
1.5538
NaN
3.3561
NaN
1.0004
NaN
5.4772
NaN
2.51
NaN
3
NaN
1.2486
1.4142
1.7819
2.1746
2.3041
NaN
1.6928
1.1199
2
2.8462
1.9487
1.1279
1.1612
NaN
1.2025
3.3641
0.80122
1.6039
1.4142
NaN
2.0878
NaN
1.4336
1.2183
1.0963
NaN
1.2033
1.4142
0.96847
1.0493
2.3021
0.98614
NaN
1.7039
1.3399
NaN
NaN
NaN
1.8652
NaN
1.3333
0.94485
NaN
NaN
1.7667
6
2.0361
2.6777
3.1623
NaN
1.3434
NaN
1.159
1.3747
1.2535
NaN
NaN
1.4172
1.0506
1.4979
NaN
1.522
3.1623
1.7288
0.8741
NaN
1.1866
0.88563
NaN
NaN
1.352
0.92816
1.2399
3.0779
1.7142
NaN
2.0405
1.4755
2.1826
3.3842
1.0762
3.7393
NaN
2.3007
NaN
1.059
1.0725
2.5137
1.9446
2.5609
4.1231
NaN
1.7321
NaN
NaN
NaN
1.2488
0.98353
1.6543
NaN
NaN
6.1644
1.3984
3.8882
1.6679
NaN
3.0659
2.0324
NaN
0.84687
1.2214
1.2354
1.0954
NaN
3.388
1.2533
NaN
3
NaN
NaN
NaN
1.2527
1.0996
2.1354
NaN
6.5574
3.3872
NaN
1.4905
1.171
2.9037
NaN
1.3096
2.7325
NaN
NaN
1.24
1.0136
2.0217
0.94278
1.4874
3.4227
2.2168
3.4129
2.2361
1.9697
2.4466
1.6671
NaN
1.1291
1.8722
NaN
1.4377
0.95027
4.6904
NaN
1.181
3.4328
2.6458
3.3166
NaN
2.0432
2.4514
NaN
1.3601
1.0989
2.7343
1.9026
2.042
4.2996
4.0602
2.1057
NaN
1.9492
NaN
1.2113
1.7885
1.4194
NaN
1.544
4.6904
2.905
0.9093
NaN
1.2498
6.1644
1.3379
NaN
1.3801
2.2249
NaN
1.1945
1.7823
NaN
0.95008
NaN
1.9871
0.92571
2.4133
2.2822
4
NaN
1.6458
1.2154
1.7574
1.1449
4.5826
NaN
2.104
1.2248
1.3978
1.3511
0
2.3009
0.88614
NaN
1.4015
2.0486
NaN
2.1213
1.4449
2.6458
NaN
NaN
2.6231
1.1918
2.6435
1.0078
1.8642
2.9636
NaN
0
NaN
3.9058
1.1264
NaN
6.0828
NaN
1.9234
NaN
0.84204
1.0366
3.3893
2.3355
2.1944
3.6029
NaN
NaN
NaN
1.2223
0.95945
2.0888
3.2367
0.90351
1.4684
NaN
3.9355
2
0.99189
2.058
1.378
1.1107
NaN
2.6153
1.1109
2.61
1.9089
1.7786
0.99001
1.8436
1.8949
1.6054
1.6034
NaN
NaN
NaN
1.0513
3.3266
1.2895
0.91976
2.7227
2.076
1.0818
1.0469
NaN
0.89886
1.2292
NaN
NaN
1.4142
0.83032
1.9186
NaN
1.1991
2.1051
NaN
0.9081
2.4977
1.4015
1.032
1.183
1.2677
2
4
1.7894
4.6904
1.2532
1.746
1.0398
2.6102
1.0328
2.9351
4
2.2361
2.4495
0.92888
1.5303
0.86371
1.3114
2.0527
1.3191
NaN
1.1802
1.8517
1.0834
2.2163
NaN
NaN
NaN
2.2361
0.81921
0.91814
NaN
2.4043
2.1949
1.895
1.6003
3.3166
2.4732
NaN
NaN
2.4423
1.4943
2.8234
4.2426
1.9734
1.4142
4.7947
1.7418
0.93218
3.5561
1.8451
1.6879
NaN
2.497
NaN
1.3208
NaN
1.2895
NaN
1.189
NaN
0.76943
1.0998
NaN
3
0.88861
1.4592
NaN
2.441
2.5454
2.641
0.79124
1.5562
3.6056
3.4344
2.073
2.1725
2.5939
1.4614
1.0288
1.2619
1.7906
1.1114
2.4906
3.6056
2.5113
NaN
1.9843
2.3001
1.8722
0.81039
1.9358
NaN
NaN
1.8508
1.4985
1.4583
1.6303
1.4728
1.8004
1.4754
1.2522
NaN
1.4003
1.641
NaN
2.0534
1.6657
0.93989
1.2245
NaN
2.0178
2.4133
1.1211
2.9397
0.92194
3.6056
NaN
1.5492
1.5492
0.71632
1.0358
0.94526
1.3322
2.4824
3.425
NaN
1.8009
1.2744
3.3166
2.1125
0.79573
3.5813
1.3799
1.345
NaN
NaN
1.6452
0.90868
NaN
NaN
1.6458
0.8812
1.4529
NaN
NaN
NaN
1.1861
0.75233
3.174
0.83813
1.665
1.3361
1.7321
2.0646
4.0602
1.7321
2.326
3.1583
NaN
1.2352
1.2274
2.9954
NaN
0.84027
2.5127
0.76902
3.3744
1.4609
1.9251
1.697
NaN
3.0814
NaN
1.5166
0.85178
2.8284
1.2033
NaN
NaN
0.96666
0.7454
1.3693
0.77676
NaN
2.1779
0.82823
1.4452
NaN
3.3561
NaN
0.95505
NaN
5.4772
NaN
2.51
NaN
3
NaN
1.1465
1.4142
1.3975
2.1746
2.3041
NaN
1.6928
1.1111
2
2.8462
1.9487
1.0934
1.1612
NaN
1.2025
3.3641
0.77814
1.6039
0
NaN
2.0031
NaN
1.5209
1.2183
1.1178
NaN
1.2033
1.4142
0.96847
1.0226
2.3021
0.9527
NaN
1.7445
1.3399
3.8711
NaN
1.8156
1.8652
3.2629
1.8711
0.81436
NaN
NaN
1.7667
2.7166
2.0361
2.6777
3.1623
NaN
1.3569
NaN
1.1172
1.3717
1.2535
1.7165
NaN
1.234
0.94417
1.4706
NaN
1.522
3.1623
1.7288
0.87327
NaN
1.2151
1.3928
NaN
NaN
1.0649
0.86481
1.0961
3.0779
1.6661
1.9175
2.0405
1.4755
2.1826
3.3842
0.8829
3.7393
NaN
2.3007
NaN
1.0554
0.90845
2.5137
1.9446
2.5609
4.1231
NaN
1.7321
NaN
NaN
NaN
1.1342
0.91323
1.6643
NaN
NaN
6.1644
1.3854
3.8882
1.698
NaN
3.0659
2.0324
NaN
0.77959
1.2404
1.1687
1.5328
NaN
3.4813
1.0008
NaN
3
NaN
NaN
NaN
1.0657
1.0163
2.1354
NaN
6.5574
3.3872
NaN
1.4905
1.0601
2.9037
NaN
1.3096
2.7325
NaN
NaN
1.1016
0.96295
2.0217
0.93139
1.4874
3.4227
2.2168
3.4129
2.2361
1.5507
2.4466
1.6671
NaN
1.1291
1.8722
NaN
1.4377
0.95027
4.6904
NaN
1.1481
3.4328
2.6458
3.3166
NaN
2.0432
2.4994
NaN
1.3601
1.0512
2.7343
1.9026
2.042
3.0772
4.0602
2.1057
NaN
1.9492
NaN
1.169
1.3915
1.4194
NaN
1.544
2.7837
2.8735
0.87088
NaN
1.2498
6.1644
1.3379
NaN
1.3801
2.2249
NaN
1.1945
1.7823
NaN
0.88347
NaN
1.391
0.92571
2.4133
2.2822
4
NaN
1.6458
1.1974
1.543
1.1358
4.5826
NaN
2.0954
1.133
1.3973
1.3511
2.7704
2.3009
0.89054
NaN
1.4126
2.0486
0
2.7859
1.4449
2.6458
NaN
NaN
2.6231
1.1671
2.538
0.99632
1.3955
2.9636
NaN
0
NaN
3.9058
1.1271
NaN
1.6625
NaN
1.8967
NaN
0.78288
0.98782
2.309
2.3355
2.1944
3.7716
NaN
NaN
2.4495
1.1893
1.0282
2.0888
3.2367
0.8894
1.4684
NaN
3.9355
0.91287
0.95724
1.3535
1.1613
1.0814
NaN
2.6153
1.1109
2.61
1.9411
1.29
0.99966
1.8436
1.8949
1.6054
1.0561
NaN
NaN
NaN
1.0513
3.3266
1.2895
0.90791
2.7227
2.076
1.1241
1.0009
NaN
0.86141
1.191
1.7321
NaN
1.4142
0.82681
1.9186
NaN
1.1991
2.1186
NaN
0.87617
2.4977
1.013
1.0341
1.0614
1.1956
2
4
1.7894
4.6904
1.139
1.746
1.0136
2.6102
0.99039
2.9351
2.7325
2.2361
2.4495
0.90842
1.6124
0.77568
1.3032
2.0527
1.3191
NaN
1.0288
1.8517
1.0205
2.2163
NaN
NaN
NaN
2.2361
0.81228
0.91928
NaN
2.1518
2.2067
1.6982
1.5673
3.3166
2.4732
NaN
2.2361
1.9191
1.4943
2.8234
4.2426
1.7083
1.4142
4.7947
1.7564
0.93236
3.5561
1.8451
1.6879
NaN
2.497
NaN
1.3208
NaN
1.8805
NaN
1.189
NaN
0.75315
1.0998
NaN
3.3166
0.82378
1.4592
NaN
2.0125
2.5454
2.641
0.80859
1.5562
3.6056
3.4344
2.073
2.1725
2.5939
1.4614
1.0266
1.3048
1.7906
0.98081
2.4906
3.6056
2.0432
NaN
1.8722
2.3001
1.8961
0.76077
1.9358
NaN
NaN
1.7575
1.4985
1.0282
1.6303
1.4728
1.8004
1.1169
1.1305
NaN
1.4003
1.5522
NaN
2.0534
1.6657
0.94185
1.2245
1.5123
2.0178
1.8087
1.6186
1.6653
0.96315
3.6056
NaN
1.0954
1.5492
0.70505
1.016
0.94526
1.3322
2.4824
3.425
NaN
1.7082
1.267
3.3166
1.8873
0.75711
3.5813
1.2304
1.345
NaN
NaN
1.6406
0.88752
NaN
NaN
1.6458
0.85542
1.2152
NaN
NaN
NaN
0.98871
0.74538
3.174
0.83813
1.2619
1.3217
1.1951
1.5209
4.0602
2.2361
2.326
3.1583
NaN
1.2489
1.2274
2.4381
NaN
0.83612
2.5127
0.7653
3.3744
1.4609
1.3489
1.3151
NaN
3.0814
NaN
1.5166
0.84029
1.5
1.2033
NaN
NaN
0.95763
0.74332
1.5492
0.77702
NaN
2.1779
0.77281
1.4005
NaN
1.8274
NaN
0.86709
NaN
5.4772
NaN
1.6864
NaN
3
NaN
1.1304
1.4142
1.3975
1.8722
2.3041
NaN
1.4069
1.1111
2
2.8462
1.9487
1.0934
1.1418
NaN
1.1962
3.3641
0.73536
1.6039
0.32003
NaN
1.8065
NaN
1.5209
1.1045
1.1178
NaN
1.2033
1.4142
0.96127
0.92249
2.3021
0.85574
NaN
1.7445
1.2913
2.9636
NaN
1.8156
1.8652
3.2629
1.8711
0.78878
NaN
NaN
1.7667
2.5696
1.968
2.6777
3.1623
NaN
1.3569
NaN
1.0979
1.3717
1.2535
1.7165
NaN
1.234
0.86053
1.3795
NaN
1.522
3.1623
1.7288
0.81736
NaN
1.2181
1.4666
NaN
NaN
1.0649
0.85452
1.0961
3.0779
1.4802
1.9175
2.0405
1.4667
1.7971
3.3842
0.88346
3.7393
NaN
2.3007
NaN
1.0303
0.85178
2.5137
1.9446
2.5609
4.1231
NaN
1.7321
NaN
NaN
NaN
1.2528
0.91323
1.6643
NaN
NaN
6.1644
1.3854
3.8882
1.2994
NaN
3.0659
1.5754
NaN
0.76167
1.2404
1.0883
1.5328
NaN
3.4813
1.0008
NaN
3
NaN
NaN
NaN
0.8805
1.0074
2.2188
NaN
6.5574
3.3872
NaN
1.4905
1.0427
2.9037
NaN
1.2691
2.7325
NaN
NaN
1.1016
0.95876
2.0217
0.93201
1.4163
3.4227
2.2168
3.4129
2.2361
1.5507
2.4466
1.6671
NaN
1.1291
1.8722
NaN
1.4377
0.95027
4.6904
NaN
1.0145
3.4328
2.6458
3.3166
NaN
2.0432
2.4994
NaN
1.3601
1.0512
2.7343
1.9026
1.6448
3.2913
4.0602
2.1057
NaN
1.9492
5.079
1.169
1.4035
1.4228
NaN
1.544
2.7837
2.8735
0.83858
NaN
1.2498
6.1644
1.2184
NaN
1.8263
2.2249
NaN
1.1342
1.7823
NaN
0.89178
NaN
1.391
0.90854
2.4133
2.2822
4
NaN
1.6458
1.1974
1.543
1.1097
4.5826
NaN
2.0954
1.133
1.393
1.3387
2.7704
2.3009
0.87482
NaN
1.4126
2.0486
0
1.7037
1.4489
2.6458
NaN
NaN
2.6231
1.111
2.538
0.99632
1.3804
2.9636
NaN
0
NaN
3.9058
1.0587
NaN
1.4504
2.0694
1.8967
NaN
0.76858
0.95342
1.7922
2.3355
1.8461
3.7716
NaN
NaN
2.4495
1.1893
1.0282
2.07
3.2367
0.8894
1.4692
NaN
3.4911
0.91287
0.90501
1.3931
1.1613
1.0294
NaN
2.7156
1.1109
2.61
1.8718
1.29
0.99855
1.6207
1.8949
1.6054
1.0843
NaN
NaN
NaN
0.99165
3.3266
1.2764
0.85094
2.7227
2.076
1.1937
0.90594
NaN
0.85974
1.191
1.7321
NaN
1.4142
0.80297
1.5478
[truncated: 48,000 more rows]
