# Supplementary material for: Separating Macroecological Pattern and Process: Comparing Ecological, Economic, and Geological Systems
Source: PLoS One. 2014 Nov 10;9(11):e112850. doi: 10.1371/journal.pone.0112850 (PMC4226609; doi:10.1371/journal.pone.0112850)
Supplement: Information S1 — Community matrices for each dataset and MATLAB code to replicate all analyses. (ZIP) [file pone.0112850.s001.zip › Supplementary Information/Output/agg/agg_result_sadscale_log_abund_kurtosis.csv]

NaN
2.8592
12.077
NaN
2.6619
9.7973
3.3816
3.555
2.9725
3.7491
2.3333
14.067
6.1429
20.048
3.7566
3.1507
2.887
8.1825
2.7383
8.4439
NaN
NaN
4.2
2.8535
3.1993
2.3955
2.525
7.125
3.3097
NaN
3.5792
4.6366
2.7049
7.4121
NaN
NaN
NaN
3.25
2.5583
3.0214
NaN
5.1667
6.0638
6.6591
4.5763
9.1
8.2093
NaN
NaN
4.8431
10.752
1
16.059
6.2983
1
21.544
5.2461
2.4813
12.981
4.519
3.6406
NaN
10.208
NaN
3.8143
NaN
1.3661
NaN
3.064
NaN
2.5608
3.5678
NaN
NaN
3.0324
3.6811
NaN
4.6818
8.1045
5.8981
2.9833
4.3177
11.083
20.412
8.6764
6.4225
7.8609
3.0546
2.7453
2.6103
5.1614
3.2385
7.6378
11.083
15.062
NaN
2.7857
5.7632
NaN
2.6383
5.7712
NaN
NaN
4.958
3.2887
8.2526
2.3503
4.3839
8.6333
4.2123
4.1647
NaN
2.9041
5.2709
NaN
4.0951
4.445
2.6851
3.9909
NaN
6.9458
6.1567
2.3103
7.4533
2.4963
11.083
NaN
1.5
1.5
2.6865
3.602
2.9173
3.0386
6.1521
14.819
NaN
5.8995
2.5705
9.1
15.062
3.0871
12.168
2.0002
2.267
NaN
NaN
2.9502
2.858
NaN
NaN
2.677
2.4247
3.9883
NaN
NaN
NaN
3.0049
2.5128
NaN
2.5601
6.1994
2.7252
1.5
6.0045
15.063
1.5
7.2496
8.6053
NaN
3.0488
3.6343
8.8689
NaN
2.7725
6.5731
2.5109
10.289
4.3701
2.3333
2.7171
NaN
11.011
NaN
3.7116
2.2561
2.3333
3.1033
NaN
NaN
2.9922
2.6279
1.1667
2.674
NaN
4.8686
2.6983
3.7132
NaN
13.007
NaN
3.0594
NaN
28.034
NaN
5.1667
NaN
7.125
NaN
3.1659
1
4.877
4.2458
5.5177
NaN
4.4072
3.2775
2.3333
8.4531
5.0107
2.9873
3.0502
NaN
3.604
11.501
3.0118
3.6729
1
NaN
5.4562
NaN
3.2403
3.7467
3.2667
NaN
2.9642
1
3.2268
2.5447
4.2458
2.8028
NaN
5.5025
3.7482
NaN
NaN
NaN
2.6941
NaN
1.2667
2.5395
NaN
NaN
5.2236
34.029
6.3661
9.6876
8.1111
NaN
2.7118
NaN
3.514
2.9442
3.4092
NaN
NaN
2.6954
2.7038
3.4989
NaN
5.029
NaN
3.7966
2.7481
NaN
3.3277
1.4601
NaN
NaN
3.8876
2.9645
3.0266
8.1111
4.5103
NaN
5.5115
3.3183
8.8195
11.275
2.5588
12.574
NaN
7.2726
NaN
2.5236
2.996
8.1111
4.202
9.4758
15.063
NaN
1.5
NaN
NaN
NaN
4.4588
3.0184
5.0845
NaN
NaN
36.027
3.8834
22.777
3.9805
NaN
12.559
6.1638
NaN
2.561
2.6529
3.3996
1
NaN
10.091
3.0046
NaN
NaN
NaN
NaN
NaN
2.8812
2.9032
5.9136
NaN
NaN
10.772
NaN
2.9902
3.3298
8.2842
NaN
3.2832
6.1429
NaN
NaN
2.6383
2.1718
5.6861
2.3191
4.1134
13.299
6.7372
10.422
3.25
5.1088
6.0539
6.2172
NaN
3.9404
3.3364
NaN
3.25
2.8044
20.048
NaN
2.4884
14.343
NaN
9.1
NaN
10.582
7.5005
NaN
7.7903
2.6164
6.3879
4.7189
5.3463
17.056
15.062
4.5124
NaN
5.3196
NaN
3.4358
4.2296
2.9136
NaN
3.6282
20.048
8.5764
3.1656
NaN
3.3437
36.027
3.1419
NaN
6.1429
3.7222
NaN
2.8378
4.3333
NaN
2.6852
NaN
3.9521
2.4143
6.1567
6.4517
14.067
NaN
2.677
3.0023
4.2349
3.0857
19.05
NaN
5.4393
6.2081
3.6784
3.3985
NaN
4.2
3.0348
NaN
3.5818
3.6865
NaN
4.5
3.5638
5.1667
NaN
NaN
9.2529
2.5252
9.7919
3.201
6.4252
7.7163
NaN
NaN
NaN
17.952
2.8873
NaN
35.028
NaN
5.8905
NaN
2.4433
2.5376
12.23
4.2
4.9211
11.58
NaN
NaN
NaN
4.2253
2.5878
6.0804
9.1
2.5617
4.2609
NaN
14.316
2.3333
2.6079
4.1778
3.2023
2.8884
NaN
7.1721
2.9901
8.9259
2.57
4.405
3.0579
28.034
3.8262
4.7748
4.381
NaN
NaN
NaN
2.7293
11.216
2.9591
2.8194
7.7134
7.0269
2.9369
3.2536
NaN
2.4932
2.9762
NaN
NaN
1
2.5743
6.2738
NaN
2.8592
4.4531
NaN
2.4922
9.7973
3.3816
3.596
2.9725
3.0607
2.3333
14.067
3.7844
20.048
3.7566
3.1507
2.9315
8.1825
2.7034
8.4439
NaN
NaN
4.2
2.8141
3.1993
2.4068
2.525
7.125
3.3097
NaN
3.5617
4.0438
2.6678
6.1019
NaN
NaN
NaN
3.25
2.6949
3.0096
NaN
5.1667
6.0638
6.6591
4.5726
9.1
7.5162
NaN
NaN
4.8431
3.6321
1
16.059
6.2983
1
21.544
5.2461
2.4678
12.981
4.519
3.6406
NaN
10.208
NaN
3.9037
NaN
1.3661
NaN
2.9112
NaN
2.6327
3.5678
NaN
NaN
3.0627
3.7467
NaN
4.6818
8.1045
5.8981
2.9448
4.3177
11.083
20.412
8.6764
6.4225
7.8609
3.0546
2.6892
2.6103
5.1614
3.1665
7.6378
11.083
15.062
NaN
2.7857
5.7632
NaN
2.6286
5.3687
NaN
NaN
4.3116
3.2887
6.0636
2.9292
4.3839
5.9409
4.296
3.8511
NaN
2.9648
5.0849
NaN
4.0951
4.445
2.4966
3.8069
NaN
6.9458
6.1567
2.3103
7.4533
2.3315
11.083
NaN
1.5
1.5
2.6387
3.2465
2.7265
3.0386
6.1521
14.819
NaN
5.8995
2.5705
9.1
3.4853
2.89
12.168
2.0002
2.267
NaN
NaN
3.7014
2.8082
NaN
NaN
2.677
2.4599
3.9733
NaN
NaN
NaN
3.0049
2.553
10.858
2.5682
6.1994
2.7252
1.5
6.0045
15.063
1.5
6.7968
8.6053
NaN
3.0488
3.6343
8.8689
NaN
2.7833
6.5731
2.5229
10.289
4.3701
2.7857
2.7171
NaN
11.011
NaN
4.0954
2.2768
4.2
2.9421
NaN
NaN
2.9322
2.6186
1.1667
2.6619
NaN
4.8686
2.7129
3.7511
NaN
13.007
NaN
2.9859
NaN
28.034
NaN
5.1667
NaN
7.125
NaN
3.1659
1
4.877
4.2458
5.5177
NaN
4.4072
3.1557
2.3333
8.4531
5.0107
2.9384
3.0502
NaN
3.7313
11.501
2.9094
3.6729
1
NaN
5.4562
NaN
3.5993
3.6047
3.165
NaN
2.9642
1
3.1578
2.6339
6.6497
2.7211
NaN
5.3393
3.7482
NaN
NaN
NaN
2.6941
NaN
1.2667
2.5594
NaN
NaN
5.0865
34.029
6.3661
9.6876
8.1111
NaN
2.7118
NaN
3.514
2.9268
2.9742
NaN
NaN
2.6954
2.6519
3.2439
NaN
5.029
8.1111
3.9182
2.7964
NaN
3.5036
1.4601
NaN
NaN
3.2337
3.0026
3.0266
8.1111
4.5103
NaN
5.5115
3.3183
8.8195
11.275
2.4103
12.574
NaN
7.2726
NaN
2.4385
2.8618
5.9596
5.948
9.4758
15.063
NaN
1.5
NaN
NaN
NaN
2.8394
2.7808
5.0845
NaN
NaN
36.027
3.8834
22.777
3.944
NaN
12.559
6.1638
NaN
2.8444
2.8902
2.6334
1
NaN
10.091
3.0295
NaN
7.125
NaN
NaN
NaN
2.8812
2.9032
5.9136
NaN
41.024
10.772
NaN
2.9902
3.1412
8.2842
NaN
3.3431
6.1429
NaN
NaN
2.6383
2.184
5.6861
2.3189
3.1177
13.299
6.7372
10.422
3.25
5.1088
6.0539
6.2172
NaN
3.9404
3.3364
NaN
1.9496
2.8182
20.048
NaN
2.4528
14.343
5.1667
9.1
NaN
6.7188
7.5005
NaN
4.1516
2.615
6.3879
4.7097
5.3463
17.056
15.062
4.5124
NaN
5.3196
NaN
3.4358
4.2296
2.9136
NaN
3.6282
20.048
8.5764
3.1647
NaN
3.3437
36.027
3.04
NaN
1.2667
3.7222
NaN
2.8378
4.3333
NaN
2.7085
NaN
3.8889
2.4075
6.1567
6.4517
14.067
NaN
2.677
2.8556
4.2349
2.9175
19.05
NaN
5.4393
2.7494
3.4922
3.0735
NaN
4.2
3.0111
NaN
4.0831
3.6865
NaN
4.5
3.3829
5.1667
NaN
NaN
9.2529
2.5252
9.7919
2.5058
4.5383
7.7163
NaN
NaN
NaN
17.952
3.2318
NaN
35.028
NaN
5.8905
NaN
2.4284
2.4198
12.23
4.2
4.9211
11.58
NaN
NaN
NaN
3.567
2.5878
6.3527
9.1
2.5302
4.3197
NaN
14.316
2.3333
2.6079
4.1778
3.1966
2.8507
NaN
7.1721
2.9901
8.9259
4.5195
4.405
3.0579
2.5901
3.8262
4.7748
4.381
NaN
NaN
NaN
2.7437
11.216
2.9591
2.8664
7.7134
7.0269
2.9063
3.2293
NaN
2.4145
2.9762
NaN
NaN
1
2.5143
6.2738
NaN
2.4108
7.6639
NaN
2.5776
9.7973
3.3816
3.6056
2.9
3.0607
2.3333
14.067
3.7844
20.048
3.7566
3.1507
2.9441
8.1825
2.7034
8.4439
14.067
3.25
4.2
2.7543
3.1993
2.3709
2.525
5.775
3.3097
NaN
3.5382
4.0438
2.6354
6.1019
NaN
NaN
NaN
3.25
2.6791
2.9479
NaN
8.6189
6.0638
4.6796
4.5726
9.1
7.5162
NaN
NaN
4.8431
3.6639
9.866
16.059
6.2983
1
21.544
4.6716
2.4299
12.981
4.519
3.2656
NaN
10.208
NaN
3.8087
NaN
1.3661
NaN
2.9112
NaN
2.6822
2.9086
NaN
7.125
2.9743
3.7467
NaN
4.6818
8.1045
5.8981
2.8562
4.3872
11.083
20.412
6.5305
6.4225
7.8609
3.0546
2.6892
2.8114
5.1614
3.1665
7.6378
11.083
7.6354
NaN
2.7857
5.7632
3.3364
2.6157
5.3687
NaN
NaN
4.1387
3.2887
6.0086
4.6537
4.3839
5.9409
4.296
3.8511
NaN
2.6882
5.0849
NaN
4.0951
4.445
2.4948
3.8069
NaN
6.9458
6.1567
2.3103
7.4533
2.3356
11.083
NaN
1.5
1.5
2.6445
3.1041
2.7264
3.0386
6.1521
14.819
NaN
5.8995
2.8318
9.1
3.4853
2.8668
12.168
2.0002
1.6579
NaN
NaN
3.7014
2.7215
NaN
NaN
2.677
2.459
3.9733
NaN
NaN
NaN
3.0049
2.5573
10.858
2.616
6.1994
2.7252
1.5
6.0045
15.063
1.5
6.7968
8.6053
NaN
3.0488
3.1091
7.6176
NaN
2.6846
6.5731
2.5282
10.289
3.8959
2.7857
3.1204
NaN
11.011
NaN
4.0954
2.3393
6.1429
2.9421
NaN
NaN
2.9322
2.6189
1.1667
2.6238
NaN
5.6493
2.7652
3.5025
NaN
13.007
NaN
2.8971
NaN
28.034
NaN
5.1667
NaN
7.125
NaN
3.0738
1
3.116
4.2458
5.5177
NaN
4.4072
3.0283
2.3333
8.4531
5.0107
2.8685
3.0502
NaN
3.7313
11.501
2.9313
3.6729
NaN
NaN
6.2145
NaN
3.6803
3.6047
3.0265
NaN
2.9642
1
3.1578
2.6069
6.6497
2.6628
NaN
5.2323
3.7482
13.735
NaN
4.8864
2.6941
9.4301
4.7637
2.617
NaN
NaN
5.0865
6.3389
6.3661
9.6876
8.1111
NaN
2.7892
NaN
3.4343
2.9707
2.9742
2.1136
NaN
2.856
2.5031
3.1188
NaN
5.029
8.1111
3.9182
2.7511
NaN
3.4823
2.3544
NaN
NaN
2.8844
2.9811
3.0972
8.1111
3.4567
3.7721
5.5115
3.3183
8.8195
11.275
2.6766
12.574
NaN
7.2726
NaN
2.4147
2.7759
5.9596
5.948
9.4758
15.063
NaN
1.5
NaN
NaN
NaN
2.8189
2.9469
5.3066
NaN
NaN
36.027
3.7004
22.777
4.0728
NaN
12.559
6.1638
NaN
2.795
2.9601
2.4791
2.1038
NaN
12.392
2.7726
NaN
7.125
NaN
NaN
NaN
2.9835
2.8738
5.9136
NaN
41.024
10.772
NaN
2.9902
3.1496
8.2842
NaN
3.3431
6.1429
NaN
NaN
2.4394
2.1271
5.6861
2.3863
3.1177
13.299
6.7372
10.422
3.25
4.1464
6.0539
6.2172
NaN
3.9404
3.3364
NaN
1.9496
2.8182
20.048
NaN
2.7701
14.343
5.1667
9.1
NaN
6.7188
7.3935
NaN
4.1516
2.7142
6.3879
4.7097
5.3463
10.191
15.062
4.5124
NaN
5.3196
NaN
3.8157
3.2635
2.9136
NaN
3.6282
8.0513
7.7317
3.0212
NaN
3.3437
36.027
3.04
NaN
1.2667
3.7222
NaN
2.8378
4.3333
NaN
2.586
NaN
2.9587
2.4075
6.1567
6.4517
14.067
NaN
2.677
2.6741
3.8806
2.9102
19.05
NaN
5.5637
2.6193
3.6902
3.0735
10.372
4.2
2.9739
NaN
4.29
3.6865
NaN
9.1603
3.3829
5.1667
NaN
NaN
9.2529
2.4561
9.1342
2.5156
2.6991
7.7163
NaN
NaN
NaN
17.952
3.1718
NaN
2.8088
NaN
5.262
NaN
2.4591
2.4228
8.1419
4.2
4.9211
14.749
NaN
NaN
4.2
2.9187
2.5026
6.3527
9.1
2.5209
4.3197
NaN
14.316
1.1667
2.5842
2.8187
3.1755
2.817
NaN
7.1721
2.9901
8.9259
4.7031
3.1952
3.1676
2.5901
3.8262
4.7748
4.2275
NaN
NaN
NaN
2.7437
11.216
2.9591
2.8525
7.7134
7.0269
2.8476
3.1027
NaN
2.4427
2.757
1.5
NaN
1
2.5527
6.2738
NaN
2.4108
8.0741
NaN
2.5423
9.7973
3.0671
3.5784
2.7742
2.6018
2.3333
14.067
3.7844
20.048
2.4061
3.1507
2.8963
8.1825
2.6675
8.4439
6.1429
3.25
4.2
2.7613
3.9747
2.4734
2.4474
5.775
3.3097
NaN
3.4367
4.0438
2.6798
6.1019
NaN
NaN
NaN
3.25
2.6685
2.9366
NaN
8.2317
6.1345
5.2424
4.2528
9.1
7.5162
NaN
3.25
4.2144
3.6639
9.866
16.059
6.1589
1
21.544
4.8406
2.4193
12.981
4.519
3.2656
NaN
10.208
NaN
3.8087
NaN
3.465
NaN
2.9112
NaN
2.6257
2.9086
NaN
9.1
2.9343
3.7467
NaN
3.8719
8.1045
5.8981
2.8455
4.3872
11.083
20.412
6.5305
6.4225
7.8609
3.0546
2.6783
2.8036
5.1614
3.1919
7.6378
11.083
5.8243
NaN
3.3364
5.7632
4.8183
2.6309
5.3687
NaN
NaN
5.9629
3.2887
4.9113
4.6537
4.3839
5.9409
3.2234
3.5682
NaN
2.6882
4.2867
NaN
4.0951
4.445
2.4923
3.8069
1.6282
6.9458
4.2323
3.8657
4.0949
2.4593
11.083
NaN
1
1.5
2.6161
3.0511
2.7264
3.0386
6.1521
14.819
NaN
5.8353
2.655
9.1
2.6941
2.9509
12.168
1.4771
1.6579
NaN
NaN
3.4695
2.8003
NaN
NaN
2.677
2.4283
3.6307
NaN
NaN
NaN
2.5519
2.5248
10.858
2.616
3.9214
2.6288
1.2525
3.4339
15.063
3.25
6.7968
8.6053
NaN
3.0805
3.1091
9.6685
NaN
2.6556
6.5731
2.518
10.289
3.8959
2.977
1.903
NaN
11.011
NaN
4.0954
2.3409
1.5
2.9421
NaN
NaN
2.9005
2.58
1.5
2.5888
NaN
5.6493
2.7451
3.2964
NaN
4.389
NaN
2.8641
NaN
28.034
NaN
3.7335
NaN
7.125
NaN
3.085
1
3.116
3.3364
5.5177
NaN
3.5751
3.0283
2.3333
8.4531
5.0107
2.8685
3.1788
NaN
3.4708
11.501
2.9015
3.6729
1
NaN
5.3856
NaN
3.6803
3.5691
3.0265
NaN
2.9642
1
3.1465
2.5448
6.6497
2.5518
NaN
5.2323
3.394
7.7163
NaN
4.8864
2.6941
9.4301
4.7637
2.618
NaN
NaN
5.0865
6.9078
5.7985
9.6876
8.1111
NaN
2.7892
NaN
3.422
2.9707
2.9742
2.1136
NaN
2.856
2.4761
3.3264
NaN
5.029
8.1111
3.9182
2.7947
NaN
3.5132
4.7097
NaN
NaN
2.8844
2.977
3.0972
8.1111
3.3924
3.7721
5.5115
3.3577
5.085
11.275
2.6929
12.574
NaN
7.2726
NaN
2.4344
2.7778
5.9596
5.948
9.4758
15.063
NaN
1.5
NaN
NaN
NaN
3.0705
2.9469
5.3066
NaN
NaN
36.027
3.7004
22.777
3.1237
NaN
12.559
4.3116
NaN
2.7047
2.9601
2.5147
2.1038
NaN
12.392
2.7726
NaN
7.125
NaN
NaN
NaN
2.9526
2.913
6.0836
NaN
41.024
10.772
NaN
2.9902
3.1467
8.2842
NaN
3.1887
6.1429
NaN
NaN
2.4394
2.1327
5.6861
2.4349
3.1055
13.299
6.7372
10.422
3.25
4.1464
6.0539
6.2172
NaN
3.9404
3.3364
NaN
1.9496
2.8182
20.048
NaN
2.6848
14.343
5.1667
9.1
NaN
6.7188
7.3935
NaN
4.1516
2.7142
6.3879
4.7097
3.8752
16.258
15.062
4.5124
NaN
5.3196
27.754
3.8157
3.3025
2.8306
NaN
3.6282
8.0513
7.7317
2.8156
NaN
3.3437
36.027
2.8712
NaN
5.2083
3.7222
NaN
2.7689
4.3333
NaN
2.5753
NaN
2.9587
2.4302
6.1567
6.4517
14.067
NaN
2.677
2.6741
3.8806
2.9275
19.05
NaN
5.5637
2.6193
3.9048
3.1106
10.372
4.2
2.928
NaN
4.29
3.6865
NaN
5.2301
3.3863
5.1667
NaN
NaN
9.2529
2.2239
9.1342
2.5156
2.4785
7.7163
NaN
NaN
NaN
17.952
2.8092
NaN
3.1616
5.1376
5.262
NaN
2.4263
2.3883
4.836
4.2
3.3714
14.749
NaN
NaN
4.2
2.9187
2.5026
6.5671
9.1
2.5209
4.339
NaN
11.083
1.1667
2.5702
3.2262
3.1755
2.9907
NaN
9.6877
2.9901
8.9259
4.5273
3.1952
3.1513
3.5625
3.8262
4.7748
4.1135
NaN
NaN
NaN
2.8166
11.216
2.9925
2.9434
7.7134
7.0269
3.4607
3.1258
NaN
2.447
2.757
1.5
NaN
1
2.5214
4.5251
[truncated: 48,000 more rows]
