# Supplementary material for: Separating Macroecological Pattern and Process: Comparing Ecological, Economic, and Geological Systems
Source: PLoS One. 2014 Nov 10;9(11):e112850. doi: 10.1371/journal.pone.0112850 (PMC4226609; doi:10.1371/journal.pone.0112850)
Supplement: Information S1 — Community matrices for each dataset and MATLAB code to replicate all analyses. (ZIP) [file pone.0112850.s001.zip › Supplementary Information/Output/agg/agg_result_sadscale_log_abund_mean.csv]

0
0.54812
0.11321
0
1.0966
0.2017
0.63203
1.4145
0.84032
0.43742
0.25
0.0625
0.125
0.045455
0.57596
0.30065
1.1852
0.17453
1.1813
0.17719
0
0
0.16667
1.5335
0.43266
1.9134
0.50359
0.11111
0.8091
0
1.1169
0.37827
1.5058
0.22222
0
0
0
0.31699
1.4949
1.5427
0
0.14286
0.25564
0.2381
0.43028
0.090909
0.23129
0
0
0.15
0.078947
0.5
0.055556
0.3161
0.5
0.042553
0.24617
1.5828
0.1034
0.31754
0.2697
0
0.22711
0
0.78415
0
0.5957
0
0.8809
0
2.4149
0.66892
0
0
1.7829
0.63671
0
0.15385
0.18266
0.12903
1.4612
0.58786
0.076923
0.12912
0.2362
0.2623
0.17634
0.5313
1.301
0.59148
0.38886
1.1211
0.2029
0.076923
0.058824
0
0.22222
0.26359
0
1.8198
0.33189
0
0
0.41674
0.51032
0.46937
0.39769
0.66652
0.274
0.53904
0.9382
0
0.36976
0.42862
0
0.25607
0.34924
1.314
0.7474
0
0.24274
0.18367
0.77973
0.10714
1.5077
0.076923
0
0.33333
0.33333
1.9623
1.0967
1.4344
0.69619
0.19387
0.12121
0
0.37666
0.56117
0.14409
0.058824
1.3238
0.12925
0.40566
0.39833
0
0
0.37428
1.2109
0
0
0.32853
1.5304
0.70088
0
0
0
0.78724
2.3516
0
1.5943
0.49815
0.71459
0.77398
0.24508
0.058824
0.33333
0.16295
0.095238
0
0.83976
0.63402
0.14361
0
1.73
0.16981
2.6514
0.081967
0.39385
0.25
0.39833
0
0.14697
0
0.50685
2.0151
0.25
0.93161
0
0
1.1769
2.555
0.8
2.5707
0
0.21576
1.3839
0.59066
0
0.12693
0
1.2623
0
0.033333
0
0.14286
0
0.11111
0
0.90541
0.5
0.38455
0.2585
0.20523
0
0.54604
0.84022
0.25
0.1434
0.27442
1.1822
1.0175
0
0.86933
0.11646
1.7125
0.50823
0.5
0
0.34207
0
0.49663
0.97799
0.85949
0
0.93519
0.5
1.5244
1.3926
0.2585
1.2205
0
0.42282
0.83959
0
0
0
0.22727
0
0.375
2.0228
0
0
0.39082
0.027778
0.32723
0.20199
0.1
0
0.52426
0
1.0815
0.66578
0.728
0
0
0.62952
1.136
0.52856
0
0.6065
0
0.3575
1.4882
0
0.70764
0.77124
0
0
0.64472
1.7683
0.966
0.1
0.33003
0
0.26849
0.52975
0.27065
0.11914
1.1773
0.068966
0
0.24109
0
1.2343
1.1149
0.1
0.22707
0.21161
0.093233
0
0.33333
0
0
0
0.40601
1.1889
0.5008
0
0
0.052632
0.73191
0.10701
0.46844
0
0.16498
0.30969
0
1.5149
0.87656
0.70402
0.5
0
0.083333
0.89127
0
0
0
0
0
0.98465
1.2832
0.26316
0
0
0.14361
0
0.51797
0.94047
0.15206
0
0.71718
0.125
0
0
0.6483
1.4536
0.28394
1.5604
0.31423
0.14113
0.21622
0.081081
0.2
0.37187
0.18868
0.43923
0
0.69957
0.29875
0
0.2
1.1063
0.045455
0
0.94265
0.11981
0
0.090909
0
0.19516
0.19511
0
0.5203
0.91661
0.12121
0.31013
0.25212
0.052632
0.058824
0.20731
0
0.32112
0
0.70539
0.32411
0.39977
0
0.48177
0.045455
0.14771
1.418
0
0.76051
0.026316
0.6748
0
0.125
0.18182
0
1.0442
0.33333
0
1.51
0
0.2747
1.687
0.18367
0.28128
0.0625
0
0.32853
0.87513
0.34002
0.98559
0.047619
0
0.27568
0.22694
0.55986
0.62223
2.3219
0.16667
1.858
0
0.42162
0.28722
0
0.33333
0.52428
0.14286
0
0
0.22747
0.97105
0.18272
0.7989
0.20126
0.10417
0
2
0
0.11411
0.9831
0
0.027027
0
0.34258
0
1.9871
1.2408
0.13485
0.16667
0.20685
0.074074
0
0
0
0.71299
1.4077
0.30687
0.090909
1.528
0.6257
0
0.061538
0.25
1.2729
0.25708
0.80668
1.3815
0
0.1581
0.64411
0.18519
0.56312
0.43128
1.5878
0.033333
0.34906
0.47052
0.52034
0
0
0
1.1969
0.1175
0.80229
1.6804
0.16006
0.262
0.89059
1.2502
0
1.7426
0.69112
0
0
0.5
1.7101
0.31158
0
0.54812
0.33333
0
1.3129
0.2017
0.63203
1.4239
0.84032
0.68089
0.25
0.0625
0.31028
0.045455
0.57596
0.30065
1.2077
0.17453
1.2461
0.17719
0
0
0.16667
1.5991
0.43266
1.9552
0.50359
0.11111
0.8091
0
1.1367
0.42413
1.5381
0.23203
0
0
0
0.31699
1.7879
1.5662
0
0.14286
0.25564
0.2381
0.46367
0.090909
0.24349
0
0
0.15
0.40463
0.5
0.055556
0.3161
0.5
0.042553
0.24617
1.6353
0.1034
0.31754
0.2697
0
0.22711
0
0.80747
0
0.5957
0
0.98908
0
2.5016
0.66892
0
0
1.8564
0.69685
0
0.15385
0.18266
0.12903
1.6105
0.58786
0.076923
0.12912
0.2362
0.2623
0.17634
0.5313
1.4102
0.59148
0.38886
1.1446
0.2029
0.076923
0.058824
0
0.22222
0.26359
0
1.8377
0.34189
0
0
0.44331
0.51032
0.60109
0.46154
0.66652
0.4008
0.55172
1.0248
0
0.55332
0.46544
0
0.25607
0.34924
1.5027
0.75874
0
0.24274
0.18367
0.77973
0.10714
1.7114
0.076923
0
0.33333
0.33333
2.1895
1.2091
1.6012
0.69619
0.19387
0.12121
0
0.37666
0.56117
0.14409
0.19048
1.6907
0.12925
0.40566
0.39833
0
0
0.37324
1.4511
0
0
0.32853
1.5439
0.75443
0
0
0
0.78724
2.4657
0.10452
1.602
0.49815
0.71459
0.77398
0.24508
0.058824
0.33333
0.26605
0.095238
0
0.83976
0.63402
0.14361
0
1.7936
0.16981
2.754
0.081967
0.39385
0.22222
0.39833
0
0.14697
0
0.51938
2.0701
0.16667
0.99227
0
0
1.3088
2.6049
0.8
2.5987
0
0.21576
1.4644
0.59696
0
0.12693
0
1.2946
0
0.033333
0
0.14286
0
0.11111
0
0.90541
0.5
0.38455
0.2585
0.20523
0
0.54604
1.0224
0.25
0.1434
0.27442
1.2413
1.0175
0
0.86839
0.11646
1.9443
0.50823
0.5
0
0.34207
0
0.55531
1.0514
1.0953
0
0.93519
0.5
1.6093
1.4374
0.25733
1.2367
0
0.42461
0.83959
0
0
0
0.22727
0
0.375
2.1399
0
0
0.45953
0.027778
0.32723
0.20199
0.1
0
0.52426
0
1.0815
0.71905
0.8486
0
0
0.62952
1.2485
0.5644
0
0.6065
0.1
0.34833
1.686
0
0.87218
0.77124
0
0
0.77961
1.8148
0.966
0.1
0.33003
0
0.26849
0.52975
0.27065
0.11914
1.2303
0.068966
0
0.24109
0
1.2876
1.2127
0.19884
0.31394
0.21161
0.093233
0
0.33333
0
0
0
0.64928
1.3208
0.5008
0
0
0.052632
0.73191
0.10701
0.48391
0
0.16498
0.30969
0
1.7055
0.85808
0.9915
0.5
0
0.083333
0.88782
0
0.11111
0
0
0
0.98465
1.2832
0.26316
0
0.023256
0.14361
0
0.51797
1.0219
0.15206
0
0.71792
0.125
0
0
0.6483
1.4536
0.28394
1.5777
0.4946
0.14113
0.21622
0.081081
0.2
0.37187
0.18868
0.43923
0
0.69957
0.29875
0
0.44812
1.1762
0.045455
0
0.98671
0.11981
0.14286
0.090909
0
0.32981
0.19511
0
0.65942
1.073
0.12121
0.3446
0.25212
0.052632
0.058824
0.20731
0
0.32112
0
0.70539
0.32411
0.39977
0
0.48177
0.045455
0.14771
1.4511
0
0.76051
0.026316
0.67925
0
0.375
0.18182
0
1.0442
0.33333
0
1.5516
0
0.37056
1.7234
0.18367
0.28128
0.0625
0
0.32853
0.95664
0.34002
1.0466
0.047619
0
0.27568
0.52664
0.68885
0.69956
2.3219
0.16667
1.8954
0
0.56009
0.28722
0
0.33333
0.6323
0.14286
0
0
0.22747
0.97105
0.18272
1.1021
0.3003
0.10417
0
2
0
0.11411
1.0047
0
0.027027
0
0.34258
0
2.0901
1.4217
0.13485
0.16667
0.20685
0.074074
0
0
0
0.85282
1.4077
0.31112
0.090909
1.5543
0.64028
0
0.061538
0.25
1.2729
0.25708
0.83101
1.4762
0
0.1581
0.64411
0.18519
0.37672
0.43128
1.5878
0.23333
0.34906
0.47052
0.52034
0
0
0
1.2187
0.1175
0.80229
1.7483
0.16006
0.262
0.94673
1.2785
0
1.8975
0.69112
0
0
0.5
1.8742
0.31158
0
0.71595
0.35819
0
1.3919
0.2017
0.63203
1.4783
0.96671
0.68089
0.25
0.0625
0.31028
0.045455
0.57596
0.30065
1.2079
0.17453
1.2461
0.17719
0.0625
0.2
0.16667
1.6443
0.43266
2.0433
0.50359
0.28167
0.8091
0
1.2448
0.42413
1.584
0.23203
0
0
0
0.31699
1.8605
1.6183
0
0.24191
0.25564
0.31618
0.46367
0.090909
0.24349
0
0
0.15
0.46942
0.17391
0.055556
0.3161
0.5
0.042553
0.39797
1.7752
0.1034
0.31754
0.37976
0
0.22711
0
0.85963
0
0.5957
0
0.98908
0
2.5855
0.93707
0
0.17611
1.8935
0.69685
0
0.15385
0.18266
0.12903
1.7143
0.57915
0.076923
0.12912
0.3255
0.2623
0.17634
0.5313
1.4102
0.6366
0.38886
1.1446
0.2029
0.076923
0.19091
0
0.22222
0.26359
0.29875
1.916
0.34189
0
0
0.46591
0.51032
0.6036
0.4608
0.66652
0.4008
0.55172
1.0248
0
0.63561
0.46544
0
0.25607
0.34924
1.5584
0.75874
0
0.24274
0.18367
0.77973
0.10714
1.7387
0.076923
0
0.33333
0.33333
2.2478
1.3122
1.6323
0.69619
0.19387
0.12121
0
0.37666
0.67913
0.14409
0.19048
1.7848
0.12925
0.40566
0.51699
0
0
0.37324
1.4844
0
0
0.32853
1.6889
0.75443
0
0
0
0.78724
2.7041
0.10452
1.7928
0.49815
0.71459
0.77398
0.24508
0.058824
0.33333
0.26605
0.095238
0
0.83976
0.81565
0.16684
0
1.9031
0.16981
2.755
0.081967
0.55884
0.22222
0.3585
0
0.14697
0
0.51938
2.2619
0.125
0.99227
0
0
1.3088
2.7251
0.8
2.6558
0
0.22065
1.6976
0.68635
0
0.12693
0
1.4184
0
0.033333
0
0.14286
0
0.11111
0
1.0351
0.5
0.69036
0.2585
0.20523
0
0.54604
1.0812
0.25
0.1434
0.27442
1.3177
1.0175
0
0.86839
0.11646
2.0634
0.50823
1
0
0.37132
0
0.50845
1.0514
1.1544
0
0.93519
0.5
1.6093
1.4966
0.25733
1.3214
0
0.4324
0.83959
0.06383
0
0.32294
0.22727
0.088235
0.37903
2.4142
0
0
0.45953
0.12195
0.32723
0.20199
0.1
0
0.56137
0
1.1411
0.7382
0.8486
0.26667
0
0.80144
1.4272
0.59435
0
0.6065
0.1
0.34833
1.72
0
0.90907
0.48428
0
0
1.098
1.9603
1.1338
0.1
0.39749
0.25386
0.26849
0.52975
0.27065
0.11914
1.4417
0.068966
0
0.24109
0
1.3097
1.5075
0.19884
0.31394
0.21161
0.093233
0
0.33333
0
0
0
0.80814
1.428
0.5048
0
0
0.052632
0.76133
0.10701
0.47117
0
0.16498
0.30969
0
1.8878
0.86985
1.097
0.43083
0
0.10771
1.2136
0
0.11111
0
0
0
1.1982
1.4282
0.26316
0
0.023256
0.14361
0
0.51797
1.1649
0.15206
0
0.71792
0.125
0
0
0.86913
1.5912
0.28394
1.6134
0.4946
0.14113
0.21622
0.081081
0.2
0.50758
0.18868
0.43923
0
0.69957
0.29875
0
0.44812
1.1762
0.045455
0
1.0285
0.11981
0.14286
0.090909
0
0.32981
0.213
0
0.65942
1.1689
0.12121
0.3446
0.25212
0.11756
0.058824
0.20731
0
0.32112
0
0.85111
0.51726
0.39977
0
0.48177
0.14937
0.16443
1.6065
0
0.76051
0.026316
0.67925
0
0.375
0.18182
0
1.0442
0.33333
0
1.7296
0
0.68405
1.7234
0.18367
0.28128
0.0625
0
0.32853
1.0093
0.53039
1.0649
0.047619
0
0.29601
0.60543
0.73551
0.69956
0.20581
0.16667
1.9096
0
0.56479
0.28722
1
0.21794
0.6323
0.14286
0
0
0.22747
1.0019
0.19293
1.1658
0.53531
0.10417
0
2
0
0.11411
1.018
0
0.31205
0
0.3841
0
2.2706
1.495
0.25354
0.16667
0.20685
0.09232
0
0
0.16667
0.94598
1.3783
0.31112
0.090909
1.6473
0.64028
0
0.061538
0.6
1.3637
0.67882
1.0688
1.5257
0
0.1581
0.64411
0.18519
0.3789
0.7371
1.5645
0.23333
0.34906
0.47052
0.82634
0
0
0
1.2187
0.1175
0.80229
1.8009
0.16006
0.262
0.96863
1.4019
0
2.0293
0.82068
0.33333
0
0.5
1.9068
0.31158
0
0.71595
0.36071
0
1.5159
0.2017
0.93244
1.4831
1.1102
0.78618
0.25
0.0625
0.31028
0.045455
0.76189
0.30065
1.3063
0.17453
1.3591
0.17719
0.125
0.2
0.16667
1.6831
0.45722
2.2617
0.55086
0.28167
0.8091
0
1.4617
0.42413
1.6908
0.23203
0
0
0
0.31699
1.8962
1.6246
0
0.29932
0.26133
0.4617
0.52407
0.090909
0.24349
0
0.2
0.29266
0.46942
0.17391
0.055556
0.39023
0.5
0.042553
0.4061
1.7785
0.1034
0.31754
0.37976
0
0.22711
0
0.85963
0
0.47957
0
0.98908
0
2.6815
0.93707
0
0.14409
2.0454
0.69685
0
0.27696
0.18266
0.12903
1.7003
0.57915
0.076923
0.12912
0.3255
0.2623
0.17634
0.5313
1.414
0.65858
0.38886
1.3181
0.2029
0.076923
0.2739
0
0.29875
0.26359
0.37258
2.1039
0.34189
0
0
0.48127
0.51032
0.94808
0.4608
0.66652
0.4008
0.79977
1.1734
0
0.63561
0.52421
0
0.25607
0.34924
1.5697
0.75874
0.31579
0.24274
0.3056
0.52569
0.45091
1.7093
0.076923
0
0.5
0.33333
2.3324
1.3667
1.6323
0.69619
0.19387
0.12121
0
0.42267
0.71447
0.14409
0.36022
1.8563
0.12925
0.56605
0.51699
0
0
0.38493
1.5404
0
0
0.32853
1.7826
0.94193
0
0
0
1.0156
2.7799
0.10452
1.7928
0.87266
0.77067
0.97672
0.43338
0.058824
0.2
0.26605
0.095238
0
0.8871
0.81565
0.27141
0
1.9485
0.16981
2.8069
0.081967
0.55884
0.5797
0.63362
0
0.14697
0
0.51938
2.3027
0.33333
0.99227
0
0
1.3349
2.7909
0.66667
2.6919
0
0.22065
1.852
0.73601
0
0.38742
0
1.6213
0
0.033333
0
0.33603
0
0.11111
0
1.0941
0.5
0.69036
0.29875
0.20523
0
0.73838
1.0812
0.25
0.1434
0.27442
1.3177
1.0474
0
0.94931
0.11646
2.2078
0.50823
1.2925
0
0.43543
0
0.50845
1.2252
1.1544
0
0.93519
0.5
1.6235
1.6715
0.25733
1.5439
0
0.4324
0.91529
0.10417
0
0.32294
0.22727
0.088235
0.37903
2.5305
0
0
0.45953
0.15314
0.35161
0.20199
0.1
0
0.56137
0
1.1882
0.7382
0.8486
0.26667
0
0.80144
1.5999
0.73011
0
0.6065
0.1
0.34833
1.8495
0
0.9137
0.49568
0
0
1.098
1.9806
1.1338
0.1
0.52161
0.25386
0.26849
0.53481
0.39351
0.11914
1.4421
0.068966
0
0.24109
0
1.3407
1.6704
0.19884
0.31394
0.21161
0.093233
0
0.33333
0
0
0
0.77867
1.428
0.5048
0
0
0.052632
0.76133
0.10701
0.68661
0
0.16498
0.56303
0
1.9596
0.86985
1.2126
0.43083
0
0.10771
1.2136
0
0.11111
0
0
0
1.5148
1.4845
0.29534
0
0.023256
0.14361
0
0.51797
1.1782
0.15206
0
0.77177
0.125
0
0
0.86913
1.6016
0.28394
1.6129
0.53466
0.14113
0.21622
0.081081
0.2
0.50758
0.18868
0.43923
0
0.69957
0.29875
0
0.44812
1.1762
0.045455
0
1.2401
0.11981
0.14286
0.090909
0
0.32981
0.213
0
0.65942
1.1689
0.12121
0.3446
0.38405
0.13646
0.058824
0.20731
0
0.32112
0.051699
0.85111
0.51138
0.40891
0
0.48177
0.14937
0.16443
1.7433
0
0.76051
0.026316
0.85187
0
0.43166
0.18182
0
1.1447
0.33333
0
1.7357
0
0.68405
1.8018
0.18367
0.28128
0.0625
0
0.32853
1.0093
0.53039
1.1185
0.047619
0
0.29601
0.60543
0.77444
0.71392
0.20581
0.16667
1.9503
0
0.56479
0.28722
1
0.46144
0.64576
0.14286
0
0
0.22747
1.1399
0.19293
1.1658
0.58113
0.10417
0
2
0
0.11411
1.1672
0
0.47624
0.25354
0.3841
0
2.3531
1.5852
0.40865
0.16667
0.26155
0.09232
0
0
0.16667
0.94598
1.3783
0.33301
0.090909
1.6473
0.64317
0
0.076923
0.6
1.5188
0.6651
1.0688
1.5877
0
0.17241
0.64411
0.18519
0.39312
0.7371
1.5693
0.36737
0.34906
0.47052
0.89451
0
0
0
1.3335
0.1175
0.8665
1.9137
0.16006
0.262
0.89427
1.5442
0
2.051
0.82068
0.33333
0
0.5
1.9968
0.44935
[truncated: 48,000 more rows]
