# Supplementary material for: Separating Macroecological Pattern and Process: Comparing Ecological, Economic, and Geological Systems
Source: PLoS One. 2014 Nov 10;9(11):e112850. doi: 10.1371/journal.pone.0112850 (PMC4226609; doi:10.1371/journal.pone.0112850)
Supplement: Information S1 — Community matrices for each dataset and MATLAB code to replicate all analyses. (ZIP) [file pone.0112850.s001.zip › Supplementary Information/Output/agg/agg_result_sadscale_log_abund_skewness.csv]

NaN
1.1466
3.3282
NaN
0.77254
2.6385
1.1723
1.0591
1.0476
1.3787
1.1547
3.6148
2.2678
4.3644
1.0708
1.3191
0.85731
2.5005
0.86541
2.6744
NaN
NaN
1.7889
0.80458
1.2051
0.63163
0.88673
2.4749
1.1322
NaN
1.1529
1.6744
0.86947
2.3481
NaN
NaN
NaN
1.5
0.75431
0.77491
NaN
2.0412
2.0455
2.1491
1.5511
2.846
2.4514
NaN
NaN
1.9604
3.1229
0
3.8806
1.9747
0
4.5326
1.8565
0.69692
3.3767
1.6302
1.4872
NaN
2.7123
NaN
1.2885
NaN
0.45947
NaN
1.0028
NaN
0.64282
1.2079
NaN
NaN
0.79475
1.2937
NaN
1.9188
2.4587
2.2132
0.70503
1.4511
3.1754
4.0202
2.4117
2.0764
2.4575
1.1157
0.86813
0.86743
1.7104
0.99807
2.3808
3.1754
3.75
NaN
1.3363
2.0654
NaN
0.64342
1.8775
NaN
NaN
1.6799
1.2381
2.0192
1.0478
1.4232
2.3698
1.3531
1.2708
NaN
1.1701
1.7126
NaN
1.6394
1.484
0.73286
1.0805
NaN
2.0039
2.1547
0.70531
2.5403
0.72177
3.1754
NaN
0.70711
0.70711
0.59552
1.0537
0.88615
1.073
2.1898
3.5197
NaN
1.799
0.99146
2.846
3.75
0.88396
3.3088
0.78004
0.95674
NaN
NaN
1.1853
0.79317
NaN
NaN
1.1286
0.64842
1.4348
NaN
NaN
NaN
0.95503
0.64486
NaN
0.65445
1.7331
1.0096
0.70711
1.9363
3.75
0.70711
2.3897
2.7578
NaN
0.9999
1.181
2.7249
NaN
0.72559
2.2392
0.59118
3.0478
1.599
1.1547
1.1299
NaN
3.0257
NaN
1.3101
0.58501
1.1547
1.0132
NaN
NaN
0.88127
0.58763
0.40825
0.63685
NaN
1.8406
0.78712
1.3079
NaN
3.3231
NaN
0.88982
NaN
5.1995
NaN
2.0412
NaN
2.4749
NaN
1.0677
0
1.6715
1.7166
2.0185
NaN
1.5639
1.1022
1.1547
2.6194
1.7413
0.91936
0.91752
NaN
1.126
3.1769
0.78783
1.3665
0
NaN
1.9409
NaN
1.1736
1.1944
1.0935
NaN
0.97425
0
0.95774
0.78505
1.7166
0.78967
NaN
1.7321
1.195
NaN
NaN
NaN
1.3016
NaN
0.5164
0.78459
NaN
NaN
1.7098
5.747
2.0564
2.7219
2.6667
NaN
0.95212
NaN
1.051
1.0646
0.95551
NaN
NaN
1.0437
0.79504
1.2968
NaN
1.5664
NaN
1.417
0.78947
NaN
1.1487
-0.12591
NaN
NaN
1.3384
0.75298
1.0477
2.6667
1.5117
NaN
1.8866
1.2043
2.3886
3.1542
0.75794
3.4021
NaN
2.2484
NaN
0.73512
0.96861
2.6667
1.6578
2.6405
3.75
NaN
0.70711
NaN
NaN
NaN
1.5142
0.83697
1.6351
NaN
NaN
5.9184
1.3225
4.3449
1.4645
NaN
3.1945
1.9881
NaN
0.73663
0.77071
1.2314
0
NaN
3.0151
1.0012
NaN
NaN
NaN
NaN
NaN
0.97441
0.93211
1.9833
NaN
NaN
3.0936
NaN
1.1493
1.0934
2.619
NaN
1.1118
2.2678
NaN
NaN
0.87298
0.60036
1.9019
0.59715
1.6203
3.3705
2.1129
3.0695
1.5
1.8311
2.1369
1.825
NaN
0.96654
1.3988
NaN
1.5
0.71452
4.3644
NaN
0.82555
3.4861
NaN
2.846
NaN
2.833
2.3427
NaN
2.0945
0.89697
2.3212
1.6945
1.8524
4.0069
3.75
1.7512
NaN
1.8187
NaN
1.0294
1.5427
1.0128
NaN
1.3092
4.3644
2.6724
0.83221
NaN
1.0327
5.9184
1.0979
NaN
2.2678
1.6499
NaN
0.95855
1.5396
NaN
0.76859
NaN
1.6463
0.6104
2.1547
2.1454
3.6148
NaN
1.1286
1.0048
1.5312
0.95467
4.2485
NaN
1.9127
2.1493
1.3444
1.2172
NaN
1.7889
0.75585
NaN
1.3468
1.5502
NaN
1.75
1.3715
2.0412
NaN
NaN
2.666
0.85537
2.7121
0.99984
2.1821
2.5916
NaN
NaN
NaN
3.967
0.87694
NaN
5.8333
NaN
1.8987
NaN
0.62483
0.829
3.2566
1.7889
1.8518
3.2527
NaN
NaN
NaN
1.3306
0.67956
1.9672
2.846
0.65
1.3715
NaN
3.6491
1.1547
0.6962
1.6765
1.1567
0.94604
NaN
2.3631
0.79683
2.5873
0.97231
1.6017
0.88937
5.1995
1.5296
1.5406
1.5328
NaN
NaN
NaN
0.76549
3.1137
1.0259
0.75325
2.5027
2.0786
0.85078
0.96104
NaN
0.72788
0.93882
NaN
NaN
0
0.66964
1.9207
NaN
1.1466
1.6072
NaN
0.67751
2.6385
1.1723
1.0743
1.0476
0.99426
1.1547
3.6148
1.4604
4.3644
1.0708
1.3191
0.86248
2.5005
0.81871
2.6744
NaN
NaN
1.7889
0.77131
1.2051
0.63358
0.88673
2.4749
1.1322
NaN
1.1504
1.556
0.86037
2.0485
NaN
NaN
NaN
1.5
0.6835
0.7708
NaN
2.0412
2.0455
2.1491
1.503
2.846
2.3739
NaN
NaN
1.9604
1.2781
0
3.8806
1.9747
0
4.5326
1.8565
0.6988
3.3767
1.6302
1.4872
NaN
2.7123
NaN
1.3104
NaN
0.45947
NaN
0.92426
NaN
0.64069
1.2079
NaN
NaN
0.76357
1.3185
NaN
1.9188
2.4587
2.2132
0.676
1.4511
3.1754
4.0202
2.4117
2.0764
2.4575
1.1157
0.81659
0.86743
1.7104
0.98338
2.3808
3.1754
3.75
NaN
1.3363
2.0654
NaN
0.64143
1.8091
NaN
NaN
1.6146
1.2381
1.5728
1.2443
1.4232
1.8368
1.4079
1.2116
NaN
1.1134
1.6415
NaN
1.6394
1.484
0.68862
1.0572
NaN
2.0039
2.1547
0.70531
2.5403
0.60404
3.1754
NaN
0.70711
0.70711
0.51745
0.92714
0.77653
1.073
2.1898
3.5197
NaN
1.799
0.99146
2.846
1.5765
0.67959
3.3088
0.78004
0.95674
NaN
NaN
1.3499
0.68408
NaN
NaN
1.1286
0.65249
1.3949
NaN
NaN
NaN
0.95503
0.62205
3.0145
0.65853
1.7331
1.0096
0.70711
1.9363
3.75
0.70711
2.2359
2.7578
NaN
0.9999
1.181
2.7249
NaN
0.70151
2.2392
0.5737
3.0478
1.599
1.3363
1.1299
NaN
3.0257
NaN
1.4169
0.61216
1.7889
0.97002
NaN
NaN
0.78917
0.57136
0.40825
0.62335
NaN
1.8406
0.76993
1.3549
NaN
3.3231
NaN
0.8684
NaN
5.1995
NaN
2.0412
NaN
2.4749
NaN
1.0677
0
1.6715
1.7166
2.0185
NaN
1.5639
0.95085
1.1547
2.6194
1.7413
0.91942
0.91752
NaN
1.1628
3.1769
0.6431
1.3665
0
NaN
1.9409
NaN
1.2272
1.1496
0.95886
NaN
0.97425
0
0.90888
0.81988
2.175
0.76077
NaN
1.7068
1.195
NaN
NaN
NaN
1.3016
NaN
0.5164
0.74607
NaN
NaN
1.717
5.747
2.0564
2.7219
2.6667
NaN
0.95212
NaN
1.051
1.0674
0.97514
NaN
NaN
1.0437
0.75483
1.2191
NaN
1.5664
2.6667
1.4568
0.73974
NaN
1.0886
-0.12591
NaN
NaN
1.12
0.76296
1.0477
2.6667
1.5117
NaN
1.8866
1.2043
2.3886
3.1542
0.72574
3.4021
NaN
2.2484
NaN
0.71108
0.91376
2.1468
1.9065
2.6405
3.75
NaN
0.70711
NaN
NaN
NaN
0.94399
0.7483
1.6351
NaN
NaN
5.9184
1.3225
4.3449
1.4679
NaN
3.1945
1.9881
NaN
0.7629
0.95278
0.91932
0
NaN
3.0151
1.0113
NaN
2.4749
NaN
NaN
NaN
0.97441
0.93211
1.9833
NaN
6.3264
3.0936
NaN
1.1493
1.0245
2.619
NaN
1.1242
2.2678
NaN
NaN
0.87298
0.60526
1.9019
0.60681
1.1819
3.3705
2.1129
3.0695
1.5
1.8311
2.1369
1.825
NaN
0.96654
1.3988
NaN
0.77408
0.73172
4.3644
NaN
0.81821
3.4861
2.0412
2.846
NaN
2.0912
2.3427
NaN
1.2716
0.80697
2.3212
1.6992
1.8524
4.0069
3.75
1.7512
NaN
1.8187
NaN
1.0294
1.5427
1.0128
NaN
1.3092
4.3644
2.6724
0.83331
NaN
1.0327
5.9184
1.0797
NaN
0.5164
1.6499
NaN
0.95855
1.5396
NaN
0.75542
NaN
1.6122
0.61055
2.1547
2.1454
3.6148
NaN
1.1286
0.97266
1.5312
0.91148
4.2485
NaN
1.9127
0.83037
1.2264
1.0905
NaN
1.7889
0.73622
NaN
1.3439
1.5502
NaN
1.75
1.2175
2.0412
NaN
NaN
2.666
0.85537
2.7121
0.62454
1.6306
2.5916
NaN
NaN
NaN
3.967
0.99948
NaN
5.8333
NaN
1.8987
NaN
0.59444
0.71079
3.2566
1.7889
1.8518
3.2527
NaN
NaN
NaN
1.1199
0.67956
2.0409
2.846
0.64274
1.3945
NaN
3.6491
1.1547
0.6962
1.6765
1.1412
0.92247
NaN
2.3631
0.79683
2.5873
1.688
1.6017
0.88937
1.261
1.5296
1.5406
1.5328
NaN
NaN
NaN
0.79217
3.1137
1.0259
0.75487
2.5027
2.0786
0.81292
0.93632
NaN
0.6661
0.93882
NaN
NaN
0
0.58036
1.9207
NaN
0.80882
2.2632
NaN
0.65969
2.6385
1.1723
1.0677
0.97428
0.99426
1.1547
3.6148
1.4604
4.3644
1.0708
1.3191
0.86529
2.5005
0.81871
2.6744
3.6148
1.5
1.7889
0.74066
1.2051
0.60331
0.88673
1.9337
1.1322
NaN
1.139
1.556
0.84618
2.0485
NaN
NaN
NaN
1.5
0.65067
0.75802
NaN
2.4899
2.0455
1.6869
1.503
2.846
2.3739
NaN
NaN
1.9604
1.286
2.7918
3.8806
1.9747
0
4.5326
1.6181
0.66165
3.3767
1.6302
1.3232
NaN
2.7123
NaN
1.2795
NaN
0.45947
NaN
0.92426
NaN
0.65407
0.82421
NaN
2.4749
0.72592
1.3185
NaN
1.9188
2.4587
2.2132
0.6704
1.4732
3.1754
4.0202
2.041
2.0764
2.4575
1.1157
0.81659
0.94645
1.7104
0.98338
2.3808
3.1754
2.3985
NaN
1.3363
2.0654
1.3988
0.6443
1.8091
NaN
NaN
1.5976
1.2381
1.5743
1.5463
1.4232
1.8368
1.4079
1.2116
NaN
1.0147
1.6415
NaN
1.6394
1.484
0.69776
1.0572
NaN
2.0039
2.1547
0.70531
2.5403
0.59787
3.1754
NaN
0.70711
0.70711
0.53294
0.85965
0.76954
1.073
2.1898
3.5197
NaN
1.799
0.95851
2.846
1.5765
0.67354
3.3088
0.78004
0.63839
NaN
NaN
1.3499
0.67513
NaN
NaN
1.1286
0.627
1.3949
NaN
NaN
NaN
0.95503
0.58369
3.0145
0.59517
1.7331
1.0096
0.70711
1.9363
3.75
0.70711
2.2359
2.7578
NaN
0.9999
0.99594
2.5725
NaN
0.63308
2.2392
0.56183
3.0478
1.3178
1.3363
1.2911
NaN
3.0257
NaN
1.4169
0.56875
2.2678
0.97002
NaN
NaN
0.78917
0.51325
0.40825
0.6017
NaN
1.9631
0.64056
1.242
NaN
3.3231
NaN
0.7928
NaN
5.1995
NaN
2.0412
NaN
2.4749
NaN
0.97194
0
1.1284
1.7166
2.0185
NaN
1.5639
0.91686
1.1547
2.6194
1.7413
0.88686
0.91752
NaN
1.1628
3.1769
0.62523
1.3665
NaN
NaN
2.0298
NaN
1.2979
1.1496
0.93838
NaN
0.97425
0
0.90888
0.78945
2.175
0.70293
NaN
1.6872
1.195
3.5686
NaN
1.6705
1.3016
2.9035
1.7116
0.65532
NaN
NaN
1.717
2.3106
2.0564
2.7219
2.6667
NaN
0.99219
NaN
1.0116
1.0799
0.97514
1.0553
NaN
0.9455
0.59932
1.1737
NaN
1.5664
2.6667
1.4568
0.72128
NaN
1.1082
0.89465
NaN
NaN
0.84781
0.71723
0.9966
2.6667
1.3433
1.5264
1.8866
1.2043
2.3886
3.1542
0.65743
3.4021
NaN
2.2484
NaN
0.69864
0.76752
2.1468
1.9065
2.6405
3.75
NaN
0.70711
NaN
NaN
NaN
0.8605
0.7568
1.6789
NaN
NaN
5.9184
1.2694
4.3449
1.5086
NaN
3.1945
1.9881
NaN
0.67767
0.99369
0.84547
0.92446
NaN
3.2913
0.79025
NaN
2.4749
NaN
NaN
NaN
0.91407
0.85026
1.9833
NaN
6.3264
3.0936
NaN
1.1493
0.95884
2.619
NaN
1.1242
2.2678
NaN
NaN
0.7081
0.53544
1.9019
0.63222
1.1819
3.3705
2.1129
3.0695
1.5
1.4334
2.1369
1.825
NaN
0.96654
1.3988
NaN
0.77408
0.73172
4.3644
NaN
0.86487
3.4861
2.0412
2.846
NaN
2.0912
2.373
NaN
1.2716
0.82365
2.3212
1.6992
1.8524
2.9081
3.75
1.7512
NaN
1.8187
NaN
1.1163
1.1223
1.0128
NaN
1.3092
2.545
2.5591
0.74128
NaN
1.0327
5.9184
1.0797
NaN
0.5164
1.6499
NaN
0.95855
1.5396
NaN
0.64193
NaN
1.0886
0.61055
2.1547
2.1454
3.6148
NaN
1.1286
0.91381
1.355
0.90018
4.2485
NaN
1.936
0.70741
1.2693
1.0905
2.8528
1.7889
0.73211
NaN
1.3946
1.5502
NaN
2.7286
1.2175
2.0412
NaN
NaN
2.666
0.81134
2.5895
0.61277
1.0051
2.5916
NaN
NaN
NaN
3.967
0.98859
NaN
1.1848
NaN
1.8032
NaN
0.56157
0.67934
2.3811
1.7889
1.8518
3.6211
NaN
NaN
1.7889
0.91146
0.71161
2.0409
2.846
0.62333
1.3945
NaN
3.6491
-0.40825
0.66474
1.0117
1.0282
0.89815
NaN
2.3631
0.79683
2.5873
1.7411
1.0656
0.92949
1.261
1.5296
1.5406
1.1371
NaN
NaN
NaN
0.79217
3.1137
1.0259
0.73909
2.5027
2.0786
0.86563
0.86269
NaN
0.62522
0.89315
0.70711
NaN
0
0.59066
1.9207
NaN
0.80882
2.3222
NaN
0.61423
2.6385
0.77387
1.0618
0.82292
0.83773
1.1547
3.6148
1.4604
4.3644
0.69066
1.3191
0.84387
2.5005
0.77634
2.6744
2.2678
1.5
1.7889
0.72686
1.4158
0.58124
0.87936
1.9337
1.1322
NaN
1.0214
1.556
0.8289
2.0485
NaN
NaN
NaN
1.5
0.63605
0.75931
NaN
2.3462
2.0705
1.6965
1.4496
2.846
2.3739
NaN
1.5
1.6156
1.286
2.7918
3.8806
1.8166
0
4.5326
1.6631
0.65915
3.3767
1.6302
1.3232
NaN
2.7123
NaN
1.2795
NaN
1.4293
NaN
0.92426
NaN
0.59823
0.82421
NaN
2.846
0.66519
1.3185
NaN
1.6074
2.4587
2.2132
0.67526
1.4732
3.1754
4.0202
2.041
2.0764
2.4575
1.1157
0.80979
0.99729
1.7104
0.90901
2.3808
3.1754
1.9264
NaN
1.3988
2.0654
1.7388
0.59803
1.8091
NaN
NaN
1.8752
1.2381
1.1319
1.5463
1.4232
1.8368
0.9029
1.0653
NaN
1.0147
1.4514
NaN
1.6394
1.484
0.70067
1.0572
0.79259
2.0039
1.5486
1.4235
1.4771
0.69261
3.1754
NaN
0
0.70711
0.51586
0.83989
0.76954
1.073
2.1898
3.5197
NaN
1.7611
0.9094
2.846
1.3016
0.68487
3.3088
0.51723
0.63839
NaN
NaN
1.31
0.69385
NaN
NaN
1.1286
0.59302
1.1855
NaN
NaN
NaN
0.65179
0.55756
3.0145
0.59517
1.1101
0.9684
0.19257
1.2248
3.75
1.5
2.2359
2.7578
NaN
1.0281
0.99594
2.6364
NaN
0.61573
2.2392
0.53823
3.0478
1.3178
1.0576
0.74574
NaN
3.0257
NaN
1.4169
0.55673
0.70711
0.97002
NaN
NaN
0.78452
0.49854
0.70711
0.57622
NaN
1.9631
0.57447
1.1756
NaN
1.6031
NaN
0.71312
NaN
5.1995
NaN
1.3849
NaN
2.4749
NaN
0.9603
0
1.1284
1.3988
2.0185
NaN
1.259
0.91686
1.1547
2.6194
1.7413
0.88686
0.96034
NaN
1.122
3.1769
0.56167
1.3665
0
NaN
1.7963
NaN
1.2979
1.0847
0.93838
NaN
0.97425
0
0.89852
0.68311
2.175
0.58439
NaN
1.6872
1.089
2.5916
NaN
1.6705
1.3016
2.9035
1.7116
0.64231
NaN
NaN
1.717
2.3086
1.9401
2.7219
2.6667
NaN
0.99219
NaN
1.003
1.0799
0.97514
1.0553
NaN
0.9455
0.51118
1.1731
NaN
1.5664
2.6667
1.4568
0.69127
NaN
1.1185
1.4142
NaN
NaN
0.84781
0.71022
0.9966
2.6667
1.229
1.5264
1.8866
1.2077
1.7038
3.1542
0.66214
3.4021
NaN
2.2484
NaN
0.68919
0.72201
2.1468
1.9065
2.6405
3.75
NaN
0.70711
NaN
NaN
NaN
1.0364
0.7568
1.6789
NaN
NaN
5.9184
1.2694
4.3449
1.0712
NaN
3.1945
1.4717
NaN
0.60261
0.99369
0.80096
0.92446
NaN
3.2913
0.79025
NaN
2.4749
NaN
NaN
NaN
0.76754
0.85068
2.064
NaN
6.3264
3.0936
NaN
1.1493
0.93038
2.619
NaN
1.0591
2.2678
NaN
NaN
0.7081
0.5375
1.9019
0.65786
1.1373
3.3705
2.1129
3.0695
1.5
1.4334
2.1369
1.825
NaN
0.96654
1.3988
NaN
0.77408
0.73172
4.3644
NaN
0.71588
3.4861
2.0412
2.846
NaN
2.0912
2.373
NaN
1.2716
0.82365
2.3212
1.6992
1.4093
3.6141
3.75
1.7512
NaN
1.8187
5.068
1.1163
1.1392
1.0099
NaN
1.3092
2.545
2.5591
0.61732
NaN
1.0327
5.9184
0.95488
NaN
1.7757
1.6499
NaN
0.90434
1.5396
NaN
0.63397
NaN
1.0886
0.62851
2.1547
2.1454
3.6148
NaN
1.1286
0.91381
1.355
0.89576
4.2485
NaN
1.936
0.70741
1.3127
1.091
2.8528
1.7889
0.70092
NaN
1.3946
1.5502
NaN
1.6993
1.2244
2.0412
NaN
NaN
2.666
0.70057
2.5895
0.61277
0.94999
2.5916
NaN
NaN
NaN
3.967
0.84414
NaN
1.1491
1.8369
1.8032
NaN
0.53767
0.63935
1.6799
1.7889
1.4013
3.6211
NaN
NaN
1.7889
0.91146
0.71161
2.0504
2.846
0.62333
1.3969
NaN
3.1754
-0.40825
0.60242
1.1246
1.0282
0.91598
NaN
2.7185
0.79683
2.5873
1.6766
1.0656
0.92292
1.304
1.5296
1.5406
1.0965
NaN
NaN
NaN
0.7896
3.1137
1.0213
0.73037
2.5027
2.0786
1.0724
0.78788
NaN
0.63284
0.89315
0.70711
NaN
0
0.54903
1.4266
[truncated: 48,000 more rows]
