# Supplementary material for: Separating Macroecological Pattern and Process: Comparing Ecological, Economic, and Geological Systems
Source: PLoS One. 2014 Nov 10;9(11):e112850. doi: 10.1371/journal.pone.0112850 (PMC4226609; doi:10.1371/journal.pone.0112850)
Supplement: Information S1 — Community matrices for each dataset and MATLAB code to replicate all analyses. (ZIP) [file pone.0112850.s001.zip › Supplementary Information/Output/agg/agg_result_sadscale_lon.csv]

-103.06
-97.946
-91.708
-102.27
-94.572
-82.405
-81.738
-122.35
-97.641
-76.803
-72.984
-121.74
-79.487
-94.028
-76.497
-80.415
-90.191
-95.855
-77.238
-92.52
-96.358
-74.837
-92.326
-105.01
-102.02
-118.36
-82.457
-79.758
-80.859
-97.988
-87.728
-71.361
-83.193
-81.939
-88.363
-94.729
-84.521
-85.743
-80.222
-122.64
-92.626
-74.349
-76.605
-80.996
-97.279
-92.158
-72.119
-83.033
-89.761
-85.01
-82.425
-78.742
-109.16
-94.322
-77.332
-86.085
-82.369
-75.169
-93.448
-92.286
-76.887
-78.508
-90.477
-70.316
-81.803
-93.474
-88.29
-82.229
-94.398
-97.614
-73.987
-122.01
-118.68
-90.824
-71.069
-97.192
-89.135
-76.44
-88.719
-88.668
-93.375
-71.72
-89.602
-83.482
-76.036
-94.728
-84.442
-82.125
-84.52
-74.175
-97.641
-122.33
-95.633
-119.49
-76.676
-86.036
-77.681
-81.919
-82.049
-117.84
-88.677
-74.924
-76.093
-72.344
-88.457
-70.867
-87.716
-80.087
-81.019
-92.947
-71.002
-98.547
-81.687
-88.274
-92.795
-85.662
-75.982
-80.385
-70.779
-123.02
-71.059
-84.866
-83.885
-77.011
-95.275
-93.558
-84.336
-88.409
-75.564
-118.45
-71.219
-87.684
-74.39
-86.16
-79.712
-120.72
-71.587
-72.502
-82.751
-89.269
-88.021
-111.48
-75.069
-76.629
-110.53
-84.994
-73.71
-74.305
-94.633
-106
-83.109
-98.491
-81.764
-87.022
-81.519
-80.056
-93.128
-73.879
-78.532
-117.05
-70.979
-76.504
-75.255
-76.826
-117.25
-82.302
-95.385
-122.72
-120.23
-86.241
-118.99
-78.141
-93.146
-73.623
-83.207
-73.913
-96.092
-122.63
-88.476
-82.393
-95.318
-81.547
-92.019
-88.316
-118.29
-72.431
-117.29
-92.593
-96.492
-73.04
-73.937
-81.66
-73.979
-83.729
-81.006
-74.281
-95.416
-91.997
-85.106
-86.279
-74.283
-90.423
-85.934
-111.36
-85.33
-116.29
-111.6
-80.697
-73.363
-81.808
-85.967
-85.495
-116.76
-87.224
-84.235
-117.31
-119.78
-83.508
-95.874
-122.21
-81.559
-85.17
-87.868
-112.13
-77.139
-94.127
-76.472
-87.153
-72.577
-95.171
-94.314
-73.737
-73.317
-100.35
-117.27
-75.029
-122.5
-95.335
-85.496
-85.655
-97.357
-73.283
-71.303
-74.632
-77.948
-85.341
-123.99
-78.149
-71.514
-73.976
-96.332
-91.583
-83.451
-82.796
-74.057
-96.293
-92.869
-100.16
-84.419
-85.889
-72.669
-80.377
-119.08
-93.918
-90.377
-116.1
-93.121
-76.676
-110.72
-99.455
-79.304
-76.579
-82.998
-84.026
-86.893
-81.228
-86.318
-92.887
-118.88
-71.085
-82.537
-98.106
-82.101
-85.681
-88.955
-116.97
-94.726
-96.643
-97.335
-104.2
-83.014
-114.35
-82.713
-94.538
-83.175
-76.544
-89.936
-83.412
-88.271
-95.434
-67.8
-120.76
-106.34
-94.295
-81.732
-106.47
-94.11
-96.645
-94.483
-97.219
-74.258
-85.472
-79.948
-95.661
-83.421
-73.211
-74.45
-118.12
-93.804
-83.962
-96.724
-95.117
-72.931
-84.002
-104.78
-84.063
-110.17
-93.112
-98.623
-96.759
-122.29
-84.645
-91.539
-78.922
-122.65
-95.088
-81.163
-122.2
-87.823
-91.75
-80.75
-79.75
-99.253
-118.84
-123.11
-93.3
-119.71
-95.277
-72.321
-84.482
-81.925
-81.055
-80.229
-72.417
-85.69
-80.748
-84.69
-71.905
-97.319
-90.859
-84.656
-90.575
-86.766
-89.596
-86.922
-89.966
-98.147
-80.183
-88.356
-122.35
-78.09
-90.764
-83.258
-89.755
-83.421
-69.966
-75.614
-93.506
-96.194
-82.305
-120.44
-94.137
-91.319
-116.86
-76.201
-87.477
-92.103
-119.71
-75.826
-88.727
-87.902
-114.86
-86.28
-112.28
-74.857
-81.836
-74.109
-77.56
-120.86
-84.221
-77.896
-83.34
-74.265
-94.296
-85.81
-80.279
-116.61
-122.67
-91.15
-82.522
-83.009
-82.402
-80.324
-73.955
-98.885
-106.11
-76.498
-83.931
-82.188
-74.827
-92.088
-90.376
-71.084
-99.565
-121.41
-83.335
-79.047
-95.321
-85.242
-92.675
-119.18
-69.383
-83.545
-84.242
-77.989
-90.192
-85.835
-93.506
-94.887
-94.774
-92.489
-78.234
-74.079
-78.617
-89.206
-78.092
-74.198
-91.127
-118.36
-80.125
-88.445
-76.116
-79.747
-116.8
-88.23
-123.91
-85.225
-84.543
-83.013
-71.553
-90.651
-84.336
-83.375
-86.404
-86.162
-95.331
-82.395
-82.275
-122.12
-83.098
-90.46
-82.64
-81.141
-112.25
-80.539
-74.03
-122.44
-76.22
-72.473
-83.608
-70.974
-89.305
-95.945
-120.64
-122.05
-77.339
-87.223
-71.173
-82.597
-112.15
-73.974
-79.933
-73.158
-73.798
-77.451
-94.659
-77.797
-106.95
-117.99
-86.848
-103.06
-97.946
-91.708
-102.27
-94.572
-82.405
-81.738
-122.35
-97.641
-76.803
-72.984
-121.74
-79.487
-94.028
-76.497
-80.415
-90.191
-95.855
-77.238
-92.52
-96.358
-74.837
-92.326
-105.01
-102.02
-118.36
-82.457
-79.758
-80.859
-97.988
-87.728
-71.361
-83.193
-81.939
-88.363
-94.729
-84.521
-85.743
-80.222
-122.64
-92.626
-74.349
-76.605
-80.996
-97.279
-92.158
-72.119
-83.033
-89.761
-85.01
-82.425
-78.742
-109.16
-94.322
-77.332
-86.085
-82.369
-75.169
-93.448
-92.286
-76.887
-78.508
-90.477
-70.316
-81.803
-93.474
-88.29
-82.229
-94.398
-97.614
-73.987
-122.01
-118.68
-90.824
-71.069
-97.192
-89.135
-76.44
-88.719
-88.668
-93.375
-71.72
-89.602
-83.482
-76.036
-94.728
-84.442
-82.125
-84.52
-74.175
-97.641
-122.33
-95.633
-119.49
-76.676
-86.036
-77.681
-81.919
-82.049
-117.84
-88.677
-74.924
-76.093
-72.344
-88.457
-70.867
-87.716
-80.087
-81.019
-92.947
-71.002
-98.547
-81.687
-88.274
-92.795
-85.662
-75.982
-80.385
-70.779
-123.02
-71.059
-84.866
-83.885
-77.011
-95.275
-93.558
-84.336
-88.409
-75.564
-118.45
-71.219
-87.684
-74.39
-86.16
-79.712
-120.72
-71.587
-72.502
-82.751
-89.269
-88.021
-111.48
-75.069
-76.629
-110.53
-84.994
-73.71
-74.305
-94.633
-106
-83.109
-98.491
-81.764
-87.022
-81.519
-80.056
-93.128
-73.879
-78.532
-117.05
-70.979
-76.504
-75.255
-76.826
-117.25
-82.302
-95.385
-122.72
-120.23
-86.241
-118.99
-78.141
-93.146
-73.623
-83.207
-73.913
-96.092
-122.63
-88.476
-82.393
-95.318
-81.547
-92.019
-88.316
-118.29
-72.431
-117.29
-92.593
-96.492
-73.04
-73.937
-81.66
-73.979
-83.729
-81.006
-74.281
-95.416
-91.997
-85.106
-86.279
-74.283
-90.423
-85.934
-111.36
-85.33
-116.29
-111.6
-80.697
-73.363
-81.808
-85.967
-85.495
-116.76
-87.224
-84.235
-117.31
-119.78
-83.508
-95.874
-122.21
-81.559
-85.17
-87.868
-112.13
-77.139
-94.127
-76.472
-87.153
-72.577
-95.171
-94.314
-73.737
-73.317
-100.35
-117.27
-75.029
-122.5
-95.335
-85.496
-85.655
-97.357
-73.283
-71.303
-74.632
-77.948
-85.341
-123.99
-78.149
-71.514
-73.976
-96.332
-91.583
-83.451
-82.796
-74.057
-96.293
-92.869
-100.16
-84.419
-85.889
-72.669
-80.377
-119.08
-93.918
-90.377
-116.1
-93.121
-76.676
-110.72
-99.455
-79.304
-76.579
-82.998
-84.026
-86.893
-81.228
-86.318
-92.887
-118.88
-71.085
-82.537
-98.106
-82.101
-85.681
-88.955
-116.97
-94.726
-96.643
-97.335
-104.2
-83.014
-114.35
-82.713
-94.538
-83.175
-76.544
-89.936
-83.412
-88.271
-95.434
-67.8
-120.76
-106.34
-94.295
-81.732
-106.47
-94.11
-96.645
-94.483
-97.219
-74.258
-85.472
-79.948
-95.661
-83.421
-73.211
-74.45
-118.12
-93.804
-83.962
-96.724
-95.117
-72.931
-84.002
-104.78
-84.063
-110.17
-93.112
-98.623
-96.759
-122.29
-84.645
-91.539
-78.922
-122.65
-95.088
-81.163
-122.2
-87.823
-91.75
-80.75
-79.75
-99.253
-118.84
-123.11
-93.3
-119.71
-95.277
-72.321
-84.482
-81.925
-81.055
-80.229
-72.417
-85.69
-80.748
-84.69
-71.905
-97.319
-90.859
-84.656
-90.575
-86.766
-89.596
-86.922
-89.966
-98.147
-80.183
-88.356
-122.35
-78.09
-90.764
-83.258
-89.755
-83.421
-69.966
-75.614
-93.506
-96.194
-82.305
-120.44
-94.137
-91.319
-116.86
-76.201
-87.477
-92.103
-119.71
-75.826
-88.727
-87.902
-114.86
-86.28
-112.28
-74.857
-81.836
-74.109
-77.56
-120.86
-84.221
-77.896
-83.34
-74.265
-94.296
-85.81
-80.279
-116.61
-122.67
-91.15
-82.522
-83.009
-82.402
-80.324
-73.955
-98.885
-106.11
-76.498
-83.931
-82.188
-74.827
-92.088
-90.376
-71.084
-99.565
-121.41
-83.335
-79.047
-95.321
-85.242
-92.675
-119.18
-69.383
-83.545
-84.242
-77.989
-90.192
-85.835
-93.506
-94.887
-94.774
-92.489
-78.234
-74.079
-78.617
-89.206
-78.092
-74.198
-91.127
-118.36
-80.125
-88.445
-76.116
-79.747
-116.8
-88.23
-123.91
-85.225
-84.543
-83.013
-71.553
-90.651
-84.336
-83.375
-86.404
-86.162
-95.331
-82.395
-82.275
-122.12
-83.098
-90.46
-82.64
-81.141
-112.25
-80.539
-74.03
-122.44
-76.22
-72.473
-83.608
-70.974
-89.305
-95.945
-120.64
-122.05
-77.339
-87.223
-71.173
-82.597
-112.15
-73.974
-79.933
-73.158
-73.798
-77.451
-94.659
-77.797
-106.95
-117.99
-86.848
-103.06
-97.946
-91.708
-102.27
-94.572
-82.405
-81.738
-122.35
-97.641
-76.803
-72.984
-121.74
-79.487
-94.028
-76.497
-80.415
-90.191
-95.855
-77.238
-92.52
-96.358
-74.837
-92.326
-105.01
-102.02
-118.36
-82.457
-79.758
-80.859
-97.988
-87.728
-71.361
-83.193
-81.939
-88.363
-94.729
-84.521
-85.743
-80.222
-122.64
-92.626
-74.349
-76.605
-80.996
-97.279
-92.158
-72.119
-83.033
-89.761
-85.01
-82.425
-78.742
-109.16
-94.322
-77.332
-86.085
-82.369
-75.169
-93.448
-92.286
-76.887
-78.508
-90.477
-70.316
-81.803
-93.474
-88.29
-82.229
-94.398
-97.614
-73.987
-122.01
-118.68
-90.824
-71.069
-97.192
-89.135
-76.44
-88.719
-88.668
-93.375
-71.72
-89.602
-83.482
-76.036
-94.728
-84.442
-82.125
-84.52
-74.175
-97.641
-122.33
-95.633
-119.49
-76.676
-86.036
-77.681
-81.919
-82.049
-117.84
-88.677
-74.924
-76.093
-72.344
-88.457
-70.867
-87.716
-80.087
-81.019
-92.947
-71.002
-98.547
-81.687
-88.274
-92.795
-85.662
-75.982
-80.385
-70.779
-123.02
-71.059
-84.866
-83.885
-77.011
-95.275
-93.558
-84.336
-88.409
-75.564
-118.45
-71.219
-87.684
-74.39
-86.16
-79.712
-120.72
-71.587
-72.502
-82.751
-89.269
-88.021
-111.48
-75.069
-76.629
-110.53
-84.994
-73.71
-74.305
-94.633
-106
-83.109
-98.491
-81.764
-87.022
-81.519
-80.056
-93.128
-73.879
-78.532
-117.05
-70.979
-76.504
-75.255
-76.826
-117.25
-82.302
-95.385
-122.72
-120.23
-86.241
-118.99
-78.141
-93.146
-73.623
-83.207
-73.913
-96.092
-122.63
-88.476
-82.393
-95.318
-81.547
-92.019
-88.316
-118.29
-72.431
-117.29
-92.593
-96.492
-73.04
-73.937
-81.66
-73.979
-83.729
-81.006
-74.281
-95.416
-91.997
-85.106
-86.279
-74.283
-90.423
-85.934
-111.36
-85.33
-116.29
-111.6
-80.697
-73.363
-81.808
-85.967
-85.495
-116.76
-87.224
-84.235
-117.31
-119.78
-83.508
-95.874
-122.21
-81.559
-85.17
-87.868
-112.13
-77.139
-94.127
-76.472
-87.153
-72.577
-95.171
-94.314
-73.737
-73.317
-100.35
-117.27
-75.029
-122.5
-95.335
-85.496
-85.655
-97.357
-73.283
-71.303
-74.632
-77.948
-85.341
-123.99
-78.149
-71.514
-73.976
-96.332
-91.583
-83.451
-82.796
-74.057
-96.293
-92.869
-100.16
-84.419
-85.889
-72.669
-80.377
-119.08
-93.918
-90.377
-116.1
-93.121
-76.676
-110.72
-99.455
-79.304
-76.579
-82.998
-84.026
-86.893
-81.228
-86.318
-92.887
-118.88
-71.085
-82.537
-98.106
-82.101
-85.681
-88.955
-116.97
-94.726
-96.643
-97.335
-104.2
-83.014
-114.35
-82.713
-94.538
-83.175
-76.544
-89.936
-83.412
-88.271
-95.434
-67.8
-120.76
-106.34
-94.295
-81.732
-106.47
-94.11
-96.645
-94.483
-97.219
-74.258
-85.472
-79.948
-95.661
-83.421
-73.211
-74.45
-118.12
-93.804
-83.962
-96.724
-95.117
-72.931
-84.002
-104.78
-84.063
-110.17
-93.112
-98.623
-96.759
-122.29
-84.645
-91.539
-78.922
-122.65
-95.088
-81.163
-122.2
-87.823
-91.75
-80.75
-79.75
-99.253
-118.84
-123.11
-93.3
-119.71
-95.277
-72.321
-84.482
-81.925
-81.055
-80.229
-72.417
-85.69
-80.748
-84.69
-71.905
-97.319
-90.859
-84.656
-90.575
-86.766
-89.596
-86.922
-89.966
-98.147
-80.183
-88.356
-122.35
-78.09
-90.764
-83.258
-89.755
-83.421
-69.966
-75.614
-93.506
-96.194
-82.305
-120.44
-94.137
-91.319
-116.86
-76.201
-87.477
-92.103
-119.71
-75.826
-88.727
-87.902
-114.86
-86.28
-112.28
-74.857
-81.836
-74.109
-77.56
-120.86
-84.221
-77.896
-83.34
-74.265
-94.296
-85.81
-80.279
-116.61
-122.67
-91.15
-82.522
-83.009
-82.402
-80.324
-73.955
-98.885
-106.11
-76.498
-83.931
-82.188
-74.827
-92.088
-90.376
-71.084
-99.565
-121.41
-83.335
-79.047
-95.321
-85.242
-92.675
-119.18
-69.383
-83.545
-84.242
-77.989
-90.192
-85.835
-93.506
-94.887
-94.774
-92.489
-78.234
-74.079
-78.617
-89.206
-78.092
-74.198
-91.127
-118.36
-80.125
-88.445
-76.116
-79.747
-116.8
-88.23
-123.91
-85.225
-84.543
-83.013
-71.553
-90.651
-84.336
-83.375
-86.404
-86.162
-95.331
-82.395
-82.275
-122.12
-83.098
-90.46
-82.64
-81.141
-112.25
-80.539
-74.03
-122.44
-76.22
-72.473
-83.608
-70.974
-89.305
-95.945
-120.64
-122.05
-77.339
-87.223
-71.173
-82.597
-112.15
-73.974
-79.933
-73.158
-73.798
-77.451
-94.659
-77.797
-106.95
-117.99
-86.848
-103.06
-97.946
-91.708
-102.27
-94.572
-82.405
-81.738
-122.35
-97.641
-76.803
-72.984
-121.74
-79.487
-94.028
-76.497
-80.415
-90.191
-95.855
-77.238
-92.52
-96.358
-74.837
-92.326
-105.01
-102.02
-118.36
-82.457
-79.758
-80.859
-97.988
-87.728
-71.361
-83.193
-81.939
-88.363
-94.729
-84.521
-85.743
-80.222
-122.64
-92.626
-74.349
-76.605
-80.996
-97.279
-92.158
-72.119
-83.033
-89.761
-85.01
-82.425
-78.742
-109.16
-94.322
-77.332
-86.085
-82.369
-75.169
-93.448
-92.286
-76.887
-78.508
-90.477
-70.316
-81.803
-93.474
-88.29
-82.229
-94.398
-97.614
-73.987
-122.01
-118.68
-90.824
-71.069
-97.192
-89.135
-76.44
-88.719
-88.668
-93.375
-71.72
-89.602
-83.482
-76.036
-94.728
-84.442
-82.125
-84.52
-74.175
-97.641
-122.33
-95.633
-119.49
-76.676
-86.036
-77.681
-81.919
-82.049
-117.84
-88.677
-74.924
-76.093
-72.344
-88.457
-70.867
-87.716
-80.087
-81.019
-92.947
-71.002
-98.547
-81.687
-88.274
-92.795
-85.662
-75.982
-80.385
-70.779
-123.02
-71.059
-84.866
-83.885
-77.011
-95.275
-93.558
-84.336
-88.409
-75.564
-118.45
-71.219
-87.684
-74.39
-86.16
-79.712
-120.72
-71.587
-72.502
-82.751
-89.269
-88.021
-111.48
-75.069
-76.629
-110.53
-84.994
-73.71
-74.305
-94.633
-106
-83.109
-98.491
-81.764
-87.022
-81.519
-80.056
-93.128
-73.879
-78.532
-117.05
-70.979
-76.504
-75.255
-76.826
-117.25
-82.302
-95.385
-122.72
-120.23
-86.241
-118.99
-78.141
-93.146
-73.623
-83.207
-73.913
-96.092
-122.63
-88.476
-82.393
-95.318
-81.547
-92.019
-88.316
-118.29
-72.431
-117.29
-92.593
-96.492
-73.04
-73.937
-81.66
-73.979
-83.729
-81.006
-74.281
-95.416
-91.997
-85.106
-86.279
-74.283
-90.423
-85.934
-111.36
-85.33
-116.29
-111.6
-80.697
-73.363
-81.808
-85.967
-85.495
-116.76
-87.224
-84.235
-117.31
-119.78
-83.508
-95.874
-122.21
-81.559
-85.17
-87.868
-112.13
-77.139
-94.127
-76.472
-87.153
-72.577
-95.171
-94.314
-73.737
-73.317
-100.35
-117.27
-75.029
-122.5
-95.335
-85.496
-85.655
-97.357
-73.283
-71.303
-74.632
-77.948
-85.341
-123.99
-78.149
-71.514
-73.976
-96.332
-91.583
-83.451
-82.796
-74.057
-96.293
-92.869
-100.16
-84.419
-85.889
-72.669
-80.377
-119.08
-93.918
-90.377
-116.1
-93.121
-76.676
-110.72
-99.455
-79.304
-76.579
-82.998
-84.026
-86.893
-81.228
-86.318
-92.887
-118.88
-71.085
-82.537
-98.106
-82.101
-85.681
-88.955
-116.97
-94.726
-96.643
-97.335
-104.2
-83.014
-114.35
-82.713
-94.538
-83.175
-76.544
-89.936
-83.412
-88.271
-95.434
-67.8
-120.76
-106.34
-94.295
-81.732
-106.47
-94.11
-96.645
-94.483
-97.219
-74.258
-85.472
-79.948
-95.661
-83.421
-73.211
-74.45
-118.12
-93.804
-83.962
-96.724
-95.117
-72.931
-84.002
-104.78
-84.063
-110.17
-93.112
-98.623
-96.759
-122.29
-84.645
-91.539
-78.922
-122.65
-95.088
-81.163
-122.2
-87.823
-91.75
-80.75
-79.75
-99.253
-118.84
-123.11
-93.3
-119.71
-95.277
-72.321
-84.482
-81.925
-81.055
-80.229
-72.417
-85.69
-80.748
-84.69
-71.905
-97.319
-90.859
-84.656
-90.575
-86.766
-89.596
-86.922
-89.966
-98.147
-80.183
-88.356
-122.35
-78.09
-90.764
-83.258
-89.755
-83.421
-69.966
-75.614
-93.506
-96.194
-82.305
-120.44
-94.137
-91.319
-116.86
-76.201
-87.477
-92.103
-119.71
-75.826
-88.727
-87.902
-114.86
-86.28
-112.28
-74.857
-81.836
-74.109
-77.56
-120.86
-84.221
-77.896
-83.34
-74.265
-94.296
-85.81
-80.279
-116.61
-122.67
-91.15
-82.522
-83.009
-82.402
-80.324
-73.955
-98.885
-106.11
-76.498
-83.931
-82.188
-74.827
-92.088
-90.376
-71.084
-99.565
-121.41
-83.335
-79.047
-95.321
-85.242
-92.675
-119.18
-69.383
-83.545
-84.242
-77.989
-90.192
-85.835
-93.506
-94.887
-94.774
-92.489
-78.234
-74.079
-78.617
-89.206
-78.092
-74.198
-91.127
-118.36
-80.125
-88.445
-76.116
-79.747
-116.8
-88.23
-123.91
-85.225
-84.543
-83.013
-71.553
-90.651
-84.336
-83.375
-86.404
-86.162
-95.331
-82.395
-82.275
-122.12
-83.098
-90.46
-82.64
-81.141
-112.25
-80.539
-74.03
-122.44
-76.22
-72.473
-83.608
-70.974
-89.305
-95.945
-120.64
-122.05
-77.339
-87.223
-71.173
-82.597
-112.15
-73.974
-79.933
-73.158
-73.798
-77.451
-94.659
-77.797
-106.95
-117.99
-86.848
[truncated: 48,000 more rows]
