# Supplementary material for: Separating Macroecological Pattern and Process: Comparing Ecological, Economic, and Geological Systems
Source: PLoS One. 2014 Nov 10;9(11):e112850. doi: 10.1371/journal.pone.0112850 (PMC4226609; doi:10.1371/journal.pone.0112850)
Supplement: Information S1 — Community matrices for each dataset and MATLAB code to replicate all analyses. (ZIP) [file pone.0112850.s001.zip › Supplementary Information/Output/agg/agg_result_sadscale_num_species.csv]

0
23
1
0
112
16
58
120
67
39
1
1
2
1
28
16
130
9
121
7
0
0
1
172
38
191
29
1
87
0
127
6
107
3
0
0
0
1
171
168
0
1
14
4
46
1
10
0
0
3
3
1
1
5
1
2
22
149
2
28
4
0
13
0
101
0
3
0
90
0
197
38
0
0
146
73
0
2
7
4
168
48
1
5
10
8
11
5
119
26
36
127
13
1
1
0
2
17
0
201
28
0
0
7
33
33
4
72
29
56
82
0
19
25
0
3
17
127
31
0
13
10
27
3
110
1
0
2
2
175
108
136
46
6
3
0
15
9
1
1
163
3
11
3
0
0
15
123
0
0
5
187
77
0
0
0
51
174
0
152
31
58
1
18
2
1
3
2
0
102
54
2
0
169
4
208
5
15
4
14
0
8
0
8
146
1
97
0
0
117
202
2
222
0
16
134
58
0
4
0
117
0
1
0
3
0
1
0
83
1
35
2
11
0
52
93
1
3
21
131
82
0
107
5
168
50
1
0
12
0
18
93
73
0
72
1
141
116
2
156
0
28
50
0
0
0
10
0
6
149
0
0
40
1
30
11
1
0
37
0
102
85
65
0
0
35
108
50
0
59
0
11
158
0
52
5
0
0
71
143
101
2
15
0
29
52
29
3
106
2
0
20
0
96
142
1
6
10
1
0
1
0
0
0
22
133
43
0
0
1
68
5
22
0
7
25
0
155
55
71
3
0
2
106
0
0
0
0
0
102
116
4
0
0
3
0
15
86
2
0
70
2
0
0
34
112
28
126
6
4
7
3
1
18
3
34
0
34
3
0
1
130
1
0
50
7
0
1
0
15
7
0
11
79
4
24
17
2
2
15
0
26
0
48
12
23
0
35
1
4
166
0
61
1
44
0
1
2
0
116
5
0
141
0
7
164
10
4
1
0
5
125
27
98
1
0
25
6
63
60
1
3
158
0
20
2
0
2
46
1
0
0
3
76
14
61
16
5
0
1
0
3
79
0
1
0
22
0
190
128
3
2
5
2
0
0
0
55
134
28
2
186
66
0
4
1
132
5
76
129
0
4
37
4
15
24
133
1
4
42
14
0
0
0
110
2
95
142
11
15
39
134
0
124
77
0
0
1
164
23
0
23
4
0
148
16
58
123
67
66
1
1
14
1
28
16
132
9
128
7
0
0
1
186
38
193
29
1
87
0
129
6
107
7
0
0
0
1
222
169
0
1
14
4
51
1
10
0
0
3
21
1
1
5
1
2
22
152
2
28
4
0
13
0
107
0
3
0
106
0
207
38
0
0
153
79
0
2
7
4
180
48
1
5
10
8
11
5
131
26
36
127
13
1
1
0
2
17
0
202
28
0
0
8
33
41
4
72
42
56
89
0
40
28
0
3
17
141
31
0
13
10
27
3
130
1
0
2
2
191
114
146
46
6
3
0
15
9
1
4
204
3
11
3
0
0
15
149
0
0
5
190
95
0
0
0
51
188
6
152
31
58
1
18
2
1
11
2
0
102
54
2
0
178
4
212
5
15
4
14
0
8
0
8
156
1
103
0
0
131
204
2
223
0
16
147
59
0
4
0
118
0
1
0
3
0
1
0
83
1
35
2
11
0
52
120
1
3
21
132
82
0
107
5
192
50
1
0
12
0
33
100
104
0
72
1
153
135
6
161
0
28
50
0
0
0
10
0
6
166
0
0
46
1
30
11
1
0
37
0
102
87
84
0
0
35
116
52
0
59
1
11
190
0
71
5
0
0
82
156
101
2
15
0
29
52
29
3
108
2
0
20
0
103
150
2
22
10
1
0
1
0
0
0
38
140
43
0
0
1
68
5
23
0
7
25
0
194
86
93
3
0
2
106
0
1
0
0
0
102
116
4
0
1
3
0
15
96
2
0
70
2
0
0
34
113
28
126
12
4
7
3
1
18
3
34
0
34
3
0
3
140
1
0
50
7
1
1
0
35
7
0
40
111
4
25
17
2
2
15
0
26
0
48
12
23
0
35
1
4
170
0
61
1
44
0
3
2
0
116
5
0
149
0
15
165
10
4
1
0
5
134
27
101
1
0
25
25
81
68
1
3
162
0
38
2
0
2
59
1
0
0
3
76
14
86
26
5
0
1
0
3
112
0
1
0
22
0
200
149
3
2
5
2
0
0
0
69
134
29
2
188
66
0
4
1
132
5
81
132
0
4
37
4
27
24
133
7
4
42
14
0
0
0
110
2
95
150
11
15
45
138
0
136
77
0
0
1
183
23
0
33
25
0
168
16
58
142
76
66
1
1
14
1
28
16
132
9
128
7
1
1
1
191
38
196
29
12
87
0
138
6
111
7
0
0
0
1
229
172
0
4
14
19
51
1
10
0
0
3
23
3
1
5
1
2
34
164
2
28
18
0
13
0
113
0
3
0
106
0
215
62
0
1
160
79
0
2
7
4
187
48
1
5
14
8
11
5
131
28
36
127
13
1
14
0
2
17
3
210
28
0
0
8
33
41
33
72
42
56
89
0
52
28
0
3
17
149
31
0
13
10
27
3
130
1
0
2
2
195
125
151
46
6
3
0
15
11
1
4
214
3
11
4
0
0
15
151
0
0
5
207
95
0
0
0
51
207
6
172
31
58
1
18
2
1
11
2
0
102
87
2
0
183
4
214
5
47
4
14
0
8
0
8
186
1
103
0
0
131
208
2
223
0
16
180
68
0
4
0
129
0
1
0
3
0
1
0
97
1
60
2
11
0
52
124
1
3
21
141
82
0
107
5
196
50
2
0
16
0
47
100
111
0
72
1
153
143
6
168
0
31
50
3
0
32
10
3
15
193
0
0
46
5
30
11
1
0
37
0
110
88
84
4
0
60
136
54
0
59
1
11
190
0
71
8
0
0
129
173
140
2
18
10
29
52
29
3
159
2
0
20
0
103
183
2
22
10
1
0
1
0
0
0
53
156
43
0
0
1
69
5
23
0
7
25
0
208
92
101
4
0
2
163
0
1
0
0
0
151
127
4
0
1
3
0
15
125
2
0
70
2
0
0
54
124
28
131
12
4
7
3
1
32
3
34
0
34
3
0
3
140
1
0
83
7
1
1
0
35
7
0
40
135
4
25
17
4
2
15
0
26
0
79
34
23
0
35
3
4
180
0
61
1
44
0
3
2
0
116
5
0
164
0
42
165
10
4
1
0
5
137
37
102
1
0
26
28
84
68
3
3
162
0
38
2
1
7
59
1
0
0
3
78
15
91
44
5
0
1
0
3
112
0
11
0
23
0
218
162
9
2
5
2
0
0
1
92
142
29
2
195
66
0
4
3
143
17
117
137
0
4
37
4
27
46
143
7
4
42
30
0
0
0
110
2
95
152
11
15
51
148
0
153
85
1
0
1
187
23
0
33
25
0
174
16
104
142
100
75
1
1
14
1
43
16
143
9
140
7
2
1
1
195
53
222
30
12
87
0
167
6
137
7
0
0
0
1
230
172
0
5
14
30
54
1
10
0
1
11
23
3
1
7
1
2
34
164
2
28
18
0
13
0
113
0
3
0
106
0
217
62
0
1
175
79
0
6
7
4
187
48
1
5
14
8
11
5
131
28
36
149
13
1
21
0
3
17
14
225
28
0
0
24
33
74
33
72
42
85
108
0
52
31
0
3
17
149
31
6
13
17
46
42
142
1
0
3
2
207
129
151
46
6
3
0
17
11
1
5
224
3
14
4
0
0
15
163
0
0
5
219
125
0
0
0
67
213
6
172
63
61
2
32
2
1
11
2
0
108
87
7
0
184
4
215
5
47
40
37
0
8
0
8
189
3
103
0
0
133
219
2
223
0
16
194
72
0
18
0
175
0
1
0
18
0
1
0
100
1
60
3
11
0
75
124
1
3
21
141
94
0
114
5
203
50
2
0
19
0
47
117
111
0
72
1
154
162
6
197
0
31
54
5
0
32
10
3
15
209
0
0
46
6
32
11
1
0
37
0
113
88
84
4
0
60
164
82
0
59
1
11
208
0
71
40
0
0
129
175
140
2
32
10
29
53
42
3
159
2
0
20
0
108
199
2
22
10
1
0
1
0
0
0
68
156
43
0
0
1
69
5
42
0
7
52
0
211
92
126
4
0
2
163
0
1
0
0
0
201
130
4
0
1
3
0
15
132
2
0
75
2
0
0
54
125
28
147
13
4
7
3
1
32
3
34
0
34
3
0
3
140
1
0
106
7
1
1
0
35
7
0
40
135
4
25
25
4
2
15
0
26
2
79
34
23
0
35
3
4
197
0
61
1
57
0
38
2
0
132
5
0
165
0
42
176
10
4
1
0
5
137
37
109
1
0
26
28
88
70
3
3
164
0
38
2
1
33
59
1
0
0
3
89
15
91
48
5
0
1
0
3
124
0
17
10
23
0
226
170
38
2
7
2
0
0
1
92
142
30
2
195
66
0
5
3
162
24
117
168
0
4
37
4
29
46
143
20
4
42
37
0
0
0
139
2
100
166
11
15
91
166
0
154
85
1
0
1
196
33
[truncated: 48,000 more rows]
