# Supplementary material for: Separating Macroecological Pattern and Process: Comparing Ecological, Economic, and Geological Systems
Source: PLoS One. 2014 Nov 10;9(11):e112850. doi: 10.1371/journal.pone.0112850 (PMC4226609; doi:10.1371/journal.pone.0112850)
Supplement: Information S1 — Community matrices for each dataset and MATLAB code to replicate all analyses. (ZIP) [file pone.0112850.s001.zip › Supplementary Information/Output/bbs/bbs_result_all_abund.csv]

504	95	76	92	64	1203	6	365	402	1	8	17	4	64	11	28	51	20	78	6	462	10	270	665	83	2388	1918	654	6000	217	5172	2302	46	61	33	147	42	215	413	64	40	175	708	29	6	1	723	135	1771	128
[truncated: 534 more columns]
