# Supplementary material for: Separating Macroecological Pattern and Process: Comparing Ecological, Economic, and Geological Systems
Source: PLoS One. 2014 Nov 10;9(11):e112850. doi: 10.1371/journal.pone.0112850 (PMC4226609; doi:10.1371/journal.pone.0112850)
Supplement: Information S1 — Community matrices for each dataset and MATLAB code to replicate all analyses. (ZIP) [file pone.0112850.s001.zip › Supplementary Information/Output/bbs/bbs_result_all_lat.csv]

34.633
34.033
34.2
34.05
33.167
33.633
33.833
33.467
33.683
33.85
33.483
32.15
32.267
32.45
32.3
32.883
32.15
31.333
31.717
31.45
31
31.1
31.317
33.133
32.8
32.267
31.217
31.65
34.417
34.583
33.25
33.717
33.917
31.033
34.95
34.633
34.2
34.283
33.65
31.078
30.25
30.5
34.967
33.685
33.817
33.867
33.167
32.2
32.5
31.283
31.75
31.917
33.595
32.668
31.379
36.433
36.517
35.767
35.783
34.9
34.667
34.85
34.667
33.55
33.683
33.017
33.7
32.85
32.833
32.033
31.967
31.383
31.517
31.817
36.283
36.3
36.383
35.114
35.417
35.033
35.15
35.283
34.233
34.35
34.7
33.817
33.167
32.85
32.167
32.567
36.283
34.483
33.883
33.067
33.8
31.967
31.983
32.35
31.917
31.6
33.167
33.9
33.583
33.667
33.7
34.933
34.617
34.35
35.533
35.317
35.9
35.633
35.567
35.417
35.367
36.45
36.1
36.1
36.4
33.941
34.7
35.517
35.617
35.233
35.683
33.683
41.917
41.167
40.25
40.5
40.55
39.25
39.55
39.267
39.15
38.967
38.067
38.533
38.183
37.683
37.933
37.35
36.533
36.317
36.8
36.717
36.15
36.283
34.483
34.867
34.267
33.783
36.867
36.65
35.267
37.217
35.6
34.883
34.733
34.817
34.083
41.617
40.533
40.883
39.8
37.8
34.5
33.233
32.967
32.833
35
38.55
40.6
38.75
33.667
34.5
34.733
36.5
36.483
34.7
33.617
33.233
35.067
33.5
34.2
34.25
34.033
36.817
34.65
34.8
34
32.617
35.267
36.05
32.917
41.233
38.75
37.667
39.6
41.75
41.383
39.8
39.1
37.617
37.15
37.3
39.2
33.307
33.5
35.3
38.38
35.883
38.267
41.797
41.609
41.674
41.053
40.04
37.612
36.051
35.689
41.564
40.491
38.153
40.8
40.65
39.233
39.183
39.45
39.867
38.7
38.017
38.85
37.233
37.317
37.317
37.983
40.717
40.133
40.717
40.25
39.267
39.717
39.517
39.85
39.767
38.6
38.733
38.4
38.633
38.333
38.767
37.733
37.917
37.5
37.1
37.417
37.767
40.583
40.2
40.067
40.75
40.85
40.567
40.633
39.517
39.65
39.667
39.983
39.35
39.533
38.267
38.75
38.067
38.167
38.283
37.783
37.25
37.067
37.683
37.1
37.517
40.267
40.65
40.667
40.567
40.917
40.3
40.983
39.45
39.1
39.15
39.417
39.733
39.567
38.067
38.433
38.633
38.533
38.767
37.833
37.65
37.099
37.6
37.95
37.2
40.204
40.306
40.017
39.758
39.954
39.917
38.272
38.173
38.15
37.443
37.941
40.817
39.683
41.667
41.7
41.95
41.55
41.05
41.867
41.867
39.5
39.75
39.033
38.467
38.667
38.517
38.75
39.333
38.667
30.9
30.367
30.533
30.333
30.583
30.35
30.283
29.783
30.5
29.167
28.05
27.467
29.9
28.017
26.3
27.667
25.667
27.9
27
26.067
26.067
30.367
30.283
29.9
30
26.467
25.2
24.65
26.433
29.186
27.497
27.683
24.599
30.167
28.65
28.417
25.417
28.633
26.95
30.233
28.567
26.967
30.417
30.9
30.717
31.333
30.933
31.917
31.7
31.383
32.4
32.967
31.2
31.2
33.75
31.283
33.183
33.633
34.05
31.133
34.567
32.4
33.533
33.517
32.2
32.85
33.533
34.667
32.317
34.383
34.9
33.9
33.633
33.6
33.1
32.133
32.183
32.9
31.917
31.933
31.45
30.65
30.633
32.383
32.217
33.633
31.45
31.6
30.783
31.061
31.728
31.699
32.698
31.237
31.558
32.546
32.859
33.879
33.404
33.651
34.198
34.092
33.15
47.783
47.033
46.45
46.75
45.85
45
44.517
44.483
44.55
44.233
43.75
43.817
43.417
48.333
42.933
42.867
44.317
44.317
43.217
43.867
43.7
42.55
42.133
43.867
42.167
42.183
41.4
41.5
41.2
41.35
41.333
41.083
41.933
41.167
41.533
40.65
40.483
40.933
40.083
40.717
39.983
39.8
39.4
39.367
38.717
42.133
42.4
41.467
40.05
40.283
39.283
39.4
38.317
37.2
37.6
39.9
42.4
42.433
41.083
41.583
40.25
38.517
37.817
39.955
41.6
41.733
41.283
41.567
41.017
41.101
40.667
40.417
40.733
40.617
40.033
40.133
40.683
39.083
39.25
39.083
39.55
39.483
38.667
38.567
38.783
38.917
38.267
38.767
38.717
40.217
40.135
41.536
41.637
40.97
40.199
40.81
39.982
39.932
39.683
39.126
38.767
39.944
41.7
41.967
41.567
41.7
41.65
41.4
41.65
41.45
42.05
42.2
42.183
42.417
42.217
42.133
42.033
42.617
42.533
42.467
43.05
43.333
43.017
43.2
43.033
43.267
40.633
41.717
42.2
43.017
37.05
37.6
37.867
37.533
37.217
37.133
37.95
38.9
38.917
38.317
38.85
38.983
38.45
38.55
38.733
39.633
39.05
39.25
39.883
39.717
39.983
39.15
39.717
38.9
37.317
39.183
38.817
37.31
37.369
37.794
37.797
37.856
37.825
37.831
37.389
38.681
38.508
38.203
38.319
38.192
39.783
39.653
39.567
39.336
39.119
36.65
36.7
36.667
36.967
36.933
36.817
36.65
36.817
37.433
37.75
37.233
37.767
37.833
37.333
37.433
37.95
37.933
37.267
37.65
37.583
38.367
38.7
38.367
38.183
38.5
38.417
36.926
36.862
37.75
37.733
37.633
37.983
37.244
37.593
37.107
38.383
38.467
37.2
29.683
29.483
29.9
29.683
29.9
30.7
30.883
30.067
30.65
30.767
30.017
30.833
31.183
31.967
31.5
31.583
32.733
32.25
32.467
32.067
32.567
29.783
30.083
31.717
31.55
32.8
32.883
29.689
29.984
29.996
31.738
32
31.46
32.855
32.111
29.85
29.767
29.891
30.25
30.667
30.767
31.7
31.183
32.383
32.383
31.55
32.8
30.367
30.767
31.988
31.955
30.767
30.483
43.25
43.633
43.15
43.983
44.883
44.15
44.317
44.317
44.683
44.167
44.5
44.567
44.833
44.65
44.533
44.417
44.8
44.983
44.8
45.733
45.233
45.9
45.85
45.017
45.45
45.633
45.833
45.233
45.317
46.6
46.417
46.75
46.167
46.55
46.567
46.9
47.333
46.1
46.3
47.317
44.117
44.633
46.4
45.414
44.459
39.5
39.533
39.433
39.65
39.65
39.583
39.717
38.983
39.15
39.1
39.65
39.55
39.7
39.35
39.533
39.45
39.017
38.717
38.4
38.5
38.617
38.633
38.6
39.517
39.483
39.267
39.267
39.1
38.783
38.883
38.767
38.467
38.267
38.533
38.55
38.3
38.45
38.167
38.25
38.1
39.667
39.333
39.717
39.633
39.533
38.983
39.367
39.017
38.967
38.717
38.45
38.5
38.3
38.217
38.083
39.367
39.7
39.6
42.083
42.817
42.433
42.517
42.15
42
42.467
42.65
42.383
42.617
42.467
42.35
42.6
42.417
42.1
41.35
42.367
42.617
42.55
42.483
41.95
46.867
46.667
47.117
46.667
46.25
46.283
46.467
45.65
45.667
46.383
46.233
45.917
44.433
43.883
43.433
42.067
42.517
41.883
46.733
45.05
44.117
44.8
44.783
43.7
43.05
43.1
42.25
42.083
42.6
43.6
46.333
46.217
45.1
44.1
44.833
44.05
43.35
43.717
42.767
42.633
42.1
41.767
41.817
45.167
44.383
44.85
43.35
43.75
43.233
42.467
42.5
42.4
43.483
43.667
42.65
43.1
42.75
42.467
42.7
42.781
44.783
42.467
46.183
46.333
41.783
46.467
42.617
42.567
46.375
46.154
43.817
43.583
44.217
44.967
44.633
44.967
44.983
45.167
45.167
45.017
46.383
46.8
46.733
46.45
47.733
47.683
47.067
47.333
47.317
47.767
47.8
47.917
48.283
48.967
48.267
48.083
48.733
48.817
43.5
43.583
43.65
44.583
44.133
45.9
45.267
45.55
45.583
46.6
46.1
47.767
47.8
47.617
47.417
48.433
48.733
47.617
45.467
45.267
31.183
34.817
33.167
32.817
33.217
31.483
34.983
33.633
32.333
32.55
31.617
31.133
30.933
30.7
34.967
34.3
33.15
33.867
31.233
31.667
30.4
30.733
31.183
33.7
30.583
30.517
32
32.467
32.65
33.77
33.991
33.796
36.6
36.867
36.65
36.567
37.3
37.6
37.367
37.9
37.75
37.517
37.45
37.75
37.15
38.083
38.917
38.283
38.567
39.733
39.65
40.467
40.083
40.083
40.467
36.733
37.517
37.333
39.103
39.783
39.4
40.033
38.483
38.45
39.4
39.733
40.467
40.083
40.45
38.383
38.383
48.367
48.117
48.083
48.833
47.367
47.7
47.483
47.517
47.75
47.35
47.55
47.867
46.917
46.7
46.117
46.333
46.567
46.25
46.517
45.85
45.283
45.567
45.983
45.233
44.633
44.617
47.65
47.65
46.883
44.567
46.019
46.283
46.917
45.25
46.2
46.917
40.45
40.217
40.883
40.617
40.633
40.933
40.3
41.167
41.483
41.917
41.883
41.817
41.117
41.133
41.333
42.183
42.7
42.185
42.017
42.467
42.267
42.25
42.5
41.233
40.983
40.083
41.45
41.717
42.25
42.65
40.074
41.283
42.185
42.28
42.926
41.45
41.45
41.917
37.683
36.9
36.983
40.367
39.967
41.417
39.4
38.633
38.893
36.948
41.8
41.6
39.3
36.483
41.767
37.5
42.8
43.233
43.2
43.25
43.367
43.95
43.017
44.4
44.167
44.7
44.883
44.117
42.95
44.117
39.8
39.383
39.5
39.683
39.983
39.783
39.7
39.417
40.083
40.167
40.833
40.667
40.967
40.717
40.683
40.417
39.5
39.05
39.633
39.717
39.647
36.75
36.15
36.5
35.767
34.883
34.117
34.05
33.9
33.783
33.567
33.133
33.383
32.35
32.7
32.917
31.833
36.6
36.433
36.617
36.4
36.317
36.033
35.3
35.433
35.7
35.683
35.367
35.833
34.45
34.05
34.5
34.033
34.783
34.467
33.717
33.683
33.5
33.75
32.917
32.233
32.25
32.833
31.933
31.833
36.883
35.267
35.417
34.111
32.467
36.617
34.521
34.139
34.033
36.817
33.183
36.783
40.617
40.8
41.217
41.333
41.75
41.267
41.383
41.817
41.533
41.983
42.333
42.267
42.383
42.35
42.433
42.65
42.417
42.733
42.567
42.167
42.55
42.35
42.517
42.017
42.433
42.9
42.4
42.733
42.517
42.8
42.55
42.033
42.2
42.783
42.717
42.7
42.633
42.283
42.6
42.617
42.067
42.483
43.083
43.25
43.15
43.167
43.183
43.6
43.45
43.65
43.717
43.45
43.05
43.583
43.75
43.883
43.367
43.2
43.25
43.033
43.617
44.3
44.867
44.7
44.433
44.45
44.083
44.65
44.15
44.133
44.7
44.917
44.433
42.083
44.867
44.15
44.233
42.083
42.956
44.55
44.133
34.15
34.533
34.3
34.467
35.867
35.033
35.733
35.983
35.3
35.683
35.417
35.983
35.917
35.717
35.383
35.967
35.267
35.533
36.35
36.25
36.05
36.383
36.3
36.15
36.25
36.017
34.467
35.833
35.033
35.75
35.856
35.383
35.817
35.583
36.467
34.933
34.417
34.533
34.883
35.467
35.85
35.083
35.467
35.417
35.233
35.933
35.5
35.783
36.25
36.033
36.333
36.25
36.133
36.533
36.417
36.283
36.583
36.35
36.45
35.017
35.15
35.2
35.167
35.75
35.183
34.933
34.867
35.583
35.25
35.083
35.033
35.767
35.833
35.033
35.233
35.617
34.125
35.25
36.45
46.15
46.35
46.8
46.15
47.85
47.483
47.083
48.75
48.467
48.75
47.267
46.285
48.433
48.867
48.117
48.267
46.417
48.4
46.433
46.217
47.367
47.217
47.55
46.8
47.933
47.7
47.633
46.583
41.55
41.65
41.433
41.2
41.15
41.15
41.267
41.467
41.633
40.483
40.933
40.283
40.133
40.583
40.267
40.45
40.867
40.45
40.6
40.65
40.25
40.15
40.083
40.083
40.933
39.3
39.5
39.5
39.85
39.333
39.25
39.4
38.9
38.667
38.883
38.65
41.55
40.083
40.25
40.3
39.5
39.557
39.85
39.733
38.617
38.667
39.317
39.4
39.183
39.417
40.633
38.667
34.567
34.5
34.183
34.3
34.917
35.817
35.167
35.1
35.717
35.55
35.05
35.9
35.467
36.933
36.917
36.417
36.767
36.883
36.183
36.65
36.933
36.7
36.6
36.533
34.467
34.217
34.4
34.85
34.983
35.217
35.717
35.967
35.767
35.35
35.583
36.3
36.75
36.55
36.633
36.217
36.767
36.783
34.583
34.483
36.383
36.183
34.717
34.736
34.783
34.7
34.197
34.393
34.753
45.767
45.383
45.433
45.783
45.233
44.183
44.533
44.2
44.15
44.5
43.35
43.933
43.15
43.333
43.683
42.517
42.567
42.633
42.967
42.35
44.717
44.717
45.283
44.8
42.133
45.267
46.15
45.567
45.633
45.683
44.417
44.917
43.7
43.3
43.983
43.833
43.667
42.033
42.55
42.017
42.25
45.5
43.417
43.661
42.967
44.35
42.133
44.483
43.233
42.033
45.417
45.283
45.167
45.95
44.4
44.517
44.483
44.817
43.2
43.1
43.65
43.067
42.783
42.217
43.333
42.25
42.333
42.667
42.667
45.017
45.7
45.067
44.233
44.967
44.083
44.567
44.8
44.817
43.85
43.239
43.25
43.983
42.867
42.6
42.533
44.228
45.05
45.767
41.083
41.633
41.717
41.517
41.733
41.05
41.75
41.533
41.067
41.467
41.083
41.633
41.317
41.867
41.517
41.967
41.217
41.1
41.7
41.55
41.883
41.35
41.267
41.783
40.917
40.683
40.083
40.467
40.483
40.967
40.667
40.933
40.267
40.467
40.583
40.267
40.417
40.583
40.2
40.267
40.383
40.433
40.217
40.15
40.7
40.817
40.6
39.833
39.983
39.783
41.067
41.467
41.117
41.883
40.1
40.333
40.5
40.067
40.267
40.383
40.583
40.25
39.867
39.867
39.9
39.783
40.214
41.65
40.95
40.683
41.746
41.1
41.267
45.117
41.467
41.983
41.867
32.733
33.233
33.65
33.3
33.633
33.717
34.5
34.167
34.733
34.65
35.167
33.8
33.867
35.08
34.039
34.213
34.742
33.146
33.62
32.75
32.536
32.983
34.6
34.083
34.69
32.604
43.283
43.95
43.167
43.3
43.567
44.933
44.5
44.117
45.85
45.15
45.85
45.2
44.6
44.2
43.75
44.383
45.533
45.817
45.217
44.533
43.117
43.85
43.017
43.583
43.6
44.267
44.283
45.1
44.217
43.817
43.783
43.5
43.8
43.283
43.183
43.017
35.367
36.467
35.367
35.917
35.483
36.5
35.333
35.733
35.367
35.133
35.183
35.917
36.067
35.167
35.167
36.133
36.183
35.717
35.9
36.35
36.551
35.1
35.75
35
35.333
35.617
35.617
26.2
26.8
26.9
27.533
27.683
27.317
27.967
27.2
28.9
28.917
28.283
29.733
29.117
29.783
29.017
29.367
29.533
30.8
30.7
30.5
30.783
30.75
30.517
30.683
30.65
30.283
30.983
31.183
31.883
31.55
31.433
31.5
31.183
31.433
31.5
32.45
32.217
32.567
32.3
32.683
32.167
32.983
32.217
32.817
33.35
33.55
33.05
33.217
33.683
33.367
33.05
33.55
33.367
29.583
29.9
31.167
31.183
30.267
30.25
31.9
31.767
32.667
33.367
34.417
34.2
26.533
36.383
35.733
34.05
33.967
32.05
31.733
31.117
30.917
29.65
30.783
30.75
30.517
30.2
32.217
33.383
29.95
31.733
30.667
27.283
28
28.517
28.583
28.2
29.917
29.183
29.75
29.8
29.567
29.8
29.167
30.6
30.2
30.017
30.133
30.6
30.767
31.133
31.567
31.867
31.317
31.617
31.593
31.383
31.733
31.767
31.217
32.3
32.083
32.567
33.25
33.7
33.133
33.283
33.883
33.35
33.917
33.283
34.1
34.5
34.367
34.717
35.367
35.733
35.983
36.433
36.267
36.017
26.917
30.238
30.074
29.8
31.617
31.593
26.264
28.519
28.541
41.683
40.6
40.05
40.483
39.117
39.6
38.183
38.367
38.583
37.417
37.933
37.867
41.967
41.733
39.7
41.55
40.95
39.5
39.417
38.917
38.35
38.133
38.333
38.65
37.1
37.667
41.75
41.567
41.717
40.583
40.55
40.85
38.917
38.631
38.45
37.067
37.45
37.083
37.467
37.383
40.383
38.583
40.55
39.25
41.994
40.765
40.461
39.224
39.661
39.672
39.082
38.773
38.538
38.981
38.17
37.664
37.319
41.333
41.383
38.7
41.999
41.476
41.524
41.691
42.817
42.8
43
43.283
43.467
43.9
43.617
44.433
44.667
44.1
44.567
44.667
44.733
44.317
44.1
44.534
44.317
39.05
39.233
38.25
38.55
38.983
38.017
38.633
37.017
37.617
37.533
37.9
37.917
37.7
37.267
37.867
37.083
36.733
36.683
36.767
36.6
36.833
36.6
36.617
36.617
36.617
36.717
36.733
37.217
36.617
37.283
37.05
36.7
[truncated: 251 more rows]
