# Supplementary material for: Separating Macroecological Pattern and Process: Comparing Ecological, Economic, and Geological Systems
Source: PLoS One. 2014 Nov 10;9(11):e112850. doi: 10.1371/journal.pone.0112850 (PMC4226609; doi:10.1371/journal.pone.0112850)
Supplement: Information S1 — Community matrices for each dataset and MATLAB code to replicate all analyses. (ZIP) [file pone.0112850.s001.zip › Supplementary Information/Output/bbs/bbs_result_all_lon.csv]

-87.2
-87.067
-86.5
-85.683
-85.917
-85.75
-86.167
-86.6
-86.867
-87.583
-88.2
-88.333
-87.817
-87.217
-85.55
-85.25
-85.083
-85.583
-85.8
-86.6
-86.867
-87.817
-87.1
-87.1
-87.767
-86.717
-86.117
-85.633
-87.383
-85.533
-87.433
-86.417
-85.467
-85.4
-87.15
-87.2
-86.483
-85.917
-85.717
-87.837
-88.1
-87.583
-86.7
-88.168
-87.15
-86.4
-85.483
-87.433
-85.25
-88.25
-87.633
-86.183
-86.211
-87.242
-87.721
-110.4
-109.43
-112.95
-110.5
-114.43
-112.38
-111.42
-109.43
-114.1
-112.28
-111.15
-109.13
-114.4
-113.73
-110.3
-112.92
-111.08
-110.8
-109.7
-113.07
-112.03
-110.87
-114.57
-113.8
-112.15
-111.93
-110.35
-113.6
-111.1
-110.77
-111.63
-110.53
-114.47
-112.27
-111.32
-109.18
-110.35
-113.88
-111.23
-110.88
-112.92
-109.2
-112.82
-109.92
-109.22
-91.317
-92.6
-92.7
-93.683
-94.133
-90.5
-92.767
-92.633
-90.667
-91.35
-91.35
-92.717
-92.2
-93.6
-94.333
-90.933
-91.75
-93.283
-94.117
-92.589
-92.783
-90.267
-93.283
-93.333
-93.817
-92.6
-123.07
-122.5
-124.13
-121.33
-120.68
-123.17
-122.93
-121.73
-120.78
-122.27
-121.77
-120.22
-119.97
-122.47
-121.17
-119.57
-119.8
-120.33
-119.43
-117.55
-117.88
-117.22
-120.05
-118.5
-114.22
-118.28
-121.33
-119.28
-120.75
-117.77
-117.78
-117.08
-115.25
-115.62
-115.28
-120.73
-124.17
-122.3
-120.63
-118.5
-114.37
-115.5
-117.02
-114.5
-116.95
-120.28
-122.4
-121.05
-117.5
-117.92
-120.23
-118.13
-118.67
-119
-117.37
-117.4
-119.37
-116.82
-117.67
-117.05
-116.15
-118.97
-118.4
-119.55
-119.68
-116.22
-120.53
-116.5
-115.55
-120.3
-120.93
-118.67
-121.62
-120.35
-123.48
-123.47
-122.72
-121.75
-120.4
-119.37
-123.37
-117.34
-116.82
-119.25
-122.51
-118.85
-120.73
-124.05
-121.05
-121.26
-120.47
-121
-120.14
-118.13
-118.3
-121.58
-123.07
-120.07
-107.7
-102.93
-106.77
-105.28
-104.3
-103.67
-108.15
-105.72
-104.07
-107.78
-106.8
-105.58
-103.22
-106.45
-104.67
-103.4
-102.52
-108.83
-107.27
-106.37
-104.35
-103.1
-108.67
-107.03
-106.67
-104.2
-103.95
-102.45
-108.18
-107.35
-106.52
-104.23
-105.57
-107
-108.68
-107.03
-106.63
-105.47
-104.53
-103.65
-102.12
-108.47
-107.62
-105.85
-104.5
-103.78
-102.62
-108.33
-106.42
-104.45
-103.22
-102.73
-108.08
-107.2
-106.18
-105.92
-104.57
-103.12
-108.57
-107.82
-106.93
-105.42
-104.72
-103.82
-102.3
-108.95
-107.37
-106.42
-105.97
-104.37
-103.02
-108.48
-107.33
-105.78
-104.47
-103.33
-108.77
-106.67
-105.52
-104.77
-103.87
-102.85
-108.75
-105.97
-105.33
-107.69
-106.56
-105.5
-108.53
-107.74
-105.51
-108.47
-107.23
-104.8
-105.38
-72.9
-72.517
-72.133
-73.217
-73.617
-72.95
-72.95
-75.683
-75.6
-75.517
-75.183
-75.233
-75.433
-75.283
-75.533
-75.233
-87.417
-86.283
-86.5
-85.3
-84.033
-85.917
-84.917
-85.3
-82.75
-82.4
-82.467
-82.133
-81.333
-81.767
-81.483
-82.15
-81
-81.717
-80.35
-80.733
-80.75
-87.033
-83.3
-82.867
-84.517
-80.5
-80.35
-81.4
-81.65
-82.286
-81.601
-80.517
-81.584
-84.7
-82.167
-81.95
-80.667
-80.783
-81.983
-82.4
-81.15
-80.567
-86.75
-81.533
-82.083
-81.383
-83.033
-82.233
-83.217
-81.667
-83.483
-84.017
-82.217
-83.267
-83.15
-84.417
-84.483
-84.883
-83.317
-84.067
-84.733
-83.817
-83.1
-82.217
-84.283
-81.617
-85.25
-85.35
-84.6
-85.067
-83.4
-84.75
-84.217
-83.583
-83.817
-83.567
-82.95
-82.367
-83.567
-82.9
-82.817
-83.883
-82.7
-81.483
-82.483
-84.883
-82.817
-81.617
-82.917
-81.939
-81.259
-82.4
-81.477
-83.139
-84.658
-83.995
-84.416
-82.553
-85.254
-85.219
-82.756
-84.615
-83.7
-116.67
-115.78
-116.58
-114.75
-115.73
-113.57
-116.05
-115.08
-114.22
-112.27
-115.95
-114.98
-113.47
-116.85
-115.18
-111.55
-116.55
-113.58
-113.78
-112.53
-111.22
-116.92
-111.92
-112.82
-89.333
-88.983
-90.033
-90.217
-89.45
-89.767
-89.717
-88.833
-88.183
-88.183
-88.567
-90.983
-89.517
-88.95
-88.55
-88.567
-90.333
-90.417
-89.2
-88.267
-88.167
-89.767
-88.9
-89.083
-91.1
-88.75
-90.533
-89.833
-89.7
-89.267
-88.167
-91.283
-90.3
-89.35
-89.917
-88.417
-89.033
-88.633
-89.05
-89.834
-87.45
-86.217
-86.567
-85.667
-85.483
-85.836
-87.35
-87.05
-86.817
-86.183
-85.55
-85.367
-84.85
-86.35
-86.717
-85.95
-85.733
-84.967
-87.133
-87.183
-86.733
-86.167
-86.167
-85.1
-85.717
-86.05
-85.358
-87.25
-86.841
-87.075
-86.45
-84.956
-87.356
-85.091
-84.852
-87.054
-86.548
-86.486
-86.933
-90.3
-91.267
-92.35
-92.233
-93.1
-94.15
-95.733
-90.583
-91.717
-91.383
-92.483
-92.517
-93.333
-94.55
-94.283
-95.867
-96.383
-91.867
-92.25
-93.567
-94.017
-95.567
-96.283
-95.117
-91.233
-91.717
-93.567
-94.983
-95.283
-96.35
-98.75
-99.217
-99.75
-101.38
-95.883
-96.767
-96.5
-97.233
-97.1
-98.967
-98.05
-99.45
-100.3
-95.617
-95.6
-96.883
-96.017
-97.017
-97.517
-99.217
-100.23
-100.48
-101.98
-97.267
-94.742
-95.45
-96.436
-97.464
-98.878
-99.386
-100.87
-101.25
-95.121
-96.912
-97.208
-99.236
-101.36
-95.228
-96.531
-98.169
-99.269
-101.73
-83.567
-88.2
-87.017
-86.617
-86.2
-85.717
-85.383
-84.833
-82.2
-82.85
-82.917
-83.583
-84.45
-84.75
-84.833
-84.833
-85.117
-86.15
-86.3
-86.183
-85.567
-84.85
-84.6
-84
-83.083
-82.967
-86.337
-89.04
-82.85
-83.55
-83.8
-83.967
-87.332
-87.677
-87.353
-85.183
-83.083
-86.05
-89.883
-89.7
-90.95
-90.033
-91.25
-90.517
-90.25
-91.833
-92.433
-92.467
-93.417
-93.317
-91.667
-91.45
-92.283
-93.017
-91.7
-92.317
-92.617
-93.983
-93.517
-91.7
-92.3
-92.167
-93.5
-92.233
-93.55
-90.991
-91.957
-92.606
-91.597
-92.383
-93.661
-91.263
-93.254
-91.183
-93.017
-93.402
-89.817
-92.267
-92.467
-93.083
-93.5
-92.317
-93.5
-93.5
-92.233
-89.917
-92.467
-93.443
-92.814
-92.467
-91.75
-70.667
-70.267
-70.717
-69.567
-70.433
-70.567
-70.317
-69.85
-69.2
-69.233
-69.25
-69.15
-68.967
-68.183
-68.333
-68.783
-68.167
-67.4
-67.7
-70.25
-70.183
-69.033
-69.917
-69.383
-68.333
-68.083
-68.383
-67.683
-67.767
-69.5
-69.217
-68.233
-68.883
-68.383
-67.917
-67.933
-68.25
-69.2
-69.95
-69.15
-69.25
-69.533
-69.283
-69.881
-68.927
-79.15
-79.25
-79.133
-77.85
-77.567
-77.55
-77.333
-77.017
-77.083
-77
-77.033
-76.817
-76.733
-76.817
-76.483
-76.3
-76.85
-76.817
-76.55
-76.567
-76.817
-77.083
-77.05
-75.917
-75.9
-75.767
-76.15
-76.183
-75.883
-75.933
-76.25
-76.25
-76.167
-76.217
-75.783
-75.567
-75.8
-75.583
-75.15
-75.383
-79.15
-79.317
-78.917
-78.483
-79.25
-76.95
-77.233
-76.433
-76.65
-76.817
-76.633
-76.567
-75.567
-75.15
-75.517
-75.967
-76.2
-75.817
-70.867
-70.817
-71.433
-71.517
-71.9
-71.117
-71.883
-71.633
-72.1
-72.283
-72.9
-72.85
-73.183
-73.183
-73.417
-70.783
-71.867
-71.1
-73.31
-72.133
-70
-89.3
-89.483
-88.35
-88.233
-88.75
-87.1
-87.85
-87.45
-87.567
-86.4
-86.217
-86.683
-86.117
-86.233
-86.25
-86.033
-86.133
-86.55
-85.217
-85.167
-85.817
-85.35
-85.8
-85.433
-85.883
-85.2
-85.417
-85.717
-85.833
-85.133
-84.783
-84.35
-84
-84.567
-84.217
-84.483
-84.117
-84.467
-84.183
-84.533
-84.8
-83.983
-84.417
-83.5
-83.683
-83.617
-83.433
-83.233
-83.25
-83.667
-83.85
-83.05
-82.633
-82.917
-82.917
-85.2
-83.167
-83.85
-83.367
-82.553
-85.756
-83.85
-89.067
-84.817
-86.733
-86.117
-86.067
-85.45
-86.05
-86.583
-91.7
-96.183
-92.267
-93.467
-94.017
-95.45
-96.083
-94.2
-95.767
-95.417
-93.6
-94.5
-94.3
-95.967
-90.683
-91.5
-91.8
-93.633
-94.3
-95.833
-95.15
-96.317
-92.55
-94.983
-94.5
-95.617
-96.067
-96.533
-91.317
-92.5
-93.017
-92.55
-96.2
-93.067
-94.867
-95.167
-96.1
-92.7
-95.867
-92.033
-93.833
-94.133
-95.6
-94.933
-96.267
-94.85
-93.7
-96.433
-91.483
-90.467
-90.133
-90.167
-90.7
-90.6
-89.8
-89.883
-89.467
-89.133
-89.817
-89.783
-89.517
-89.8
-88.533
-88.6
-88.633
-88.65
-88.783
-88.517
-88.65
-88.717
-91.483
-89.367
-89.433
-88.75
-89.233
-88.783
-90.733
-90.142
-90.198
-89.613
-90.733
-92.533
-93.9
-94.233
-89.517
-90.767
-91.583
-91.45
-92.5
-92.9
-93.517
-93.85
-94.117
-91.983
-91.6
-92.85
-92.45
-94.067
-94.667
-91.717
-93.567
-94.85
-95.233
-91
-91.017
-92.833
-91.144
-93.133
-94.5
-95.117
-90.95
-93.217
-93.75
-94.067
-91.717
-94.85
-95.333
-90.9
-90.9
-115.02
-114.47
-105.98
-104.85
-115.15
-114.17
-111.28
-110.9
-109.43
-108.95
-107.32
-106.97
-114.37
-113.65
-111.88
-110.05
-107.13
-106.68
-105.12
-113.97
-112.58
-110.83
-105.47
-104.38
-112.05
-111.53
-115.2
-114.13
-114.78
-112.72
-113.84
-114.23
-113.4
-108.65
-108.47
-113.4
-96.1
-97.55
-97.15
-98.667
-98.833
-99.517
-99.967
-97.35
-97.2
-98.65
-98.033
-99.583
-99.683
-101.27
-102.97
-96.733
-97.95
-97.135
-99.267
-99.733
-101.68
-103.78
-100.72
-103.72
-100.48
-101.73
-101.72
-102.5
-102.88
-103.47
-96.407
-99.533
-97.135
-103.66
-103.88
-119.8
-118.78
-114.22
-114.72
-116.77
-115.27
-115.63
-119.35
-117.45
-118.72
-118.77
-117.19
-115.28
-115.95
-119.32
-119.27
-116.33
-119.12
-114.58
-72.167
-70.917
-71.3
-71.2
-71.75
-71.3
-72.4
-71.35
-71.717
-71.567
-71.25
-71.233
-71.083
-71.367
-75.15
-75.35
-75.117
-75.517
-74.233
-74.967
-74.85
-74.917
-74.283
-74.067
-74.117
-75.1
-74.383
-74.717
-74.383
-74.183
-74.55
-74.917
-74.3
-74.833
-74.297
-108.1
-107.78
-106.38
-108.07
-107.4
-104.23
-103.68
-108.12
-106.62
-105.82
-104.78
-103.58
-108.17
-104.53
-103.68
-108.97
-108.92
-107.48
-106.9
-105.3
-104.42
-103.62
-108.88
-107.45
-106.62
-105.35
-104.47
-103.68
-108.78
-107.78
-106.18
-105.15
-104.95
-103.48
-106.93
-105.07
-104.47
-103.65
-107.62
-106.8
-104.68
-103.13
-108.32
-107.57
-108.05
-108.12
-103.52
-106.87
-103.27
-106.9
-108.79
-107.28
-105.15
-108.02
-107.02
-103.97
-73.467
-73.2
-73.633
-73.7
-73.983
-74.4
-74.417
-74
-74.583
-74.333
-73.5
-73.983
-73.683
-74.183
-74.167
-74.867
-74.983
-74.2
-74.1
-74.1
-75.133
-75.933
-75.733
-75.8
-75.1
-75.467
-75.6
-76.817
-76.267
-76.933
-76.633
-76.033
-77.95
-77.267
-77.6
-77.95
-78.183
-78.9
-78.367
-78.083
-78.833
-78.233
-78.85
-78.983
-78.1
-77.95
-77.483
-75.017
-75.9
-75.617
-75.133
-75.033
-75.433
-74.85
-74.483
-74.233
-74.2
-73.3
-73.417
-73.517
-73.733
-75.417
-75.133
-75.467
-75.05
-74.183
-74.717
-74.717
-74.467
-73.767
-73.75
-73.883
-73.45
-78.583
-73.533
-75.683
-75.383
-74.967
-78.697
-74.483
-73.767
-77.933
-78.067
-78.583
-79.2
-75.767
-76.917
-76.983
-77.417
-77.717
-78.317
-78.05
-79.5
-79.8
-80.95
-81.383
-81.917
-82.683
-83.7
-76.983
-77.983
-78.483
-79.867
-80.633
-81.083
-75.9
-81.883
-79.2
-75.9
-76.917
-76.967
-81.099
-81.633
-81.533
-82.483
-79.85
-76.783
-77.767
-78.017
-78.517
-76.6
-77.667
-77.317
-78.9
-79.833
-80.633
-80.583
-81.45
-82.683
-76.85
-77.817
-80.767
-81.617
-76.483
-77.417
-78.433
-79.467
-81.483
-80.467
-77.667
-83.983
-82.8
-81.983
-77.233
-77.217
-79.333
-79.267
-77.333
-79.333
-76.983
-79.467
-77.05
-83.267
-81.833
-83.2
-83.867
-76.983
-78.394
-76.903
-76.983
-97.667
-98.683
-99.467
-99.467
-97.6
-98.233
-99.05
-97.25
-97.483
-99.617
-100.57
-100.8
-101.63
-101.55
-103.13
-102.42
-96.767
-100.65
-101.4
-103.43
-101.92
-103.37
-103.5
-101.92
-102.02
-101.52
-100.03
-100.1
-84.4
-84.517
-83.083
-83.717
-82.633
-82.8
-81.083
-81.067
-80.783
-84.183
-84.183
-84.75
-83.717
-83.567
-83.333
-82.617
-82.083
-82.767
-81.167
-81.833
-81.517
-81.8
-81.417
-81.933
-80.9
-84.717
-84.633
-84.033
-83.55
-82.167
-82.283
-81.35
-83.783
-83.417
-82.783
-82.4
-83.233
-84.167
-82.9
-81.583
-84.033
-83.849
-83.466
-83.917
-82.417
-83.167
-82.267
-82.8
-82.917
-81.867
-82.333
-83.167
-94.683
-96.183
-98.533
-98.417
-99.717
-94.867
-95.783
-96.433
-96.117
-97.467
-98.133
-98.6
-99.733
-94.75
-95.133
-95.817
-96.05
-97.85
-98.917
-98.983
-99.383
-99.733
-101.25
-102.8
-94.917
-96.017
-97.45
-98.933
-99.967
-94.467
-95.567
-96.283
-97.683
-98.383
-99.017
-95.683
-96.367
-97.617
-98.15
-99.567
-101.18
-102.25
-95.35
-97.783
-96.05
-98.917
-94.533
-98.521
-98.267
-98.4
-94.772
-94.654
-98.782
-123.32
-122.8
-120.72
-119.42
-118.88
-121.25
-120.45
-119.23
-118.62
-117.75
-123.5
-122.57
-120.63
-119.52
-118.68
-124.4
-122.73
-120.7
-119.08
-118.65
-123.25
-122.77
-117.22
-117.48
-120.93
-122.27
-123.65
-121.5
-120.05
-118.77
-119.12
-118.4
-123.58
-122.35
-121.88
-120.2
-117.07
-122.48
-121.05
-119.5
-117.63
-119.6
-124.2
-121.82
-119.08
-120.47
-120.93
-121.75
-118.77
-122.48
-123.6
-122.72
-118.2
-117.45
-123.93
-119.93
-118.23
-117.2
-124.07
-123.28
-122.3
-118.42
-124.02
-123.07
-122.42
-121.48
-120.75
-119.7
-118.98
-123.4
-118.23
-117.33
-123.93
-122.97
-121.62
-120.25
-119.42
-118.47
-123.25
-122.67
-121.77
-118.83
-121.83
-119.58
-117.1
-123.92
-122.48
-122.87
-80.05
-80.517
-80.317
-79.35
-79.95
-79.833
-78.167
-77.867
-77.283
-77.267
-77.217
-77.95
-76.683
-76.9
-76.967
-76.067
-76.433
-76.517
-75.783
-75.233
-75.317
-75.25
-75.183
-75.433
-80.15
-80.35
-80.35
-79.667
-79.483
-79.717
-79.233
-78.067
-78.317
-78.133
-78.183
-77.45
-77.75
-77.4
-76.717
-76.417
-76.317
-75.3
-75.667
-75.467
-75.967
-75.367
-75.983
-80.083
-79.517
-78.967
-80.05
-77.267
-77.117
-75.317
-79.183
-77.383
-76.917
-76
-76.417
-76.317
-76.333
-75.5
-79.517
-78.2
-77.433
-75.817
-76.158
-76.283
-75.533
-77.767
-77.433
-77.983
-77.6
-70.833
-71.667
-71.733
-71.75
-80.133
-79.683
-79.45
-80.467
-81.517
-81.367
-79.417
-81.383
-82.15
-83.283
-82.233
-82.267
-78.8
-81.546
-82.091
-81.826
-79.813
-81.048
-79.328
-81.047
-80.683
-80.3
-80.783
-81.517
-82.654
-80.156
-97.867
-97.467
-98.733
-99.85
-102.35
-97.933
-98.317
-99.25
-97.333
-98.2
-99.267
-100.62
-103.08
-101.3
-101.88
-100.5
-103.03
-102.8
-101.05
-101.15
-103.7
-102.37
-101.5
-100.75
-103.87
-103.67
-103.87
-98.133
-103.65
-103.58
-104.03
-103.55
-103.75
-103.17
-103.17
-103.68
-89.083
-88.017
-88.8
-88.883
-87.683
-86.65
-86.667
-86.183
-86.2
-85.283
-85.65
-84.15
-84.367
-84.4
-84.8
-83.783
-83.517
-83.8
-83.917
-82.067
-87.75
-85.35
-83.667
-84.683
-84.217
-83.433
-83.6
-97.333
-98.083
-98.433
-97.933
-97.467
-98.867
-99.267
-99.217
-95.617
-97.967
-98.317
-94.4
-95.217
-95.85
-96.917
-99.15
-99.533
-94.1
-94.933
-95.533
-95.817
-96.7
-96.167
-97.75
-97.633
-98.117
-99.383
-94.85
-94.517
-95.85
-96.583
-97.583
-97.85
-98.167
-99.15
-94.167
-95.517
-96.133
-97.8
-97.733
-98.05
-98.35
-99.267
-99.117
-94.75
-94.483
-95.817
-95.483
-96.75
-96.067
-97.417
-97.267
-98.917
-102.98
-104.08
-100.98
-101.95
-102.65
-103.45
-104.25
-105.38
-101.97
-102.97
-100.2
-102.23
-97.7
-102.9
-100.93
-101.33
-100.23
-102.82
-103
-102.33
-101.67
-100.42
-95.817
-96.7
-96.167
-98.083
-95.517
-99.667
-104.03
-103.22
-97.917
-98.5
-97.217
-98.117
-99.2
-100.07
-94.117
-95.617
-96.067
-99.783
-100.02
-101.57
-103.62
-95.617
-96.667
-100.22
-101.32
-103.38
-103.93
-94.1
-95.25
-96.233
-97.233
-98.65
-99.424
-100.3
-103.57
-104.97
-105.33
-97.5
-100.65
-101.92
-94.05
-95.7
-96.15
-97.55
-98.967
-100.67
-101.07
-102.78
-98.317
-99.883
-101.55
-102.78
-100.97
-101.18
-102.57
-100.73
-101.35
-102.13
-97.65
-103.38
-104.45
-101.57
-98.65
-99.424
-97.354
-97.049
-96.982
-111.8
-113.85
-111.27
-110.4
-113.52
-110.55
-112.67
-110.72
-109.33
-112.92
-111.18
-110.35
-113.63
-113.95
-111.33
-111.57
-110.65
-112.63
-110.8
-113.72
-112.07
-111.07
-110.28
-109.8
-112.72
-110.83
-113.1
-112.07
-111.33
-111.03
-110.73
-109.27
-111.73
-110.57
-109.38
-113.77
-112.32
-113.67
-110.7
-109.23
-111.17
-109.57
-110.73
-109.18
-114.99
-113.1
-110.89
-114
-112.06
-110.63
-109.12
-113.55
-112.61
-110.17
-109.38
-113.55
-112.47
-111.33
-111.22
-109.57
-111.6
-111.48
-111.16
-111.08
-72.683
-73.267
-72.95
-72.85
-72.583
-72.267
-73.083
-71.95
-71.85
-72.133
-72.333
-72.9
-72.717
-73.033
-72.133
-72.673
-73.033
-78.467
-77.583
-79.467
-78.55
-77.283
-77.583
-77.583
-81.95
-79.233
-79.3
-78.683
-78.467
-78.8
-77.85
-76.683
-76.983
-82.9
-82.85
-80.933
-79.767
-78.667
-77.15
-77.283
-76.083
-76.283
-80.933
-76.017
-78.2
-78.433
-80.3
-77.167
-83.1
[truncated: 251 more rows]
