# Supplementary material for: Separating Macroecological Pattern and Process: Comparing Ecological, Economic, and Geological Systems
Source: PLoS One. 2014 Nov 10;9(11):e112850. doi: 10.1371/journal.pone.0112850 (PMC4226609; doi:10.1371/journal.pone.0112850)
Supplement: Information S1 — Community matrices for each dataset and MATLAB code to replicate all analyses. (ZIP) [file pone.0112850.s001.zip › Supplementary Information/Output/bbs/bbs_result_all_richness.csv]

51
59
56
57
47
47
41
61
35
65
32
58
57
65
24
67
52
72
60
39
45
58
51
46
34
63
30
46
41
67
39
37
30
68
53
47
52
62
44
53
53
61
40
63
49
59
68
55
50
41
47
51
36
61
50
67
65
45
80
62
50
70
75
59
48
69
61
59
61
64
39
40
45
40
42
34
59
48
31
35
37
39
48
28
32
38
40
38
33
50
42
57
48
62
75
62
78
54
66
53
51
58
47
57
46
44
59
41
63
54
56
67
51
46
64
68
63
64
98
64
63
72
47
65
60
60
57
70
65
58
79
66
68
51
64
62
64
72
68
74
62
63
59
45
59
40
54
42
62
46
41
65
71
49
68
60
62
56
61
65
47
53
56
48
68
59
62
64
56
70
66
55
43
69
57
67
31
70
63
64
69
60
56
40
61
56
60
79
57
59
67
62
57
74
57
66
44
55
42
56
51
61
92
44
59
51
50
51
64
53
53
68
64
65
71
63
66
53
41
49
30
41
37
33
31
19
22
17
38
25
39
34
64
51
50
59
60
65
56
64
56
62
51
56
65
65
67
65
68
49
48
62
51
42
61
54
38
66
54
56
58
63
62
56
58
42
70
57
47
60
54
66
50
63
48
51
57
44
44
60
61
65
60
60
72
56
53
60
53
60
52
71
61
54
50
61
61
53
66
61
49
52
53
57
63
59
74
56
34
30
28
21
42
24
32
40
36
30
33
30
28
25
29
43
29
37
25
33
27
35
32
30
33
42
36
36
35
42
34
38
27
23
42
25
30
24
19
40
42
24
21
30
36
23
29
27
36
39
23
37
30
27
50
29
18
26
69
21
31
35
37
23
45
76
52
38
38
27
25
17
48
35
14
26
61
46
52
52
43
44
54
32
24
52
39
41
19
42
28
42
18
53
79
45
31
58
14
41
50
62
68
59
49
54
58
55
61
53
43
51
62
59
61
64
53
55
53
69
63
53
37
65
43
49
56
35
60
83
76
60
58
70
54
48
68
65
25
45
54
62
16
44
17
21
34
46
35
52
54
57
17
18
10
80
47
58
46
51
43
48
60
63
76
48
39
37
59
70
60
61
37
32
64
40
38
24
47
51
48
33
64
53
58
59
48
65
55
58
93
55
55
62
56
64
46
48
54
70
55
81
65
55
51
50
70
48
44
55
50
54
64
53
53
38
73
30
66
49
39
54
71
46
48
56
68
56
68
63
55
50
49
40
56
43
49
57
83
40
20
45
37
47
48
72
44
19
29
52
59
45
57
43
24
37
23
64
67
24
27
24
55
28
52
55
37
37
32
38
52
41
65
26
36
67
48
48
25
36
28
52
52
55
23
79
30
30
42
43
44
40
59
43
29
31
43
45
39
20
24
46
56
47
25
37
70
24
61
39
26
53
51
28
47
44
51
34
37
23
43
69
31
22
54
58
59
45
76
42
56
62
61
53
47
56
41
70
63
49
25
43
49
24
40
21
33
58
52
61
63
59
63
66
45
56
78
71
43
61
55
53
86
58
61
63
81
64
63
60
48
44
62
63
48
44
52
49
47
52
41
57
44
45
61
37
60
46
42
36
45
55
48
37
58
68
54
50
43
33
32
37
35
56
52
35
34
45
52
52
45
44
31
45
38
55
30
35
38
31
70
48
33
41
41
40
50
59
37
52
63
32
47
58
61
53
59
60
59
44
53
52
50
56
51
39
61
49
44
28
47
59
44
44
59
36
48
66
30
43
38
72
30
32
63
39
62
41
54
45
37
56
45
39
44
34
56
44
37
57
69
44
21
49
49
25
45
43
47
48
28
19
22
20
29
44
48
63
63
44
38
68
54
43
46
56
30
32
65
56
48
60
49
39
56
60
56
43
41
46
32
34
57
56
58
68
39
45
45
35
59
64
45
58
73
76
60
71
64
72
53
71
68
68
69
43
57
51
58
44
60
59
61
55
65
48
56
73
69
68
66
51
47
45
43
51
68
66
57
35
51
69
69
69
64
65
65
58
54
65
67
60
52
73
40
57
61
56
75
55
62
65
70
80
80
66
65
76
48
44
49
53
45
70
68
66
59
69
57
59
50
53
52
61
55
62
52
51
36
49
55
49
42
54
44
53
55
47
33
59
40
48
41
39
47
59
53
44
51
66
54
67
54
55
60
25
48
69
58
51
73
56
56
62
57
35
41
24
49
55
50
68
60
50
30
78
64
57
47
39
30
70
75
60
50
36
29
73
57
59
61
63
61
66
73
70
73
59
72
53
74
75
68
67
52
77
59
55
66
56
76
72
69
63
64
55
61
64
74
63
55
55
60
52
58
56
56
66
51
45
49
59
41
51
62
45
77
58
41
43
46
60
47
61
47
57
38
58
44
42
51
49
52
55
49
49
59
55
46
42
51
49
61
49
62
52
51
58
51
51
61
61
70
67
57
57
67
68
47
49
73
56
53
57
57
51
49
59
58
59
60
60
61
64
64
55
56
68
75
59
68
73
70
65
40
57
58
64
60
70
53
48
50
39
61
75
49
70
63
74
72
51
41
76
62
52
67
60
43
73
72
72
67
63
61
72
58
70
75
68
40
55
59
56
55
71
65
59
68
41
49
59
66
57
73
58
57
37
74
53
77
60
45
52
43
73
78
71
60
77
61
61
64
57
67
62
47
39
61
56
73
36
31
44
73
61
51
68
67
59
80
73
78
74
42
45
57
54
60
52
53
62
50
57
58
71
49
64
49
57
49
56
46
63
51
54
53
65
77
77
55
81
81
79
52
53
57
50
66
57
58
55
56
71
71
47
52
63
53
54
62
60
47
59
62
48
54
58
45
57
44
47
57
43
60
57
52
59
47
52
50
61
70
63
71
74
77
62
61
68
61
75
63
70
72
65
66
67
52
66
62
63
54
54
65
68
71
57
63
75
64
72
62
60
66
67
59
63
60
64
65
52
66
62
61
64
71
82
51
39
41
34
56
49
44
46
41
52
57
51
40
70
31
40
34
35
57
48
45
43
52
30
63
54
54
66
47
41
45
46
44
73
54
42
42
55
49
64
37
37
61
61
64
53
46
33
50
37
56
47
39
49
49
55
59
43
57
40
61
47
43
38
51
59
29
41
60
26
38
43
48
39
57
53
44
42
49
43
28
41
8
58
48
29
31
47
49
55
64
54
74
69
60
54
55
61
61
59
81
57
59
71
63
55
51
57
51
58
52
59
52
66
57
73
56
51
43
48
58
64
57
64
42
38
65
76
31
45
32
49
61
40
44
30
38
48
52
35
27
47
49
54
24
36
12
41
79
30
48
50
46
80
47
32
37
30
34
50
45
56
34
42
21
55
55
58
40
32
37
41
48
50
36
24
29
38
44
26
51
54
33
29
44
65
62
56
44
65
66
62
41
55
61
49
43
66
53
71
66
64
54
68
59
59
61
67
46
54
62
59
63
59
58
57
66
65
60
49
56
42
41
34
35
51
59
69
61
64
69
54
67
71
61
87
77
54
55
55
47
48
53
69
51
80
63
59
45
63
56
52
69
73
71
85
67
87
52
62
46
44
48
59
76
44
68
67
47
58
51
42
56
51
51
57
47
67
79
57
37
60
59
77
65
66
46
63
58
63
62
54
53
60
55
51
55
68
65
59
51
51
63
73
70
50
58
57
52
52
41
64
67
61
65
63
37
47
57
62
57
60
63
31
64
66
51
67
58
57
71
52
55
56
37
58
53
35
53
37
49
40
47
31
29
49
39
64
65
71
66
65
80
53
55
67
73
45
53
56
76
58
50
64
60
52
54
87
46
44
46
70
45
48
47
37
32
57
58
53
72
54
55
60
69
63
54
57
61
51
55
59
60
56
58
47
51
47
45
50
52
49
43
54
57
42
50
45
38
59
65
50
48
29
31
45
25
33
48
35
47
50
34
47
44
39
17
34
21
24
21
46
81
58
47
61
72
54
61
60
43
64
79
78
72
56
55
60
75
70
62
64
50
67
54
59
56
65
59
62
42
62
39
42
39
60
50
54
54
47
55
61
48
60
53
74
56
49
43
60
48
47
46
47
44
38
50
60
63
54
49
49
54
45
40
42
52
60
40
48
50
48
54
53
46
51
39
52
44
46
52
47
48
57
30
57
52
43
41
51
32
41
35
66
35
26
57
33
47
23
28
33
46
46
35
33
41
54
56
50
48
41
43
44
55
30
45
37
54
42
70
53
48
47
46
63
56
72
33
44
48
54
47
43
38
27
47
37
22
33
50
60
46
57
43
35
41
22
44
37
57
60
42
47
41
27
33
45
61
31
45
44
31
37
26
42
30
49
45
39
54
42
62
47
53
43
20
44
45
35
48
60
23
53
51
22
39
55
20
43
30
33
30
35
44
9
28
35
26
13
30
60
13
24
63
63
39
46
51
29
16
47
58
56
34
15
18
37
54
54
12
42
33
14
46
42
56
48
24
51
18
18
62
68
37
38
52
46
37
73
49
49
53
66
68
64
70
69
66
58
51
49
59
48
71
58
68
67
68
63
66
67
50
55
[truncated: 251 more rows]
