# Supplementary material for: Separating Macroecological Pattern and Process: Comparing Ecological, Economic, and Geological Systems
Source: PLoS One. 2014 Nov 10;9(11):e112850. doi: 10.1371/journal.pone.0112850 (PMC4226609; doi:10.1371/journal.pone.0112850)
Supplement: Information S1 — Community matrices for each dataset and MATLAB code to replicate all analyses. (ZIP) [file pone.0112850.s001.zip › Supplementary Information/Output/bbs/bbs_result_clumpingtest_fraction_species_clump_negative.csv]

0.0034247	0.0034247	0.0017123	0.0017123	0.0017123	0	0	0	0	0	0	0	0	0	0	0.0017123	0.0017123	0.0017123	0	0	0	0	0	0	0	0	0.0017123	0.0017123	0.0017123	0.0034247	0.0034247	0.0034247	0.005137	0.0068493	0.0085616	0.010274	0.011986	0.015411	0.020548	0.020548	0.02911	0.034247	0.042808	0.049658	0.049658	0.058219	0.070205	0.087329	0.097603	0.10616
[truncated: 450 more columns]
