# Supplementary material for: Separating Macroecological Pattern and Process: Comparing Ecological, Economic, and Geological Systems
Source: PLoS One. 2014 Nov 10;9(11):e112850. doi: 10.1371/journal.pone.0112850 (PMC4226609; doi:10.1371/journal.pone.0112850)
Supplement: Information S1 — Community matrices for each dataset and MATLAB code to replicate all analyses. (ZIP) [file pone.0112850.s001.zip › Supplementary Information/Output/bbs/bbs_result_jaccarddistance_areascale.csv]

367.66
367.66
367.66
367.66
367.66
367.66
367.66
365.3
367.66
367.66
367.66
367.66
367.66
367.66
367.66
367.66
367.66
367.66
367.66
367.66
367.66
367.66
367.66
367.66
367.66
367.66
367.66
367.66
367.66
347.26
367.66
367.66
367.66
367.66
367.66
367.66
367.66
367.66
294.78
367.66
367.66
367.66
342.38
367.66
367.66
367.66
367.66
367.66
367.66
367.66
367.66
367.66
367.66
367.66
359.03
367.66
367.66
367.66
367.66
367.66
367.66
367.66
367.66
367.66
367.66
367.66
367.66
367.66
367.66
367.66
337.29
367.66
367.66
225.54
367.66
367.66
367.66
367.66
367.66
367.66
367.66
367.66
360.67
291.55
367.66
367.66
367.66
367.66
367.66
367.66
367.66
367.66
367.66
328.4
367.66
367.66
367.66
367.66
367.66
367.66
367.66
367.66
367.66
237.59
367.66
367.66
367.66
367.66
367.66
367.66
367.66
367.66
289.46
343.92
367.66
367.66
367.66
367.66
367.66
367.66
367.66
367.66
367.66
367.66
367.66
367.66
367.66
367.66
367.66
367.66
367.66
367.66
286.01
367.66
367.66
367.66
255.08
367.66
367.66
367.66
367.66
367.66
367.66
367.66
367.66
367.66
367.66
367.66
367.66
305.87
367.66
367.66
367.66
367.66
225.67
367.66
367.66
367.66
367.66
367.66
367.66
367.66
367.66
367.66
367.66
367.66
367.66
367.66
367.66
367.66
367.66
367.66
367.66
367.66
367.66
323.06
367.66
367.66
367.66
367.66
342.03
365.1
367.66
367.66
367.66
367.66
367.66
367.66
367.66
367.66
367.66
367.66
367.66
367.66
367.66
367.66
367.66
367.66
367.66
367.66
367.66
367.66
367.66
367.66
367.66
367.66
367.66
367.66
367.66
367.66
342.03
367.66
367.66
367.66
367.66
367.66
367.66
367.66
367.66
367.66
367.66
367.66
365.3
367.66
367.66
367.66
367.66
367.66
367.66
367.66
367.66
367.66
367.66
367.66
367.66
367.66
367.66
367.66
367.66
367.66
341.16
367.66
367.66
367.66
367.66
367.66
367.66
367.66
367.66
367.66
367.66
367.66
367.66
349.35
320.36
367.66
367.66
367.66
367.66
367.66
367.66
367.66
367.66
367.66
367.66
298.51
363.15
367.66
367.66
367.66
367.66
367.66
367.66
367.66
367.66
361.29
367.66
340.42
367.66
365.04
367.66
367.66
319.3
365.04
367.66
367.66
367.66
325.69
367.66
367.64
367.66
367.66
367.66
324.19
367.66
367.66
367.66
367.66
367.66
367.66
367.66
343.47
367.66
367.66
367.66
367.66
367.66
367.66
367.66
367.66
367.66
367.66
367.66
367.66
359.73
367.66
367.66
367.66
367.66
343.92
367.66
310.67
367.66
365.29
367.66
367.66
367.66
367.66
356.44
367.66
367.66
367.66
367.66
367.66
367.66
367.66
367.66
367.66
367.66
367.66
362.89
313.58
367.66
367.66
367.66
294.78
367.66
367.66
367.66
367.66
367.66
367.66
367.66
367.66
367.66
367.66
367.66
367.66
367.66
367.66
367.66
367.66
367.66
367.66
367.66
367.66
367.66
367.66
199.48
367.66
367.66
367.66
367.66
367.66
367.66
367.66
367.66
367.66
367.66
367.66
367.66
367.66
367.66
367.66
367.66
367.66
367.66
367.66
367.66
365.41
367.66
367.66
367.66
367.66
367.66
367.66
367.66
367.66
367.66
367.66
367.66
367.66
329.11
367.66
367.66
367.66
367.66
367.66
367.66
367.66
367.66
367.66
367.66
283.89
367.66
367.66
367.66
367.66
362.34
367.66
367.66
367.66
367.66
367.66
367.66
367.66
367.66
367.66
343.99
367.66
199.48
367.66
359.03
367.66
367.66
367.66
367.64
367.66
367.66
367.66
299.26
367.66
367.66
362.89
367.66
367.66
367.66
367.66
367.66
367.66
367.66
365.3
367.66
367.66
367.66
367.66
367.66
360.67
367.66
333.58
367.66
367.66
367.66
367.66
367.66
367.66
367.66
367.66
367.66
367.66
367.66
367.66
367.66
367.66
367.66
305.16
367.66
367.66
313.58
367.66
367.66
367.66
367.66
367.66
367.66
367.66
367.66
367.66
367.66
367.66
367.66
367.66
367.66
367.66
367.66
367.66
367.66
367.66
367.66
367.66
255.08
237.59
367.66
367.66
367.66
367.66
264.78
291.48
367.66
367.66
367.66
367.66
367.66
367.66
367.66
365.04
365.3
367.5
367.66
367.66
367.66
367.66
367.66
367.66
343.92
367.66
357.72
367.58
367.66
367.66
367.66
367.66
367.66
367.66
367.66
367.66
367.66
367.66
366.17
367.66
367.66
367.66
367.66
367.66
367.47
367.66
367.66
367.66
367.66
367.66
367.66
367.66
367.66
340.42
367.66
367.66
367.66
367.66
367.66
322.77
367.66
367.66
367.66
367.66
367.66
367.66
367.66
367.66
367.66
367.66
367.66
367.66
367.66
367.66
367.66
367.66
367.66
367.66
367.66
367.66
367.66
367.66
349.35
367.66
367.66
367.66
367.66
367.66
293.85
367.66
367.66
367.66
367.66
367.66
367.66
367.66
367.66
367.66
367.66
367.66
343.99
367.66
367.66
367.66
367.66
367.66
367.66
367.66
367.66
367.66
367.66
237.59
367.66
367.66
367.66
367.66
367.66
364.74
367.66
367.66
367.66
367.66
367.66
367.66
366.17
367.66
367.66
367.66
367.66
367.66
367.64
367.66
367.66
367.66
367.66
367.66
367.66
367.66
367.66
367.66
367.66
367.66
367.66
367.66
367.66
367.66
367.66
310.67
367.66
312.95
367.66
367.66
367.66
367.66
367.66
367.66
367.66
367.66
361.08
367.66
367.66
367.66
367.66
367.66
367.66
367.66
367.66
367.66
367.66
367.66
367.66
367.66
367.66
367.66
367.66
367.66
367.66
367.66
367.66
367.66
367.66
367.66
367.66
367.66
367.66
367.66
367.66
367.66
367.66
367.66
367.66
357.1
360.67
367.66
367.66
367.66
367.66
367.66
367.66
367.66
367.66
264.78
367.66
367.66
367.66
367.66
367.66
367.66
367.66
367.66
367.66
367.66
367.66
367.66
367.66
367.66
367.66
280.46
367.66
367.66
367.66
225.67
367.66
367.66
367.66
367.66
367.66
367.66
367.66
319.3
367.66
367.66
367.66
367.66
367.66
367.66
367.66
367.66
367.66
364.83
367.66
367.66
367.66
367.66
367.66
367.66
367.66
367.66
367.66
367.66
367.66
367.66
367.66
361.08
367.66
367.66
367.66
367.66
367.66
367.66
367.66
367.66
367.66
367.66
367.66
367.66
367.66
367.66
367.66
367.66
367.66
367.66
367.66
367.66
367.66
327.87
348.48
367.66
367.66
367.66
355.15
367.66
367.66
367.66
367.66
367.66
367.66
367.66
367.66
367.66
367.66
367.66
367.66
367.66
343.99
367.66
367.66
367.66
367.66
367.66
367.66
367.66
367.66
367.66
367.66
367.66
367.66
367.66
367.66
367.66
367.66
367.66
367.66
367.66
367.66
367.66
294.78
283.89
303.79
367.66
367.66
367.66
364.57
303.79
367.66
367.66
367.66
367.66
352.56
367.66
367.66
367.66
360.06
367.66
367.66
367.66
367.66
367.66
367.66
367.66
367.66
367.66
367.66
367.66
367.66
367.66
367.66
367.66
367.66
367.66
367.66
359.03
367.66
367.66
367.66
367.66
367.66
255.08
367.66
367.66
367.66
367.66
367.66
367.66
367.66
367.66
367.66
367.66
367.66
367.66
367.66
367.66
367.66
367.66
367.66
367.66
367.66
367.66
367.66
367.66
367.66
367.66
338.16
350.34
367.66
367.66
367.66
367.66
367.66
367.66
367.66
367.66
367.66
367.66
367.66
367.66
367.66
367.66
367.66
367.66
367.66
367.66
367.66
367.66
367.66
367.66
367.66
367.66
367.66
367.66
367.66
367.66
367.66
367.66
367.66
367.66
367.66
367.66
367.66
362.89
367.66
367.66
367.66
367.66
367.66
367.66
367.66
367.66
357.1
367.66
367.66
367.66
366.87
356.44
367.66
367.66
367.66
367.66
367.66
342.38
367.66
367.66
367.66
367.66
367.66
367.66
367.66
367.66
367.66
367.66
367.66
367.66
367.66
338.16
367.66
367.66
367.66
367.66
367.66
367.66
367.66
367.66
367.66
367.66
367.66
367.66
367.66
367.66
367.66
367.66
367.66
367.66
367.66
367.66
367.66
367.66
367.66
310.67
367.66
367.66
367.66
367.66
367.66
366.87
322.77
367.66
367.66
367.66
367.66
367.66
367.66
367.66
367.66
367.66
367.66
367.66
367.66
367.66
367.66
362.89
414.96
414.96
414.96
414.96
414.96
414.96
414.96
414.96
414.96
414.96
414.96
414.96
414.96
414.96
414.96
414.96
414.96
414.96
414.96
414.96
414.96
414.96
414.96
414.96
414.96
414.96
414.96
414.96
391.25
414.96
314.8
414.96
362.92
414.96
414.96
414.96
414.96
414.96
414.96
414.96
414.96
390.74
414.96
400.05
414.96
362.92
414.96
414.96
414.96
414.96
333.59
414.96
335.43
414.96
414.96
414.96
414.96
414.96
414.96
414.96
414.96
414.96
414.96
414.96
414.96
414.96
248.99
414.96
414.96
414.96
414.96
414.96
333.9
414.96
414.96
414.96
414.96
414.96
335.75
414.96
414.96
414.96
414.96
414.96
414.96
414.96
414.96
414.96
414.96
359.56
414.96
414.96
406.77
414.96
414.96
414.96
414.96
292.64
414.96
355.69
414.96
414.96
414.96
320.14
414.96
414.96
414.96
414.96
414.96
414.96
414.96
414.96
414.96
414.96
414.96
414.96
398.41
414.96
414.96
414.96
414.96
414.96
414.96
414.96
414.96
414.96
410.74
414.96
404.74
414.96
414.96
414.96
414.96
414.96
414.96
385.52
375.08
414.96
414.96
414.96
414.96
414.96
414.96
414.96
414.96
414.96
414.96
414.96
414.96
414.96
414.96
414.96
414.96
414.96
414.96
414.96
414.96
414.96
414.96
414.96
414.96
414.96
414.96
414.96
414.96
414.96
414.96
414.96
414.96
414.96
414.96
414.96
414.96
414.96
414.96
414.96
414.96
414.96
414.96
333.07
355.28
414.96
414.96
414.96
362.11
414.96
414.96
414.96
414.96
414.96
414.96
414.96
414.96
414.96
414.96
414.96
414.96
358.36
414.96
414.96
414.96
414.96
414.96
414.96
414.96
414.96
414.96
414.96
414.96
414.96
414.96
414.96
414.96
414.96
414.96
414.96
414.96
414.96
399.45
414.96
414.96
414.96
414.96
414.96
414.96
414.96
414.96
414.96
414.96
414.96
414.96
414.96
414.96
414.96
414.96
414.96
409.51
414.96
414.96
414.96
414.96
414.96
414.96
414.96
414.96
414.96
414.96
414.96
414.96
414.96
414.96
414.96
409.51
414.96
414.96
414.96
414.96
414.96
414.96
414.96
414.96
414.96
414.96
399.45
414.96
414.96
414.96
414.96
414.96
406.77
414.96
414.96
414.96
403.84
414.96
414.96
414.96
314.8
414.96
414.96
414.96
414.96
351.85
414.96
414.96
408.55
414.96
414.96
414.96
414.96
414.96
414.96
414.96
414.96
414.96
352.2
414.96
414.96
414.96
414.96
414.96
414.96
414.96
414.96
414.96
414.96
414.96
414.96
376.84
403.84
414.96
414.96
414.96
414.96
414.96
414.96
414.96
414.96
414.96
414.96
414.96
414.96
414.96
414.96
335.43
414.96
414.96
414.96
401.32
414.96
414.96
373.07
414.96
414.96
414.96
414.96
414.96
414.96
359.56
414.96
313.8
414.96
322.24
414.96
414.96
414.96
414.96
414.96
414.96
414.96
414.96
414.96
414.96
414.96
414.96
414.96
414.96
414.96
414.96
414.96
414.96
414.96
414.96
414.96
414.96
414.96
414.96
414.96
414.96
414.96
414.96
414.96
340.93
380.4
414.96
414.96
414.96
414.96
414.96
414.96
414.96
414.96
414.96
414.96
414.96
414.96
414.96
321.91
414.96
414.96
414.96
414.96
414.96
414.96
383.51
414.96
414.96
414.96
414.96
414.96
414.96
414.96
414.96
414.96
414.96
369.82
414.96
414.96
361.52
414.96
414.96
414.96
414.96
414.96
414.96
414.96
414.96
414.96
414.96
414.96
414.96
408.55
414.96
414.96
359.8
414.96
414.96
395.49
414.96
414.96
414.96
414.96
414.96
414.96
414.96
414.96
414.96
406.85
414.96
343.5
414.96
411.26
414.96
414.96
414.96
414.96
414.96
414.96
414.96
414.96
414.96
414.96
414.96
414.96
414.96
414.96
414.96
296.32
414.96
414.96
414.96
377.74
414.96
414.96
414.96
411.62
414.96
414.96
414.96
414.96
414.96
414.96
322.87
408.76
414.96
414.96
414.96
414.96
255.74
335.75
414.96
414.96
414.96
414.96
390.74
414.96
414.96
414.96
414.96
414.96
414.96
414.96
414.96
414.96
414.96
414.96
414.96
414.96
414.96
414.96
414.96
414.96
414.96
414.96
414.96
414.96
414.96
414.96
414.96
414.96
414.96
414.96
414.96
414.96
414.96
414.96
414.96
414.96
414.96
414.96
414.96
414.96
355.34
414.96
414.96
401.32
340.93
414.96
369.21
414.96
332.1
414.96
414.96
414.96
377.74
414.96
414.96
414.96
414.96
414.96
414.96
414.96
414.96
397.86
414.96
322.24
414.96
414.96
414.96
414.96
414.96
408.55
414.96
414.96
414.96
399.13
414.96
414.96
335.43
414.96
404.2
414.96
414.96
414.96
414.96
414.96
414.96
414.96
414.96
414.96
414.96
414.96
414.96
414.96
414.96
414.96
414.96
414.96
414.96
414.96
414.96
414.96
414.96
414.96
414.96
414.96
414.96
414.96
414.96
414.96
414.96
414.96
226.17
414.96
414.96
414.96
414.96
414.96
414.96
414.96
414.96
414.96
414.96
414.96
414.96
414.96
383.51
414.96
414.96
414.96
414.96
414.96
414.96
414.96
414.96
414.96
414.96
414.96
414.96
414.96
414.96
414.96
414.96
414.96
414.96
414.96
414.96
414.96
414.96
414.96
414.96
414.96
383.72
414.96
333.07
414.96
414.96
414.96
414.96
414.96
414.96
414.96
414.96
414.96
414.96
414.96
409.39
414.96
414.96
414.96
414.96
414.96
414.96
414.96
414.96
361.52
414.96
414.96
356.7
414.96
414.96
414.96
414.96
414.96
414.96
414.96
414.96
414.96
414.96
414.96
414.96
414.96
414.96
414.96
414.96
414.96
333.07
414.96
414.96
414.96
414.96
414.96
414.96
414.96
414.96
414.96
414.96
414.96
414.96
409.45
414.96
414.96
403.84
414.96
414.96
226.17
408.8
414.96
414.96
414.96
414.96
414.96
414.96
414.96
414.96
414.96
372
414.96
414.96
414.96
414.96
414.96
414.96
414.96
414.96
414.96
326.97
414.96
414.96
414.96
414.96
414.96
414.96
414.96
414.96
414.96
369.2
414.96
414.96
414.88
383.89
414.96
414.96
414.96
414.96
414.96
414.96
414.96
248.99
399.13
414.96
414.96
414.96
414.96
414.96
414.96
414.96
414.96
414.96
414.96
414.96
414.96
414.96
414.96
414.96
414.96
414.96
414.96
414.96
414.96
414.96
414.96
414.96
414.96
414.96
414.96
409.81
414.96
414.96
414.96
414.96
326.97
414.96
414.96
414.96
414.96
414.96
414.96
414.96
414.96
414.96
414.96
414.96
414.96
414.96
414.96
414.96
414.96
414.96
414.96
414.96
414.96
414.96
414.96
414.96
414.96
414.96
376.84
336
414.96
414.96
414.96
414.96
414.96
414.96
414.96
414.96
414.96
376.84
284.7
414.96
401.32
414.96
414.96
414.96
414.96
414.96
414.96
414.96
414.96
414.96
414.96
284.7
414.96
380.4
414.96
414.96
414.96
414.96
321.97
414.96
414.96
414.96
414.96
414.96
414.96
414.96
414.96
414.96
414.96
414.96
414.96
414.96
414.96
414.96
414.96
414.96
411.62
414.96
326.97
414.96
414.96
414.96
414.96
414.96
414.96
414.96
414.96
414.96
414.96
414.96
414.96
414.96
414.96
414.96
414.96
414.96
414.96
414.96
414.96
414.96
284.7
414.96
397.86
414.96
414.96
414.96
373.07
402.77
414.96
414.96
414.96
414.96
414.96
414.71
373.07
414.96
414.96
414.96
414.96
414.96
414.96
414.96
414.96
414.96
414.96
414.96
414.96
414.96
414.96
414.96
414.96
414.96
414.96
414.96
381.32
414.96
414.96
414.96
414.96
284.7
414.96
414.96
414.96
414.96
414.96
414.96
414.96
414.96
414.96
414.96
414.96
414.96
358.36
414.96
414.96
414.96
414.96
414.96
402.49
414.96
414.96
414.96
414.96
414.96
414.96
414.96
414.96
414.96
414.96
414.96
414.96
414.96
414.96
414.96
414.96
414.96
414.96
414.96
412.32
414.96
414.96
390.74
414.93
342.85
414.96
414.96
414.96
414.96
414.96
414.96
414.96
414.96
414.96
414.96
414.96
414.96
414.96
414.96
326.78
414.96
414.96
414.96
414.96
414.96
414.96
414.96
407.88
414.96
414.96
414.96
414.96
414.96
414.96
414.96
414.96
414.96
414.96
414.96
414.96
414.96
414.96
414.96
414.96
414.96
414.96
414.96
414.96
414.96
414.96
[truncated: 98,000 more rows]
