# Supplementary material for: Separating Macroecological Pattern and Process: Comparing Ecological, Economic, and Geological Systems
Source: PLoS One. 2014 Nov 10;9(11):e112850. doi: 10.1371/journal.pone.0112850 (PMC4226609; doi:10.1371/journal.pone.0112850)
Supplement: Information S1 — Community matrices for each dataset and MATLAB code to replicate all analyses. (ZIP) [file pone.0112850.s001.zip › Supplementary Information/Output/bbs/bbs_result_jaccarddistance_distance.csv]

1190.8
916.57
681.5
1433.7
1601.3
677.15
3073.3
399.29
2005.5
3294.7
1125.9
1349.9
755.4
2149.1
675.33
1142.4
2540.5
1568.4
428.69
1964.6
629.79
2341.5
1954
985.26
2564.1
1326.2
1067.1
1924.7
876.61
1471.7
610.38
785.8
1131.1
967.04
747.95
1308.9
2697.1
694.37
2458.4
451.06
1443.6
3945.8
2242.5
1477
126.41
1532.3
878.7
2231.9
1389.2
3534.2
2458
894.35
2024.4
1351.7
545.48
3359.6
1080.7
1220
1645.5
2245.8
538.08
1280.4
1753.1
528.77
2943.3
2841.7
1597.9
2098.8
1773.4
2328.6
1723.7
1304.5
1172.8
1863.5
1803.9
1388.9
2115
1569
922.59
1632
2553.2
1267.7
3583.8
768.63
2919.7
1236.1
2426.8
2061.5
858.25
3969
946.81
540.18
2486.4
2248
2167.8
1067.8
1435
3317.6
2350.7
1854.4
2621.1
1978.2
1182.1
3923.8
1846.6
845.99
1894.3
1484.1
1609
2722.7
2694.8
1403.5
760.42
3784.8
187.91
993.28
1415.9
1488.6
2464.6
1633
1200.4
1556.7
958.22
1733.5
3692.2
2462.2
1432.5
2776.5
802.99
679.47
2587.6
1409.7
3372.4
2002.9
2621.7
692.73
3009.2
2951.4
2994
2446
223.96
268.93
2251.6
2951.2
1157.5
3608.9
1478.6
1088.4
2547.6
330.23
1321.7
1968
3067.3
222.3
1940.1
1782.4
3430.9
2312.8
3196.3
2282.7
873.07
1220.6
1783.3
892.04
1288.8
1190.4
1242.6
32.505
1369.8
2726.2
823.56
1854
2174.2
188.06
2515.5
1197.5
3513.6
1339.2
771.39
1171.9
1264.1
1557.4
2040.1
2838
2533.9
850.26
1936.5
2184
372.47
1388.5
1696.4
1039.5
386.37
3039
1437.8
1527.4
689.9
1127
1204.8
512.41
1422.9
1781.1
3014.4
1102.9
772.2
1433
985.68
2392.2
841.88
3402.9
2028.4
3544.3
2536.8
641.26
1673.9
2521.3
2398.1
236.9
146.05
1046.7
886.49
3583.2
2488.2
1591.1
1228
1378.9
1298.4
2456.3
2345.1
1127.7
564.59
1952.1
1179.9
1183.6
669.08
634.78
1564.9
1633.8
1237.4
1509
2712
2213.4
183.3
557.48
3329.6
363.9
471.08
680.46
996.17
1653.4
2575.5
503.31
1352
1737.1
395.72
1070.2
1984.5
1849.2
509.99
2452.1
2406.6
1388.6
2433
933.42
2348.6
328.75
1929.7
2969.8
3260.2
3001.4
1967.9
188.3
2002.3
1578.5
1618.7
349.33
1164.8
646.36
927.97
1713.3
1345.3
1456.1
939.23
1002.3
2529.3
2208.4
3097.4
2807
627.19
1244.1
2729.9
770.19
1177.1
2650.4
784.93
3578.7
1559.9
3406.6
3978.7
3199.4
1908.2
2823.9
2798.8
823.08
1826
2682.8
1682.2
2370.9
455.74
93.367
3735.4
1860.4
825.34
1248.2
287.2
142.46
1420.3
1835.2
808.03
2846.4
1574.1
3334.8
1444.4
1889.8
2034.4
718.25
1813.6
1160.2
553.61
2683.3
2199.7
550.94
2657.6
664.06
2195.2
1644.8
1351.3
2299.1
1747.5
321.45
1019.9
1168.7
3368.4
1091.1
1408.6
3316.4
1145.9
1587.8
2509
1344.6
1633.3
2157.5
711.92
1675.2
570.39
1403.8
2457.2
1114.4
828.6
1247.3
1138.9
208.47
1641.2
704.4
451.12
635.98
437.48
1666
1328.9
1183.3
697.07
1589.3
1698.7
1673.3
526.41
1865.1
1031.3
554.31
2283.1
549.36
598.55
2282
115.92
2333.5
976.36
1882.5
3662.5
1838.6
2414.9
735.21
2372.5
2311.9
389.01
3023
702.15
1315
1113.6
2192.5
953.33
1275
430.19
1420.4
3736.6
7.9032
2751
1549.7
2633.5
938.93
2123.9
35.51
1412.6
1373.6
2544.8
1943.2
2974
1367.1
1052
817.77
1613.4
674.94
1449
957.11
612.05
3045
3350.3
3201.7
2890.8
444.07
537.25
1631.9
1296.1
1900.1
480.67
1025.7
2254.9
315.67
4297.6
1569.3
2126.7
3123.1
2122
207.28
952.67
638.76
1344.4
1699.8
818.65
731.74
1279.2
1830.5
1640.8
1947.2
1095.5
2372
1659.1
2280.9
1195.9
3555
2059.5
651.55
3462.3
941.55
1561
98.514
461.39
3958.6
2016.5
1962.2
2639.2
522.46
1013.6
1984.5
1202
692.72
2199.1
814.59
2446.8
1460.5
2177
1896.4
1320.9
3518.3
3443.8
1035.3
1283.9
666.44
1875.5
1392.5
2866.6
2256.1
1041.9
1085.6
2063.7
463.81
2486.5
617.21
2963.6
2050.5
3117
2312.6
2209.9
283.19
924.98
1844.2
1606.6
1336.3
1320.5
2837.7
1948
1917.1
3219.4
2885.8
2924.6
272.87
656.74
875.58
2856.8
1634.9
1904.4
431.24
896.35
1585.6
2429.4
2070
3460.3
983.85
894.38
530.63
1028
2107.4
2172.8
1730.2
440.57
3046.2
2185.4
914.99
393.55
1842.6
3130
1430.5
914.31
620.61
1590.2
1273.6
3622.2
2174.2
1273.8
2423
1308.5
1652.5
3116.1
412.4
1079.2
302.25
710.93
1295.2
2278
724.81
2003
3095.2
824.51
2807
3715.1
747.9
3234.1
575.64
2620.8
989.3
837.51
991.98
2026.3
771.13
342.31
595.04
2400.5
1495.4
1377.5
2917.1
554.49
2630.8
1074.8
811.84
3683.9
733.79
1031.6
1930.8
2079.3
3455.6
2154.9
1510.5
2347.8
2221.5
2401.1
845.62
1640.3
1965.5
1068
1005.7
1456.7
448.52
387.85
299.49
1634.6
2007.9
1121.4
1506.3
1944
2218.1
1381.7
1094.8
2286.8
1402.1
2728.8
2843
3194.7
3263.6
2529.9
588.19
1300.3
1318.4
2719.4
1682.8
504.82
955.15
1148.4
1263.9
3244.2
299.13
1814.4
2790.5
3883.4
829.28
1221.5
1828.1
3123.2
172.01
1030.8
3072
744.58
2148
2447.9
282.27
618.37
1359.6
2779.9
1172.6
2729.7
2727.5
2854.1
2216.7
1984.9
2411.6
1965.4
1060.2
1243.5
811.61
567.36
2518.9
3238.2
919.3
758.01
2342.4
3548.1
1338.7
104.14
1467
2147.2
1675.1
813.29
1672.8
761.44
770.71
2917.3
1102.1
2267.9
2864.9
1313.6
228.59
592.07
2302.5
2115.4
3266.1
475.62
1562.9
1689.7
2874.3
1219.3
2158.1
2116.8
2280.1
3385
2693.3
2240.6
1759.2
1150.9
1789.5
2518.5
1119.9
2015.3
1268.9
3826.2
3510.7
2718.7
2703.3
1700.3
449.03
923.08
62.706
1589.5
2222.1
2762.9
2045.7
1710.4
4175.8
855.17
2083.1
279.13
2546.8
2263.4
935.89
1927
3459.4
1455.5
1200.4
1315.7
1887.3
2692.7
872.9
3270.5
1380.6
1545.9
531.31
1825.9
2928.8
2194.2
2065.6
3600.7
469.92
2438.9
1136.4
791.46
534.97
4372.1
2040.5
861.51
2501.3
1451.2
1745.9
2152
1084.1
3330.9
1076
696.07
2896.3
386.76
468.53
1271.3
1667.5
127.38
313.47
2190.3
2129.3
2300.3
2665.6
618.81
1422.7
2938.5
811.44
1003.4
1192.5
2378.2
547.61
2171.6
1942.5
381.95
1543.4
2284
1630
957.48
1813.5
3449
1191.3
2296.3
1945.8
1387.6
449.47
1915.5
799.86
679.29
2420.4
1846.8
607.22
2835.1
744.84
1111.9
1835.1
954.72
1658.5
1280.3
3249.8
626
918.8
338.79
965.24
1865.9
2613
1873.6
2965.6
1489.1
1155.1
2098.9
1735.4
1858.1
823.53
1340.4
725.21
2282.6
1071.4
2176.5
2637.8
2802.9
1008.6
3678.5
3149.2
2413.6
1267.8
2135
338.52
2498.9
2497.1
3471.1
3151.6
1959.4
651.09
522.95
3206.8
1328.5
1249
3730.4
99.167
1531.7
3042.2
578.22
1104.8
3044.3
880.27
1839.5
1763.8
1915.3
1838.2
1915.4
476.97
1534.3
2125.6
3461.7
1533.1
1195.3
2551.7
422.66
926.66
700.22
1816.5
2113.9
1569.5
1058.9
2525.7
2550
699.72
3288.2
1293.2
1749
2793.1
3046.1
863.77
1150.3
1249.9
2666.3
2221.5
219.78
2311.4
2408.6
492.09
1539
1763.6
709.13
3258.2
834.42
3059.9
938.01
788.71
1446.9
2123.7
856.3
2607.5
2823.1
1383.1
601.32
98.202
1143.8
815.13
1333.6
2118.5
779.76
1886.7
2241.9
319.65
994.15
1879
1297.3
1811
3221
2171.4
1587.5
402.87
1358.4
180.68
2060.1
2533
2554.9
1597.4
865.36
1017.2
775.87
518.41
2929.2
738.25
174.48
1276
2094.7
2755.6
236.33
799.63
555.09
598.31
2355.7
1549.7
3026.9
1437.6
1083.3
1351.4
2611.2
3785.7
2636.5
1548.7
2198.6
1754.5
3378.9
830.77
880.74
1903.8
2967.3
1831
562.44
803.39
627.6
3677.4
1171.1
1598.6
857.62
490.34
2713.7
2466.1
675.54
1304.2
2016.2
1687.1
1771.9
1353
1244.8
1166.6
1411.6
906.41
863.5
973.12
1190
766.67
908.09
429.16
3109
1403.6
688.86
327.49
770.2
716.57
2665.6
440.47
2794.1
1776.2
1488.5
592.93
1287.5
813.93
2104.9
325.28
1726.1
1781
1320.7
1517.1
749.72
244.58
1537.9
1139.4
1959
1579.8
1562.5
371.51
1958.2
1825
3472.1
1733.2
496.31
666.82
1736.6
943.89
1835.8
1148.8
1678.2
1204.3
1099.7
2029.4
1940.9
177.93
2519.2
787.23
2454.6
3710.9
2865.1
2249.7
752.34
1041
2553.3
1537.4
1627.1
608.29
892.76
3024.6
2479.5
1786.7
1042.5
1234.3
2833.2
1510.8
2022.2
1620.2
2146.9
1980.6
2377.9
4086.1
1643.6
2768.1
696.72
2619.8
2029.9
2765.2
486.49
1260.7
277.1
2420.8
2297.2
1635.8
2619.8
2628.6
3751
483.12
495.04
2005.1
1026.1
1105.8
1232.3
3114.5
1420.3
2301.9
2287.2
1256.7
2826.9
1780
3449.5
1308.8
272.36
2169.7
1844.2
2105.4
636.56
3536.7
1338.7
2814.8
1570.2
1614.6
821.12
1559.1
1485.5
3662.1
814.06
1264.3
3915.6
2156.4
1832.7
945.29
2302.6
563.78
2357.3
1424.1
2333.4
1388.6
451.25
3256.3
3788
1066.3
1936.1
2027.7
2044.4
718.89
1900.6
2403
2552.6
390.24
2523.6
947.32
3850.7
1733.6
1902.3
2993.8
2980.4
2903.1
1284.8
657.45
551.87
472.66
3234.3
3433.3
169.65
747.06
226.12
1546.7
950.53
1201.1
3484.5
3140.9
729.27
829.44
1580.4
1389.2
985.89
551.2
1624
1647.4
1346.9
3514.3
991.03
2677.9
1072.5
1946.9
555.18
2081.1
428.07
2436.3
2197.7
1528.2
3330.4
1209.5
242
3015.3
1134.8
3392.3
1173.1
2680.1
1618.8
1637.9
1423.6
659.73
3974
336.7
3043.5
3610.7
1620
408.14
906.3
3291.9
2658
1690.9
3330.5
1128.8
1212.8
2646.1
3010.1
1278.1
1822.7
1931
1008.7
1282.5
547.48
671.85
2065.2
2623.3
3684.9
1589.6
1139.1
2659.3
2130.7
2671.3
1211.8
1790
2023.6
1063.5
418.85
274.42
2088.9
3449.6
2007.7
3566
1953.1
2080.7
815.07
2732.4
953.3
2076.5
1944.4
1376.9
1949.3
1061.2
2562.8
1196.1
836.35
1588.8
2210.2
1382.7
1182.1
1004.4
978.45
2608.2
2794.7
479.64
2790.9
1153.4
592.91
1609.9
3386.2
2712.2
1826.5
2252.4
3135.9
3698.3
3106.8
1032.7
674.13
1438.9
1790.5
3817.1
2308.7
2380
1466.7
3706.8
2578.3
772.51
3129.3
2276.3
2633.4
642.61
1311.8
1411.6
1214.5
1042.3
1936.5
377.61
1302.2
311.2
665.07
3554.1
2253.3
1402.3
1323.1
787.96
758.61
185.69
2331
1798.3
2640.4
4167.3
2157.2
348.31
1953.8
810.74
1736.7
767.82
1564
505.06
1527.4
1438.5
1103.9
561.8
2979.3
913.82
2393.6
2484.5
1822.6
2091.4
1224.2
2092.7
603.59
2928.2
2012.3
1382.1
957.17
1005.6
541.43
1397
4411.9
590.21
2585
58.988
3683.5
2507
1415.9
2316.2
2990.9
1265.9
182.32
2246.6
3552.3
1239.1
202.63
901.93
2420.2
298.47
962.2
1798.5
2245.1
545.01
1231.8
3837.7
1127.9
2750.7
2134.1
2225.8
1201.5
2659.5
701.74
1967.5
1080.3
2075.9
4045.1
2507.8
179.92
1744.3
769.62
3213.1
2176.9
1288
1801.4
1274.6
684.34
1227.2
997.96
626.74
1432.9
2198.1
710.36
857.36
2019.2
1174.5
1265.4
1103.8
1813.3
3164.4
1392.1
1624.2
1670.8
2039.1
2091.6
2427
2210.4
406.38
4427
1932.2
1453.4
828.92
2341.8
3533.7
3070.7
2033.1
257.43
174.03
521.46
1543.8
2721.5
250.7
2565.9
2953.9
2727.1
1602.9
593.24
695.49
1070.2
1219.1
1506.4
1086.6
1430.5
2382.6
1508.8
2386.2
1206.1
1632.4
22.965
3459.9
1684.4
3191.9
1463.6
376.61
1685.8
1422.7
1587.5
1052.8
2443.7
2031.5
1740.1
2902.5
1063.4
923.9
1889.5
210.18
787.41
804.19
1754.5
627.75
3648
2478.9
1077.3
3536.7
2045.4
1895.5
950.62
2186.2
909.63
837.42
1926.1
236.81
2086.4
3453.1
1044.5
1216.8
1313.3
2659.6
1109.1
2955.5
325.21
1263.2
1513.7
696.63
2670.6
1867.8
763.54
3126.9
1745.1
1634.9
2804.8
2792.9
786.49
1155.7
1812.5
1203.5
1866.4
2601.1
1498.4
1271.5
430.44
3282.2
725.29
2341.7
2029.6
1264
1355.3
484.57
2579.9
1093.9
1810.8
395.87
2042.8
1518.4
1281.7
312.42
3729
3107.3
2566.2
1577.1
2349.7
3324.9
1772.9
1857.8
1609.4
2242.6
1316.1
3838.9
2428.9
1557.5
3280.7
1080.4
1483.3
3890.8
111.5
2920.9
1261.5
1161.4
1655.2
1760.6
2594.7
314.91
2092.9
2903.5
2392.6
809.46
1637.4
641
1801.9
1667.3
2104.1
2415.5
2161.9
995.2
621.38
2751.4
820.11
1769.5
4066.8
330.08
651.45
1930.7
3568.6
2033
2994.4
1576.4
608.2
1764.5
518.73
1731.8
2818.9
2745.8
2822.1
2132.4
2131.2
1067.4
3610
3328.6
213.91
1493.7
2941.2
489.35
1378.3
781.62
1492.1
3386.2
531.51
2979.8
448.19
1794.3
3257.6
1432.5
1641.2
1536.1
1765.7
385.48
1447.1
2204.3
3717.1
2214.8
916.26
2739.4
2743.1
1661.8
1842.8
3300.9
2573.6
1206.4
2408.6
999.64
435.27
1436.5
2096.2
311.18
2000.4
298.73
2571.4
657.43
1555.9
2633.6
2438.4
2351
515.69
1651.7
625.57
413.58
398.37
1507.9
845.9
1876.1
927.33
1940.9
1758.8
643.94
2693.6
488.9
3328.5
1247.3
2439.2
679.15
651.85
1782.1
982.44
632.77
360.91
2114.3
2839.9
1947.1
3104.4
1742.8
1524.3
1051.9
1200.1
1201.3
2520.6
3412.5
2664.9
1773.1
1059.8
3587.5
2371.2
1507.7
2428
3153
682.88
2812.8
1302.7
861.21
2052
1678.4
1197.1
514.79
392.81
1395.8
3138.2
1726.7
3412.2
1870.1
1658.2
934.68
979.29
1753.8
528
2576.5
3702.4
2419.2
2177.3
1335.1
693.41
1962
292.59
1962.6
612.37
839.31
1876.5
1666
456.02
1927.6
2144.6
1057.2
2819.4
1502.2
761.41
1275.9
1454
2705
1503.3
1513.6
2062.8
825.08
2060.9
659.58
1547.8
1676.3
3408.2
2893.7
269.75
997.38
662.79
1263.2
234.68
3147.8
1740.2
1587.3
689.45
67.452
2266.7
487.83
3918
718.01
727.17
1024.1
3486.7
1511.4
1097.2
2704
536.8
2304.3
217.48
180.46
2284.3
2826.4
2154.2
2565.7
1426.9
2194.2
2691.8
2345.6
2752.8
3711.2
1884.5
281.91
562.97
794.42
2348.6
1565
936.85
1765.8
993.86
2981.1
940.48
1204.5
3213.1
1803.5
402.74
1005.1
2338.3
2418.9
50.666
1480.1
1022.4
1349.8
3737.8
1431.4
3082.5
1685.9
474.28
940.95
763.69
1463.6
989.56
738.1
1996.7
2090.9
2005.3
2781.3
1711.6
169.57
1039.4
2633.3
780.38
2309.8
2342.6
2169.8
1035.9
792.38
61.25
742.2
830.58
226.02
643.37
1199
1222.8
1100.9
2116.3
1625.5
837.88
3737.9
1842.2
1884.1
1065.8
3081.9
1798.9
1801.1
1616.7
1829.7
2067.3
1282.4
916.01
2002.1
828.45
547.7
2847.5
869.58
1181.9
1804.4
1300.7
3809.1
2247.3
1851
1807.6
2102.6
2040.2
946.75
1738.5
2691.4
3193.3
1245.8
792.01
1161.5
667.35
1364.8
3770.8
271.5
1120.9
3215.2
1534
820.96
1677.1
4137.7
1908
1339.7
1290.4
1157
1627.8
1450.1
1621.1
409.83
3681.1
2949.7
747.95
2667.4
3279
2170.5
1946.5
2265.1
1599.1
2747.8
1225
103.1
333.68
1069.7
1284.3
614.01
850.09
904.69
1389.5
2072.8
3384.3
2210.6
1503.9
2102
1798
1783.6
2553.5
1218.1
1216.6
1512.6
3487
3044
1682.3
2816.2
2118.8
1300.8
690.78
2185.9
1685.2
1563.2
854.27
1633.4
3178
1405.6
1869.5
935.65
1261.9
740.56
1641.1
3876
2707.2
2492.8
2595.5
1939.1
576.81
1091.3
3049.2
1320.1
1390
700.55
2678.2
2982.3
1476.4
1692.3
3528.3
1472
1800.5
2647.9
1121.6
1915.8
932.01
1011.1
1424.3
2366.6
1058.4
1268.7
1030.9
2641.2
1280.9
1886.8
980.05
1894.6
1078
3300.7
607.16
474.23
1301.6
1678.8
1790.6
2007.2
316.3
1441.6
686.12
3197.8
619.73
943.49
1861.6
366.93
2598
3239.7
3443.3
4000.9
833.56
1672
887.57
749.64
2181.7
1943.5
726.06
979.75
1376.2
1489.2
2207.4
898.83
760.49
796.49
1875.8
2061.8
1360.6
2068.8
2464.4
273.8
1550
2173.9
2741.7
825.56
1519.3
878.3
620.33
2494.3
2805.6
3073.9
1038.2
1081.4
868.61
1248.1
994.52
700.73
1515.4
629.3
3114.1
2749.4
808.76
3353.2
1038.7
1505.6
3902.8
1219
3528.8
1239.2
648.43
1373.8
3178.4
1282.3
1835.1
1297.5
1393.3
1268.5
262.96
537.83
294.94
1613.1
1450.1
1653.1
3229
63.379
978.82
2045.3
3088.8
975.91
1024.3
2501.4
2020.9
222.67
1929.1
2923.4
163.72
1446.6
[truncated: 98,000 more rows]
