# Supplementary material for: Separating Macroecological Pattern and Process: Comparing Ecological, Economic, and Geological Systems
Source: PLoS One. 2014 Nov 10;9(11):e112850. doi: 10.1371/journal.pone.0112850 (PMC4226609; doi:10.1371/journal.pone.0112850)
Supplement: Information S1 — Community matrices for each dataset and MATLAB code to replicate all analyses. (ZIP) [file pone.0112850.s001.zip › Supplementary Information/Output/bbs/bbs_result_jaccarddistance_jaccard.csv]

0.22222
0.11881
0.12871
0.028571
0.36364
0.18103
0.074074
0.42857
0.19388
0.19444
0.55128
0.21622
0.096154
0.053571
0.059701
0.39604
0.71429
0.13131
0.3012
0.25676
0.044118
0.21101
0.068966
0.30189
0.095745
0.46237
0.14414
0.45333
0.29577
0.15957
0.16514
0.52525
0.26415
0.24675
0.087719
0.4359
0.025316
0.18487
0.11236
0.032258
0.016949
0.046512
0.033333
0.3253
0.3
0.21277
0.14583
0.31944
0.059701
0.047059
0.11392
0.26882
0.083333
0.12245
0.15741
0.15254
0.17
0.021978
0.11111
0
0.051724
0.16667
0.475
0.18301
0.14085
0.30667
0.44
0.11111
0.060976
0.39759
0.16038
0.16667
0.47872
0.21978
0.38095
0.1
0.18382
0.0375
0.12871
0.055556
0.094118
0.52174
0.084211
0.32231
0.16406
0.22581
0.079646
0.082192
0.080808
0.18367
0.50459
0.073394
0.475
0.40449
0.34177
0.15625
0.092593
0.19672
0.62963
0.034483
0.24706
0.31707
0.0625
0.16529
0.47541
0.128
0.33766
0.16667
0.40741
0.42353
0.26214
0.16327
0.37805
0.17895
0.14815
0.16667
0.37349
0.23077
0.26957
0.26087
0.43564
0.3
0.49398
0.21622
0.022727
0.27184
0.0625
0.061856
0.30882
0.45455
0.17778
0.59375
0.042553
0.46377
0.52688
0.012821
0.13861
0.42308
0.20312
0.31034
0.044444
0.56383
0.055046
0.051546
0.225
0.020833
0.43011
0.10769
0.19672
0.16129
0.10112
0
0.038835
0.27381
0.22857
0.073171
0.32308
0.096491
0.36782
0.27619
0.05814
0.22222
0.29365
0.34444
0.03
0.035971
0.089109
0.33333
0.21008
0.075949
0.27679
0.076087
0.31765
0.45588
0.375
0.047619
0.12397
0.14286
0.65385
0.19697
0.63889
0.024096
0.10309
0.046296
0.11207
0.63
0.15909
0.052632
0.28169
0.48193
0.043011
0.024096
0.44737
0.045977
0.35965
0.17476
0.39535
0.1203
0.0098039
0.032967
0.17518
0.38889
0.17978
0
0.088889
0.5977
0.22857
0.074074
0.3617
0.34444
0.10714
0.30097
0.26471
0.25641
0.034884
0.13131
0.51429
0.15079
0.086957
0.22449
0.17647
0.2
0.2243
0.34483
0.12941
0.13978
0.13386
0.12651
0.057851
0.11236
0.16667
0.36145
0.12857
0.14894
0.33333
0.19298
0.095652
0.13333
0.18182
0.029126
0.081818
0.2
0.15385
0.16279
0.52632
0.55263
0.26923
0.17021
0.23148
0.35955
0.088889
0.066667
0.11009
0.10976
0.13333
0.074627
0.54054
0.48837
0.16406
0.075
0.52747
0.14545
0.093023
0.012821
0.097345
0.077922
0.089888
0.375
0.25
0.2069
0.16667
0.51613
0.48193
0.11215
0.3587
0.15038
0.28125
0.18557
0.19481
0.125
0.45556
0.34266
0.38824
0.30928
0.11475
0.10606
0.056818
0.18033
0.15152
0.25641
0.36
0.33962
0.22353
0.56338
0.10938
0.15556
0.28125
0.31818
0.43478
0.13699
0.17925
0.28261
0.05618
0.13846
0.060606
0.047619
0.079646
0.067568
0.33333
0.65714
0.045872
0.3875
0.021277
0.30526
0.57746
0.1375
0.1875
0.10345
0.079545
0.29851
0.19565
0.038961
0.13131
0.13889
0.07563
0.14286
0.225
0.40385
0.18254
0.5977
0.18261
0.20988
0.34177
0.22
0.125
0.47253
0.23333
0.47727
0.32184
0.17949
0.5
0.26882
0.45349
0.24211
0.67816
0.13761
0.20909
0.11667
0.54545
0.4026
0.34694
0.095238
0.34314
0.29885
0.18519
0.14286
0.54795
0.25333
0.10924
0.38667
0.25424
0.22936
0.1134
0.41905
0.17284
0.051282
0.38028
0.07563
0.10345
0.1374
0.16092
0.26087
0.13793
0.036585
0.1
0.011765
0.5
0.15966
0.027027
0.3956
0.19167
0.34167
0.41748
0.33766
0.41584
0.084112
0.14286
0.018182
0.15385
0.31313
0.06087
0.071429
0.40659
0.375
0.52632
0.525
0.1134
0.30303
0.098592
0.016393
0.19417
0.05
0.098901
1
0.071429
0.4375
0.17526
0.5125
0.2963
0.61972
0.125
0.033898
0.035088
0.072917
0.2844
0.36486
0.10989
0.17045
0.43373
0.11607
0.4375
0.26829
0.12766
0.13253
0.013514
0.32877
0.13793
0.12727
0.61856
0.14444
0.17857
0.22093
0.13333
0.5974
0.17347
0.40594
0.090909
0.25806
0.092308
0.11511
0.16393
0.12941
0.68293
0.54737
0.11667
0.28866
0.54945
0.095238
0.13924
0.51087
0.18182
0.06383
0.058252
0.30556
0.11304
0.054945
0.41818
0.21622
0.5
0.12698
0.13386
0.11429
0.47059
0.20482
0.20455
0.075269
0.34677
0.14414
0.10569
0.14286
0.033898
0.060241
0.36893
0.15789
0.18584
0.2459
0.077778
0.44944
0.34328
0.32222
0
0.6383
0.1828
0.2875
0.61194
0.075472
0.068493
0.10084
0.12791
0.30769
0.13725
0.078431
0.064103
0.37234
0.125
0.55556
0.22628
0.074766
0.20408
0.028169
0.071429
0.23404
0.33036
0.22549
0.063291
0.53247
0.022472
0.1871
0.16327
0.26923
0.10309
0.028571
0.11628
0.16667
0.21649
0.35366
0.15385
0.33333
0.37778
0.025
0.17778
0.3662
0.014925
0.4
0.21505
0.097087
0.091954
0.13605
0.10714
0.17241
0.097087
0.28395
0.34667
0.020202
0.072072
0.10811
0.069565
0.46377
0.16794
0.054795
0.29808
0.10714
0.081081
0.18182
0.17391
0.10317
0.047619
0.20225
0.19355
0.20339
0.49231
0.58696
0.16667
0.21782
0.33721
0.17895
0.19277
0.17742
0.24762
0.32787
0.34615
0.41441
0.14286
0.54878
0.11364
0.074074
0.37
0.020408
0.37349
0.048193
0.36364
0.097744
0.10309
0.053191
0.36082
0.011364
0.69412
0.31183
0.19835
0.34444
0.16981
0.3956
0.27692
0.025
0.16176
0.15741
0.14414
0.3
0.045455
0.26596
0.21649
0.32258
0.11215
0.032967
0.12214
0.28
0.23364
0.2043
0.1
0.26042
0.15842
0.0125
0.18947
0.17647
0.12791
0.13333
0.34286
0.12371
0.17391
0.030769
0.1978
0.55385
0.088235
0.0625
0.24107
0.14141
0.44048
0.30233
0.14545
0.19512
0.14173
0.46154
0.25806
0.073171
0.22115
0.37209
0.15942
0.24286
0.3913
0.13542
0.075949
0.038835
0.54118
0.40476
0.19444
0.40741
0.51471
0.23077
0.11957
0.27957
0.08
0.20175
0.32979
0.37097
0.6338
0.15556
0.04
0.16667
0.11905
0.15385
0.30189
0.22581
0.03125
0.2
0.04717
0.49
0.60215
0.23711
0.34513
0.10976
0.16162
0.22222
0.17857
0.042373
0.63462
0.098214
0.052632
0.32468
0.092784
0.23188
0.44444
0.12121
0.15854
0.31395
0.16364
0.060976
0.44
0.010526
0.30526
0.15833
0.047059
0.10127
0.024691
0.12821
0.0375
0.1413
0.25
0.11
0.51064
0.55789
0.061538
0.17986
0.30081
0.42857
0.051546
0.074766
0.6087
0.4
0.4188
0.5
0.069767
0.021277
0.1
0.14516
0.38235
0.30137
0.068182
0.56977
0.13043
0.26415
0.076923
0.22667
0.28947
0.18478
0.18421
0.24176
0.36735
0.30864
0.10092
0.18571
0.34722
0.09
0.032258
0.30526
0.027027
0.10563
0.39175
0.23636
0.093458
0.24272
0.10638
0.26829
0.16393
0.021277
0.28409
0.26923
0.08046
0.014815
0.22556
0.19318
0.10345
0.65823
0.027397
0.21818
0.37778
0.36047
0.014085
0.084507
0.14545
0.42391
0.51852
0.20561
0.27083
0.28866
0.21212
0.14894
0.034091
0.37349
0.16279
0.12987
0.23158
0.51136
0.42609
0.085366
0.65789
0.025641
0.0625
0.086614
0.012821
0.41379
0.19318
0.10484
0.48315
0.41558
0.19792
0.53623
0.07
0.34615
0.18421
0.46429
0.14815
0.11429
0.10345
0.225
0.18478
0.095238
0.42169
0.052083
0.43038
0.14286
0.094017
0.2439
0.15385
0.10606
0.65854
0.15094
0.16379
0.16794
0.32203
0.047059
0.044643
0.63636
0.15663
0.375
0.27679
0.094737
0.5
0.23656
0.18269
0.13333
0.17391
0.16471
0.11224
0.49351
0.083333
0.060606
0.1203
0
0.21687
0.20755
0.10526
0.21127
0.32967
0.12097
0.56
0.07874
0.14706
0.40659
0.049505
0.15
0.11702
0.26596
0.20492
0.055556
0.22772
0.14583
0.065421
0.13699
0.33333
0.094118
0.10484
0.12963
0.38462
0.32812
0.14414
0.21918
0.092437
0.09009
0.16327
0.43529
0.058824
0.098765
0.084211
0.21127
0.092784
0.14583
0.39474
0.18182
0.12222
0.036145
0.16418
0.31169
0.34884
0.14286
0.26316
0.052174
0.21739
0.20755
0.13462
0.14019
0.08
0.091667
0.12371
0.55844
0.32911
0.054054
0.46552
0.031579
0.13684
0.41509
0.15534
0.30488
0.21359
0.3253
0.29167
0.22917
0.057971
0.17143
0.13684
0.60227
0.12857
0.066667
0.25641
0.20192
0.27434
0.5
0.046729
0.089552
0.58025
0.15596
0.098765
0.35577
0.092593
0.30556
0.21154
0.42308
0.57471
0.48611
0.22222
0.16092
0.15385
0.29167
0.1954
0.13333
0.16832
0.030303
0.060241
0.35652
0.42574
0.4382
0.09375
0.13483
0.4375
0.16049
0.043478
0.27778
0.091667
0.095238
0.068182
0.083333
0.2716
0.57471
0.32353
0.078947
0.10417
0.085714
0.048193
0.47191
0.41667
0.17895
0.052632
0.15238
0.2
0.16
0.071429
0.14286
0.21239
0.15
0.18261
0.24286
0.074627
0.31183
0.034884
0.35526
0.15306
0.16
0.096154
0.50588
0.012195
0.17476
0.16
0.20588
0.033708
0.30556
0.11458
0.58333
0.17722
0.15596
0.051724
0.31
0.46269
0.25882
0.34177
0.25893
0.19355
0.064103
0.19753
0.1
0.079646
0.17582
0.016667
0.15686
0.12162
0.11927
0.054945
0.046154
0.18966
0.040541
0.375
0.1
0.11905
0.20755
0.19388
0.058824
0.061728
0.11702
0.017094
0.44578
0.25974
0.68132
0.33333
0.066667
0.54762
0.19403
0.12658
0.024096
0.37975
0.13475
0.21875
0.13483
0.11628
0.33846
0.015152
0.21359
0.17822
0.53947
0.15909
0.23438
0.19512
0.16667
0.17808
0.16327
0.041237
0.14943
0.125
0.19417
0.37755
0.45631
0.13483
0.41284
0.13187
0.1413
0.12121
0.26923
0.040816
0.10169
0.12381
0.29245
0.088889
0.28571
0.27619
0.32479
0.1125
0.14019
0.22472
0.14433
0.13095
0.02
0.22047
0.14286
0.056962
0.12903
0
0.15315
0.23529
0.36957
0.2973
0.23232
0.044444
0.097561
0.12871
0.36842
0.17969
0.011111
0.15044
0.15217
0.0125
0.043478
0.33929
0.25472
0.12598
0.14474
0.057143
0.20312
0.066667
0.51136
0.071429
0.17778
0.26364
0.077778
0.22353
0.28205
0.10465
0.052632
0.34118
0.30081
0.061224
0.11111
0.16541
0.23529
0.24
0.19697
0.27027
0.42647
0.34615
0.39098
0.090909
0.11382
0.4125
0.11111
0.20968
0.06
0.15909
0.16092
0.41096
0.06422
0.54762
0.11111
0.25287
0.060241
0.10638
0.39474
0.051546
0.125
0.15152
0.55102
0.068966
0.17822
0.10227
0.33333
0.13684
0.088235
0.22785
0.12963
0.038168
0.035714
0.16832
0.58228
0.16667
0.35955
0.080808
0.11
0.41509
0.02439
0.083333
0.2451
0.19565
0.14545
0.43023
0.033058
0.012346
0.41463
0.2029
0.12381
0.57658
0.030303
0.16092
0.1
0.089888
0.5
0.16667
0.26136
0.41333
0.31461
0.090909
0.18072
0.53333
0.50909
0.034483
0.17284
0.05814
0.11765
0.28205
0.11579
0.020202
0.48352
0.27381
0.12
0.034884
0.36364
0.4
0.24242
0.5125
0.034483
0.17284
0.095238
0.10891
0.088889
0.2
0.18919
0.05
0.080357
0.07563
0.067227
0.056818
0.49367
0.27273
0.056818
0.26804
0.31731
0.20732
0.23171
0.2
0.19767
0.39759
0.3301
0.12977
0.075
0.28571
0.10484
0.13333
0.04
0.41026
0.23188
0.38532
0.11111
0.38614
0.2233
0.27957
0.045455
0.37069
0.052632
0.12
0.13235
0.10563
0.38554
0.3125
0.076923
0.40708
0.32941
0.21429
0.51807
0.087719
0.12389
0.53521
0.15909
0.12162
0.55556
0.59036
0.61538
0.30526
0.21622
0.074766
0.46032
0.28333
0.15315
0.082474
0.5
0.021739
0.14094
0.58824
0.24615
0.064935
0.29851
0.033708
0.20155
0.11475
0.15455
0.53247
0.60241
0.039474
0.074766
0.23958
0.26316
0.18269
0.057143
0.35632
0.16092
0.23864
0.086538
0.57732
0.24211
0.17692
0.54348
0.4382
0.45192
0.41111
0.038462
0.085714
0.18085
0.064516
0.35484
0.53488
0.17094
0.14062
0.10101
0.071942
0.41333
0.23077
0.20896
0.26667
0.45545
0.051546
0.036145
0.14159
0.18644
0.40449
0.038961
0.15534
0.20202
0.2735
0.14474
0.31579
0.25581
0.16832
0.26087
0.14458
0.08046
0.12698
0.16129
0.11029
0.10976
0.2
0.072165
0.032258
0.14
0.098039
0.54167
0.21212
0.43137
0.58667
0.125
0.43243
0.016393
0.075269
0.25758
0.42574
0.17333
0.33824
0.19084
0.12264
0.35294
0.28409
0.066667
0.064103
0.036145
0.13514
0.49412
0.26316
0.11579
0.068966
0.11818
0.20513
0.15152
0.10891
0.18919
0.078261
0.037037
0.31884
0.4375
0.022472
0.085106
0.090909
0.045455
0.19167
0.14458
0.57143
0.14737
0.19192
0.093458
0.047619
0.23171
0.055556
0.20833
0.2987
0.49254
0.2907
0.24272
0.14545
0.21818
0.034884
0.16304
0.019802
0.26606
0.31325
0.14085
0.074074
0.13462
0.083333
0.11957
0.43529
0.10092
0.096154
0.0625
0.15714
0.24444
0.12903
0.17241
0.15306
0.39535
0.38
0.46739
0.5567
0.2
0.26866
0.20619
0.047619
0.37975
0.32692
0.22917
0.23958
0.43333
0.1875
0.52874
0.14953
0.21905
0.38235
0.035088
0.33684
0.064516
0.23913
0.14894
0.22353
0.029851
0.36082
0.16842
0.37037
0.18367
0.13402
0.59459
0.28889
0.033333
0.15909
0.33333
0.49333
0.077922
0.17391
0.080808
0.56338
0.17568
0.38532
0.62222
0.10938
0.38889
0.32727
0.12048
0.15663
0.032609
0.19355
0.12941
0.1358
0.48958
0.15584
0.15909
0.35652
0.29885
0.18333
0.074074
0.15315
0.27273
0.48
0.19481
0.24444
0.19565
0.015152
0.19318
0.24096
0.11702
0.15534
0.31915
0.54639
0.2766
0.2
0.17949
0.54545
0.067416
0.2809
0.16514
0.36975
0.042105
0.21667
0.20721
0.18852
0.45192
0.1
0.17978
0.15385
0.24138
0.26667
0.25301
0.12346
0.20455
0.27586
0.11688
0.17722
0.18519
0.43056
0.45833
0.1791
0.17886
0.19403
0.25301
0
0.25532
0.40659
0
0.097087
0.23711
0.047059
0.1875
0.21739
0.37634
0.097561
0.16438
0.17857
0.26891
0.12903
0.024096
0.42105
0.11818
0.56044
0.18584
0.33929
0.074468
0.11927
0.35227
0.085106
0.18605
0.15
0.1125
0.4878
0.057692
0.089744
0.020833
0.5
0.57576
0.06422
0.10526
0.018182
0.15833
0.054945
0.37931
0.21212
0.40404
0.13445
0.125
0.14286
0.34177
0.24468
0.12381
0.62222
0.42188
0.36145
0.18644
0.074468
0.10084
0.29114
0.46602
0.10526
0.52809
0.43269
0.4086
0.16484
0.44898
0.12871
0.22535
0.31944
0.31429
0.24719
0.23333
0.31818
0.23077
0.069767
0.039216
0.19565
0.071429
0.37662
0.13924
0.043956
0.125
0.47887
0.40217
0.14286
0.26882
0.21538
0.053571
0.2381
0.059524
0.17273
0.23364
0.044776
0.32812
0.33645
0.072165
0.040541
0.11765
0.066038
0.33019
0.62195
0.2449
0.11224
0.27473
0.18519
0.25688
0.17172
0.1134
0.30841
0.38889
0.025641
0.40187
0.18487
0.34118
0.125
0.14754
0.6
0.088889
0.31765
0.16058
0.075269
0.58108
0.32812
0.10476
0.068493
0.2
0.10309
0.34524
0.10784
0.17213
0.050633
0.10317
0.0625
0.29752
0.075949
0.3662
0.18868
0.047059
0.1134
0.093525
0.067797
0.272
0.27523
0.028986
0.37931
0.26761
0.03937
0.18519
0.41975
0.64
0.12698
0.097561
0.2907
0.33333
0.16304
0.35227
0.39423
0.375
0.20588
0.13514
0.031746
0.36364
0.31897
0.22857
0.3956
0.53571
0.17143
0.092199
0.11927
0.10638
0.13978
0.11382
0.066667
0.12088
0.43478
0.17949
0.25882
0.34409
0.19444
0.19192
0.28571
0.011494
0.032258
0.55556
0.034091
0.26506
0.2069
0.31579
0.14433
0.047619
0.20561
0.41237
0.18
0.052083
0.30769
0.21053
0
0.10959
0.39024
0.32222
0.18571
0.5
0.15854
0.25301
0.55556
0.15254
0.069444
0.33333
0.52239
0.029412
0.22826
0.44737
0.31944
0.51389
0.30851
0.13462
0.40909
0.152
0
0.5
0.39785
0.15179
0.19444
0.275
0.42574
0.41463
0.089552
0.047619
0.19
0.46465
0.052632
0.4065
0.10526
0.28571
0.24731
0.054545
0.099174
0.088889
0.32609
0.53521
0.36893
0.16814
0.11688
0.35
0.40678
0.055556
0.30952
0.029851
0.019048
0.061404
0.21667
0.040541
0.57576
0.30769
0.60494
0.093333
0.028571
0.12791
0.14783
0.26882
0.011364
0.46341
0.11236
0.15625
0.13725
0.037736
0.12174
0.425
0.20833
0.066667
0.44
0.30556
0.14384
0.43434
0.055556
0.21951
0.12281
0.25
0.37705
0.12644
0.48148
0.23684
0.58242
0.13699
0.19481
0.53125
0.069767
0.035714
0.22472
0.5
0.07
0.14493
0.19
0.10227
0.14286
0.53086
0.073529
0.22353
0.057692
0.42
0.21154
0.067961
0.25203
0.44706
0.14433
0.45
0.29412
0.13265
0.67089
0.21186
0.17273
0.10112
0.10345
0.21831
0.29474
0.1954
0.1068
0.30137
0.22115
0.45679
0.45455
0
0.12987
0.11579
0.25974
0.28571
0.375
0.19697
0.22222
0.18681
0.38202
0.2268
0.50538
0.43662
0.13699
0.089888
0.34783
0.20238
0.17708
0.49412
0.20202
0.26733
0.098039
0.30526
0.17172
0.065934
0.32143
0.06
0.28
0.14815
0.21368
0.07
0.24779
0.060606
0.047059
0.20619
0.26761
0.40152
0.069767
0.20988
0.038462
0.1383
0.40625
0.41975
0
0.083333
0.36264
0.012048
0.20588
0
0.15068
0.19643
0.1
0.065217
0.074074
0.19388
0.60656
0.28723
0.060606
0.16901
0.28906
0.25743
0.57831
0.086022
0.20988
0.16981
0.31579
0.057471
0.075269
0.525
0.26364
0.14141
0.46429
0.18557
0.39759
0.059829
0.25263
0.15789
0.16667
0.40909
0.22222
0.064103
0.095588
0.43662
0.052632
0.27619
0.28866
0.40741
0.31915
0.034483
0.34524
0.21782
0.15789
0.32432
0.076923
0.56
0.20472
0.37931
0.089888
0.088235
0.18447
0.16379
0.36905
0.027273
0.095652
0.13542
0.28261
0.10784
0.375
0.065217
0.14286
0.23469
0.088235
0.095238
0.3271
0.12281
0.58025
0.17213
0.086207
0.080808
0.12222
0.10588
0.15929
0.56383
0.26667
0.1383
0.16
0.21111
0.31111
0.16364
0.061728
0.16471
0.14286
0.29213
0.74194
0.08
0.28037
0.080645
0.55446
0.40741
0.14074
0.12658
0.4
0.36709
0.22857
0.53261
0.57143
0.059829
0.13462
0.38462
0.21622
0.17241
0.10714
0.021053
0.45714
0.0625
0.5
0.060241
0.3038
0.11927
0.1215
0.48544
0.10227
0.18889
0.16364
0.54348
0.2973
0.044118
0.10784
0.36842
0.054348
0
0.055556
0.16484
0.13253
0.31646
0.54639
0.09375
0.21
0.11927
0.12069
0.4
0.17241
0.26786
0.23913
0.15625
0.425
0.4
0.10256
0.58974
0.35443
0.38272
0.11111
0.61798
0.065421
0.18072
0.125
0.014493
0.12121
0.20388
0.29577
0.30882
[truncated: 98,000 more rows]
