# Supplementary material for: Separating Macroecological Pattern and Process: Comparing Ecological, Economic, and Geological Systems
Source: PLoS One. 2014 Nov 10;9(11):e112850. doi: 10.1371/journal.pone.0112850 (PMC4226609; doi:10.1371/journal.pone.0112850)
Supplement: Information S1 — Community matrices for each dataset and MATLAB code to replicate all analyses. (ZIP) [file pone.0112850.s001.zip › Supplementary Information/Output/bbs/bbs_result_sadscale_area.csv]

367.66
367.66
358.64
367.66
367.66
367.66
367.66
367.66
367.66
367.66
367.66
367.66
367.66
355.86
367.66
367.66
367.66
367.66
367.66
107.52
367.66
367.66
367.66
367.66
367.66
367.66
367.66
367.66
367.66
367.66
367.66
203.92
367.66
367.66
367.66
367.66
367.66
367.66
367.66
224.41
367.66
367.66
367.66
367.66
367.66
367.66
367.66
367.66
367.66
367.66
367.66
273.07
367.66
367.66
367.66
367.66
367.66
367.66
367.66
367.66
367.66
367.66
367.66
367.66
367.66
367.66
367.66
314.67
367.66
367.66
367.66
367.66
367.66
367.66
367.66
367.66
367.66
367.66
367.66
367.66
367.66
367.66
367.66
367.66
367.66
367.66
367.66
367.66
367.66
367.66
367.66
367.66
367.66
367.66
367.66
367.66
367.66
367.66
367.66
367.66
367.66
367.66
367.66
367.66
367.66
367.66
367.66
367.66
367.66
367.66
367.66
367.66
367.66
277.88
367.66
367.66
367.66
367.66
367.66
367.66
367.66
367.66
367.66
367.66
353.68
367.66
367.66
367.66
367.66
367.66
367.66
367.66
367.66
367.66
367.66
367.66
367.66
367.66
367.66
367.66
367.66
204.36
367.66
367.66
367.66
367.66
367.66
367.66
367.66
367.66
367.66
367.66
367.66
367.66
367.66
367.66
367.66
367.66
367.66
367.66
367.66
367.66
367.66
211.54
367.66
367.66
367.66
367.66
367.66
316.46
367.66
367.66
367.66
367.66
367.66
367.66
367.66
367.66
367.66
367.66
367.66
367.66
203.55
367.66
367.66
367.66
367.66
317.53
367.66
367.66
367.66
367.66
367.66
367.66
212.43
367.66
367.66
367.66
367.66
367.66
367.66
367.66
367.66
367.66
367.66
367.66
367.66
350
367.66
367.66
367.66
367.66
367.66
367.66
367.66
367.66
367.66
367.66
367.66
367.66
367.66
367.66
367.66
367.66
367.66
367.66
367.66
367.66
367.66
367.66
367.66
367.66
367.66
367.66
367.66
367.66
221.91
367.66
367.66
367.66
367.66
367.66
367.66
367.66
367.66
367.66
367.66
367.66
367.66
367.66
367.66
367.66
367.66
367.66
367.66
367.66
367.66
367.66
367.66
367.66
367.66
367.66
367.66
367.66
367.66
367.66
367.66
367.66
367.66
367.66
367.66
362.54
367.66
367.66
367.66
367.66
367.66
367.66
367.66
367.66
367.66
367.66
367.66
367.66
367.66
367.66
367.66
367.66
367.66
367.66
367.66
367.66
367.66
367.66
367.66
367.66
367.66
367.66
367.66
367.66
367.66
367.66
367.66
367.66
367.66
367.66
367.66
367.66
367.66
367.66
367.66
367.66
367.66
367.66
367.66
367.66
367.66
367.66
367.66
367.66
367.66
367.66
367.66
367.66
367.66
367.66
367.66
367.66
367.66
367.66
367.66
367.66
367.66
367.66
367.66
367.66
367.66
367.66
367.66
358.12
367.66
367.66
367.66
367.66
367.66
367.66
367.66
367.66
367.66
367.66
367.66
367.66
367.66
367.66
365.05
367.66
364.68
367.66
367.66
367.66
367.66
367.66
367.66
367.66
367.66
367.66
367.66
367.66
367.66
367.66
367.66
367.66
367.66
367.66
367.66
367.66
367.66
367.66
367.66
367.66
367.66
367.66
367.66
299.51
367.66
278.89
367.66
367.66
297.56
367.66
367.66
275.07
367.66
367.66
367.66
367.66
367.66
367.66
367.66
367.66
367.66
358.3
367.66
367.66
367.66
367.66
367.66
367.66
244.04
367.66
367.66
367.66
367.66
367.66
367.66
367.66
367.66
367.66
367.66
367.66
367.66
326.04
367.66
367.66
367.66
367.66
367.66
367.66
367.66
367.66
367.66
367.66
367.66
367.66
200.12
367.66
367.66
367.66
367.66
367.66
367.66
367.66
367.66
367.66
367.66
367.66
367.66
367.66
367.66
367.66
367.66
367.66
367.66
367.66
361.48
367.66
367.66
367.66
367.66
367.66
367.66
367.66
367.66
367.66
367.66
367.66
367.66
367.66
367.66
367.66
367.66
367.66
367.66
367.66
367.66
367.66
367.66
367.66
367.66
367.66
367.66
367.66
367.66
367.66
367.66
367.66
367.66
367.66
367.66
367.66
367.66
367.66
367.66
367.66
367.66
367.66
142.5
367.66
367.66
367.66
414.96
414.96
402.14
414.96
414.96
414.96
414.96
414.96
414.96
414.96
414.96
414.96
414.96
398.73
414.96
414.96
414.96
414.96
414.96
112.86
414.96
414.96
414.96
414.96
414.96
414.96
414.96
414.96
414.96
414.96
414.96
230.78
414.96
414.96
414.96
414.96
414.96
414.96
414.96
249.24
414.96
414.96
414.96
414.96
414.96
414.96
414.96
414.96
414.96
414.96
414.96
301.76
414.96
414.96
414.96
414.96
414.96
414.96
414.96
414.96
414.96
414.96
414.96
414.96
414.96
414.96
414.96
347.68
414.96
414.96
414.96
414.96
414.96
414.96
414.96
414.96
414.96
414.96
414.96
414.96
414.96
414.96
414.96
414.96
414.96
414.96
414.96
414.96
414.96
414.96
414.96
414.96
414.96
414.96
414.96
414.96
414.96
414.96
414.96
414.96
414.96
414.96
414.96
414.96
414.96
414.96
414.96
414.96
414.96
414.96
414.96
414.96
414.96
312.27
414.96
414.96
414.96
414.96
414.96
414.96
414.96
414.96
414.96
414.96
398.58
414.96
414.96
414.96
414.96
414.96
414.96
414.96
414.96
414.96
414.96
414.96
414.96
414.96
414.96
414.96
414.96
229.52
414.96
414.96
414.96
414.96
414.96
414.96
414.96
414.96
414.96
414.96
414.96
414.96
414.96
414.96
414.96
414.96
414.96
414.96
414.96
414.96
414.96
237.48
414.96
414.96
414.96
414.96
414.96
348.61
414.96
414.96
414.96
414.96
414.96
414.96
414.96
414.96
414.96
414.96
414.96
414.96
228.86
414.96
414.96
414.96
414.96
356.08
414.96
414.96
414.96
414.96
414.96
414.96
238.59
414.96
414.96
414.96
414.96
414.96
414.96
414.96
414.96
414.96
414.96
414.96
414.96
387.67
414.96
414.96
414.96
414.96
414.96
414.96
414.96
414.96
414.96
414.96
414.96
414.96
414.96
414.96
414.96
414.96
414.96
414.96
414.96
414.96
414.96
414.96
414.96
414.96
414.96
414.96
414.96
414.96
248.39
414.96
414.96
414.96
414.96
414.96
414.96
414.96
414.96
414.96
414.96
414.96
414.96
414.96
414.96
414.96
414.96
414.96
414.96
414.96
414.96
414.96
414.96
414.96
414.96
414.96
414.96
414.96
414.96
414.96
414.96
414.96
414.96
414.96
414.96
405.31
414.96
412.93
414.96
414.96
414.96
414.96
414.96
414.96
414.96
414.96
414.96
414.96
414.96
414.96
414.96
414.96
414.96
414.96
414.96
414.96
414.96
414.96
414.96
414.96
414.96
414.96
414.96
414.96
414.96
414.96
414.96
414.96
414.96
414.96
414.96
414.96
414.96
414.96
414.96
414.96
414.96
414.96
414.96
414.96
414.96
414.96
414.96
414.96
414.96
414.96
414.96
414.96
414.96
414.96
414.96
414.96
414.96
414.96
414.96
414.96
414.96
414.96
414.96
414.96
414.96
414.96
414.96
399.06
414.96
414.96
414.96
414.96
414.96
414.96
414.96
414.96
414.96
414.96
414.96
414.96
414.96
414.96
407.55
414.96
404.05
414.96
414.96
414.96
414.96
414.96
414.96
414.96
414.96
414.96
414.96
414.96
414.96
414.96
414.96
414.96
414.96
414.96
414.96
414.96
414.96
414.96
414.96
414.96
414.96
414.96
414.96
331.17
414.96
307.41
414.96
414.96
329.04
414.96
414.96
304.16
414.96
414.96
414.96
414.96
414.96
414.96
414.96
414.96
414.96
398.39
414.96
414.96
414.96
414.96
414.96
414.96
272.03
414.96
414.96
414.96
414.96
414.96
414.96
414.96
414.96
414.96
414.96
414.96
414.96
362.31
414.96
414.96
414.96
414.96
414.96
414.96
414.96
414.96
414.96
414.96
414.96
414.96
225.32
414.96
414.96
414.96
414.96
414.96
414.96
414.96
414.96
414.96
414.96
414.96
414.96
414.96
414.96
414.96
414.96
414.96
414.96
414.96
401.55
414.96
414.96
414.96
414.96
414.96
414.96
414.96
414.96
414.96
414.96
414.96
414.96
414.96
414.96
414.96
414.96
414.96
414.96
414.96
414.96
414.96
414.96
414.96
414.96
414.96
414.96
414.96
414.96
414.96
414.96
414.96
414.96
414.96
414.96
414.96
414.96
414.96
414.96
414.96
414.96
414.96
154.44
414.96
414.96
414.96
468.35
468.35
449.88
468.35
468.35
468.35
468.35
468.35
468.3
468.35
468.35
468.35
468.35
447.11
468.35
468.35
468.35
468.35
468.35
118.18
468.35
468.35
468.35
468.35
468.35
468.35
468.35
468.35
468.35
468.35
468.35
261.36
468.35
468.35
468.35
468.35
468.35
468.35
468.35
277.01
468.35
468.35
468.35
468.35
468.35
468.35
468.35
468.35
468.35
468.35
468.35
337.93
468.35
468.35
468.35
468.35
468.35
468.35
468.35
468.35
468.35
468.35
468.35
468.35
468.35
468.35
468.35
384.17
468.35
468.35
468.35
468.35
468.35
468.35
468.35
468.35
468.35
468.35
468.35
468.35
468.35
468.35
468.35
468.35
468.35
468.35
468.35
468.35
468.35
468.35
468.35
468.35
468.35
468.35
468.35
468.35
468.35
468.35
468.35
468.35
468.35
468.35
468.35
468.35
468.35
468.35
468.35
468.35
468.35
468.35
468.35
468.35
468.35
349.85
468.35
468.35
468.35
468.35
468.35
468.35
468.35
468.35
468.35
468.35
449.58
468.35
468.35
468.35
468.35
468.35
468.35
467.15
468.35
468.35
468.35
468.35
468.35
468.35
468.35
468.35
468.35
256.04
468.35
468.35
468.35
468.35
468.35
468.35
468.35
468.35
468.35
468.35
468.35
468.35
468.35
468.35
468.35
468.35
468.35
468.35
468.35
468.35
468.35
266.69
468.35
468.35
468.35
468.35
468.35
379.94
468.35
468.35
468.35
468.35
468.35
468.35
468.35
468.35
468.35
468.35
468.35
468.35
257.36
468.35
468.35
468.35
468.35
398.98
468.35
468.35
468.35
468.35
468.35
468.35
268.05
468.35
468.35
468.35
468.35
468.35
468.35
468.35
468.35
468.35
468.35
468.35
468.35
429.57
468.35
468.35
468.35
468.35
468.35
468.35
468.35
468.35
468.35
468.35
468.35
468.35
468.35
468.35
468.35
468.35
468.35
468.35
468.35
468.35
468.35
468.35
468.35
468.35
468.35
468.35
468.35
468.35
278.21
468.35
468.35
468.35
468.35
468.35
468.35
468.35
468.35
468.35
468.35
468.35
468.35
468.35
468.35
468.35
468.35
468.35
468.35
468.35
468.35
468.35
468.35
468.35
468.35
468.35
468.35
468.35
468.35
468.35
468.35
468.35
468.35
468.35
468.35
449.3
468.35
459.79
468.35
468.35
468.35
468.35
468.35
468.35
468.35
468.35
468.35
468.35
468.35
468.35
468.35
468.35
468.35
468.35
468.35
468.35
468.35
468.35
468.35
468.35
468.35
468.35
468.35
468.35
468.35
468.35
468.35
468.35
468.35
468.35
468.35
468.35
468.35
468.35
468.35
468.35
468.35
468.35
468.35
468.35
468.35
468.35
468.35
468.35
468.35
468.35
468.35
468.35
468.35
468.35
468.35
468.35
468.35
468.35
468.35
468.35
468.35
468.35
468.35
468.35
468.35
468.35
468.35
444.69
468.35
468.35
468.35
468.35
468.35
468.35
468.35
468.35
468.35
468.35
468.35
468.35
468.35
468.35
453.28
468.35
446.27
468.35
468.35
468.35
468.35
468.35
468.35
468.35
468.35
468.35
468.35
468.35
468.35
468.35
468.35
468.35
468.35
468.35
468.35
468.35
468.35
468.35
468.35
468.35
468.35
468.35
468.35
366.34
468.35
339.09
468.35
468.35
364.03
468.35
468.35
336.46
468.35
468.35
468.35
468.35
468.35
468.35
468.35
468.35
468.35
442.48
468.35
468.35
468.35
468.35
468.35
468.35
304.18
468.35
468.35
468.35
468.35
468.35
468.35
468.35
468.35
468.35
468.35
468.35
468.35
402.73
468.35
468.35
468.35
468.35
468.35
468.35
468.35
468.35
468.35
468.35
468.35
468.35
253.13
468.35
468.35
468.35
468.35
468.35
468.35
468.35
468.35
468.35
468.35
468.35
468.35
468.35
468.35
468.35
468.35
468.35
468.35
468.35
445.14
468.35
468.35
468.35
468.35
468.35
468.35
468.35
468.35
468.35
468.35
468.35
468.35
468.35
468.35
468.35
468.35
468.35
468.35
468.35
468.35
468.35
468.35
468.35
468.35
468.35
468.35
468.35
468.35
468.35
468.35
468.35
468.35
468.35
468.35
468.35
468.35
468.35
468.35
468.35
468.35
468.35
166.73
468.35
468.35
468.35
528.62
528.62
500.97
528.62
528.62
528.62
528.62
528.62
523.29
528.62
528.62
528.62
528.62
501.7
528.62
528.62
528.62
528.62
528.62
123.63
528.62
528.62
528.62
528.62
528.62
528.62
528.62
528.62
528.62
528.62
528.62
295.83
528.62
528.62
528.62
528.62
528.62
528.62
528.62
308.09
528.62
528.62
528.62
528.62
528.62
528.62
528.62
528.62
528.62
528.62
528.62
381.41
528.62
528.62
528.62
528.62
528.62
528.62
528.62
528.62
528.62
528.62
528.62
528.62
528.59
528.62
528.62
424.56
528.62
528.62
528.62
528.62
528.62
528.62
528.62
528.62
528.62
528.62
528.62
528.62
528.62
528.62
528.62
528.62
528.62
528.62
528.62
528.62
528.62
528.62
528.62
528.62
528.62
528.62
528.62
528.62
528.62
528.62
528.62
528.62
528.62
528.62
528.62
528.62
528.62
528.62
528.62
528.62
528.62
528.62
528.62
528.62
528.62
391.02
528.62
528.62
528.62
528.62
528.62
528.62
528.62
528.62
528.62
528.62
507.02
528.62
528.62
528.62
528.62
528.62
528.62
524.77
528.62
528.62
528.62
528.62
528.62
528.62
528.62
528.62
528.62
278.41
528.62
528.62
528.62
528.62
528.62
528.62
528.62
528.62
528.62
526.18
528.62
528.62
528.62
528.62
528.62
528.62
528.62
528.62
528.62
528.62
528.62
299.56
528.62
528.62
528.62
528.62
528.62
412.9
528.62
528.62
528.62
528.62
528.62
528.62
528.62
528.62
528.62
528.62
528.62
528.62
289.44
528.62
528.62
528.62
528.62
446.75
528.62
528.62
528.62
528.62
528.62
528.62
301.24
528.62
528.62
528.62
528.62
528.62
528.62
528.62
528.62
528.62
528.62
528.62
528.62
476.24
528.62
528.62
528.62
528.62
528.62
528.62
528.62
528.62
528.62
528.62
528.62
528.62
528.62
528.62
528.62
528.62
528.62
528.62
528.62
528.62
528.62
525.68
528.62
528.62
528.62
528.62
528.62
528.62
311.74
528.62
528.62
528.62
528.62
528.62
528.62
528.62
528.62
528.62
528.62
528.62
528.62
528.62
528.62
528.62
528.62
528.62
528.62
528.62
528.62
528.62
528.62
528.62
528.62
528.62
528.62
528.62
528.62
528.62
528.62
528.62
528.62
528.62
528.62
496.24
528.62
510.75
528.62
528.62
528.62
528.62
528.62
528.62
528.62
528.62
528.62
528.62
528.62
528.62
528.62
528.62
528.62
528.62
528.62
528.62
528.62
528.62
528.62
528.62
528.62
528.62
528.62
528.62
528.62
528.62
528.62
528.62
528.62
528.62
528.62
528.62
528.62
528.62
528.62
528.62
528.62
528.62
528.62
528.62
528.62
528.62
528.62
528.62
528.62
528.62
528.62
528.62
528.62
528.62
528.62
528.62
528.62
528.62
528.62
528.62
528.62
528.62
528.62
528.62
528.62
528.62
528.62
496.44
528.62
528.62
528.62
528.62
528.62
528.62
528.62
528.62
528.62
528.62
528.62
528.62
528.62
528.62
503.3
528.62
487.37
528.62
528.62
528.62
528.62
528.62
528.62
528.62
528.62
528.62
528.62
528.62
528.62
528.62
528.62
528.62
528.62
528.62
528.62
528.62
528.62
528.62
528.62
528.62
528.62
525.89
528.62
405.43
528.62
374.3
528.62
528.62
402.95
528.62
528.62
372.34
528.62
528.62
528.62
528.62
528.62
528.62
528.62
528.62
528.62
489.38
528.62
528.62
528.62
528.62
528.62
528.62
341.02
528.62
528.62
528.62
528.62
528.62
528.62
528.62
528.62
528.62
528.62
528.62
528.62
447.83
528.62
528.62
528.62
528.62
528.62
528.62
528.62
528.62
528.62
528.62
528.62
528.62
284.31
528.62
528.62
528.62
528.62
528.62
528.62
528.62
528.62
528.62
528.62
528.62
528.62
528.62
528.62
528.62
528.62
528.62
528.62
528.62
492.7
528.62
528.62
528.62
528.62
528.62
528.62
528.62
528.62
527.32
528.62
528.62
528.62
528.62
528.62
528.62
528.62
528.62
528.62
528.62
528.62
528.62
528.62
528.62
528.62
528.62
528.62
528.62
528.62
528.62
528.62
528.62
528.62
528.62
528.62
528.62
528.62
528.62
528.62
528.62
528.62
528.62
179.08
528.62
528.62
528.62
[truncated: 48,000 more rows]
