# Supplementary material for: Separating Macroecological Pattern and Process: Comparing Ecological, Economic, and Geological Systems
Source: PLoS One. 2014 Nov 10;9(11):e112850. doi: 10.1371/journal.pone.0112850 (PMC4226609; doi:10.1371/journal.pone.0112850)
Supplement: Information S1 — Community matrices for each dataset and MATLAB code to replicate all analyses. (ZIP) [file pone.0112850.s001.zip › Supplementary Information/Output/bbs/bbs_result_sadscale_lat.csv]

35.067
36.017
42.65
38.717
40.983
43.55
35.167
48.817
44.4
41.733
42.05
45.967
40.135
39.5
33.62
42.2
44.883
27.683
46.383
41.95
42.467
30.533
30.733
44.483
39.55
38.317
39.15
37.633
44.45
31.383
46.1
42.817
37.6
33.217
44.2
39.583
31.183
36.767
40.6
46.733
31.558
40.25
45.233
37.683
45.7
37.217
30.517
46.233
34.7
36.5
36.15
39.267
40.667
35.15
37.233
39.983
38.1
30.483
31.483
32.7
32.859
41.083
43.467
35.85
46.333
34.139
39.733
31.967
35.7
39.65
39.15
45.15
39.417
27.9
34.567
44.483
36.35
35.783
33.633
36.25
37.517
38.567
46.55
36.45
31.983
45.7
35.25
33.879
38.583
26.433
35.517
43.95
33.633
35.583
33.683
36.75
26.8
40.817
39.417
47.783
33.483
34.125
35.467
40.7
29.9
44.433
38.983
39.083
37.333
37.483
35.367
44.9
38.631
44.417
40.267
33.183
27.497
35.633
28.05
35.25
39.267
33.017
26.067
39.967
31.728
42.185
31.917
30.883
40.306
40.45
40.683
44.117
48.4
44.922
36.683
34.717
39.533
35.883
33.35
41.8
47.367
39.05
43.983
39.1
40.133
38.25
47.55
36.5
32.3
36.933
38.55
40.8
32.183
42.517
38.617
26.967
37.794
46.8
44.817
34.45
42.467
39.783
34.753
41.7
38.983
42.367
44.717
45.233
39.982
38.533
38.667
44.133
48.117
28.583
48.75
43.65
35.114
45.533
39.783
39.05
39.717
41.967
42.517
37.2
41.867
47.617
41.817
47.983
37.133
36.767
44.85
32.083
44.417
37.583
30.367
40.617
41.717
41.167
39.224
36.617
36.3
47.65
47.15
39.6
38.893
29.65
42.4
48.283
36.417
39.55
43.017
36.533
36.933
33.9
32.833
44.117
37.856
43.583
31.061
34.05
37.1
45.683
35.383
42.017
42.967
42.7
33.717
36.883
31.5
39.45
31.867
31.283
37.95
39.117
42.617
44.717
38.25
43.25
41.35
38.203
41.65
30.25
37.15
38.767
36.483
32.55
42.65
30.5
32.85
36.4
33.667
38.267
31.383
46.667
30.6
40.033
34.95
40.95
37.107
43.75
46.467
35.267
38.717
44.15
36.15
34.883
42.6
35.15
42.517
45.517
32.4
30.9
38.9
33.867
45.817
32.333
36.948
38.272
41.15
47.767
40.083
43.667
42.2
36.317
44.65
30.65
43.9
45
37.612
37.6
30.75
40.567
38.267
34.083
40.45
40.717
31.75
45.9
43.15
41.117
46.183
34.033
36.267
47.417
42.067
34.65
39.75
43.217
48.7
35.35
45.85
38.667
45.79
39.717
46.717
41.667
46.667
32.3
35.467
28.633
30.6
37.05
33.633
37.333
41.6
34.417
41.65
35.983
44.967
36.35
38.45
34.111
35.583
47.583
38.6
44.133
38.45
39.833
40.717
44.783
31.183
42.783
29.689
44.1
33.167
34.742
41.1
36.567
43.667
36.65
41.483
34.717
46.733
32.25
31.333
35.967
35.267
33.233
41.2
39.5
39.183
43.583
30.25
37.15
34.933
48.733
37.467
41.933
43.817
38.333
43.467
33.867
46.917
44.567
40.05
40.491
38.383
45.767
32.817
42.033
41.05
44.167
46.6
43.483
43.167
31.383
40.083
32.217
31.833
36.55
42.533
47.117
42.867
39.783
42.233
31.167
34.2
42.167
39.983
36.9
34.533
44.8
47.8
44.983
39.8
42.817
35.683
40.417
29.8
41.45
36.3
29.733
42.35
32.467
30.933
48.217
37.3
45.633
38.9
32.536
46.267
28.2
35
29.95
37.433
40.2
31.817
43.717
44.5
38.773
41.717
40.204
36.051
38.067
29.167
34.667
37.217
40.667
38.517
32.883
38.633
36.817
31.767
45.283
36.633
33.1
38.55
33.817
42.633
31.133
40.633
41.55
39.9
39.65
38.4
39.883
42.783
40.04
43.05
32.733
48.25
31.988
40.083
28.9
36.133
37.7
37.25
36.65
41.35
35.617
34.033
41.733
44.8
40.97
44.05
44.883
36.65
44.617
31.237
31.567
34.5
44.567
38.25
34.783
46.333
39.667
36.6
44.683
41.283
46.517
34.5
43.65
39.717
34.5
45.333
31.217
34
39.667
34.367
37.369
35.067
36.017
42.65
38.717
40.983
43.55
35.167
48.817
44.4
41.733
42.05
45.967
40.135
39.5
33.62
42.2
44.883
27.683
46.383
41.95
42.467
30.533
30.733
44.483
39.55
38.317
39.15
37.633
44.45
31.383
46.1
42.817
37.6
33.217
44.2
39.583
31.183
36.767
40.6
46.733
31.558
40.25
45.233
37.683
45.7
37.217
30.517
46.233
34.7
36.5
36.15
39.267
40.667
35.15
37.233
39.983
38.1
30.483
31.483
32.7
32.859
41.083
43.467
35.85
46.333
34.139
39.733
31.967
35.7
39.65
39.15
45.15
39.417
27.9
34.567
44.483
36.35
35.783
33.633
36.25
37.517
38.567
46.55
36.45
31.983
45.7
35.25
33.879
38.583
26.433
35.517
43.95
33.633
35.583
33.683
36.75
26.8
40.817
39.417
47.783
33.483
34.125
35.467
40.7
29.9
44.433
38.983
39.083
37.333
37.483
35.367
44.9
38.631
44.417
40.267
33.183
27.497
35.633
28.05
35.25
39.267
33.017
26.067
39.967
31.728
42.185
31.917
30.883
40.306
40.45
40.683
44.117
48.4
44.922
36.683
34.717
39.533
35.883
33.35
41.8
47.367
39.05
43.983
39.1
40.133
38.25
47.55
36.5
32.3
36.933
38.55
40.8
32.183
42.517
38.617
26.967
37.794
46.8
44.817
34.45
42.467
39.783
34.753
41.7
38.983
42.367
44.717
45.233
39.982
38.533
38.667
44.133
48.117
28.583
48.75
43.65
35.114
45.533
39.783
39.05
39.717
41.967
42.517
37.2
41.867
47.617
41.817
47.983
37.133
36.767
44.85
32.083
44.417
37.583
30.367
40.617
41.717
41.167
39.224
36.617
36.3
47.65
47.15
39.6
38.893
29.65
42.4
48.283
36.417
39.55
43.017
36.533
36.933
33.9
32.833
44.117
37.856
43.583
31.061
34.05
37.1
45.683
35.383
42.017
42.967
42.7
33.717
36.883
31.5
39.45
31.867
31.283
37.95
39.117
42.617
44.717
38.25
43.25
41.35
38.203
41.65
30.25
37.15
38.767
36.483
32.55
42.65
30.5
32.85
36.4
33.667
38.267
31.383
46.667
30.6
40.033
34.95
40.95
37.107
43.75
46.467
35.267
38.717
44.15
36.15
34.883
42.6
35.15
42.517
45.517
32.4
30.9
38.9
33.867
45.817
32.333
36.948
38.272
41.15
47.767
40.083
43.667
42.2
36.317
44.65
30.65
43.9
45
37.612
37.6
30.75
40.567
38.267
34.083
40.45
40.717
31.75
45.9
43.15
41.117
46.183
34.033
36.267
47.417
42.067
34.65
39.75
43.217
48.7
35.35
45.85
38.667
45.79
39.717
46.717
41.667
46.667
32.3
35.467
28.633
30.6
37.05
33.633
37.333
41.6
34.417
41.65
35.983
44.967
36.35
38.45
34.111
35.583
47.583
38.6
44.133
38.45
39.833
40.717
44.783
31.183
42.783
29.689
44.1
33.167
34.742
41.1
36.567
43.667
36.65
41.483
34.717
46.733
32.25
31.333
35.967
35.267
33.233
41.2
39.5
39.183
43.583
30.25
37.15
34.933
48.733
37.467
41.933
43.817
38.333
43.467
33.867
46.917
44.567
40.05
40.491
38.383
45.767
32.817
42.033
41.05
44.167
46.6
43.483
43.167
31.383
40.083
32.217
31.833
36.55
42.533
47.117
42.867
39.783
42.233
31.167
34.2
42.167
39.983
36.9
34.533
44.8
47.8
44.983
39.8
42.817
35.683
40.417
29.8
41.45
36.3
29.733
42.35
32.467
30.933
48.217
37.3
45.633
38.9
32.536
46.267
28.2
35
29.95
37.433
40.2
31.817
43.717
44.5
38.773
41.717
40.204
36.051
38.067
29.167
34.667
37.217
40.667
38.517
32.883
38.633
36.817
31.767
45.283
36.633
33.1
38.55
33.817
42.633
31.133
40.633
41.55
39.9
39.65
38.4
39.883
42.783
40.04
43.05
32.733
48.25
31.988
40.083
28.9
36.133
37.7
37.25
36.65
41.35
35.617
34.033
41.733
44.8
40.97
44.05
44.883
36.65
44.617
31.237
31.567
34.5
44.567
38.25
34.783
46.333
39.667
36.6
44.683
41.283
46.517
34.5
43.65
39.717
34.5
45.333
31.217
34
39.667
34.367
37.369
35.067
36.017
42.65
38.717
40.983
43.55
35.167
48.817
44.4
41.733
42.05
45.967
40.135
39.5
33.62
42.2
44.883
27.683
46.383
41.95
42.467
30.533
30.733
44.483
39.55
38.317
39.15
37.633
44.45
31.383
46.1
42.817
37.6
33.217
44.2
39.583
31.183
36.767
40.6
46.733
31.558
40.25
45.233
37.683
45.7
37.217
30.517
46.233
34.7
36.5
36.15
39.267
40.667
35.15
37.233
39.983
38.1
30.483
31.483
32.7
32.859
41.083
43.467
35.85
46.333
34.139
39.733
31.967
35.7
39.65
39.15
45.15
39.417
27.9
34.567
44.483
36.35
35.783
33.633
36.25
37.517
38.567
46.55
36.45
31.983
45.7
35.25
33.879
38.583
26.433
35.517
43.95
33.633
35.583
33.683
36.75
26.8
40.817
39.417
47.783
33.483
34.125
35.467
40.7
29.9
44.433
38.983
39.083
37.333
37.483
35.367
44.9
38.631
44.417
40.267
33.183
27.497
35.633
28.05
35.25
39.267
33.017
26.067
39.967
31.728
42.185
31.917
30.883
40.306
40.45
40.683
44.117
48.4
44.922
36.683
34.717
39.533
35.883
33.35
41.8
47.367
39.05
43.983
39.1
40.133
38.25
47.55
36.5
32.3
36.933
38.55
40.8
32.183
42.517
38.617
26.967
37.794
46.8
44.817
34.45
42.467
39.783
34.753
41.7
38.983
42.367
44.717
45.233
39.982
38.533
38.667
44.133
48.117
28.583
48.75
43.65
35.114
45.533
39.783
39.05
39.717
41.967
42.517
37.2
41.867
47.617
41.817
47.983
37.133
36.767
44.85
32.083
44.417
37.583
30.367
40.617
41.717
41.167
39.224
36.617
36.3
47.65
47.15
39.6
38.893
29.65
42.4
48.283
36.417
39.55
43.017
36.533
36.933
33.9
32.833
44.117
37.856
43.583
31.061
34.05
37.1
45.683
35.383
42.017
42.967
42.7
33.717
36.883
31.5
39.45
31.867
31.283
37.95
39.117
42.617
44.717
38.25
43.25
41.35
38.203
41.65
30.25
37.15
38.767
36.483
32.55
42.65
30.5
32.85
36.4
33.667
38.267
31.383
46.667
30.6
40.033
34.95
40.95
37.107
43.75
46.467
35.267
38.717
44.15
36.15
34.883
42.6
35.15
42.517
45.517
32.4
30.9
38.9
33.867
45.817
32.333
36.948
38.272
41.15
47.767
40.083
43.667
42.2
36.317
44.65
30.65
43.9
45
37.612
37.6
30.75
40.567
38.267
34.083
40.45
40.717
31.75
45.9
43.15
41.117
46.183
34.033
36.267
47.417
42.067
34.65
39.75
43.217
48.7
35.35
45.85
38.667
45.79
39.717
46.717
41.667
46.667
32.3
35.467
28.633
30.6
37.05
33.633
37.333
41.6
34.417
41.65
35.983
44.967
36.35
38.45
34.111
35.583
47.583
38.6
44.133
38.45
39.833
40.717
44.783
31.183
42.783
29.689
44.1
33.167
34.742
41.1
36.567
43.667
36.65
41.483
34.717
46.733
32.25
31.333
35.967
35.267
33.233
41.2
39.5
39.183
43.583
30.25
37.15
34.933
48.733
37.467
41.933
43.817
38.333
43.467
33.867
46.917
44.567
40.05
40.491
38.383
45.767
32.817
42.033
41.05
44.167
46.6
43.483
43.167
31.383
40.083
32.217
31.833
36.55
42.533
47.117
42.867
39.783
42.233
31.167
34.2
42.167
39.983
36.9
34.533
44.8
47.8
44.983
39.8
42.817
35.683
40.417
29.8
41.45
36.3
29.733
42.35
32.467
30.933
48.217
37.3
45.633
38.9
32.536
46.267
28.2
35
29.95
37.433
40.2
31.817
43.717
44.5
38.773
41.717
40.204
36.051
38.067
29.167
34.667
37.217
40.667
38.517
32.883
38.633
36.817
31.767
45.283
36.633
33.1
38.55
33.817
42.633
31.133
40.633
41.55
39.9
39.65
38.4
39.883
42.783
40.04
43.05
32.733
48.25
31.988
40.083
28.9
36.133
37.7
37.25
36.65
41.35
35.617
34.033
41.733
44.8
40.97
44.05
44.883
36.65
44.617
31.237
31.567
34.5
44.567
38.25
34.783
46.333
39.667
36.6
44.683
41.283
46.517
34.5
43.65
39.717
34.5
45.333
31.217
34
39.667
34.367
37.369
35.067
36.017
42.65
38.717
40.983
43.55
35.167
48.817
44.4
41.733
42.05
45.967
40.135
39.5
33.62
42.2
44.883
27.683
46.383
41.95
42.467
30.533
30.733
44.483
39.55
38.317
39.15
37.633
44.45
31.383
46.1
42.817
37.6
33.217
44.2
39.583
31.183
36.767
40.6
46.733
31.558
40.25
45.233
37.683
45.7
37.217
30.517
46.233
34.7
36.5
36.15
39.267
40.667
35.15
37.233
39.983
38.1
30.483
31.483
32.7
32.859
41.083
43.467
35.85
46.333
34.139
39.733
31.967
35.7
39.65
39.15
45.15
39.417
27.9
34.567
44.483
36.35
35.783
33.633
36.25
37.517
38.567
46.55
36.45
31.983
45.7
35.25
33.879
38.583
26.433
35.517
43.95
33.633
35.583
33.683
36.75
26.8
40.817
39.417
47.783
33.483
34.125
35.467
40.7
29.9
44.433
38.983
39.083
37.333
37.483
35.367
44.9
38.631
44.417
40.267
33.183
27.497
35.633
28.05
35.25
39.267
33.017
26.067
39.967
31.728
42.185
31.917
30.883
40.306
40.45
40.683
44.117
48.4
44.922
36.683
34.717
39.533
35.883
33.35
41.8
47.367
39.05
43.983
39.1
40.133
38.25
47.55
36.5
32.3
36.933
38.55
40.8
32.183
42.517
38.617
26.967
37.794
46.8
44.817
34.45
42.467
39.783
34.753
41.7
38.983
42.367
44.717
45.233
39.982
38.533
38.667
44.133
48.117
28.583
48.75
43.65
35.114
45.533
39.783
39.05
39.717
41.967
42.517
37.2
41.867
47.617
41.817
47.983
37.133
36.767
44.85
32.083
44.417
37.583
30.367
40.617
41.717
41.167
39.224
36.617
36.3
47.65
47.15
39.6
38.893
29.65
42.4
48.283
36.417
39.55
43.017
36.533
36.933
33.9
32.833
44.117
37.856
43.583
31.061
34.05
37.1
45.683
35.383
42.017
42.967
42.7
33.717
36.883
31.5
39.45
31.867
31.283
37.95
39.117
42.617
44.717
38.25
43.25
41.35
38.203
41.65
30.25
37.15
38.767
36.483
32.55
42.65
30.5
32.85
36.4
33.667
38.267
31.383
46.667
30.6
40.033
34.95
40.95
37.107
43.75
46.467
35.267
38.717
44.15
36.15
34.883
42.6
35.15
42.517
45.517
32.4
30.9
38.9
33.867
45.817
32.333
36.948
38.272
41.15
47.767
40.083
43.667
42.2
36.317
44.65
30.65
43.9
45
37.612
37.6
30.75
40.567
38.267
34.083
40.45
40.717
31.75
45.9
43.15
41.117
46.183
34.033
36.267
47.417
42.067
34.65
39.75
43.217
48.7
35.35
45.85
38.667
45.79
39.717
46.717
41.667
46.667
32.3
35.467
28.633
30.6
37.05
33.633
37.333
41.6
34.417
41.65
35.983
44.967
36.35
38.45
34.111
35.583
47.583
38.6
44.133
38.45
39.833
40.717
44.783
31.183
42.783
29.689
44.1
33.167
34.742
41.1
36.567
43.667
36.65
41.483
34.717
46.733
32.25
31.333
35.967
35.267
33.233
41.2
39.5
39.183
43.583
30.25
37.15
34.933
48.733
37.467
41.933
43.817
38.333
43.467
33.867
46.917
44.567
40.05
40.491
38.383
45.767
32.817
42.033
41.05
44.167
46.6
43.483
43.167
31.383
40.083
32.217
31.833
36.55
42.533
47.117
42.867
39.783
42.233
31.167
34.2
42.167
39.983
36.9
34.533
44.8
47.8
44.983
39.8
42.817
35.683
40.417
29.8
41.45
36.3
29.733
42.35
32.467
30.933
48.217
37.3
45.633
38.9
32.536
46.267
28.2
35
29.95
37.433
40.2
31.817
43.717
44.5
38.773
41.717
40.204
36.051
38.067
29.167
34.667
37.217
40.667
38.517
32.883
38.633
36.817
31.767
45.283
36.633
33.1
38.55
33.817
42.633
31.133
40.633
41.55
39.9
39.65
38.4
39.883
42.783
40.04
43.05
32.733
48.25
31.988
40.083
28.9
36.133
37.7
37.25
36.65
41.35
35.617
34.033
41.733
44.8
40.97
44.05
44.883
36.65
44.617
31.237
31.567
34.5
44.567
38.25
34.783
46.333
39.667
36.6
44.683
41.283
46.517
34.5
43.65
39.717
34.5
45.333
31.217
34
39.667
34.367
37.369
[truncated: 48,000 more rows]
