# Supplementary material for: Separating Macroecological Pattern and Process: Comparing Ecological, Economic, and Geological Systems
Source: PLoS One. 2014 Nov 10;9(11):e112850. doi: 10.1371/journal.pone.0112850 (PMC4226609; doi:10.1371/journal.pone.0112850)
Supplement: Information S1 — Community matrices for each dataset and MATLAB code to replicate all analyses. (ZIP) [file pone.0112850.s001.zip › Supplementary Information/Output/bbs/bbs_result_sadscale_log_abund_cv.csv]

0.74353
0.65785
0.81754
0.81204
0.7843
0.6939
0.71503
0.83133
0.67451
0.77119
0.92945
0.70362
0.76583
0.80851
1.0033
0.8691
0.86401
0.68089
0.84938
0.84456
0.6708
0.61267
0.74621
0.75378
0.64947
0.87528
0.83972
0.95326
0.69901
0.87305
0.76703
0.66699
0.62214
0.65021
0.72765
0.61993
0.62507
0.72991
1.0019
0.85124
0.79271
0.68827
0.79368
0.76409
0.65888
0.52386
0.71106
0.67215
0.86713
0.71764
0.62783
0.86514
0.68546
0.72304
0.84916
0.61594
0.81342
0.6974
0.585
0.62379
0.74861
0.56396
0.80613
0.82802
0.71785
0.86144
0.70861
0.74636
0.72462
0.87461
0.7938
0.60155
0.65811
0.64174
0.78901
0.78355
0.75252
0.80964
0.84057
0.62113
0.68492
0.76464
0.79976
0.80258
0.78924
0.73741
0.79976
0.75759
0.85198
0.86771
0.7672
0.79595
0.78371
0.6804
0.71052
0.76153
0.65549
0.71856
0.8824
0.56459
0.77821
0.72225
0.95898
0.57127
0.93529
0.71318
0.78172
0.71496
0.8199
0.86816
0.69979
0.63378
0.76675
0.86774
0.73738
0.69484
0.87121
0.86606
0.83529
0.79976
0.67712
0.83046
0.70971
0.83332
0.84198
0.65895
0.6589
0.68659
0.69758
0.79664
0.86568
0.62262
0.63892
0.83668
0.75772
0.65822
0.72146
0.65612
0.71258
0.70119
0.70421
0.8101
0.63358
0.75637
0.64517
0.53525
0.73488
0.94163
0.72107
0.62439
0.70033
0.82856
0.76515
0.79782
0.74324
0.64765
0.83366
0.76537
0.83505
0.8104
0.73579
0.79818
0.92855
0.7402
0.65696
0.71015
0.54468
0.59445
0.69811
0.76131
0.63252
0.74523
0.96626
0.79782
0.85926
0.69969
0.83171
0.64266
0.69361
0.71681
0.79331
0.78247
0.76477
0.76961
0.78951
0.80288
0.77764
0.64213
0.74808
0.74172
0.62505
0.65712
0.6156
0.79794
0.52785
0.72308
0.86744
0.63038
0.8176
0.74961
0.68292
0.75088
0.9136
0.84924
0.61675
0.64114
0.94562
0.74447
0.75335
0.84088
1.0032
0.78548
0.7555
0.72976
0.79942
0.64264
0.86099
0.6254
0.80521
0.6451
0.84885
0.75014
0.84507
0.82695
0.6124
0.67359
0.79731
0.73089
0.62612
0.75043
0.93386
0.71152
0.66944
0.69175
0.72441
0.71334
0.86975
0.84407
0.65781
0.82672
0.67464
0.84417
0.70491
0.67069
0.7231
0.69033
0.84321
0.72215
1.1343
0.78802
0.72102
0.64849
0.81904
0.82913
0.62258
0.52321
0.67091
0.86957
0.74492
0.54825
0.80949
0.83871
0.75747
0.78747
0.72599
0.80147
0.87447
0.64732
0.74065
0.63556
0.7591
0.77906
0.8229
0.9245
0.66477
0.77672
0.74659
0.69689
0.66846
0.72813
0.68596
0.86233
0.81512
0.73268
0.78937
0.67301
1.24
0.69979
0.75406
0.74399
0.68951
0.78176
0.60103
0.70192
0.5802
0.65422
0.9761
0.73309
0.61872
0.75537
0.81845
0.72905
0.82181
0.97699
0.49314
0.86554
0.70234
0.76228
0.58751
0.74212
0.74368
0.63252
0.70042
0.72705
0.84012
0.69877
0.85132
0.78799
0.81344
0.66543
0.72854
0.6758
0.59039
0.6446
0.73285
0.76882
0.60251
0.77368
0.62375
0.67078
0.65523
0.70692
0.78448
0.73981
0.58102
0.87885
0.623
0.72263
0.70917
0.6283
0.77834
0.84737
0.89496
0.89489
0.98711
0.79376
0.68171
0.63967
0.81108
0.86972
0.67381
0.87967
0.82319
0.72016
0.72787
0.65785
0.69913
0.68562
0.70441
0.73047
0.93713
0.86989
0.7747
0.76897
0.82588
0.6205
0.70806
0.74548
0.8738
0.7062
0.80827
0.80877
0.71078
0.80316
0.71872
0.79242
0.59353
0.83982
0.6019
0.71587
0.51211
0.62262
0.7493
0.81758
0.70822
0.79713
0.5991
0.91099
0.77286
0.5809
0.5916
0.78597
0.73704
0.78602
0.70519
0.98329
0.6729
0.70297
0.64209
0.73228
0.59646
0.6435
0.82673
0.83716
0.71571
0.74296
0.7001
0.61469
0.76646
0.75577
0.49966
0.6167
0.61754
0.66259
0.64823
0.64584
0.69566
0.53945
0.73477
0.76281
0.69272
0.79914
0.69792
0.74949
0.85352
0.67139
0.79368
0.66157
0.69121
1.1488
0.71444
0.68332
1.2058
0.73657
0.83805
0.66128
0.99355
0.62736
0.93658
0.92292
0.74264
0.76089
0.84619
0.70905
0.74659
0.72637
0.69903
0.64058
0.65646
0.74215
0.77407
0.86802
0.69623
0.754
0.74205
1.0576
0.72602
0.6922
0.66584
0.79191
0.69892
0.85519
0.66641
0.54687
0.89521
0.7559
0.641
0.70347
0.6768
0.67051
0.72905
0.73117
0.83442
0.81398
0.59069
0.71628
0.67696
0.69788
0.58561
0.73262
0.67492
0.84033
0.75739
0.85653
0.63644
0.65555
1.034
0.77103
0.72502
0.6137
0.71502
0.92023
0.72136
0.69957
0.7119
1.1787
0.73537
0.8055
0.8294
0.71532
0.74353
0.65785
0.81754
0.63731
0.7843
0.6939
0.71503
0.83133
0.67451
0.77119
0.92945
0.70362
0.76583
0.80851
1.0033
0.8691
0.86401
0.68089
0.84938
0.84456
0.6708
0.61267
0.74621
0.75378
0.64947
0.87528
0.83972
0.95326
0.69901
0.87305
0.76703
0.66699
0.62214
0.65021
0.72765
0.61993
0.62507
0.72991
1.0019
0.85124
0.79271
0.68827
0.79368
0.76409
0.65888
0.52386
0.71106
0.67215
0.86713
0.71764
0.62783
0.86514
0.68546
0.72304
0.84916
0.61594
0.81342
0.6974
0.585
0.62379
0.74861
0.58136
0.80613
0.82802
0.71785
0.86144
0.70861
0.74636
0.72462
0.87461
0.7938
0.60155
0.65811
0.64174
0.78901
0.78355
0.68609
0.80964
0.84057
0.62113
0.68492
0.76464
0.79976
0.80258
0.78924
0.73741
0.79976
0.75759
0.85198
0.86771
0.7672
0.79595
0.78371
0.6804
0.71052
0.76153
0.65549
0.71856
0.8824
0.56459
0.77821
0.72225
0.95898
0.61013
0.93529
0.71318
0.78172
0.71496
0.8199
0.86816
0.69979
0.63378
0.76675
0.86774
0.73738
0.69484
0.87121
0.86606
0.83529
0.79976
0.67712
0.83046
0.70971
0.83332
0.84198
0.65895
0.6589
0.68659
0.69758
0.79664
0.86568
0.62262
0.63892
0.83668
0.75772
0.65822
0.72146
0.65612
0.71258
0.70119
0.70421
0.8101
0.63358
0.75637
0.64517
0.53525
0.73488
0.94163
0.72107
0.62439
0.70033
0.82856
0.76515
0.79782
0.74324
0.64765
0.76433
0.76537
0.83505
0.8104
0.73579
0.79818
0.92855
0.7402
0.66786
0.61301
0.54468
0.57842
0.69811
0.76131
0.63252
0.74523
0.96626
0.79782
0.85926
0.69969
0.83171
0.64266
0.69361
0.71681
0.79331
0.78247
0.76477
0.76961
0.78951
0.80288
0.77764
0.64213
0.74808
0.74172
0.62505
0.65712
0.6156
0.79794
0.52785
0.72308
0.86744
0.63038
0.8176
0.74961
0.68292
0.75088
0.9136
0.84924
0.61675
0.64114
0.94562
0.74447
0.75335
0.84088
1.0032
0.78548
0.7555
0.72976
0.79942
0.64264
0.86099
0.6254
0.80521
0.6451
0.84885
0.75014
0.84507
0.82695
0.6124
0.67359
0.79731
0.73089
0.62612
0.75043
0.93386
0.71152
0.66944
0.69175
0.64182
0.71334
0.86975
0.84407
0.68808
0.82672
0.67464
0.84417
0.70491
0.67069
0.7231
0.69033
0.84321
0.72215
1.1343
0.78802
0.72102
0.64849
0.81904
0.82913
0.62258
0.52321
0.67091
0.86957
0.74492
0.54825
0.80949
0.83871
0.75747
0.78747
0.72599
0.80147
0.87447
0.64732
0.74065
0.63556
0.7591
0.77906
0.8229
0.9245
0.66477
0.77672
0.74659
0.69689
0.66846
0.72813
0.68596
0.86233
0.81512
0.73268
0.78937
0.67301
1.24
0.69979
0.75406
0.74399
0.68951
0.78176
0.60103
0.70192
0.5802
0.65422
0.9761
0.73309
0.61872
0.75537
0.81845
0.72905
0.82181
0.97699
0.49314
0.86554
0.70234
0.76228
0.58751
0.74212
0.74368
0.63252
0.70042
0.72705
0.84012
0.69877
0.85132
0.78799
0.81344
0.66543
0.72854
0.6758
0.59039
0.6446
0.73285
0.76882
0.60251
0.77368
0.62375
0.67078
0.65523
0.70692
0.78448
0.73981
0.58102
0.87885
0.623
0.72263
0.70917
0.6283
0.77834
0.84737
0.89496
0.89489
0.98711
0.79376
0.68171
0.63967
0.81108
0.86972
0.67381
0.87967
0.82319
0.72016
0.72787
0.65785
0.69913
0.68562
0.70441
0.73047
0.93713
0.86989
0.7747
0.76897
0.82588
0.6205
0.70806
0.74548
0.8738
0.7062
0.80827
0.80877
0.71078
0.80316
0.71872
0.79242
0.59353
0.83982
0.6019
0.71587
0.51211
0.62262
0.7493
0.81758
0.70822
0.79713
0.5991
0.91099
0.77286
0.5809
0.5916
0.78597
0.73704
0.78602
0.70929
0.98329
0.6729
0.70297
0.64209
0.73228
0.59646
0.6435
0.82673
0.83716
0.71571
0.74296
0.7001
0.61469
0.76646
0.75577
0.49966
0.6167
0.61754
0.66259
0.64823
0.64584
0.69566
0.53945
0.73477
0.76281
0.69272
0.79914
0.69792
0.74949
0.85352
0.67139
0.79368
0.66157
0.69121
1.1488
0.71444
0.68332
1.2058
0.73657
0.83805
0.66128
0.99355
0.62736
0.93658
0.92292
0.74264
0.76089
0.84619
0.70905
0.74659
0.72637
0.69903
0.64058
0.65646
0.74215
0.77407
0.86802
0.69623
0.754
0.69316
1.0576
0.72602
0.6922
0.66584
0.79191
0.69892
0.85519
0.66641
0.54687
0.89521
0.7559
0.641
0.70347
0.6768
0.67051
0.72905
0.73117
0.83442
0.81398
0.59069
0.71628
0.67696
0.69788
0.58561
0.73262
0.67492
0.84033
0.75739
0.85653
0.63644
0.65555
1.034
0.77103
0.72502
0.6137
0.71502
0.92023
0.72136
0.69957
0.7119
1.1787
0.73537
0.8055
0.8294
0.71532
0.74353
0.65785
0.81754
0.63731
0.7843
0.6939
0.71503
0.83133
0.67451
0.77119
0.92945
0.70362
0.76583
0.80851
1.0033
0.8691
0.86401
0.68089
0.84938
0.84456
0.6708
0.61267
0.74621
0.75378
0.64947
0.87528
0.83972
0.95326
0.69901
0.87305
0.76703
0.66699
0.62214
0.65021
0.72765
0.61993
0.62507
0.72991
1.0019
0.85124
0.79271
0.68827
0.79368
0.76409
0.65888
0.52386
0.71106
0.67215
0.86713
0.71764
0.62783
0.86514
0.68546
0.72304
0.84916
0.70984
0.81342
0.6974
0.585
0.62379
0.74861
0.58136
0.80613
0.82802
0.71785
0.86144
0.70861
0.74636
0.72462
0.87461
0.7938
0.60155
0.65811
0.64174
0.78901
0.78355
0.68609
0.80964
0.84057
0.62113
0.68492
0.70014
0.79976
0.80258
0.78924
0.73741
0.79976
0.75759
0.85198
0.86771
0.7672
0.79595
0.78371
0.6804
0.71052
0.76153
0.65549
0.71856
0.8824
0.56459
0.77821
0.72225
0.95898
0.61013
0.93529
0.71318
0.78172
0.71496
0.8199
0.86816
0.69979
0.63378
0.76675
0.86774
0.73738
0.69484
0.87121
0.86606
0.83529
0.79976
0.67712
0.83046
0.70971
0.83332
0.84198
0.65895
0.6589
0.68659
0.69758
0.79664
0.86568
0.62262
0.63892
0.83668
0.75772
0.65822
0.72146
0.65612
0.71258
0.70119
0.70421
0.8101
0.63358
0.75637
0.64517
0.53525
0.73488
0.94163
0.72107
0.62439
0.70033
0.82856
0.76515
0.79782
0.74324
0.64765
0.76433
0.76537
0.83505
0.8104
0.73579
0.79818
0.92855
0.7402
0.66786
0.61301
0.54468
0.57842
0.69811
0.76131
0.63252
0.74523
0.96626
0.79782
0.85926
0.69969
0.83171
0.64266
0.69361
0.71681
0.79331
0.78247
0.76477
0.77962
0.78951
0.80288
0.77764
0.64213
0.74808
0.74172
0.62505
0.65712
0.6156
0.79794
0.52785
0.72308
0.86744
0.63038
0.8176
0.74961
0.68292
0.75088
0.9136
0.84924
0.61675
0.64114
0.94562
0.74447
0.75335
0.84088
1.0032
0.78548
0.7555
0.72976
0.79942
0.64264
0.86099
0.6254
0.80521
0.6451
0.84885
0.75014
0.84507
0.82695
0.6124
0.67359
0.79731
0.73089
0.62612
0.75043
0.93386
0.71152
0.66944
0.69175
0.64182
0.71334
0.86975
0.84407
0.68808
0.82672
0.67464
0.84417
0.70491
0.67069
0.7231
0.69033
0.84321
0.72215
1.1343
0.78802
0.72102
0.64849
0.81904
0.82913
0.62258
0.52321
0.67091
0.86957
0.74492
0.54825
0.6949
0.83871
0.75747
0.78747
0.72599
0.80147
0.87447
0.64732
0.74065
0.63556
0.7591
0.77906
0.8229
0.9245
0.66477
0.77672
0.74659
0.69689
0.66846
0.72813
0.68596
0.86233
0.81512
0.73268
0.78937
0.67301
1.24
0.69979
0.75406
0.74399
0.68951
0.78176
0.60103
0.70192
0.5802
0.65422
0.9761
0.73309
0.61872
0.75537
0.81845
0.72905
0.82181
0.97699
0.49314
0.86554
0.70234
0.76228
0.58751
0.74212
0.74368
0.63252
0.70042
0.72705
0.84012
0.69877
0.85132
0.78799
0.81344
0.66543
0.72854
0.6758
0.59039
0.6446
0.73285
0.76882
0.60251
0.77368
0.62375
0.67078
0.65523
0.70692
0.78448
0.73981
0.58102
0.87885
0.623
0.72263
0.70917
0.6283
0.77834
0.84737
0.89496
0.89489
0.98711
0.79376
0.68171
0.63967
0.81108
0.86972
0.67381
0.87967
0.82319
0.72016
0.72787
0.65785
0.69913
0.68562
0.70441
0.73047
0.93713
0.86989
0.7747
0.76897
0.82588
0.6205
0.70806
0.74548
0.8738
0.7062
0.80827
0.80877
0.71078
0.80316
0.71872
0.79242
0.51562
0.83982
0.6019
0.71587
0.51211
0.62262
0.7493
0.81758
0.70822
0.79713
0.5991
0.91099
0.77286
0.5809
0.5916
0.78597
0.73704
0.78602
0.70929
0.98329
0.6729
0.70297
0.64209
0.73228
0.59646
0.6435
0.82673
0.83716
0.71571
0.74296
0.7001
0.61469
0.76646
0.75577
0.49966
0.6167
0.61754
0.66259
0.64823
0.64584
0.69566
0.53945
0.73477
0.76281
0.69272
0.79914
0.69792
0.74949
0.85352
0.67139
0.79368
0.66157
0.69121
1.1488
0.71444
0.68332
1.2058
0.73657
0.83805
0.66128
0.99355
0.62736
0.93658
0.92292
0.74264
0.76089
0.84619
0.70905
0.74659
0.72637
0.69903
0.64058
0.65646
0.74215
0.77407
0.86802
0.69623
0.754
0.69316
1.0576
0.72602
0.6922
0.66584
0.79191
0.69892
0.85519
0.66641
0.54687
0.89521
0.7559
0.641
0.70347
0.6768
0.67051
0.72905
0.73117
0.83442
0.81398
0.59069
0.71628
0.67696
0.69788
0.58561
0.73262
0.67492
0.84033
0.75739
0.85653
0.63644
0.65555
1.034
0.77103
0.72502
0.6137
0.71502
0.92023
0.72136
0.69957
0.7119
1.1787
0.73537
0.8055
0.8294
0.71532
0.74353
0.65785
0.81754
0.63731
0.7843
0.6939
0.71503
0.83133
0.67451
0.77119
0.92945
0.70362
0.76583
0.80851
1.0033
0.8691
0.86401
0.68089
0.84938
0.84456
0.6708
0.61267
0.74621
0.75378
0.64947
0.87528
0.83972
0.95326
0.69901
0.87305
0.76703
0.66699
0.62214
0.65021
0.72765
0.61993
0.62507
0.72991
1.0019
0.85124
0.79271
0.68827
0.79368
0.76409
0.65888
0.52386
0.71106
0.67215
0.86713
0.71764
0.62783
0.86514
0.68546
0.72304
0.84916
0.70984
0.81342
0.6974
0.585
0.62379
0.74861
0.58136
0.80613
0.82802
0.71785
0.86144
0.70861
0.74636
0.72462
0.87461
0.7938
0.60155
0.65811
0.64174
0.78901
0.78355
0.68609
0.80964
0.84057
0.62113
0.68492
0.70014
0.79976
0.80258
0.78924
0.73741
0.79976
0.75759
0.85198
0.86771
0.7672
0.79595
0.78371
0.6804
0.71052
0.76153
0.65549
0.71856
0.8824
0.56459
0.77821
0.72225
0.95898
0.61013
0.93529
0.71318
0.78172
0.71496
0.8199
0.86816
0.69979
0.63378
0.76675
0.86774
0.73738
0.69484
0.87121
0.86606
0.83529
0.79976
0.67712
0.83046
0.70971
0.83332
0.84198
0.65895
0.6589
0.68659
0.69758
0.79664
0.86568
0.62262
0.63892
0.83668
0.71184
0.65822
0.72146
0.65612
0.71258
0.70119
0.70421
0.8101
0.63358
0.75637
0.64517
0.53525
0.73488
0.94163
0.72107
0.62439
0.70033
0.82856
0.76515
0.79782
0.74324
0.64765
0.76433
0.76537
0.83505
0.8104
0.73579
0.79818
0.92855
0.7402
0.66786
0.61301
0.54468
0.57842
0.69811
0.76131
0.63252
0.74523
0.96626
0.79782
0.85926
0.69969
0.83171
0.64266
0.69361
0.71681
0.79331
0.78247
0.76477
0.77962
0.78951
0.80288
0.77764
0.64213
0.74808
0.74172
0.62505
0.65712
0.6156
0.83171
0.52785
0.72308
0.86744
0.63038
0.8176
0.74961
0.68292
0.62873
0.9136
0.84924
0.61675
0.64114
0.94562
0.74447
0.75335
0.84088
1.0032
0.78548
0.7555
0.72976
0.79942
0.64264
0.86099
0.6254
0.80521
0.6451
0.84885
0.75014
0.84507
0.82695
0.6124
0.67359
0.79731
0.73089
0.62612
0.75043
0.93386
0.71152
0.66944
0.69175
0.64182
0.71334
0.86975
0.84407
0.68808
0.82672
0.5706
0.84417
0.70491
0.67069
0.7231
0.69033
0.84321
0.72215
1.1343
0.78802
0.72102
0.64849
0.81904
0.82913
0.62258
0.52321
0.67091
0.86957
0.74492
0.54825
0.6949
0.83871
0.75747
0.78747
0.72599
0.80147
0.87447
0.64732
0.74065
0.63556
0.7591
0.77906
0.8229
0.9245
0.66477
0.77672
0.74659
0.69689
0.66846
0.72813
0.68596
0.86233
0.81512
0.73268
0.78937
0.67301
1.24
0.69979
0.75406
0.74399
0.68951
0.78176
0.60103
0.70192
0.5802
0.65422
0.9761
0.73309
0.61872
0.75537
0.81845
0.72905
0.82181
0.97699
0.49314
0.86554
0.70234
0.76228
0.58751
0.74212
0.74368
0.63252
0.70042
0.72705
0.84012
0.69877
0.85132
0.78799
0.81344
0.66543
0.72854
0.6758
0.59039
0.6446
0.73285
0.76882
0.60251
0.77368
0.62375
0.67078
0.65523
0.70692
0.78448
0.73981
0.58102
0.87885
0.623
0.72263
0.70917
0.6283
0.77834
0.84737
0.89496
0.89489
0.98711
0.79376
0.68171
0.63967
0.81108
0.86972
0.67381
0.87967
0.82319
0.72016
0.72787
0.65785
0.69913
0.68562
0.70441
0.73047
0.93713
0.86989
0.7747
0.76897
0.82588
0.6205
0.70806
0.74548
0.8738
0.7062
0.80827
0.80877
0.71078
0.80316
0.71872
0.79242
0.51562
0.83982
0.6019
0.71587
0.51211
0.62262
0.7493
0.81758
0.70822
0.79713
0.5991
0.91099
0.77286
0.5809
0.5916
0.78597
0.73704
0.78602
0.70929
0.98329
0.6729
0.70297
0.64209
0.73228
0.59646
0.6435
0.82673
0.83716
0.71571
0.74296
0.7001
0.61469
0.76646
0.75577
0.49966
0.6167
0.61754
0.66259
0.64823
0.64584
0.69566
0.53945
0.73477
0.76281
0.69272
0.79914
0.69792
0.74949
0.85352
0.67139
0.79368
0.66157
0.69121
1.1488
0.71444
0.68332
1.2058
0.73657
0.83805
0.66128
0.99355
0.62736
0.93658
0.92292
0.74264
0.76089
0.84619
0.70905
0.74659
0.73944
0.69903
0.64058
0.65646
0.74215
0.77407
0.86802
0.69623
0.754
0.69316
1.0576
0.72602
0.6922
0.66584
0.79191
0.69892
0.85519
0.66641
0.54687
0.89521
0.7559
0.641
0.70347
0.6768
0.69375
0.72905
0.73117
0.83442
0.81398
0.59069
0.71628
0.67696
0.69788
0.58561
0.73262
0.67492
0.84033
0.75739
0.85653
0.63644
0.65555
1.034
0.77103
0.72502
0.6137
0.71502
0.92023
0.72136
0.69957
0.7119
1.1787
0.73537
0.8055
0.8294
0.71532
[truncated: 48,000 more rows]
