# Supplementary material for: Separating Macroecological Pattern and Process: Comparing Ecological, Economic, and Geological Systems
Source: PLoS One. 2014 Nov 10;9(11):e112850. doi: 10.1371/journal.pone.0112850 (PMC4226609; doi:10.1371/journal.pone.0112850)
Supplement: Information S1 — Community matrices for each dataset and MATLAB code to replicate all analyses. (ZIP) [file pone.0112850.s001.zip › Supplementary Information/Output/bbs/bbs_result_sadscale_log_abund_kurtosis.csv]

2.4295
1.9447
2.1925
2.1622
2.0441
2.4295
1.9608
1.934
2.5915
1.9411
1.694
1.9494
2.6318
1.6559
3.3012
3
1.9185
2.4961
2.0965
1.8221
2.2427
2.0165
2.1111
2.1599
2.1239
1.9699
2.171
2.4352
2.8381
2.2316
2.1106
2.4164
2.11
2.3829
1.9905
2.5098
2.47
2.0093
2.7893
2.3821
2.1971
2.0467
2.467
2.7787
1.8707
2.7288
2.0504
3.2697
2.2866
2.1697
1.9642
2.4339
1.7717
2.0739
1.656
1.8845
2.1144
1.9092
2.377
1.8826
2.047
2.2974
3.0493
1.9998
2.3847
2.1268
2.16
1.8668
2.6028
2.1667
2.2087
2.1616
1.9012
2.1037
2.4209
2.3624
1.8282
2.1868
1.7934
2.1369
2.3235
1.909
2.1121
1.83
2.6141
2.0364
2.215
1.95
2.1869
1.7176
2.4065
1.9484
2.3654
2.1006
2.0295
2.7898
1.8844
2.602
3.5893
2.5897
1.8317
2.4688
2.4402
2.0998
2.0225
4.4162
1.8563
2.2161
1.9465
2.9381
2.2274
2.2292
2.2707
2.493
2.081
1.917
1.8415
2.0201
3.4571
2.215
1.8539
1.8521
2.1298
2.0865
2.521
2.1445
2.5592
1.9819
2.1012
2.4462
2.0634
2.2609
2.9701
2.187
1.9098
1.8908
2.9646
2.1791
2.3378
1.8185
1.9794
1.8804
2.2925
2.1208
2.286
2.406
3.4437
3.8307
2.8143
1.9376
2.2736
2.2221
2.1096
1.9969
2.475
2.2079
1.8301
2.166
2.5017
1.9301
2.2772
2.0666
2.8619
2.4788
1.969
2.0552
1.9474
2.5885
1.8915
1.835
2.3295
1.8059
2.2762
3.0416
2.4524
2.1778
2.1079
1.9986
2.2135
2.3211
2.3323
2.2308
1.6165
2.2456
3.6554
2.2906
2.2111
2.0645
2.0414
1.8054
2.0874
2.9168
2.1338
1.7798
2.0464
1.9044
2.0158
2.4088
1.5952
3.1282
2.1268
2.1177
1.6707
2.4414
2.2493
2.7026
1.9755
2.1585
1.8132
2.1535
1.9279
1.8221
2.8568
2.0466
2.4727
2.5071
2.5983
1.9264
2.3324
2.083
3.209
1.7953
3.1901
1.5888
2.3323
2.0929
2.1808
2.006
2.473
2.0697
2.1107
2.003
1.8897
1.8036
1.8768
1.7643
3.4503
2.3475
2.2651
2.0419
2.1086
2.8164
2.4032
2.6961
1.9953
1.9683
1.7901
2.4791
2.1623
2.2222
2.2268
1.9185
2.091
2.639
2.2048
2.0297
3.193
2.1785
1.7278
2.3704
1.9017
1.9807
2.3063
1.5666
2.3762
2.146
2.3628
2.0436
1.9
2.4199
2.7777
2.124
2.4667
2.1747
1.9577
2.6777
2.162
2.361
2.0952
2.3156
2.2068
1.7371
2.4735
1.8231
1.678
2.3846
3.4285
1.676
2.3182
1.72
2.0192
2.0245
2.0577
2.1352
2.2487
2.0026
1.8221
1.7347
2.1791
1.8419
2.1297
2.098
1.8403
2.3278
2.4016
2.0679
2.3221
3.2185
2.1156
2.3881
1.9475
2.3295
2.1644
2.0064
1.7732
1.8359
2.4296
2.0963
2.5556
2.1863
1.8628
1.9181
2.1414
2.1496
1.9194
2.067
2.2605
1.9732
2.3562
2.6991
2.3771
2.2431
2.9311
2.6117
2.2208
2.4529
2.124
1.9461
2.5296
2.2973
1.5801
2.2473
1.8384
2.0199
2.1194
2.4034
2.0835
2.4823
2.0526
1.7566
1.7297
2.8425
1.9376
2.4461
1.7961
1.9447
2.0895
2.0573
2.2473
2.1238
2.1952
2.4289
3.4145
2.4064
2.364
2.0366
1.9443
2.2041
2.8373
2.102
1.888
1.8923
2.5164
2.071
1.7079
1.7447
2.6247
2.6262
2.5305
2.6678
2.1535
2.2609
2.1851
1.9967
2.0916
2.2003
2.1822
2.3717
2.2947
2.1105
2.53
2.1248
2.345
2.398
1.9156
1.8574
2.0192
2.9799
2.2297
1.9117
2.294
2.5777
2.7983
2.2328
2.0501
1.9471
1.9466
2.2962
2.0029
1.9466
1.8452
2.4647
2.4525
2.7024
2.165
2.5417
2.1843
2.4626
2.5879
2.1102
1.8903
2.6288
2.0435
2.0834
2.1632
2.0306
1.5379
2.0155
1.6987
4.4156
2.0968
2.3974
3.9232
2.081
2.1233
2.5018
2.3859
1.7447
2.071
1.9412
1.9464
2.1177
2.8027
2.0919
1.9607
2.1366
1.9943
2.1819
2.5923
2.3589
1.8004
1.9456
2.1111
1.9529
2.347
2.5416
2.206
2.3032
2.3475
2.2852
1.8328
2.1725
1.8553
2.2407
4.777
2.3078
2.117
2.1191
2.1838
2.2613
2.098
2.4176
2.1631
1.9679
2.2333
2.3038
2.1108
1.8201
2.3952
2.2345
2.1954
1.8922
2.5497
2.8403
2.3675
2.2253
2.5444
2.2986
1.7559
2.3969
2.1995
1.8771
1.9845
2.9026
2.2242
1.8932
2.0424
2.278
2.0634
2.4285
2.4295
1.9447
2.1925
2.4843
2.0441
2.4295
1.9608
1.934
2.5915
1.9411
1.694
1.9494
2.6318
1.6559
3.3012
3
1.9185
2.4961
2.0965
1.8221
2.2427
2.0165
2.1111
2.1599
2.1239
1.9699
2.171
2.4352
2.8381
2.2316
2.1106
2.4164
2.11
2.3829
1.9905
2.5098
2.47
2.0093
2.7893
2.3821
2.1971
2.0467
2.467
2.7787
1.8707
2.7288
2.0504
3.2697
2.2866
2.1697
1.9642
2.4339
1.7717
2.0739
1.656
1.8845
2.1144
1.9092
2.377
1.8826
2.047
2.1907
3.0493
1.9998
2.3847
2.1268
2.16
1.8668
2.6028
2.1667
2.2087
2.1616
1.9012
2.1037
2.4209
2.3624
2.0293
2.1868
1.7934
2.1369
2.3235
1.909
2.1121
1.83
2.6141
2.0364
2.215
1.95
2.1869
1.7176
2.4065
1.9484
2.3654
2.1006
2.0295
2.7898
1.8844
2.602
3.5893
2.5897
1.8317
2.4688
2.4402
2.1303
2.0225
4.4162
1.8563
2.2161
1.9465
2.9381
2.2274
2.2292
2.2707
2.493
2.081
1.917
1.8415
2.0201
3.4571
2.215
1.8539
1.8521
2.1298
2.0865
2.521
2.1445
2.5592
1.9819
2.1012
2.4462
2.0634
2.2609
2.9701
2.187
1.9098
1.8908
2.9646
2.1791
2.3378
1.8185
1.9794
1.8804
2.2925
2.1208
2.286
2.406
3.4437
3.8307
2.8143
1.9376
2.2736
2.2221
2.1096
1.9969
2.475
2.2079
3.0795
2.166
2.5017
1.9301
2.2772
2.0666
2.8619
2.4788
1.9977
2.5164
1.9474
2.4313
1.8915
1.835
2.3295
1.8059
2.2762
3.0416
2.4524
2.1778
2.1079
1.9986
2.2135
2.3211
2.3323
2.2308
1.6165
2.2456
3.6554
2.2906
2.2111
2.0645
2.0414
1.8054
2.0874
2.9168
2.1338
1.7798
2.0464
1.9044
2.0158
2.4088
1.5952
3.1282
2.1268
2.1177
1.6707
2.4414
2.2493
2.7026
1.9755
2.1585
1.8132
2.1535
1.9279
1.8221
2.8568
2.0466
2.4727
2.5071
2.5983
1.9264
2.3324
2.083
3.209
1.7953
3.1901
1.5888
2.3323
2.0929
2.1808
2.006
2.473
2.0697
2.1107
2.003
1.8897
1.8036
2.3955
1.7643
3.4503
2.3475
2.1975
2.0419
2.1086
2.8164
2.4032
2.6961
1.9953
1.9683
1.7901
2.4791
2.1623
2.2222
2.2268
1.9185
2.091
2.639
2.2048
2.0297
3.193
2.1785
1.7278
2.3704
1.9017
1.9807
2.3063
1.5666
2.3762
2.146
2.3628
2.0436
1.9
2.4199
2.7777
2.124
2.4667
2.1747
1.9577
2.6777
2.162
2.361
2.0952
2.3156
2.2068
1.7371
2.4735
1.8231
1.678
2.3846
3.4285
1.676
2.3182
1.72
2.0192
2.0245
2.0577
2.1352
2.2487
2.0026
1.8221
1.7347
2.1791
1.8419
2.1297
2.098
1.8403
2.3278
2.4016
2.0679
2.3221
3.2185
2.1156
2.3881
1.9475
2.3295
2.1644
2.0064
1.7732
1.8359
2.4296
2.0963
2.5556
2.1863
1.8628
1.9181
2.1414
2.1496
1.9194
2.067
2.2605
1.9732
2.3562
2.6991
2.3771
2.2431
2.9311
2.6117
2.2208
2.4529
2.124
1.9461
2.5296
2.2973
1.5801
2.2473
1.8384
2.0199
2.1194
2.4034
2.0835
2.4823
2.0526
1.7566
1.7297
2.8425
1.9376
2.4461
1.7961
1.9447
2.0895
2.0573
2.2473
2.1238
2.1952
2.4289
3.4145
2.4064
2.364
2.0366
1.9443
2.2041
2.8373
2.102
1.888
1.8923
2.5164
2.071
1.7079
1.7447
2.6247
2.6262
2.5305
2.6678
2.1535
2.2609
2.1851
1.9967
2.0916
2.2003
2.1822
2.3717
2.2947
2.1105
2.53
2.1248
2.345
2.398
1.9161
1.8574
2.0192
2.9799
2.2297
1.9117
2.294
2.5777
2.7983
2.2328
2.0501
1.9471
1.9466
2.2962
2.0029
1.9466
1.8452
2.4647
2.4525
2.7024
2.165
2.5417
2.1843
2.4626
2.5879
2.1102
1.8903
2.6288
2.0435
2.0834
2.1632
2.0306
1.5379
2.0155
1.6987
4.4156
2.0968
2.3974
3.9232
2.081
2.1233
2.5018
2.3859
1.7447
2.071
1.9412
1.9464
2.1177
2.8027
2.0919
1.9607
2.1366
1.9943
2.1819
2.5923
2.3589
1.8004
1.9456
2.1111
1.9529
1.9603
2.5416
2.206
2.3032
2.3475
2.2852
1.8328
2.1725
1.8553
2.2407
4.777
2.3078
2.117
2.1191
2.1838
2.2613
2.098
2.4176
2.1631
1.9679
2.2333
2.3038
2.1108
1.8201
2.3952
2.2345
2.1954
1.8922
2.5497
2.8403
2.3675
2.2253
2.5444
2.2986
1.7559
2.3969
2.1995
1.8771
1.9845
2.9026
2.2242
1.8932
2.0424
2.278
2.0634
2.4285
2.4295
1.9447
2.1925
2.4843
2.0441
2.4295
1.9608
1.934
2.5915
1.9411
1.694
1.9494
2.6318
1.6559
3.3012
3
1.9185
2.4961
2.0965
1.8221
2.2427
2.0165
2.1111
2.1599
2.1239
1.9699
2.171
2.4352
2.8381
2.2316
2.1106
2.4164
2.11
2.3829
1.9905
2.5098
2.47
2.0093
2.7893
2.3821
2.1971
2.0467
2.467
2.7787
1.8707
2.7288
2.0504
3.2697
2.2866
2.1697
1.9642
2.4339
1.7717
2.0739
1.656
1.8497
2.1144
1.9092
2.377
1.8826
2.047
2.1907
3.0493
1.9998
2.3847
2.1268
2.16
1.8668
2.6028
2.1667
2.2087
2.1616
1.9012
2.1037
2.4209
2.3624
2.0293
2.1868
1.7934
2.1369
2.3235
2.1045
2.1121
1.83
2.6141
2.0364
2.215
1.95
2.1869
1.7176
2.4065
1.9484
2.3654
2.1006
2.0295
2.7898
1.8844
2.602
3.5893
2.5897
1.8317
2.4688
2.4402
2.1303
2.0225
4.4162
1.8563
2.2161
1.9465
2.9381
2.2274
2.2292
2.2707
2.493
2.081
1.917
1.8415
2.0201
3.4571
2.215
1.8539
1.8521
2.1298
2.0865
2.521
2.1445
2.5592
1.9819
2.1012
2.4462
2.0634
2.2609
2.9701
2.187
1.9098
1.8908
2.9646
2.1791
2.3378
1.8185
1.9794
1.8804
2.2925
2.1208
2.286
2.406
3.4437
3.8307
2.8143
1.9376
2.2736
2.2221
2.1096
1.9969
2.475
2.2079
3.0795
2.166
2.5017
1.9301
2.2772
2.0666
2.8619
2.4788
1.9977
2.5164
1.9474
2.4313
1.8915
1.835
2.3295
1.8059
2.2762
3.0416
2.4524
2.1778
2.1079
1.9986
2.2135
2.3211
2.3323
2.2308
1.6165
2.6801
3.6554
2.2906
2.2111
2.0645
2.0414
1.8054
2.0874
2.9168
2.1338
1.7798
2.0464
1.9044
2.0158
2.4088
1.5952
3.1282
2.1268
2.1177
1.6707
2.4414
2.2493
2.7026
1.9755
2.1585
1.8132
2.1535
1.9279
1.8221
2.8568
2.0466
2.4727
2.5071
2.5983
1.9264
2.3324
2.083
3.209
1.7953
3.1901
1.5888
2.3323
2.0929
2.1808
2.006
2.473
2.0697
2.1107
2.003
1.8897
1.8036
2.3955
1.7643
3.4503
2.3475
2.1975
2.0419
2.1086
2.8164
2.4032
2.6961
1.9953
1.9683
1.7901
2.4791
2.1623
2.2222
2.2268
1.9185
2.091
2.639
2.2048
2.0297
3.193
2.1785
1.7278
2.3704
2.2509
1.9807
2.3063
1.5666
2.3762
2.146
2.3628
2.0436
1.9
2.4199
2.7777
2.124
2.4667
2.1747
1.9577
2.6777
2.162
2.361
2.0952
2.3156
2.2068
1.7371
2.4735
1.8231
1.678
2.3846
3.4285
1.676
2.3182
1.72
2.0192
2.0245
2.0577
2.1352
2.2487
2.0026
1.8221
1.7347
2.1791
1.8419
2.1297
2.098
1.8403
2.3278
2.4016
2.0679
2.3221
3.2185
2.1156
2.3881
1.9475
2.3295
2.1644
2.0064
1.7732
1.8359
2.4296
2.0963
2.5556
2.1863
1.8628
1.9181
2.1414
2.1496
1.9194
2.067
2.2605
1.9732
2.3562
2.6991
2.3771
2.2431
2.9311
2.6117
2.2208
2.4529
2.124
1.9461
2.5296
2.2973
1.5801
2.2473
1.8384
2.0199
2.1194
2.4034
2.0835
2.4823
2.0526
1.7566
1.7297
2.8425
1.9376
2.4461
1.7961
1.9447
2.0895
2.0573
2.2473
2.1238
2.1952
2.4289
3.4145
2.4064
2.364
2.0366
1.9443
2.2041
2.8373
2.102
1.888
1.8923
2.5164
2.071
1.7079
1.7447
2.6131
2.6262
2.5305
2.6678
2.1535
2.2609
2.1851
1.9967
2.0916
2.2003
2.1822
2.3717
2.2947
2.1105
2.53
2.1248
2.345
2.398
1.9161
1.8574
2.0192
2.9799
2.2297
1.9117
2.294
2.5777
2.7983
2.2328
2.0501
1.9471
1.9466
2.2962
2.0029
1.9466
1.8452
2.4647
2.4525
2.7024
2.165
2.5417
2.1843
2.4626
2.5879
2.1102
1.8903
2.6288
2.0435
2.0834
2.1632
2.0306
1.5379
2.0155
1.6987
4.4156
2.0968
2.3974
3.9232
2.081
2.1233
2.5018
2.3859
1.7447
2.071
1.9412
1.9464
2.1177
2.8027
2.0919
1.9607
2.1366
1.9943
2.1819
2.5923
2.3589
1.8004
1.9456
2.1111
1.9529
1.9603
2.5416
2.206
2.3032
2.3475
2.2852
1.8328
2.1725
1.8553
2.2407
4.777
2.3078
2.117
2.1191
2.1838
2.2613
2.098
2.4176
2.1631
1.9679
2.2333
2.3038
2.1108
1.8201
2.3952
2.2345
2.1954
1.8922
2.5497
2.8403
2.3675
2.2253
2.5444
2.2986
1.7559
2.3969
2.1995
1.8771
1.9845
2.9026
2.2242
1.8932
2.0424
2.278
2.0634
2.4285
2.4295
1.9447
2.1925
2.4843
2.0441
2.4295
1.9608
1.934
2.5915
1.9411
1.694
1.9494
2.6318
1.6559
3.3012
3
1.9185
2.4961
2.0965
1.8221
2.2427
2.0165
2.1111
2.1599
2.1239
1.9699
2.171
2.4352
2.8381
2.2316
2.1106
2.4164
2.11
2.3829
1.9905
2.5098
2.47
2.0093
2.7893
2.3821
2.1971
2.0467
2.467
2.7787
1.8707
2.7288
2.0504
3.2697
2.2866
2.1697
1.9642
2.4339
1.7717
2.0739
1.656
1.8497
2.1144
1.9092
2.377
1.8826
2.047
2.1907
3.0493
1.9998
2.3847
2.1268
2.16
1.8668
2.6028
2.1667
2.2087
2.1616
1.9012
2.1037
2.4209
2.3624
2.0293
2.1868
1.7934
2.1369
2.3235
2.1045
2.1121
1.83
2.6141
2.0364
2.215
1.95
2.1869
1.7176
2.4065
1.9484
2.3654
2.1006
2.0295
2.7898
1.8844
2.602
3.5893
2.5897
1.8317
2.4688
2.4402
2.1303
2.0225
4.4162
1.8563
2.2161
1.9465
2.9381
2.2274
2.2292
2.2707
2.493
2.081
1.917
1.8415
2.0201
3.4571
2.215
1.8539
1.8521
2.1298
2.0865
2.521
2.1445
2.5592
1.9819
2.1012
2.4462
2.0634
2.2609
2.9701
2.187
1.9731
1.8908
2.9646
2.1791
2.3378
1.8185
1.9794
1.8804
2.2925
2.1208
2.286
2.406
3.4437
3.8307
2.8143
1.9376
2.2736
2.2221
2.1096
1.9969
2.475
2.2079
3.0795
2.166
2.5017
1.9301
2.2772
2.0666
2.8619
2.4788
1.9977
2.5164
1.9474
2.4313
1.8915
1.835
2.3295
1.8059
2.2762
3.0416
2.4524
2.1778
2.1079
1.9986
2.2135
2.3211
2.3323
2.2308
1.6165
2.6801
3.6554
2.2906
2.2111
2.0645
2.0414
1.8054
2.0874
2.9168
2.1338
2.1624
2.0464
1.9044
2.0158
2.4088
1.5952
3.1282
2.1268
2.2056
1.6707
2.4414
2.2493
2.7026
1.9755
2.1585
1.8132
2.1535
1.9279
1.8221
2.8568
2.0466
2.4727
2.5071
2.5983
1.9264
2.3324
2.083
3.209
1.7953
3.1901
1.5888
2.3323
2.0929
2.1808
2.006
2.473
2.0697
2.1107
2.003
1.8897
1.8036
2.3955
1.7643
3.4503
2.3475
2.1975
2.0419
2.1129
2.8164
2.4032
2.6961
1.9953
1.9683
1.7901
2.4791
2.1623
2.2222
2.2268
1.9185
2.091
2.639
2.2048
2.0297
3.193
2.1785
1.7278
2.3704
2.2509
1.9807
2.3063
1.5666
2.3762
2.146
2.3628
2.0436
1.9
2.4199
2.7777
2.124
2.4667
2.1747
1.9577
2.6777
2.162
2.361
2.0952
2.3156
2.2068
1.7371
2.4735
1.8231
1.678
2.3846
3.4285
1.676
2.3182
1.72
2.0192
2.0245
2.0577
2.1352
2.2487
2.0026
1.8221
1.7347
2.1791
1.8419
2.1297
2.098
1.8403
2.3278
2.4016
2.0679
2.3221
3.2185
2.1156
2.3881
1.9475
2.3295
2.1644
2.0064
1.7732
1.8359
2.4296
2.0963
2.5556
2.1863
1.8628
1.9181
2.1414
2.1496
1.9194
2.067
2.2605
1.9732
2.3562
2.6991
2.3771
2.2431
2.9311
2.6117
2.2208
2.4529
2.124
1.9461
2.5296
2.2973
1.5801
2.2473
1.8384
2.0199
2.1194
2.4034
2.0835
2.4823
2.0526
1.7566
1.7297
2.8425
1.9376
2.4461
1.7961
1.9447
2.0895
2.0573
2.2473
2.1238
2.1952
2.4289
3.4145
2.4064
2.364
2.0366
1.9443
2.2041
2.8373
2.102
1.888
1.8923
2.5164
2.071
1.7079
1.7447
2.6131
2.6262
2.5305
2.6678
2.1535
2.2609
2.1851
1.9967
2.0916
2.2003
2.1822
2.3717
2.2947
2.1105
2.53
2.1248
2.345
2.398
1.9161
1.8574
2.0192
2.9799
2.2297
1.9117
2.294
2.5777
2.7983
2.2328
2.0501
1.9471
1.9466
2.2962
2.0029
1.9466
1.8452
2.4647
2.4525
2.7024
2.165
2.5417
2.1843
2.4626
2.5879
2.1102
1.8903
2.6288
2.0435
2.0834
2.1632
2.0306
1.5379
2.0155
1.6987
4.4156
2.0968
2.3974
3.9232
2.081
2.1233
2.5018
2.3859
1.7447
2.071
1.9412
1.9464
2.1177
2.8027
2.0919
1.9607
3.3474
1.9943
2.1819
2.5923
2.3589
1.8004
1.9456
2.1111
1.9529
1.9603
2.5416
2.206
2.3032
2.3475
2.2852
1.8328
2.1725
1.8553
2.2407
4.777
2.3078
2.117
2.1191
2.1838
1.768
2.098
2.4176
2.1631
1.9679
2.2333
2.3038
2.1108
1.8201
2.3952
2.2345
2.1954
1.8922
2.5497
2.8403
2.3675
2.2253
2.5444
2.2986
1.7559
2.3969
2.1995
1.8771
1.9845
2.9026
2.2242
1.8932
2.0424
2.278
2.0634
2.4285
[truncated: 48,000 more rows]
