# Supplementary material for: Separating Macroecological Pattern and Process: Comparing Ecological, Economic, and Geological Systems
Source: PLoS One. 2014 Nov 10;9(11):e112850. doi: 10.1371/journal.pone.0112850 (PMC4226609; doi:10.1371/journal.pone.0112850)
Supplement: Information S1 — Community matrices for each dataset and MATLAB code to replicate all analyses. (ZIP) [file pone.0112850.s001.zip › Supplementary Information/Output/bbs/bbs_result_sadscale_log_abund_mean.csv]

2.2919
2.8729
2.4476
2.7274
2.4968
2.6933
2.463
2.0945
2.771
2.4391
1.4733
2.5455
2.4843
2.5793
1.6241
2.0148
2.7013
2.5053
2.0519
2.97
3.5631
2.6515
3.0085
2.5218
2.5754
2.492
2.5543
1.8186
2.8664
1.9942
2.5345
2.7331
2.5608
2.6247
2.3479
2.594
3.3332
2.3164
1.5192
2.3039
1.7445
2.0829
2.2497
1.9289
2.718
3.0581
2.5623
2.664
2.2568
3.0208
2.6966
2.2065
2.6013
2.4441
2.8505
3.0115
2.286
3.1489
2.9508
2.9675
2.2654
3.5481
2.1787
2.2999
3.1537
2.1018
2.8135
2.598
2.0796
2.2142
2.3424
3.0689
2.7646
2.7354
1.9105
2.4369
2.6231
2.4126
3.1151
2.8449
2.9784
2.3633
1.8985
2.5652
2.0752
2.3385
2.5038
2.2248
2.2766
1.7115
2.4382
2.1627
2.5385
1.7804
2.2481
2.2033
2.4527
2.9171
2.5157
2.4543
2.3641
2.7175
2.2618
3.2771
2.5474
2.3903
2.3938
2.1702
2.9365
1.7129
2.5414
2.5182
1.9897
1.9892
2.1017
2.5289
2.0673
2.4891
2.3052
2.5038
2.67
2.3563
2.545
1.829
2.3001
2.5375
2.5306
2.68
2.5711
1.7644
2.3951
2.8196
2.9463
2.5777
2.637
2.5094
2.7428
2.4622
2.767
2.8486
2.7481
2.0343
3.0915
2.4492
2.1897
2.3463
2.462
2.0233
2.4135
2.4021
2.2284
1.7031
2.3434
2.5668
2.4851
2.9908
1.8364
2.5033
2.316
2.5196
3.2768
2.7907
1.8324
2.6857
3.2674
2.7041
3.2637
2.5755
2.2482
2.2773
2.6097
2.9226
2.38
2.9429
2.2068
3.0696
2.1647
2.9833
2.3392
2.7033
2.6372
1.9889
2.5668
2.21
2.1542
2.463
2.8122
2.4983
2.3436
1.7704
2.8751
2.3434
2.7739
2.3327
3.2024
2.3128
1.9861
3.1331
1.682
2.9603
2.3636
2.1411
2.0384
2.0048
2.8859
3.1501
1.9347
2.6762
2.1719
2.3637
2.0813
2.6344
1.9662
2.1959
2.2856
2.7565
1.8263
3.1865
1.9769
2.6939
2.5289
2.5117
1.8794
1.9653
3.3372
2.4935
2.0787
2.8025
3.9778
2.1463
2.0016
2.3852
2.3505
2.2467
2.3862
2.4423
2.2967
2.3605
2.8608
1.9129
2.4313
2.1156
2.491
2.4921
2.8427
2.5776
2.5675
2.1513
1.6996
2.5663
2.0778
2.9554
2.3855
2.6495
2.7275
3.1061
2.9395
2.1108
2.2979
2.7477
2.3075
2.3589
2.2501
2.911
2.6032
2.1545
2.143
2.7878
2.3145
2.3004
2.7489
1.7606
2.6085
1.9303
2.6061
2.6182
2.6849
2.5447
2.216
2.6508
2.7706
1.88
2.1994
2.4453
2.6143
2.1522
1.5838
2.7249
2.3241
2.6664
2.8007
2.1579
2.7659
3.0927
3.3057
2.6416
2.1584
2.788
2.6586
2.3288
2.6915
2.7311
2.5935
1.9279
3.1597
2.2886
2.7906
2.505
3.1301
2.7289
2.0628
2.6097
2.4567
2.1214
2.1868
2.1527
2.2369
2.4073
2.5121
2.4622
2.6735
2.7911
3.1384
2.7646
2.8326
2.4966
3.5096
2.4751
3.0634
2.4511
2.5975
2.286
2.4735
2.7478
3.0448
2.5748
2.6214
2.9918
2.2982
3.1982
2.4787
2.0321
2.5354
2.2418
1.8324
2.0611
2.5482
2.7951
2.4047
2.023
3.0084
2.184
2.4474
2.4553
2.1528
2.8729
2.6374
2.3392
2.7887
3.2586
1.9244
2.3615
3.1787
2.8564
2.5135
2.3891
2.5037
2.051
2.6033
2.6043
2.1198
2.6582
2.4312
2.2748
2.3993
2.4643
3.2554
2.7813
3.1745
2.7249
3.3494
2.8196
2.7049
2.7608
2.3958
3.1344
3.4326
2.3362
2.226
3.6148
2.73
2.8696
2.6286
2.6655
2.4887
1.8746
3.1248
2.5945
2.3457
2.3061
2.85
2.7343
2.4118
2.3647
2.2796
2.4366
2.7325
2.8178
2.7432
2.1518
3.635
2.6097
3.2747
2.832
2.6187
2.7814
2.4953
2.924
2.471
2.2765
2.8012
1.9568
2.6763
2.7251
2.8973
2.5913
2.5602
2.6691
2.7671
1.2807
2.3302
2.5532
1.3273
2.4363
2.1751
2.4237
1.7228
2.6807
1.6872
2.2516
2.1881
2.348
3.1309
2.2671
2.4485
2.138
2.7541
3.0554
2.293
2.4367
2.0355
2.2781
3.0077
2.1164
3.0435
2.356
2.2986
2.6753
2.6469
2.087
2.3819
1.9424
2.3915
2.7107
2.1445
2.134
3.0733
2.5312
2.617
2.5108
2.7311
2.2166
2.9293
2.1836
2.6926
2.8519
2.406
2.8269
2.3704
2.6026
2.3976
2.6829
1.8556
2.2265
2.5536
2.2749
1.9902
2.8741
1.9049
2.7521
2.6486
1.9888
3.2769
3.0614
2.3759
1.6042
2.4417
2.4565
2.4277
2.6281
2.2919
2.8729
2.4476
2.9637
2.4968
2.6933
2.463
2.0945
2.771
2.4391
1.4733
2.5455
2.4843
2.5793
1.6241
2.0148
2.7013
2.5053
2.0519
2.97
3.5631
2.6515
3.0085
2.5218
2.5754
2.492
2.5543
1.8186
2.8664
1.9942
2.5345
2.7331
2.5608
2.6247
2.3479
2.594
3.3332
2.3164
1.5192
2.3039
1.7445
2.0829
2.2497
1.9289
2.718
3.0581
2.5623
2.664
2.2568
3.0208
2.6966
2.2065
2.6013
2.4441
2.8505
3.0115
2.286
3.1489
2.9508
2.9675
2.2654
3.6135
2.1787
2.2999
3.1537
2.1018
2.8135
2.598
2.0796
2.2142
2.3424
3.0689
2.7646
2.7354
1.9105
2.4369
3.2385
2.4126
3.1151
2.8449
2.9784
2.3633
1.8985
2.5652
2.0752
2.3385
2.5038
2.2248
2.2766
1.7115
2.4382
2.1627
2.5385
1.7804
2.2481
2.2033
2.4527
2.9171
2.5157
2.4543
2.3641
2.7175
2.2618
3.3565
2.5474
2.3903
2.3938
2.1702
2.9365
1.7129
2.5414
2.5182
1.9897
1.9892
2.1017
2.5289
2.0673
2.4891
2.3052
2.5038
2.67
2.3563
2.545
1.829
2.3001
2.5375
2.5306
2.68
2.5711
1.7644
2.3951
2.8196
2.9463
2.5777
2.637
2.5094
2.7428
2.4622
2.767
2.8486
2.7481
2.0343
3.0915
2.4492
2.1897
2.3463
2.462
2.0233
2.4135
2.4021
2.2284
1.7031
2.3434
2.5668
2.4851
2.9908
2.3642
2.5033
2.316
2.5196
3.2768
2.7907
1.8324
2.6857
3.2179
3.4255
3.2637
3.3354
2.2482
2.2773
2.6097
2.9226
2.38
2.9429
2.2068
3.0696
2.1647
2.9833
2.3392
2.7033
2.6372
1.9889
2.5668
2.21
2.1542
2.463
2.8122
2.4983
2.3436
1.7704
2.8751
2.3434
2.7739
2.3327
3.2024
2.3128
1.9861
3.1331
1.682
2.9603
2.3636
2.1411
2.0384
2.0048
2.8859
3.1501
1.9347
2.6762
2.1719
2.3637
2.0813
2.6344
1.9662
2.1959
2.2856
2.7565
1.8263
3.1865
1.9769
2.6939
2.5289
2.5117
1.8794
1.9653
3.3372
2.4935
2.0787
2.8025
3.9778
2.1463
2.0016
2.3852
2.3505
2.2467
3.1445
2.4423
2.2967
2.3605
3.1997
1.9129
2.4313
2.1156
2.491
2.4921
2.8427
2.5776
2.5675
2.1513
1.6996
2.5663
2.0778
2.9554
2.3855
2.6495
2.7275
3.1061
2.9395
2.1108
2.2979
2.7477
2.3075
2.3589
2.2501
2.911
2.6032
2.1545
2.143
2.7878
2.3145
2.3004
2.7489
1.7606
2.6085
1.9303
2.6061
2.6182
2.6849
2.5447
2.216
2.6508
2.7706
1.88
2.1994
2.4453
2.6143
2.1522
1.5838
2.7249
2.3241
2.6664
2.8007
2.1579
2.7659
3.0927
3.3057
2.6416
2.1584
2.788
2.6586
2.3288
2.6915
2.7311
2.5935
1.9279
3.1597
2.2886
2.7906
2.505
3.1301
2.7289
2.0628
2.6097
2.4567
2.1214
2.1868
2.1527
2.2369
2.4073
2.5121
2.4622
2.6735
2.7911
3.1384
2.7646
2.8326
2.4966
3.5096
2.4751
3.0634
2.4511
2.5975
2.286
2.4735
2.7478
3.0448
2.5748
2.6214
2.9918
2.2982
3.1982
2.4787
2.0321
2.5354
2.2418
1.8324
2.0611
2.5482
2.7951
2.4047
2.023
3.0084
2.184
2.4474
2.4553
2.1528
2.8729
2.6374
2.3392
2.7887
3.2586
1.9244
2.3615
3.1787
2.8564
2.5135
2.3891
2.5037
2.051
2.6033
2.6043
2.1198
2.6582
2.4312
2.2748
2.3993
2.4643
3.2554
2.7813
3.1745
2.7249
3.3494
2.8196
2.7049
2.7608
2.3958
3.1344
3.4326
2.3362
2.226
3.6148
2.73
2.8696
2.6286
2.6655
2.5936
1.8746
3.1248
2.5945
2.3457
2.3061
2.85
2.7343
2.4118
2.3647
2.2796
2.4366
2.7325
2.8178
2.7432
2.1518
3.635
2.6097
3.2747
2.832
2.6187
2.7814
2.4953
2.924
2.471
2.2765
2.8012
1.9568
2.6763
2.7251
2.8973
2.5913
2.5602
2.6691
2.7671
1.2807
2.3302
2.5532
1.3273
2.4363
2.1751
2.4237
1.7228
2.6807
1.6872
2.2516
2.1881
2.348
3.1309
2.2671
2.4485
2.138
2.7541
3.0554
2.293
2.4367
2.0355
2.2781
3.0077
2.1164
3.5594
2.356
2.2986
2.6753
2.6469
2.087
2.3819
1.9424
2.3915
2.7107
2.1445
2.134
3.0733
2.5312
2.617
2.5108
2.7311
2.2166
2.9293
2.1836
2.6926
2.8519
2.406
2.8269
2.3704
2.6026
2.3976
2.6829
1.8556
2.2265
2.5536
2.2749
1.9902
2.8741
1.9049
2.7521
2.6486
1.9888
3.2769
3.0614
2.3759
1.6042
2.4417
2.4565
2.4277
2.6281
2.2919
2.8729
2.4476
2.9637
2.4968
2.6933
2.463
2.0945
2.771
2.4391
1.4733
2.5455
2.4843
2.5793
1.6241
2.0148
2.7013
2.5053
2.0519
2.97
3.5631
2.6515
3.0085
2.5218
2.5754
2.492
2.5543
1.8186
2.8664
1.9942
2.5345
2.7331
2.5608
2.6247
2.3479
2.594
3.3332
2.3164
1.5192
2.3039
1.7445
2.0829
2.2497
1.9289
2.718
3.0581
2.5623
2.664
2.2568
3.0208
2.6966
2.2065
2.6013
2.4441
2.8505
3.0741
2.286
3.1489
2.9508
2.9675
2.2654
3.6135
2.1787
2.2999
3.1537
2.1018
2.8135
2.598
2.0796
2.2142
2.3424
3.0689
2.7646
2.7354
1.9105
2.4369
3.2385
2.4126
3.1151
2.8449
2.9784
3.0305
1.8985
2.5652
2.0752
2.3385
2.5038
2.2248
2.2766
1.7115
2.4382
2.1627
2.5385
1.7804
2.2481
2.2033
2.4527
2.9171
2.5157
2.4543
2.3641
2.7175
2.2618
3.3565
2.5474
2.3903
2.3938
2.1702
2.9365
1.7129
2.5414
2.5182
1.9897
1.9892
2.1017
2.5289
2.0673
2.4891
2.3052
2.5038
2.67
2.3563
2.545
1.829
2.3001
2.5375
2.5306
2.68
2.5711
1.7644
2.3951
2.8196
2.9463
2.5777
2.637
2.5094
2.7428
2.4622
2.767
2.8486
2.7481
2.0343
3.0915
2.4492
2.1897
2.3463
2.462
2.0233
2.4135
2.4021
2.2284
1.7031
2.3434
2.5668
2.4851
2.9908
2.3642
2.5033
2.316
2.5196
3.2768
2.7907
1.8324
2.6857
3.2179
3.4255
3.2637
3.3354
2.2482
2.2773
2.6097
2.9226
2.38
2.9429
2.2068
3.0696
2.1647
2.9833
2.3392
2.7033
2.6372
1.9889
2.5668
2.6099
2.1542
2.463
2.8122
2.4983
2.3436
1.7704
2.8751
2.3434
2.7739
2.3327
3.2024
2.3128
1.9861
3.1331
1.682
2.9603
2.3636
2.1411
2.0384
2.0048
2.8859
3.1501
1.9347
2.6762
2.1719
2.3637
2.0813
2.6344
1.9662
2.1959
2.2856
2.7565
1.8263
3.1865
1.9769
2.6939
2.5289
2.5117
1.8794
1.9653
3.3372
2.4935
2.0787
2.8025
3.9778
2.1463
2.0016
2.3852
2.3505
2.2467
3.1445
2.4423
2.2967
2.3605
3.1997
1.9129
2.4313
2.1156
2.491
2.4921
2.8427
2.5776
2.5675
2.1513
1.6996
2.5663
2.0778
2.9554
2.3855
2.6495
2.7275
3.1061
2.9395
2.1108
2.2979
2.7477
3.0088
2.3589
2.2501
2.911
2.6032
2.1545
2.143
2.7878
2.3145
2.3004
2.7489
1.7606
2.6085
1.9303
2.6061
2.6182
2.6849
2.5447
2.216
2.6508
2.7706
1.88
2.1994
2.4453
2.6143
2.1522
1.5838
2.7249
2.3241
2.6664
2.8007
2.1579
2.7659
3.0927
3.3057
2.6416
2.1584
2.788
2.6586
2.3288
2.6915
2.7311
2.5935
1.9279
3.1597
2.2886
2.7906
2.505
3.1301
2.7289
2.0628
2.6097
2.4567
2.1214
2.1868
2.1527
2.2369
2.4073
2.5121
2.4622
2.6735
2.7911
3.1384
2.7646
2.8326
2.4966
3.5096
2.4751
3.0634
2.4511
2.5975
2.286
2.4735
2.7478
3.0448
2.5748
2.6214
2.9918
2.2982
3.1982
2.4787
2.0321
2.5354
2.2418
1.8324
2.0611
2.5482
2.7951
2.4047
2.023
3.0084
2.184
2.4474
2.4553
2.1528
2.8729
2.6374
2.3392
2.7887
3.2586
1.9244
2.3615
3.1787
2.8564
2.5135
2.3891
2.5037
2.051
2.6033
2.6043
2.1198
2.6582
2.4312
2.2748
2.3993
2.4643
3.849
2.7813
3.1745
2.7249
3.3494
2.8196
2.7049
2.7608
2.3958
3.1344
3.4326
2.3362
2.226
3.6148
2.73
2.8696
2.6286
2.6655
2.5936
1.8746
3.1248
2.5945
2.3457
2.3061
2.85
2.7343
2.4118
2.3647
2.2796
2.4366
2.7325
2.8178
2.7432
2.1518
3.635
2.6097
3.2747
2.832
2.6187
2.7814
2.4953
2.924
2.471
2.2765
2.8012
1.9568
2.6763
2.7251
2.8973
2.5913
2.5602
2.6691
2.7671
1.2807
2.3302
2.5532
1.3273
2.4363
2.1751
2.4237
1.7228
2.6807
1.6872
2.2516
2.1881
2.348
3.1309
2.2671
2.4485
2.138
2.7541
3.0554
2.293
2.4367
2.0355
2.2781
3.0077
2.1164
3.5594
2.356
2.2986
2.6753
2.6469
2.087
2.3819
1.9424
2.3915
2.7107
2.1445
2.134
3.0733
2.5312
2.617
2.5108
2.7311
2.2166
2.9293
2.1836
2.6926
2.8519
2.406
2.8269
2.3704
2.6026
2.3976
2.6829
1.8556
2.2265
2.5536
2.2749
1.9902
2.8741
1.9049
2.7521
2.6486
1.9888
3.2769
3.0614
2.3759
1.6042
2.4417
2.4565
2.4277
2.6281
2.2919
2.8729
2.4476
2.9637
2.4968
2.6933
2.463
2.0945
2.771
2.4391
1.4733
2.5455
2.4843
2.5793
1.6241
2.0148
2.7013
2.5053
2.0519
2.97
3.5631
2.6515
3.0085
2.5218
2.5754
2.492
2.5543
1.8186
2.8664
1.9942
2.5345
2.7331
2.5608
2.6247
2.3479
2.594
3.3332
2.3164
1.5192
2.3039
1.7445
2.0829
2.2497
1.9289
2.718
3.0581
2.5623
2.664
2.2568
3.0208
2.6966
2.2065
2.6013
2.4441
2.8505
3.0741
2.286
3.1489
2.9508
2.9675
2.2654
3.6135
2.1787
2.2999
3.1537
2.1018
2.8135
2.598
2.0796
2.2142
2.3424
3.0689
2.7646
2.7354
1.9105
2.4369
3.2385
2.4126
3.1151
2.8449
2.9784
3.0305
1.8985
2.5652
2.0752
2.3385
2.5038
2.2248
2.2766
1.7115
2.4382
2.1627
2.5385
1.7804
2.2481
2.2033
2.4527
2.9171
2.5157
2.4543
2.3641
2.7175
2.2618
3.3565
2.5474
2.3903
2.3938
2.1702
2.9365
1.7129
2.5414
2.5182
1.9897
1.9892
2.1017
2.5289
2.0673
2.4891
2.3052
2.5038
2.67
2.3563
2.545
1.829
2.3001
2.5375
2.5306
2.68
2.5711
1.7644
2.3951
2.8196
2.9463
2.5777
2.8455
2.5094
2.7428
2.4622
2.767
2.8486
2.7481
2.0343
3.0915
2.4492
2.1897
2.3463
2.462
2.0233
2.4135
2.4021
2.2284
1.7031
2.3434
2.5668
2.4851
2.9908
2.3642
2.5033
2.316
2.5196
3.2768
2.7907
1.8324
2.6857
3.2179
3.4255
3.2637
3.3354
2.2482
2.2773
2.6097
2.9226
2.38
2.9429
2.2068
3.0696
2.1647
2.9833
2.3392
2.7033
2.6372
1.9889
2.5668
2.6099
2.1542
2.463
2.8122
2.4983
2.3436
1.7704
2.8751
2.3434
2.7739
2.5986
3.2024
2.3128
1.9861
3.1331
1.682
2.9603
2.3636
2.5535
2.0384
2.0048
2.8859
3.1501
1.9347
2.6762
2.1719
2.3637
2.0813
2.6344
1.9662
2.1959
2.2856
2.7565
1.8263
3.1865
1.9769
2.6939
2.5289
2.5117
1.8794
1.9653
3.3372
2.4935
2.0787
2.8025
3.9778
2.1463
2.0016
2.3852
2.3505
2.2467
3.1445
2.4423
2.2967
2.3605
3.1997
1.9129
3.1006
2.1156
2.491
2.4921
2.8427
2.5776
2.5675
2.1513
1.6996
2.5663
2.0778
2.9554
2.3855
2.6495
2.7275
3.1061
2.9395
2.1108
2.2979
2.7477
3.0088
2.3589
2.2501
2.911
2.6032
2.1545
2.143
2.7878
2.3145
2.3004
2.7489
1.7606
2.6085
1.9303
2.6061
2.6182
2.6849
2.5447
2.216
2.6508
2.7706
1.88
2.1994
2.4453
2.6143
2.1522
1.5838
2.7249
2.3241
2.6664
2.8007
2.1579
2.7659
3.0927
3.3057
2.6416
2.1584
2.788
2.6586
2.3288
2.6915
2.7311
2.5935
1.9279
3.1597
2.2886
2.7906
2.505
3.1301
2.7289
2.0628
2.6097
2.4567
2.1214
2.1868
2.1527
2.2369
2.4073
2.5121
2.4622
2.6735
2.7911
3.1384
2.7646
2.8326
2.4966
3.5096
2.4751
3.0634
2.4511
2.5975
2.286
2.4735
2.7478
3.0448
2.5748
2.6214
2.9918
2.2982
3.1982
2.4787
2.0321
2.5354
2.2418
1.8324
2.0611
2.5482
2.7951
2.4047
2.023
3.0084
2.184
2.4474
2.4553
2.1528
2.8729
2.6374
2.3392
2.7887
3.2586
1.9244
2.3615
3.1787
2.8564
2.5135
2.3891
2.5037
2.051
2.6033
2.6043
2.1198
2.6582
2.4312
2.2748
2.3993
2.4643
3.849
2.7813
3.1745
2.7249
3.3494
2.8196
2.7049
2.7608
2.3958
3.1344
3.4326
2.3362
2.226
3.6148
2.73
2.8696
2.6286
2.6655
2.5936
1.8746
3.1248
2.5945
2.3457
2.3061
2.85
2.7343
2.4118
2.3647
2.2796
2.4366
2.7325
2.8178
2.7432
2.1518
3.635
2.6097
3.2747
2.832
2.6187
2.7814
2.4953
2.924
2.471
2.2765
2.8012
1.9568
2.6763
2.7251
2.8973
2.5913
2.5602
2.6691
2.7671
1.2807
2.3302
2.5532
1.3273
2.4363
2.1751
2.4237
1.7228
2.6807
1.6872
2.2516
2.1881
2.348
3.1309
2.2671
2.4485
2.5379
2.7541
3.0554
2.293
2.4367
2.0355
2.2781
3.0077
2.1164
3.5594
2.356
2.2986
2.6753
2.6469
2.087
2.3819
1.9424
2.3915
2.7107
2.1445
2.134
3.0733
2.5312
2.617
2.8516
2.7311
2.2166
2.9293
2.1836
2.6926
2.8519
2.406
2.8269
2.3704
2.6026
2.3976
2.6829
1.8556
2.2265
2.5536
2.2749
1.9902
2.8741
1.9049
2.7521
2.6486
1.9888
3.2769
3.0614
2.3759
1.6042
2.4417
2.4565
2.4277
2.6281
[truncated: 48,000 more rows]
