# Supplementary material for: Separating Macroecological Pattern and Process: Comparing Ecological, Economic, and Geological Systems
Source: PLoS One. 2014 Nov 10;9(11):e112850. doi: 10.1371/journal.pone.0112850 (PMC4226609; doi:10.1371/journal.pone.0112850)
Supplement: Information S1 — Community matrices for each dataset and MATLAB code to replicate all analyses. (ZIP) [file pone.0112850.s001.zip › Supplementary Information/Output/bbs/bbs_result_sadscale_log_abund_skewness.csv]

0.38867
0.0038528
0.44096
0.52429
0.37897
0.21737
0.1334
0.29657
0.48916
0.14962
0.3083
0.15001
0.56345
0.07385
0.89482
0.71522
0.43113
0.25632
0.45307
0.30417
0.48375
0.026128
0.2835
0.33436
0.017677
0.53351
0.5091
0.68357
0.45204
0.39947
0.35038
0.31966
-0.11089
0.10474
0.19832
-0.079836
0.2767
0.1138
0.75371
0.59185
0.39824
0.19097
0.45593
0.6325
-0.086087
0.14214
0.23003
0.76993
0.41512
0.2707
-0.0496
0.48102
-0.098329
0.10955
0.27322
-0.28514
0.34949
0.13863
-0.032691
0.089039
0.21951
-0.03905
0.60874
0.29715
0.28826
0.46317
0.38599
0.11367
0.42334
0.49569
0.32103
0.20155
0.15278
0.17432
0.42746
0.52486
0.093766
0.45696
0.40922
0.10944
0.28733
0.1891
0.32848
0.2039
0.47003
0.26908
0.37689
0.23793
0.54239
0.23343
0.48574
0.27321
0.40242
-0.00058052
0.16182
0.4124
0.16393
0.33908
1.0167
0.11806
0.20871
0.37844
0.79029
-0.055031
0.53298
1.0213
0.29349
0.052871
0.33329
0.71299
0.21331
0.14173
0.29925
0.65732
0.21039
0.00017998
0.34323
0.41118
0.90495
0.37689
0.028972
0.33738
0.38116
0.28096
0.58231
0.094706
0.33752
0.12955
0.27763
0.4857
0.44412
0.095002
0.61644
0.46298
0.16292
-0.0098935
0.5983
0.031588
0.27328
0.087928
0.24675
0.32876
0.25613
0.33701
0.028226
-0.13496
0.67408
0.95143
0.6514
-0.10923
0.24328
0.48156
0.33481
0.24472
0.40643
0.21556
0.24335
0.4359
0.43862
0.28726
0.36455
0.38624
0.68619
0.38428
0.1991
0.039272
-0.31298
0.24468
-0.015378
0.20949
0.21286
0.073823
0.6648
0.77942
0.49415
0.32709
0.43035
0.10737
0.25391
0.40484
0.52864
0.43408
0.018712
0.30425
0.96064
0.38689
0.46014
-0.054013
0.28708
0.0048371
0.020842
0.33484
-0.29877
0.25864
-0.29136
0.087349
0.36169
0.28644
0.12249
0.64133
0.0971
0.29735
0.25498
0.51202
0.07323
0.23418
0.52305
0.22666
0.11063
0.45902
0.53356
0.24457
0.53501
0.11818
0.51995
0.28589
0.61516
0.083257
0.39585
0.16404
0.74109
0.0444
0.69653
0.18646
-0.056547
0.14638
0.41715
0.21422
0.32589
0.24347
0.53282
0.13911
-0.14813
0.080085
0.047667
0.0050365
0.86747
0.53055
0.17182
0.40117
0.32433
0.64429
0.29046
0.46783
0.16777
0.013726
0.20122
0.35104
0.7001
0.3726
0.29335
-0.14299
0.41235
0.72151
0.28726
-0.25456
0.32144
0.44012
0.031514
-0.17993
0.25506
0.33301
0.48339
0.081625
0.32158
0.31663
0.45334
-0.017249
0.13544
0.26743
0.58148
0.37712
0.62039
0.49844
-0.089841
0.54656
0.39173
0.28296
0.38147
0.27456
0.023602
0.16014
0.54377
0.037085
0.12531
0.10628
1.3067
-0.085108
0.26766
0.093356
0.095275
0.26915
-0.026833
0.24343
-0.073524
0.047656
0.52625
0.22349
0.2826
0.19341
0.48145
0.18976
0.20787
0.65268
-0.16663
0.41899
0.37366
0.71348
-0.060877
0.34473
0.27925
0.21286
0.17396
0.10743
0.24983
0.067241
0.56584
0.28415
0.56361
0.25395
0.23559
-0.037751
-0.058599
0.049656
0.062186
0.24921
-0.11261
0.19697
0.090233
0.40069
0.14704
0.32955
0.62981
0.50046
-0.083199
0.64023
0.035314
0.1906
0.3771
0.13391
-0.0094405
0.53129
0.3948
0.46461
0.5908
0.44272
0.098765
0.3344
0.39014
0.32311
-0.062842
0.92816
0.38447
0.36452
0.067738
0.0038528
0.12511
0.075481
0.28078
0.19103
0.4973
0.59706
0.57209
0.41774
0.69229
0.032509
-0.033481
0.23486
0.70955
0.24183
0.3063
0.30382
0.28295
0.47472
0.027793
0.16949
0.27654
0.64106
0.085805
0.36303
-0.080369
0.095002
0.3343
0.31832
0.32575
0.19262
-0.28295
0.66252
0.30845
-0.015534
0.32728
0.49989
0.4377
0.82991
0.10267
0.49865
0.21558
0.48219
-0.031707
0.25878
0.2084
0.26755
0.66737
0.43842
0.12422
0.10389
0.14175
0.12072
0.31158
0.19849
0.19807
-0.067838
0.25657
0.48233
0.01785
0.20411
0.27299
0.11709
0.40028
0.17747
0.14686
0.54711
0.18175
0.24702
0.53179
0.19114
0.12314
-0.027232
0.063369
1.3244
0.20079
0.33378
1.2705
0.29233
0.46427
0.35382
0.69016
-0.21069
0.42057
0.51596
0.093684
0.32407
0.68608
0.28798
0.29319
0.13629
-0.0021896
0.075487
0.28459
0.3251
0.074715
0.49688
0.54556
0.14797
0.287
0.85969
0.19659
0.30976
0.32604
0.45036
-0.068571
0.45744
-0.13606
-0.22654
1.2543
0.28319
0.16369
0.25447
0.26263
0.20119
0.18976
0.30754
0.48819
0.23333
-0.2016
0.24956
0.084117
0.070907
-0.071396
0.31294
0.11745
0.26237
0.38775
0.74804
0.30565
0.034509
0.7767
0.46218
0.095213
0.14869
0.041678
0.32032
0.12901
0.47535
0.2527
0.64389
0.22188
0.35592
0.32798
0.1816
0.38867
0.0038528
0.44096
0.3584
0.37897
0.21737
0.1334
0.29657
0.48916
0.14962
0.3083
0.15001
0.56345
0.07385
0.89482
0.71522
0.43113
0.25632
0.45307
0.30417
0.48375
0.026128
0.2835
0.33436
0.017677
0.53351
0.5091
0.68357
0.45204
0.39947
0.35038
0.31966
-0.11089
0.10474
0.19832
-0.079836
0.2767
0.1138
0.75371
0.59185
0.39824
0.19097
0.45593
0.6325
-0.086087
0.14214
0.23003
0.76993
0.41512
0.2707
-0.0496
0.48102
-0.098329
0.10955
0.27322
-0.28514
0.34949
0.13863
-0.032691
0.089039
0.21951
-0.18348
0.60874
0.29715
0.28826
0.46317
0.38599
0.11367
0.42334
0.49569
0.32103
0.20155
0.15278
0.17432
0.42746
0.52486
0.10197
0.45696
0.40922
0.10944
0.28733
0.1891
0.32848
0.2039
0.47003
0.26908
0.37689
0.23793
0.54239
0.23343
0.48574
0.27321
0.40242
-0.00058052
0.16182
0.4124
0.16393
0.33908
1.0167
0.11806
0.20871
0.37844
0.79029
0.083021
0.53298
1.0213
0.29349
0.052871
0.33329
0.71299
0.21331
0.14173
0.29925
0.65732
0.21039
0.00017998
0.34323
0.41118
0.90495
0.37689
0.028972
0.33738
0.38116
0.28096
0.58231
0.094706
0.33752
0.12955
0.27763
0.4857
0.44412
0.095002
0.61644
0.46298
0.16292
-0.0098935
0.5983
0.031588
0.27328
0.087928
0.24675
0.32876
0.25613
0.33701
0.028226
-0.13496
0.67408
0.95143
0.6514
-0.10923
0.24328
0.48156
0.33481
0.24472
0.40643
0.21556
0.53553
0.4359
0.43862
0.28726
0.36455
0.38624
0.68619
0.38428
0.16167
0.18695
-0.31298
0.4717
-0.015378
0.20949
0.21286
0.073823
0.6648
0.77942
0.49415
0.32709
0.43035
0.10737
0.25391
0.40484
0.52864
0.43408
0.018712
0.30425
0.96064
0.38689
0.46014
-0.054013
0.28708
0.0048371
0.020842
0.33484
-0.29877
0.25864
-0.29136
0.087349
0.36169
0.28644
0.12249
0.64133
0.0971
0.29735
0.25498
0.51202
0.07323
0.23418
0.52305
0.22666
0.11063
0.45902
0.53356
0.24457
0.53501
0.11818
0.51995
0.28589
0.61516
0.083257
0.39585
0.16404
0.74109
0.0444
0.69653
0.18646
-0.056547
0.14638
0.41715
0.21422
0.32589
0.24347
0.53282
0.13911
-0.14813
0.080085
0.3238
0.0050365
0.86747
0.53055
0.31234
0.40117
0.32433
0.64429
0.29046
0.46783
0.16777
0.013726
0.20122
0.35104
0.7001
0.3726
0.29335
-0.14299
0.41235
0.72151
0.28726
-0.25456
0.32144
0.44012
0.031514
-0.17993
0.25506
0.33301
0.48339
0.081625
0.32158
0.31663
0.45334
-0.017249
0.13544
0.26743
0.58148
0.37712
0.62039
0.49844
-0.089841
0.54656
0.39173
0.28296
0.38147
0.27456
0.023602
0.16014
0.54377
0.037085
0.12531
0.10628
1.3067
-0.085108
0.26766
0.093356
0.095275
0.26915
-0.026833
0.24343
-0.073524
0.047656
0.52625
0.22349
0.2826
0.19341
0.48145
0.18976
0.20787
0.65268
-0.16663
0.41899
0.37366
0.71348
-0.060877
0.34473
0.27925
0.21286
0.17396
0.10743
0.24983
0.067241
0.56584
0.28415
0.56361
0.25395
0.23559
-0.037751
-0.058599
0.049656
0.062186
0.24921
-0.11261
0.19697
0.090233
0.40069
0.14704
0.32955
0.62981
0.50046
-0.083199
0.64023
0.035314
0.1906
0.3771
0.13391
-0.0094405
0.53129
0.3948
0.46461
0.5908
0.44272
0.098765
0.3344
0.39014
0.32311
-0.062842
0.92816
0.38447
0.36452
0.067738
0.0038528
0.12511
0.075481
0.28078
0.19103
0.4973
0.59706
0.57209
0.41774
0.69229
0.032509
-0.033481
0.23486
0.70955
0.24183
0.3063
0.30382
0.28295
0.47472
0.027793
0.16949
0.27654
0.64106
0.085805
0.36303
-0.080369
0.095002
0.3343
0.31832
0.32575
0.19262
-0.28295
0.66252
0.30845
-0.015534
0.32728
0.49989
0.4377
0.82991
0.16383
0.49865
0.21558
0.48219
-0.031707
0.25878
0.2084
0.26755
0.66737
0.43842
0.12422
0.10389
0.14175
0.12072
0.31158
0.19849
0.19807
-0.067838
0.25657
0.48233
0.01785
0.20411
0.27299
0.11709
0.40028
0.17747
0.14686
0.54711
0.18175
0.24702
0.53179
0.19114
0.12314
-0.027232
0.063369
1.3244
0.20079
0.33378
1.2705
0.29233
0.46427
0.35382
0.69016
-0.21069
0.42057
0.51596
0.093684
0.32407
0.68608
0.28798
0.29319
0.13629
-0.0021896
0.075487
0.28459
0.3251
0.074715
0.49688
0.54556
0.14797
0.11297
0.85969
0.19659
0.30976
0.32604
0.45036
-0.068571
0.45744
-0.13606
-0.22654
1.2543
0.28319
0.16369
0.25447
0.26263
0.20119
0.18976
0.30754
0.48819
0.23333
-0.2016
0.24956
0.084117
0.070907
-0.071396
0.31294
0.11745
0.26237
0.38775
0.74804
0.30565
0.034509
0.7767
0.46218
0.095213
0.14869
0.041678
0.32032
0.12901
0.47535
0.2527
0.64389
0.22188
0.35592
0.32798
0.1816
0.38867
0.0038528
0.44096
0.3584
0.37897
0.21737
0.1334
0.29657
0.48916
0.14962
0.3083
0.15001
0.56345
0.07385
0.89482
0.71522
0.43113
0.25632
0.45307
0.30417
0.48375
0.026128
0.2835
0.33436
0.017677
0.53351
0.5091
0.68357
0.45204
0.39947
0.35038
0.31966
-0.11089
0.10474
0.19832
-0.079836
0.2767
0.1138
0.75371
0.59185
0.39824
0.19097
0.45593
0.6325
-0.086087
0.14214
0.23003
0.76993
0.41512
0.2707
-0.0496
0.48102
-0.098329
0.10955
0.27322
0.1173
0.34949
0.13863
-0.032691
0.089039
0.21951
-0.18348
0.60874
0.29715
0.28826
0.46317
0.38599
0.11367
0.42334
0.49569
0.32103
0.20155
0.15278
0.17432
0.42746
0.52486
0.10197
0.45696
0.40922
0.10944
0.28733
0.064445
0.32848
0.2039
0.47003
0.26908
0.37689
0.23793
0.54239
0.23343
0.48574
0.27321
0.40242
-0.00058052
0.16182
0.4124
0.16393
0.33908
1.0167
0.11806
0.20871
0.37844
0.79029
0.083021
0.53298
1.0213
0.29349
0.052871
0.33329
0.71299
0.21331
0.14173
0.29925
0.65732
0.21039
0.00017998
0.34323
0.41118
0.90495
0.37689
0.028972
0.33738
0.38116
0.28096
0.58231
0.094706
0.33752
0.12955
0.27763
0.4857
0.44412
0.095002
0.61644
0.46298
0.16292
-0.0098935
0.5983
0.031588
0.27328
0.087928
0.24675
0.32876
0.25613
0.33701
0.028226
-0.13496
0.67408
0.95143
0.6514
-0.10923
0.24328
0.48156
0.33481
0.24472
0.40643
0.21556
0.53553
0.4359
0.43862
0.28726
0.36455
0.38624
0.68619
0.38428
0.16167
0.18695
-0.31298
0.4717
-0.015378
0.20949
0.21286
0.073823
0.6648
0.77942
0.49415
0.32709
0.43035
0.10737
0.25391
0.40484
0.52864
0.43408
0.018712
0.47292
0.96064
0.38689
0.46014
-0.054013
0.28708
0.0048371
0.020842
0.33484
-0.29877
0.25864
-0.29136
0.087349
0.36169
0.28644
0.12249
0.64133
0.0971
0.29735
0.25498
0.51202
0.07323
0.23418
0.52305
0.22666
0.11063
0.45902
0.53356
0.24457
0.53501
0.11818
0.51995
0.28589
0.61516
0.083257
0.39585
0.16404
0.74109
0.0444
0.69653
0.18646
-0.056547
0.14638
0.41715
0.21422
0.32589
0.24347
0.53282
0.13911
-0.14813
0.080085
0.3238
0.0050365
0.86747
0.53055
0.31234
0.40117
0.32433
0.64429
0.29046
0.46783
0.16777
0.013726
0.20122
0.35104
0.7001
0.3726
0.29335
-0.14299
0.41235
0.72151
0.28726
-0.25456
0.32144
0.44012
0.031514
-0.17993
0.30206
0.33301
0.48339
0.081625
0.32158
0.31663
0.45334
-0.017249
0.13544
0.26743
0.58148
0.37712
0.62039
0.49844
-0.089841
0.54656
0.39173
0.28296
0.38147
0.27456
0.023602
0.16014
0.54377
0.037085
0.12531
0.10628
1.3067
-0.085108
0.26766
0.093356
0.095275
0.26915
-0.026833
0.24343
-0.073524
0.047656
0.52625
0.22349
0.2826
0.19341
0.48145
0.18976
0.20787
0.65268
-0.16663
0.41899
0.37366
0.71348
-0.060877
0.34473
0.27925
0.21286
0.17396
0.10743
0.24983
0.067241
0.56584
0.28415
0.56361
0.25395
0.23559
-0.037751
-0.058599
0.049656
0.062186
0.24921
-0.11261
0.19697
0.090233
0.40069
0.14704
0.32955
0.62981
0.50046
-0.083199
0.64023
0.035314
0.1906
0.3771
0.13391
-0.0094405
0.53129
0.3948
0.46461
0.5908
0.44272
0.098765
0.3344
0.39014
0.32311
-0.062842
0.92816
0.38447
0.36452
0.067738
0.0038528
0.12511
0.075481
0.28078
0.19103
0.4973
0.59706
0.57209
0.41774
0.69229
0.032509
-0.033481
0.23486
0.70955
0.24183
0.3063
0.30382
0.28295
0.47472
0.027793
0.16949
-0.039261
0.64106
0.085805
0.36303
-0.080369
0.095002
0.3343
0.31832
0.32575
0.19262
-0.28295
0.66252
0.30845
-0.015534
0.32728
0.49989
0.4377
0.82991
0.16383
0.49865
0.21558
0.48219
-0.031707
0.25878
0.2084
0.26755
0.66737
0.43842
0.12422
0.10389
0.14175
0.12072
0.31158
0.19849
0.19807
-0.067838
0.25657
0.48233
0.01785
0.20411
0.27299
0.11709
0.40028
0.17747
0.14686
0.54711
0.18175
0.24702
0.53179
0.19114
0.12314
-0.027232
0.063369
1.3244
0.20079
0.33378
1.2705
0.29233
0.46427
0.35382
0.69016
-0.21069
0.42057
0.51596
0.093684
0.32407
0.68608
0.28798
0.29319
0.13629
-0.0021896
0.075487
0.28459
0.3251
0.074715
0.49688
0.54556
0.14797
0.11297
0.85969
0.19659
0.30976
0.32604
0.45036
-0.068571
0.45744
-0.13606
-0.22654
1.2543
0.28319
0.16369
0.25447
0.26263
0.20119
0.18976
0.30754
0.48819
0.23333
-0.2016
0.24956
0.084117
0.070907
-0.071396
0.31294
0.11745
0.26237
0.38775
0.74804
0.30565
0.034509
0.7767
0.46218
0.095213
0.14869
0.041678
0.32032
0.12901
0.47535
0.2527
0.64389
0.22188
0.35592
0.32798
0.1816
0.38867
0.0038528
0.44096
0.3584
0.37897
0.21737
0.1334
0.29657
0.48916
0.14962
0.3083
0.15001
0.56345
0.07385
0.89482
0.71522
0.43113
0.25632
0.45307
0.30417
0.48375
0.026128
0.2835
0.33436
0.017677
0.53351
0.5091
0.68357
0.45204
0.39947
0.35038
0.31966
-0.11089
0.10474
0.19832
-0.079836
0.2767
0.1138
0.75371
0.59185
0.39824
0.19097
0.45593
0.6325
-0.086087
0.14214
0.23003
0.76993
0.41512
0.2707
-0.0496
0.48102
-0.098329
0.10955
0.27322
0.1173
0.34949
0.13863
-0.032691
0.089039
0.21951
-0.18348
0.60874
0.29715
0.28826
0.46317
0.38599
0.11367
0.42334
0.49569
0.32103
0.20155
0.15278
0.17432
0.42746
0.52486
0.10197
0.45696
0.40922
0.10944
0.28733
0.064445
0.32848
0.2039
0.47003
0.26908
0.37689
0.23793
0.54239
0.23343
0.48574
0.27321
0.40242
-0.00058052
0.16182
0.4124
0.16393
0.33908
1.0167
0.11806
0.20871
0.37844
0.79029
0.083021
0.53298
1.0213
0.29349
0.052871
0.33329
0.71299
0.21331
0.14173
0.29925
0.65732
0.21039
0.00017998
0.34323
0.41118
0.90495
0.37689
0.028972
0.33738
0.38116
0.28096
0.58231
0.094706
0.33752
0.12955
0.27763
0.4857
0.44412
0.095002
0.61644
0.46298
0.047728
-0.0098935
0.5983
0.031588
0.27328
0.087928
0.24675
0.32876
0.25613
0.33701
0.028226
-0.13496
0.67408
0.95143
0.6514
-0.10923
0.24328
0.48156
0.33481
0.24472
0.40643
0.21556
0.53553
0.4359
0.43862
0.28726
0.36455
0.38624
0.68619
0.38428
0.16167
0.18695
-0.31298
0.4717
-0.015378
0.20949
0.21286
0.073823
0.6648
0.77942
0.49415
0.32709
0.43035
0.10737
0.25391
0.40484
0.52864
0.43408
0.018712
0.47292
0.96064
0.38689
0.46014
-0.054013
0.28708
0.0048371
0.020842
0.33484
-0.29877
0.43412
-0.29136
0.087349
0.36169
0.28644
0.12249
0.64133
0.0971
0.018112
0.25498
0.51202
0.07323
0.23418
0.52305
0.22666
0.11063
0.45902
0.53356
0.24457
0.53501
0.11818
0.51995
0.28589
0.61516
0.083257
0.39585
0.16404
0.74109
0.0444
0.69653
0.18646
-0.056547
0.14638
0.41715
0.21422
0.32589
0.24347
0.53282
0.13911
-0.14813
0.080085
0.3238
0.0050365
0.86747
0.53055
0.31234
0.40117
-0.059385
0.64429
0.29046
0.46783
0.16777
0.013726
0.20122
0.35104
0.7001
0.3726
0.29335
-0.14299
0.41235
0.72151
0.28726
-0.25456
0.32144
0.44012
0.031514
-0.17993
0.30206
0.33301
0.48339
0.081625
0.32158
0.31663
0.45334
-0.017249
0.13544
0.26743
0.58148
0.37712
0.62039
0.49844
-0.089841
0.54656
0.39173
0.28296
0.38147
0.27456
0.023602
0.16014
0.54377
0.037085
0.12531
0.10628
1.3067
-0.085108
0.26766
0.093356
0.095275
0.26915
-0.026833
0.24343
-0.073524
0.047656
0.52625
0.22349
0.2826
0.19341
0.48145
0.18976
0.20787
0.65268
-0.16663
0.41899
0.37366
0.71348
-0.060877
0.34473
0.27925
0.21286
0.17396
0.10743
0.24983
0.067241
0.56584
0.28415
0.56361
0.25395
0.23559
-0.037751
-0.058599
0.049656
0.062186
0.24921
-0.11261
0.19697
0.090233
0.40069
0.14704
0.32955
0.62981
0.50046
-0.083199
0.64023
0.035314
0.1906
0.3771
0.13391
-0.0094405
0.53129
0.3948
0.46461
0.5908
0.44272
0.098765
0.3344
0.39014
0.32311
-0.062842
0.92816
0.38447
0.36452
0.067738
0.0038528
0.12511
0.075481
0.28078
0.19103
0.4973
0.59706
0.57209
0.41774
0.69229
0.032509
-0.033481
0.23486
0.70955
0.24183
0.3063
0.30382
0.28295
0.47472
0.027793
0.16949
-0.039261
0.64106
0.085805
0.36303
-0.080369
0.095002
0.3343
0.31832
0.32575
0.19262
-0.28295
0.66252
0.30845
-0.015534
0.32728
0.49989
0.4377
0.82991
0.16383
0.49865
0.21558
0.48219
-0.031707
0.25878
0.2084
0.26755
0.66737
0.43842
0.12422
0.10389
0.14175
0.12072
0.31158
0.19849
0.19807
-0.067838
0.25657
0.48233
0.01785
0.20411
0.27299
0.11709
0.40028
0.17747
0.14686
0.54711
0.18175
0.24702
0.53179
0.19114
0.12314
-0.027232
0.063369
1.3244
0.20079
0.33378
1.2705
0.29233
0.46427
0.35382
0.69016
-0.21069
0.42057
0.51596
0.093684
0.32407
0.68608
0.28798
0.29319
0.5488
-0.0021896
0.075487
0.28459
0.3251
0.074715
0.49688
0.54556
0.14797
0.11297
0.85969
0.19659
0.30976
0.32604
0.45036
-0.068571
0.45744
-0.13606
-0.22654
1.2543
0.28319
0.16369
0.25447
0.26263
0.031688
0.18976
0.30754
0.48819
0.23333
-0.2016
0.24956
0.084117
0.070907
-0.071396
0.31294
0.11745
0.26237
0.38775
0.74804
0.30565
0.034509
0.7767
0.46218
0.095213
0.14869
0.041678
0.32032
0.12901
0.47535
0.2527
0.64389
0.22188
0.35592
0.32798
0.1816
[truncated: 48,000 more rows]
