# Supplementary material for: Separating Macroecological Pattern and Process: Comparing Ecological, Economic, and Geological Systems
Source: PLoS One. 2014 Nov 10;9(11):e112850. doi: 10.1371/journal.pone.0112850 (PMC4226609; doi:10.1371/journal.pone.0112850)
Supplement: Information S1 — Community matrices for each dataset and MATLAB code to replicate all analyses. (ZIP) [file pone.0112850.s001.zip › Supplementary Information/Output/bbs/bbs_result_sadscale_lon.csv]

-119.37
-81.883
-82.917
-76.817
-102.3
-90.883
-84.4
-117.23
-123.93
-113.95
-90.583
-92.5
-85.358
-75.683
-79.328
-77.95
-106.72
-80.517
-118.88
-70
-83.85
-86.5
-88.717
-115.08
-76.817
-96.5
-120.78
-83.8
-74.183
-100.3
-95.867
-70.817
-88.167
-95.483
-89.033
-77.55
-91.483
-96.05
-81.167
-85.217
-84.658
-102.52
-104.38
-114.72
-91.15
-78.2
-88.75
-86.217
-110.77
-106.38
-81.083
-76.15
-79.233
-82.8
-82.917
-74.233
-75.383
-91.75
-90.6
-104.53
-84.416
-77.217
-107.57
-77.667
-84.783
-107.28
-94.067
-112.92
-106.62
-94.667
-97.517
-98.2
-105.97
-81.717
-84.733
-121.75
-76.983
-82.683
-89.883
-77.983
-92.9
-87.183
-68.383
-77.667
-109.2
-89.125
-76.983
-82.553
-109.33
-81.65
-90.267
-71.3
-81.517
-99.017
-112.28
-96.367
-98.083
-75.367
-81.867
-116.67
-88.2
-78.394
-99.733
-75.967
-90.95
-71.95
-97.1
-86.35
-84.75
-80.267
-89.083
-110.4
-110.57
-68.783
-83.333
-107.02
-81.601
-92.717
-82.467
-76.903
-75.767
-111.15
-80.733
-119.35
-81.259
-97.135
-83.567
-90.25
-105.97
-82.617
-80.35
-69.25
-100.65
-88.939
-82.85
-102.78
-80.383
-118.85
-94.75
-115.95
-115.15
-74.917
-118.83
-77
-104.67
-80.383
-103.5
-86.65
-97.8
-94.75
-78.55
-73.2
-82.95
-76.267
-80.033
-80.567
-96.436
-94.5
-117.2
-108.78
-83.667
-74.967
-98.782
-86.933
-76.95
-71.867
-123.25
-67.683
-87.356
-76.217
-83.167
-73.767
-103.13
-99.2
-99.617
-122.3
-114.57
-103.03
-93.133
-95.617
-78.917
-90.3
-124.4
-86.05
-105.77
-94.133
-84.417
-122.17
-99.75
-101.18
-109.68
-100.65
-119.12
-86.183
-86.283
-98.667
-102.5
-97.35
-114
-76.283
-95.683
-121.92
-117.72
-110.55
-117.19
-100.42
-75.6
-92.55
-95.817
-85.733
-101.5
-102.8
-99.383
-108.12
-113.73
-108.95
-98.878
-100.75
-81.939
-101.33
-112.72
-118.77
-81.633
-119.5
-119.08
-77.95
-106.93
-108.05
-99.15
-76.3
-96.233
-84.417
-101.38
-80.683
-78.083
-122.77
-75.15
-121.77
-75.25
-97.208
-92.233
-89.817
-120.4
-103.33
-116.33
-89.133
-74.867
-82.75
-81.617
-94.117
-93.683
-120.73
-81.667
-89.483
-95.617
-85.55
-87.15
-75.533
-87.353
-101.88
-86.117
-120.53
-80.333
-118.62
-107.78
-78.517
-85.833
-111.93
-90.4
-91.917
-83.483
-81.533
-100.23
-78.8
-102.8
-89.467
-115.28
-108.53
-82.633
-95.833
-84.167
-117.07
-91.717
-120.33
-68.183
-83.883
-72.267
-113.57
-120.14
-81.133
-96.7
-105.42
-108.33
-115.28
-95.333
-106.45
-87.633
-69.033
-120.63
-99.683
-89.067
-105.15
-101.35
-95.6
-78.833
-118.4
-75.6
-106.87
-121.08
-98.383
-115.73
-83.167
-92.016
-107.27
-122.82
-72.9
-88.233
-97.5
-78.9
-80.783
-103.38
-77.167
-84.883
-92.833
-119.32
-100.2
-94.15
-102.57
-122.97
-82.067
-93.217
-106.87
-82.483
-120.68
-108.67
-105.85
-98.967
-80.083
-103.4
-85.756
-101.95
-77.267
-90.991
-105.27
-91.317
-79.813
-76.517
-94.233
-88.35
-98.983
-97.2
-94.533
-94.3
-104.68
-81.383
-81.917
-120.75
-79.683
-83.717
-84.033
-101.98
-96.183
-103.45
-94.117
-76.783
-119.27
-110.7
-88.183
-91.7
-103.95
-72.583
-88.65
-114.37
-69.15
-91.1
-123.07
-90.9
-122.87
-90.167
-122.48
-79.833
-69.233
-120.53
-82.633
-98.733
-111.08
-94.85
-99.267
-107.57
-97.617
-117.1
-88.35
-121.83
-95.228
-106.42
-100.98
-86.5
-74.1
-104.5
-116.77
-78.067
-85.35
-93.833
-96.083
-75.15
-90.967
-105.35
-87.05
-101.57
-101.72
-112.03
-94.4
-74.183
-88.783
-89.517
-119.05
-119.37
-90.2
-79.683
-80.683
-117.28
-100.07
-116.95
-104.03
-82.2
-76.717
-109.7
-84.467
-117.75
-113.55
-91.233
-108.75
-118.13
-121.77
-103.62
-85.35
-99.217
-87.35
-88.633
-85.25
-105.78
-118.97
-104.97
-112.58
-98.15
-83.817
-120.28
-87.15
-88.033
-89.783
-102.12
-84.4
-77.433
-77.85
-76.55
-96.883
-87.983
-121
-85.883
-91.7
-121.2
-93.443
-81.417
-95.617
-83.783
-78.8
-107.2
-119.28
-89.767
-83.6
-105.15
-86.217
-119.42
-87.075
-88.683
-110.73
-93.9
-106.05
-83.139
-95.25
-79.417
-120.25
-79.467
-104.95
-110.05
-105.85
-101.25
-107.67
-86.567
-91.417
-96.183
-105.45
-99.217
-117.92
-90.067
-86.117
-119.68
-79.15
-101.55
-95.45
-119.37
-81.883
-82.917
-76.817
-102.3
-90.883
-84.4
-117.23
-123.93
-113.95
-90.583
-92.5
-85.358
-75.683
-79.328
-77.95
-106.72
-80.517
-118.88
-70
-83.85
-86.5
-88.717
-115.08
-76.817
-96.5
-120.78
-83.8
-74.183
-100.3
-95.867
-70.817
-88.167
-95.483
-89.033
-77.55
-91.483
-96.05
-81.167
-85.217
-84.658
-102.52
-104.38
-114.72
-91.15
-78.2
-88.75
-86.217
-110.77
-106.38
-81.083
-76.15
-79.233
-82.8
-82.917
-74.233
-75.383
-91.75
-90.6
-104.53
-84.416
-77.217
-107.57
-77.667
-84.783
-107.28
-94.067
-112.92
-106.62
-94.667
-97.517
-98.2
-105.97
-81.717
-84.733
-121.75
-76.983
-82.683
-89.883
-77.983
-92.9
-87.183
-68.383
-77.667
-109.2
-89.125
-76.983
-82.553
-109.33
-81.65
-90.267
-71.3
-81.517
-99.017
-112.28
-96.367
-98.083
-75.367
-81.867
-116.67
-88.2
-78.394
-99.733
-75.967
-90.95
-71.95
-97.1
-86.35
-84.75
-80.267
-89.083
-110.4
-110.57
-68.783
-83.333
-107.02
-81.601
-92.717
-82.467
-76.903
-75.767
-111.15
-80.733
-119.35
-81.259
-97.135
-83.567
-90.25
-105.97
-82.617
-80.35
-69.25
-100.65
-88.939
-82.85
-102.78
-80.383
-118.85
-94.75
-115.95
-115.15
-74.917
-118.83
-77
-104.67
-80.383
-103.5
-86.65
-97.8
-94.75
-78.55
-73.2
-82.95
-76.267
-80.033
-80.567
-96.436
-94.5
-117.2
-108.78
-83.667
-74.967
-98.782
-86.933
-76.95
-71.867
-123.25
-67.683
-87.356
-76.217
-83.167
-73.767
-103.13
-99.2
-99.617
-122.3
-114.57
-103.03
-93.133
-95.617
-78.917
-90.3
-124.4
-86.05
-105.77
-94.133
-84.417
-122.17
-99.75
-101.18
-109.68
-100.65
-119.12
-86.183
-86.283
-98.667
-102.5
-97.35
-114
-76.283
-95.683
-121.92
-117.72
-110.55
-117.19
-100.42
-75.6
-92.55
-95.817
-85.733
-101.5
-102.8
-99.383
-108.12
-113.73
-108.95
-98.878
-100.75
-81.939
-101.33
-112.72
-118.77
-81.633
-119.5
-119.08
-77.95
-106.93
-108.05
-99.15
-76.3
-96.233
-84.417
-101.38
-80.683
-78.083
-122.77
-75.15
-121.77
-75.25
-97.208
-92.233
-89.817
-120.4
-103.33
-116.33
-89.133
-74.867
-82.75
-81.617
-94.117
-93.683
-120.73
-81.667
-89.483
-95.617
-85.55
-87.15
-75.533
-87.353
-101.88
-86.117
-120.53
-80.333
-118.62
-107.78
-78.517
-85.833
-111.93
-90.4
-91.917
-83.483
-81.533
-100.23
-78.8
-102.8
-89.467
-115.28
-108.53
-82.633
-95.833
-84.167
-117.07
-91.717
-120.33
-68.183
-83.883
-72.267
-113.57
-120.14
-81.133
-96.7
-105.42
-108.33
-115.28
-95.333
-106.45
-87.633
-69.033
-120.63
-99.683
-89.067
-105.15
-101.35
-95.6
-78.833
-118.4
-75.6
-106.87
-121.08
-98.383
-115.73
-83.167
-92.016
-107.27
-122.82
-72.9
-88.233
-97.5
-78.9
-80.783
-103.38
-77.167
-84.883
-92.833
-119.32
-100.2
-94.15
-102.57
-122.97
-82.067
-93.217
-106.87
-82.483
-120.68
-108.67
-105.85
-98.967
-80.083
-103.4
-85.756
-101.95
-77.267
-90.991
-105.27
-91.317
-79.813
-76.517
-94.233
-88.35
-98.983
-97.2
-94.533
-94.3
-104.68
-81.383
-81.917
-120.75
-79.683
-83.717
-84.033
-101.98
-96.183
-103.45
-94.117
-76.783
-119.27
-110.7
-88.183
-91.7
-103.95
-72.583
-88.65
-114.37
-69.15
-91.1
-123.07
-90.9
-122.87
-90.167
-122.48
-79.833
-69.233
-120.53
-82.633
-98.733
-111.08
-94.85
-99.267
-107.57
-97.617
-117.1
-88.35
-121.83
-95.228
-106.42
-100.98
-86.5
-74.1
-104.5
-116.77
-78.067
-85.35
-93.833
-96.083
-75.15
-90.967
-105.35
-87.05
-101.57
-101.72
-112.03
-94.4
-74.183
-88.783
-89.517
-119.05
-119.37
-90.2
-79.683
-80.683
-117.28
-100.07
-116.95
-104.03
-82.2
-76.717
-109.7
-84.467
-117.75
-113.55
-91.233
-108.75
-118.13
-121.77
-103.62
-85.35
-99.217
-87.35
-88.633
-85.25
-105.78
-118.97
-104.97
-112.58
-98.15
-83.817
-120.28
-87.15
-88.033
-89.783
-102.12
-84.4
-77.433
-77.85
-76.55
-96.883
-87.983
-121
-85.883
-91.7
-121.2
-93.443
-81.417
-95.617
-83.783
-78.8
-107.2
-119.28
-89.767
-83.6
-105.15
-86.217
-119.42
-87.075
-88.683
-110.73
-93.9
-106.05
-83.139
-95.25
-79.417
-120.25
-79.467
-104.95
-110.05
-105.85
-101.25
-107.67
-86.567
-91.417
-96.183
-105.45
-99.217
-117.92
-90.067
-86.117
-119.68
-79.15
-101.55
-95.45
-119.37
-81.883
-82.917
-76.817
-102.3
-90.883
-84.4
-117.23
-123.93
-113.95
-90.583
-92.5
-85.358
-75.683
-79.328
-77.95
-106.72
-80.517
-118.88
-70
-83.85
-86.5
-88.717
-115.08
-76.817
-96.5
-120.78
-83.8
-74.183
-100.3
-95.867
-70.817
-88.167
-95.483
-89.033
-77.55
-91.483
-96.05
-81.167
-85.217
-84.658
-102.52
-104.38
-114.72
-91.15
-78.2
-88.75
-86.217
-110.77
-106.38
-81.083
-76.15
-79.233
-82.8
-82.917
-74.233
-75.383
-91.75
-90.6
-104.53
-84.416
-77.217
-107.57
-77.667
-84.783
-107.28
-94.067
-112.92
-106.62
-94.667
-97.517
-98.2
-105.97
-81.717
-84.733
-121.75
-76.983
-82.683
-89.883
-77.983
-92.9
-87.183
-68.383
-77.667
-109.2
-89.125
-76.983
-82.553
-109.33
-81.65
-90.267
-71.3
-81.517
-99.017
-112.28
-96.367
-98.083
-75.367
-81.867
-116.67
-88.2
-78.394
-99.733
-75.967
-90.95
-71.95
-97.1
-86.35
-84.75
-80.267
-89.083
-110.4
-110.57
-68.783
-83.333
-107.02
-81.601
-92.717
-82.467
-76.903
-75.767
-111.15
-80.733
-119.35
-81.259
-97.135
-83.567
-90.25
-105.97
-82.617
-80.35
-69.25
-100.65
-88.939
-82.85
-102.78
-80.383
-118.85
-94.75
-115.95
-115.15
-74.917
-118.83
-77
-104.67
-80.383
-103.5
-86.65
-97.8
-94.75
-78.55
-73.2
-82.95
-76.267
-80.033
-80.567
-96.436
-94.5
-117.2
-108.78
-83.667
-74.967
-98.782
-86.933
-76.95
-71.867
-123.25
-67.683
-87.356
-76.217
-83.167
-73.767
-103.13
-99.2
-99.617
-122.3
-114.57
-103.03
-93.133
-95.617
-78.917
-90.3
-124.4
-86.05
-105.77
-94.133
-84.417
-122.17
-99.75
-101.18
-109.68
-100.65
-119.12
-86.183
-86.283
-98.667
-102.5
-97.35
-114
-76.283
-95.683
-121.92
-117.72
-110.55
-117.19
-100.42
-75.6
-92.55
-95.817
-85.733
-101.5
-102.8
-99.383
-108.12
-113.73
-108.95
-98.878
-100.75
-81.939
-101.33
-112.72
-118.77
-81.633
-119.5
-119.08
-77.95
-106.93
-108.05
-99.15
-76.3
-96.233
-84.417
-101.38
-80.683
-78.083
-122.77
-75.15
-121.77
-75.25
-97.208
-92.233
-89.817
-120.4
-103.33
-116.33
-89.133
-74.867
-82.75
-81.617
-94.117
-93.683
-120.73
-81.667
-89.483
-95.617
-85.55
-87.15
-75.533
-87.353
-101.88
-86.117
-120.53
-80.333
-118.62
-107.78
-78.517
-85.833
-111.93
-90.4
-91.917
-83.483
-81.533
-100.23
-78.8
-102.8
-89.467
-115.28
-108.53
-82.633
-95.833
-84.167
-117.07
-91.717
-120.33
-68.183
-83.883
-72.267
-113.57
-120.14
-81.133
-96.7
-105.42
-108.33
-115.28
-95.333
-106.45
-87.633
-69.033
-120.63
-99.683
-89.067
-105.15
-101.35
-95.6
-78.833
-118.4
-75.6
-106.87
-121.08
-98.383
-115.73
-83.167
-92.016
-107.27
-122.82
-72.9
-88.233
-97.5
-78.9
-80.783
-103.38
-77.167
-84.883
-92.833
-119.32
-100.2
-94.15
-102.57
-122.97
-82.067
-93.217
-106.87
-82.483
-120.68
-108.67
-105.85
-98.967
-80.083
-103.4
-85.756
-101.95
-77.267
-90.991
-105.27
-91.317
-79.813
-76.517
-94.233
-88.35
-98.983
-97.2
-94.533
-94.3
-104.68
-81.383
-81.917
-120.75
-79.683
-83.717
-84.033
-101.98
-96.183
-103.45
-94.117
-76.783
-119.27
-110.7
-88.183
-91.7
-103.95
-72.583
-88.65
-114.37
-69.15
-91.1
-123.07
-90.9
-122.87
-90.167
-122.48
-79.833
-69.233
-120.53
-82.633
-98.733
-111.08
-94.85
-99.267
-107.57
-97.617
-117.1
-88.35
-121.83
-95.228
-106.42
-100.98
-86.5
-74.1
-104.5
-116.77
-78.067
-85.35
-93.833
-96.083
-75.15
-90.967
-105.35
-87.05
-101.57
-101.72
-112.03
-94.4
-74.183
-88.783
-89.517
-119.05
-119.37
-90.2
-79.683
-80.683
-117.28
-100.07
-116.95
-104.03
-82.2
-76.717
-109.7
-84.467
-117.75
-113.55
-91.233
-108.75
-118.13
-121.77
-103.62
-85.35
-99.217
-87.35
-88.633
-85.25
-105.78
-118.97
-104.97
-112.58
-98.15
-83.817
-120.28
-87.15
-88.033
-89.783
-102.12
-84.4
-77.433
-77.85
-76.55
-96.883
-87.983
-121
-85.883
-91.7
-121.2
-93.443
-81.417
-95.617
-83.783
-78.8
-107.2
-119.28
-89.767
-83.6
-105.15
-86.217
-119.42
-87.075
-88.683
-110.73
-93.9
-106.05
-83.139
-95.25
-79.417
-120.25
-79.467
-104.95
-110.05
-105.85
-101.25
-107.67
-86.567
-91.417
-96.183
-105.45
-99.217
-117.92
-90.067
-86.117
-119.68
-79.15
-101.55
-95.45
-119.37
-81.883
-82.917
-76.817
-102.3
-90.883
-84.4
-117.23
-123.93
-113.95
-90.583
-92.5
-85.358
-75.683
-79.328
-77.95
-106.72
-80.517
-118.88
-70
-83.85
-86.5
-88.717
-115.08
-76.817
-96.5
-120.78
-83.8
-74.183
-100.3
-95.867
-70.817
-88.167
-95.483
-89.033
-77.55
-91.483
-96.05
-81.167
-85.217
-84.658
-102.52
-104.38
-114.72
-91.15
-78.2
-88.75
-86.217
-110.77
-106.38
-81.083
-76.15
-79.233
-82.8
-82.917
-74.233
-75.383
-91.75
-90.6
-104.53
-84.416
-77.217
-107.57
-77.667
-84.783
-107.28
-94.067
-112.92
-106.62
-94.667
-97.517
-98.2
-105.97
-81.717
-84.733
-121.75
-76.983
-82.683
-89.883
-77.983
-92.9
-87.183
-68.383
-77.667
-109.2
-89.125
-76.983
-82.553
-109.33
-81.65
-90.267
-71.3
-81.517
-99.017
-112.28
-96.367
-98.083
-75.367
-81.867
-116.67
-88.2
-78.394
-99.733
-75.967
-90.95
-71.95
-97.1
-86.35
-84.75
-80.267
-89.083
-110.4
-110.57
-68.783
-83.333
-107.02
-81.601
-92.717
-82.467
-76.903
-75.767
-111.15
-80.733
-119.35
-81.259
-97.135
-83.567
-90.25
-105.97
-82.617
-80.35
-69.25
-100.65
-88.939
-82.85
-102.78
-80.383
-118.85
-94.75
-115.95
-115.15
-74.917
-118.83
-77
-104.67
-80.383
-103.5
-86.65
-97.8
-94.75
-78.55
-73.2
-82.95
-76.267
-80.033
-80.567
-96.436
-94.5
-117.2
-108.78
-83.667
-74.967
-98.782
-86.933
-76.95
-71.867
-123.25
-67.683
-87.356
-76.217
-83.167
-73.767
-103.13
-99.2
-99.617
-122.3
-114.57
-103.03
-93.133
-95.617
-78.917
-90.3
-124.4
-86.05
-105.77
-94.133
-84.417
-122.17
-99.75
-101.18
-109.68
-100.65
-119.12
-86.183
-86.283
-98.667
-102.5
-97.35
-114
-76.283
-95.683
-121.92
-117.72
-110.55
-117.19
-100.42
-75.6
-92.55
-95.817
-85.733
-101.5
-102.8
-99.383
-108.12
-113.73
-108.95
-98.878
-100.75
-81.939
-101.33
-112.72
-118.77
-81.633
-119.5
-119.08
-77.95
-106.93
-108.05
-99.15
-76.3
-96.233
-84.417
-101.38
-80.683
-78.083
-122.77
-75.15
-121.77
-75.25
-97.208
-92.233
-89.817
-120.4
-103.33
-116.33
-89.133
-74.867
-82.75
-81.617
-94.117
-93.683
-120.73
-81.667
-89.483
-95.617
-85.55
-87.15
-75.533
-87.353
-101.88
-86.117
-120.53
-80.333
-118.62
-107.78
-78.517
-85.833
-111.93
-90.4
-91.917
-83.483
-81.533
-100.23
-78.8
-102.8
-89.467
-115.28
-108.53
-82.633
-95.833
-84.167
-117.07
-91.717
-120.33
-68.183
-83.883
-72.267
-113.57
-120.14
-81.133
-96.7
-105.42
-108.33
-115.28
-95.333
-106.45
-87.633
-69.033
-120.63
-99.683
-89.067
-105.15
-101.35
-95.6
-78.833
-118.4
-75.6
-106.87
-121.08
-98.383
-115.73
-83.167
-92.016
-107.27
-122.82
-72.9
-88.233
-97.5
-78.9
-80.783
-103.38
-77.167
-84.883
-92.833
-119.32
-100.2
-94.15
-102.57
-122.97
-82.067
-93.217
-106.87
-82.483
-120.68
-108.67
-105.85
-98.967
-80.083
-103.4
-85.756
-101.95
-77.267
-90.991
-105.27
-91.317
-79.813
-76.517
-94.233
-88.35
-98.983
-97.2
-94.533
-94.3
-104.68
-81.383
-81.917
-120.75
-79.683
-83.717
-84.033
-101.98
-96.183
-103.45
-94.117
-76.783
-119.27
-110.7
-88.183
-91.7
-103.95
-72.583
-88.65
-114.37
-69.15
-91.1
-123.07
-90.9
-122.87
-90.167
-122.48
-79.833
-69.233
-120.53
-82.633
-98.733
-111.08
-94.85
-99.267
-107.57
-97.617
-117.1
-88.35
-121.83
-95.228
-106.42
-100.98
-86.5
-74.1
-104.5
-116.77
-78.067
-85.35
-93.833
-96.083
-75.15
-90.967
-105.35
-87.05
-101.57
-101.72
-112.03
-94.4
-74.183
-88.783
-89.517
-119.05
-119.37
-90.2
-79.683
-80.683
-117.28
-100.07
-116.95
-104.03
-82.2
-76.717
-109.7
-84.467
-117.75
-113.55
-91.233
-108.75
-118.13
-121.77
-103.62
-85.35
-99.217
-87.35
-88.633
-85.25
-105.78
-118.97
-104.97
-112.58
-98.15
-83.817
-120.28
-87.15
-88.033
-89.783
-102.12
-84.4
-77.433
-77.85
-76.55
-96.883
-87.983
-121
-85.883
-91.7
-121.2
-93.443
-81.417
-95.617
-83.783
-78.8
-107.2
-119.28
-89.767
-83.6
-105.15
-86.217
-119.42
-87.075
-88.683
-110.73
-93.9
-106.05
-83.139
-95.25
-79.417
-120.25
-79.467
-104.95
-110.05
-105.85
-101.25
-107.67
-86.567
-91.417
-96.183
-105.45
-99.217
-117.92
-90.067
-86.117
-119.68
-79.15
-101.55
-95.45
[truncated: 48,000 more rows]
