# Supplementary material for: Separating Macroecological Pattern and Process: Comparing Ecological, Economic, and Geological Systems
Source: PLoS One. 2014 Nov 10;9(11):e112850. doi: 10.1371/journal.pone.0112850 (PMC4226609; doi:10.1371/journal.pone.0112850)
Supplement: Information S1 — Community matrices for each dataset and MATLAB code to replicate all analyses. (ZIP) [file pone.0112850.s001.zip › Supplementary Information/Output/bbs/bbs_result_sadscale_num_species.csv]

45
67
49
33
43
56
32
36
49
20
13
49
67
18
30
42
46
58
34
35
66
38
45
52
37
30
50
39
62
26
27
33
49
42
59
70
62
62
39
50
41
47
36
53
59
59
42
54
23
54
53
29
59
58
33
51
52
58
48
34
51
78
41
51
68
33
66
64
49
52
39
93
54
32
32
55
50
35
20
58
51
41
40
34
61
62
65
34
24
20
59
46
43
44
39
31
38
47
36
70
25
30
18
43
15
29
33
37
28
49
40
52
40
33
48
48
19
49
19
65
52
68
37
48
42
68
48
51
48
42
48
59
24
75
59
23
30
57
39
54
44
31
62
46
47
43
48
23
43
31
79
47
47
49
43
34
31
44
39
57
29
34
30
76
75
47
54
37
54
51
54
63
21
49
34
70
36
52
47
41
80
32
50
38
36
37
40
54
44
36
55
40
47
42
33
37
38
55
19
56
48
39
27
43
65
50
39
41
32
38
29
25
37
46
48
64
30
45
40
46
33
45
42
26
96
40
48
82
56
38
30
44
30
49
42
49
56
33
47
34
43
43
49
54
47
56
38
21
10
77
47
53
47
28
30
48
45
29
38
49
43
42
50
42
58
38
42
31
44
63
39
20
45
34
46
39
78
35
43
49
41
28
73
35
39
50
8
39
32
68
68
43
59
39
68
56
32
30
60
46
42
84
37
28
58
42
81
47
41
44
44
54
64
40
38
25
43
40
32
39
42
41
74
66
31
42
72
17
46
40
61
61
36
58
60
57
58
47
53
74
31
54
34
32
33
42
51
53
54
36
41
37
35
61
38
67
55
54
49
59
52
49
60
49
34
49
34
47
47
40
41
28
48
51
38
29
80
44
60
81
75
59
41
52
50
29
65
35
53
29
53
49
57
22
51
26
59
66
39
53
93
62
32
49
61
59
64
72
44
44
34
52
61
69
62
42
43
63
51
35
54
26
55
49
23
56
31
61
52
8
52
64
28
53
27
69
34
47
35
48
41
62
33
36
31
48
73
43
61
41
43
22
33
40
42
17
50
46
61
48
32
35
48
54
27
53
40
41
58
52
84
51
35
33
54
60
63
42
55
36
61
33
29
37
55
47
30
49
37
57
31
18
42
57
42
15
54
33
28
34
45
67
49
80
43
56
32
36
49
20
13
49
67
18
30
42
46
58
34
35
66
38
45
52
37
30
50
39
62
26
27
33
49
42
59
70
62
62
39
50
41
47
36
53
59
59
42
54
23
54
53
29
59
58
33
51
52
58
48
34
51
86
41
51
68
33
66
64
49
52
39
93
54
32
32
55
64
35
20
58
51
41
40
34
61
62
65
34
24
20
59
46
43
44
39
31
38
47
36
70
25
30
18
66
15
29
33
37
28
49
40
52
40
33
48
48
19
49
19
65
52
68
37
48
42
68
48
51
48
42
48
59
24
75
59
23
30
57
39
54
44
31
62
46
47
43
48
23
43
31
79
47
47
49
43
34
61
44
39
57
29
34
30
76
91
60
54
51
54
51
54
63
21
49
34
70
36
52
47
41
80
32
50
38
36
37
40
54
44
36
55
40
47
42
33
37
38
55
19
56
48
39
27
43
65
50
39
41
32
38
29
25
37
46
48
64
30
45
40
46
33
45
42
26
96
40
48
82
56
38
30
44
30
49
59
49
56
33
57
34
43
43
49
54
47
56
38
21
10
77
47
53
47
28
30
48
45
29
38
49
43
42
50
42
58
38
42
31
44
63
39
20
45
34
46
39
78
35
43
49
41
28
73
35
39
50
8
39
32
68
68
43
59
39
68
56
32
30
60
46
42
84
37
28
58
42
81
47
41
44
44
54
64
40
38
25
43
40
32
39
42
41
74
66
31
42
72
17
46
40
61
61
36
58
60
57
58
47
53
74
31
54
34
32
33
42
51
53
54
36
41
37
35
61
38
67
55
54
49
59
52
49
60
49
34
49
34
47
47
40
41
28
48
51
38
29
80
44
60
81
75
59
41
52
50
29
65
35
53
29
53
49
57
22
61
26
59
66
39
53
93
62
32
49
61
59
64
72
44
44
34
52
61
69
62
42
43
63
51
35
54
26
55
49
23
56
31
61
52
8
52
64
28
53
27
69
34
47
35
48
41
62
33
36
31
48
73
43
61
41
43
22
33
40
54
17
50
46
61
48
32
35
48
54
27
53
40
41
58
52
84
51
35
33
54
60
63
42
55
36
61
33
29
37
55
47
30
49
37
57
31
18
42
57
42
15
54
33
28
34
45
67
49
80
43
56
32
36
49
20
13
49
67
18
30
42
46
58
34
35
66
38
45
52
37
30
50
39
62
26
27
33
49
42
59
70
62
62
39
50
41
47
36
53
59
59
42
54
23
54
53
29
59
58
33
71
52
58
48
34
51
86
41
51
68
33
66
64
49
52
39
93
54
32
32
55
64
35
20
58
51
61
40
34
61
62
65
34
24
20
59
46
43
44
39
31
38
47
36
70
25
30
18
66
15
29
33
37
28
49
40
52
40
33
48
48
19
49
19
65
52
68
37
48
42
68
48
51
48
42
48
59
24
75
59
23
30
57
39
54
44
31
62
46
47
43
48
23
43
31
79
47
47
49
43
34
61
44
39
57
29
34
30
76
91
60
54
51
54
51
54
63
21
49
34
70
36
52
47
41
80
32
50
49
36
37
40
54
44
36
55
40
47
42
33
37
38
55
19
56
48
39
27
43
65
50
39
41
32
38
29
25
37
46
48
64
30
45
40
46
33
45
42
26
96
40
48
82
56
38
30
44
30
49
59
49
56
33
57
34
43
43
49
54
47
56
38
21
10
77
47
53
47
28
30
48
45
29
38
49
72
42
50
42
58
38
42
31
44
63
39
20
45
34
46
39
78
35
43
49
41
28
73
35
39
50
8
39
32
68
68
43
59
39
68
56
32
30
60
46
42
84
37
28
58
42
81
47
41
44
44
54
64
40
38
25
43
40
32
39
42
41
74
66
31
42
72
17
46
40
61
61
36
58
60
57
58
47
53
74
31
54
34
32
33
42
51
53
54
36
41
37
35
61
38
67
55
54
49
59
52
49
60
49
34
49
34
47
47
40
41
28
48
51
38
29
85
44
60
81
75
59
41
52
50
29
65
35
53
29
53
49
57
22
61
26
59
66
39
53
93
62
32
49
61
59
64
72
44
44
34
52
61
69
62
42
43
63
51
35
54
26
55
49
23
56
31
61
52
8
52
64
28
53
27
69
34
47
35
48
41
62
33
36
31
48
73
43
61
41
43
22
33
40
54
17
50
46
61
48
32
35
48
54
27
53
40
41
58
52
84
51
35
33
54
60
63
42
55
36
61
33
29
37
55
47
30
49
37
57
31
18
42
57
42
15
54
33
28
34
45
67
49
80
43
56
32
36
49
20
13
49
67
18
30
42
46
58
34
35
66
38
45
52
37
30
50
39
62
26
27
33
49
42
59
70
62
62
39
50
41
47
36
53
59
59
42
54
23
54
53
29
59
58
33
71
52
58
48
34
51
86
41
51
68
33
66
64
49
52
39
93
54
32
32
55
64
35
20
58
51
61
40
34
61
62
65
34
24
20
59
46
43
44
39
31
38
47
36
70
25
30
18
66
15
29
33
37
28
49
40
52
40
33
48
48
19
49
19
65
52
68
37
48
42
68
48
51
48
42
48
59
24
75
70
23
30
57
39
54
44
31
62
46
47
43
48
23
43
31
79
47
47
49
43
34
61
44
39
57
29
34
30
76
91
60
54
51
54
51
54
63
21
49
34
70
36
52
47
41
80
32
50
49
36
37
40
54
44
36
55
40
47
54
33
37
38
55
19
56
48
81
27
43
65
50
39
41
32
38
29
25
37
46
48
64
30
45
40
46
33
45
42
26
96
40
48
82
56
38
30
44
30
49
59
49
56
33
57
34
52
43
49
54
47
56
38
21
10
77
47
53
47
28
30
48
45
29
38
49
72
42
50
42
58
38
42
31
44
63
39
20
45
34
46
39
78
35
43
49
41
28
73
35
39
50
8
39
32
68
68
43
59
39
68
56
32
30
60
46
42
84
37
28
58
42
81
47
41
44
44
54
64
40
38
25
43
40
32
39
42
41
74
66
31
42
72
17
46
40
61
61
36
58
60
57
58
47
53
74
31
54
34
32
33
42
51
53
54
36
41
37
35
61
38
67
55
54
49
59
52
49
60
49
34
49
34
47
47
40
41
28
48
51
38
29
85
44
60
81
75
59
41
52
50
29
65
35
53
29
53
49
57
22
61
26
59
66
39
53
93
62
32
49
61
59
64
72
44
44
34
52
61
69
62
42
43
63
51
35
54
26
55
49
23
56
31
61
52
8
52
64
28
53
27
69
34
47
35
48
41
62
33
36
31
108
73
43
61
41
43
22
33
40
54
17
50
46
61
48
32
35
48
54
27
53
40
41
58
70
84
51
35
33
54
60
63
42
55
36
61
33
29
37
55
47
30
49
37
57
31
18
42
57
42
15
54
33
28
34
[truncated: 48,000 more rows]
