# Supplementary material for: Separating Macroecological Pattern and Process: Comparing Ecological, Economic, and Geological Systems
Source: PLoS One. 2014 Nov 10;9(11):e112850. doi: 10.1371/journal.pone.0112850 (PMC4226609; doi:10.1371/journal.pone.0112850)
Supplement: Information S1 — Community matrices for each dataset and MATLAB code to replicate all analyses. (ZIP) [file pone.0112850.s001.zip › Supplementary Information/Output/cbp/cbp_result_all_abund.csv]

375	69	4	167	59	3	8110	1651	15	851	38	6	801	20	4	10	4	286	35	3	188	91	1822	215	11	264	45	1	570	385	79	3	309	99	19	1	431	80	5	3947	378	19	1495	235	13	1	5400	1354	164	8
[truncated: 3,727 more columns]
