# Supplementary material for: Separating Macroecological Pattern and Process: Comparing Ecological, Economic, and Geological Systems
Source: PLoS One. 2014 Nov 10;9(11):e112850. doi: 10.1371/journal.pone.0112850 (PMC4226609; doi:10.1371/journal.pone.0112850)
Supplement: Information S1 — Community matrices for each dataset and MATLAB code to replicate all analyses. (ZIP) [file pone.0112850.s001.zip › Supplementary Information/Output/cbp/cbp_result_all_lat.csv]

32.523
30.593
31.857
33.04
33.978
32.098
31.736
33.742
32.891
34.184
32.853
32.028
31.688
33.266
33.648
31.379
34.731
31.416
32.956
31.251
31.71
34.156
31.394
32.38
34.459
32.597
31.104
34.019
33.747
34.465
31.095
32.837
32.768
31.494
31.19
34.755
33.528
33.773
34.877
34.554
32.607
34.807
32.171
32.422
34.731
32.332
34.116
34.33
30.722
31.556
32.332
34.507
32.613
33.274
31.792
33.262
32.376
33.667
33.269
32.559
33.368
32.85
33.236
33.82
31.366
31.993
34.151
35.645
31.75
35.771
33.715
32.865
33.068
33.864
33.495
35.286
35.406
32.178
32.966
31.482
34.65
32.685
34.36
33.185
36.312
36.354
36.285
33.521
33.596
36.364
33.309
34.069
36.364
35.535
33.905
33.249
35.208
35.828
35.523
35.198
35.28
33.938
33.789
33.601
35.119
35.478
36.355
34.545
34.311
36.098
33.718
34.337
34.05
35.757
36.139
35.613
34.244
35.499
33.272
36.071
34.78
33.979
33.697
35.221
34.779
36.031
36.291
33.385
35.807
34.733
34.559
33.689
35.968
33.574
34.983
34.468
34.177
35.587
34.485
35.33
34.808
34.767
36.315
35.016
34.616
34.881
35.921
35.294
34.017
36.19
35.874
33.207
35.566
36.051
35.25
35.196
35.039
37.717
38.633
38.429
39.648
38.168
39.187
37.942
41.735
38.769
36.638
39.63
40.747
32.963
36.709
35.296
36.155
39.023
40.612
34.089
37.035
37.986
37.595
39.363
37.246
41.527
37.854
36.451
38.354
39.271
33.732
38.972
40.02
33.783
38.561
36.746
34.392
32.905
37.76
37.946
35.374
37.531
34.649
37.307
37.002
40.689
39.582
41.615
38.236
38.44
37.614
39.076
40.123
40.667
36.235
37.982
34.277
38.634
39.208
39.867
37.51
39.642
37.216
37.349
38.07
40.058
38.658
38.817
39.717
37.185
37.289
38.225
38.129
38.814
39.726
37.761
39.461
39.588
39.294
38.865
38.428
39.536
39.842
40.088
38.606
37.823
37.608
40.649
39.727
38.449
39.326
39.215
37.265
40.534
37.24
39.105
40.663
39.095
37.701
40.56
37.354
38.414
40.264
38.016
38.147
39.171
40.598
39.239
38.062
38.236
40.011
37.637
40.462
38.1
37.809
38.022
40.907
39.575
38.912
40.082
40.347
40.039
41.213
41.77
41.754
41.449
41.391
41.446
41.853
41.834
39.093
39.696
38.651
38.914
29.676
30.288
30.219
29.929
28.22
26.135
30.429
26.953
28.895
30
26.155
30.184
27.201
29.607
30.321
30.502
29.519
29.843
30.603
29.71
26.892
29.94
30.492
27.538
26.696
28.521
27.44
27.966
30.854
27.695
30.77
30.51
30.001
28.796
26.603
30.463
29.33
30.286
30.444
27.488
29.143
27.132
25.756
30.623
30.642
27.325
28.547
28.232
26.638
28.276
27.89
27.992
29.598
29.882
27.348
30.614
27.165
28.71
28.77
30.192
30.054
30.028
29.049
30.145
30.638
30.631
31.746
31.301
31.553
31.336
33.083
34.35
33.995
34.212
31.732
31.233
32.83
32.404
31.201
30.851
32.051
32.416
33.054
33.296
31.518
30.868
32.407
33.604
34.925
30.783
32.048
32.302
34.482
34.209
33.955
31.621
33.566
30.946
33.936
31.538
31.185
33.512
31.155
33.356
32.71
31.936
34.864
34.422
30.884
33.791
32.181
32.16
31.573
33.736
31.311
30.707
32.341
34.13
32.592
32.162
34.887
33.429
34.255
34.21
34.378
33.78
34.681
33.231
31.188
34.499
30.878
33.562
33.967
34.57
34.297
33.26
33.761
32.737
34.361
33.309
33.471
32.558
31.609
34.147
33.342
31.831
33.054
32.796
32.691
32.988
33.078
31.032
32.498
31.746
31.81
33.799
31.764
30.849
34.542
33.467
31.473
32.35
34.11
32.369
33.003
31.166
31.207
33.032
32.181
33.593
34.776
32.49
33.569
33.873
33.877
33.903
32.574
34.461
31.345
33.09
34.008
32.247
33.319
31.858
34.878
31.764
33.429
33.654
32.247
32.746
30.957
33.256
34.557
32.086
32.052
32.692
33.568
32.05
32.55
32.005
31.786
30.872
31.458
32.177
34.931
32.395
33.028
31.707
32.659
34.856
32.898
34.819
33.784
31.206
33.417
32.949
31.602
32.047
32.128
34.615
34.797
31.963
33.768
32.836
31.557
43.56
44.918
42.778
42.311
47.24
43.18
43.437
43.955
48.316
43.474
48.758
43.686
43.392
43.618
42.726
42.358
44.241
46.653
44.212
43.139
42.153
44.176
43.97
42.873
45.893
43.761
42.679
47.704
46.786
44.949
46.234
42.966
43.818
42.671
46.411
42.174
42.807
44
42.77
47.418
43.72
42.489
44.656
44.392
39.965
37.147
38.882
42.299
39.95
41.386
39.169
42.077
39.976
40.137
39.528
39.346
38.737
38.598
39.508
41.838
39.009
39.272
41.897
40.178
39.77
41.856
39.668
38.398
39.07
39
40.552
37.974
40.499
37.782
39.37
41.31
38.097
40.424
37.471
40.833
41.352
40.749
37.769
39.01
38.31
39.084
42.393
37.466
41.918
41.137
41.642
40.94
42.313
41.332
38.724
41.774
40.903
40.144
40.472
42.296
40.495
39.853
39.231
38.813
38.615
41.049
40.261
37.203
40.033
41.201
38.329
39.207
39.713
39.635
42.026
40.752
38.054
39.997
39.629
37.411
37.197
41.226
38.079
38.722
41.491
38.533
37.754
39.764
40.144
39.648
39.386
41.098
42.341
40.557
37.462
40.157
38.43
40.877
38.366
38.419
38.104
41.778
41.527
37.749
42.311
40.784
40.745
41.09
39.212
40.58
40.462
40.032
39.229
40.581
40.747
38.386
39.439
40.289
38.306
38.699
39.136
39.317
41.389
40.212
38.35
41.626
39.644
38.317
40.139
39.417
41.058
38.318
40.521
39.051
40.031
39.821
38.214
39.769
39.924
40.475
40.837
38.917
41.022
40.426
38.767
39.001
39.514
38.697
41.265
41.645
41.53
41.599
38.84
40.146
39.793
41.331
38.725
40.753
39.162
40.032
39.499
40.951
41.408
38.948
38.562
39.308
39.764
38.012
38.412
41.524
38.026
41.045
39.66
40.165
39.15
39.622
41.665
38.696
39.533
38.024
41.272
41.652
39.101
38.821
40.409
40.306
39.608
37.99
39.803
39.457
40.857
40.312
38.048
38.59
39.84
40.744
40.748
41.153
41.346
41.022
43.268
40.751
41.666
42.072
42.488
42.045
42.765
42.477
42.719
42.736
42.387
42.029
41.359
41.77
43.112
42.73
43.051
41.027
43.103
42.852
41.871
42.027
41.683
40.746
40.728
42.47
40.854
43.385
42.476
43.378
42.838
43.071
42.743
40.735
42.035
42.384
41.678
42.394
43.086
42.402
41.687
40.982
43.36
42.782
42.392
41.688
42.154
41.675
41.032
41.675
42.12
41.325
43.176
40.577
42.03
41.217
41.021
43.388
41.337
41.321
41.326
42.037
41.03
43.349
42.05
41.037
41.013
41.472
43.09
43.38
40.74
43.09
42.753
42.745
41.628
41.309
41.698
40.737
42.382
41.572
41.682
43.075
42.024
42.073
40.732
41.034
40.74
41.027
41.373
41.33
40.731
42.447
43.364
43.277
42.438
43.364
42.73
37.887
38.215
39.543
37.231
38.438
37.856
39.813
37.752
38.314
37.121
37.142
39.762
37.24
39.357
39.506
38.236
37.252
37.236
37.462
39.777
38.849
39.794
38.927
37.906
37.426
38.903
38.704
38.003
37.72
38.58
39.032
38.991
39.343
37.566
37.723
38.468
37.883
38.045
37.213
38.043
37.537
38.079
39.428
39.234
39.784
38.932
38.029
37.578
37.579
37.216
38.51
39.227
39.049
38.224
39.011
38.428
38.373
38.339
39.791
37.257
38.569
39.43
37.148
38.703
37.124
39.799
37.591
38.526
39.784
38.64
39.379
39.127
38.175
39.77
39.337
37.648
39.791
38.005
39.823
38.349
39.254
39.358
38.527
38.909
38.808
38.483
37.681
37.12
39.039
39.357
39.345
39.763
38.036
37.562
37.222
37.265
39.367
38.937
38.975
38.9
39.777
38.498
37.54
37.886
39.104
37.103
36.748
38.013
37.053
36.984
38.147
36.691
38.972
38.219
38.425
37.625
38.731
37.525
37.783
38.005
37.203
37.152
36.617
39.037
36.852
38.668
38.308
37.321
36.854
37.979
37.181
36.719
37.329
36.78
37.751
37.236
38.12
37.694
38.03
38.378
37.572
38.204
36.54
38.75
37.644
38.658
36.732
37.468
37.264
38.567
37.869
37.739
36.865
38.415
37.28
37.803
38.443
36.67
37.304
37.414
38.209
37.879
37.834
39.027
37.348
36.895
37.528
37.107
38.076
37.591
37.11
37.138
38.545
37.461
37.155
36.864
37.049
37.06
36.735
37.502
37.7
37.714
37.554
36.902
37.836
38.613
37.949
37.957
37.783
36.983
36.714
38.026
37.915
37.236
37.808
38.318
37.457
38.382
38.507
37.414
38.697
37.248
37.448
37.841
37.095
38.509
37.374
38.187
37.003
38.248
38.218
36.726
38.036
37.357
36.817
36.846
38.614
37.646
36.987
37.732
36.82
37.49
36.791
37.743
38.071
30.267
30.654
30.204
29.927
31.054
30.725
32.393
32.595
32.528
30.237
32.084
29.873
31.653
32.823
31.577
32.056
30.48
32.764
30.838
30.687
32.105
31.583
29.979
30.275
32.286
29.935
30.249
30.207
29.624
31.73
32.565
30.474
32.387
32.8
31.743
29.973
32.509
29.573
30.647
31.262
32.072
32.434
31.56
29.922
29.942
30.814
30.025
30.065
30.535
30.186
29.742
30.398
30.607
31.967
29.541
32.807
29.962
31.116
30.83
32.729
30.452
32.815
30.868
31.948
44.135
46.637
43.784
44.879
44.513
44.4
44.12
44.013
44.325
45.172
45.565
43.949
45.133
44.475
44.94
43.446
39.622
39.058
39.372
38.506
38.875
39.553
39.593
38.522
38.547
39.464
39.515
39.535
39.219
39.261
39.073
38.906
39.048
38.294
38.106
38.769
39.615
38.377
38.271
39.308
41.699
42.396
41.778
41.415
42.635
42.587
42.128
42.322
42.459
41.277
42.199
41.979
42.335
42.33
44.682
46.386
42.593
45.033
45.006
44.061
46.706
42.607
43.637
44.644
41.971
41.926
42.279
41.922
45.247
45.482
46.322
43.971
42.927
44.678
45.877
45.867
42.617
45.476
43.012
43.984
46.398
44.697
43.304
41.897
47.033
43.843
42.668
42.959
44.363
46.196
43.633
42.238
42.26
44.707
42.989
47.43
43.951
43.068
44.948
41.918
42.571
46.462
46.041
42.591
44.324
46.465
43.984
43.649
45.457
43.642
44.327
41.919
43.309
45.016
43.255
43.526
42.588
43.643
44.334
46.679
43.982
44.68
45.006
42.93
45.371
44.355
43.382
42.917
41.897
43.383
46.144
42.943
43.464
42.26
42.26
42.337
44.331
46.602
45.2
46.893
47.721
45.651
45.41
44.088
44.255
46.628
44.835
46.897
45
45.476
46.869
47.535
47.856
43.991
46.477
44.759
44.028
45.917
43.666
43.681
43.666
44.415
45.944
44.971
43.709
47.051
45.555
47.432
43.682
45.887
45.157
48.764
48.375
44.995
47.5
48.704
44.361
44.408
44.412
44.834
47.32
48.326
43.677
45.129
45.858
46.011
43.659
44.004
44.32
43.66
47.314
44.007
46.405
48.088
46.098
44.006
47.77
45.593
44.991
47.867
44.411
44.724
44.348
43.667
48.783
47.369
44.696
45.424
44.574
45.541
44.03
45.579
45.277
46.082
45.767
44.295
46.544
44.027
44.999
43.985
46.324
44.009
45.189
44.715
31.536
34.906
31.189
33.076
34.792
33.803
33.914
33.46
33.934
33.344
31.963
32.057
33.63
34.248
31.866
31.638
34.904
31.263
31.476
30.865
31.217
33.775
30.358
30.428
32.294
33.108
33.129
32.791
34.278
30.456
31.999
31.739
31.577
31.652
32.753
34.355
31.202
32.4
31.553
32.731
34.277
33.565
31.54
33.508
32.571
31.241
34.771
33.899
33.48
32.747
32.405
33.116
33.44
34.364
30.717
31.215
31.201
34.247
34.618
34.261
32.266
32.392
32.915
31.911
31.985
30.796
33.588
33.944
34.645
34.769
34.729
34.673
34.489
31.137
32.342
33.354
31.65
33.587
31.176
33.093
34.055
32.798
40.19
39.963
40.424
39.206
36.7
37.497
38.245
38.294
37.343
38.99
39.723
36.724
39.659
38.825
38.087
37.359
39.417
36.948
38.689
37.73
39.506
37.015
40.408
39.254
39.601
38.54
38.855
38.025
37.416
37.675
39.961
39.881
37.63
36.929
36.299
38.427
38.449
40.203
37.216
40.108
40.333
38.387
37.917
40.096
39.149
36.787
37.539
39.024
37.148
38.286
38.745
40.137
37.661
39.066
37.055
40.086
39.032
39.833
39.78
36.622
39.83
37.504
38.148
39.77
40.428
38.239
36.844
38.636
39.511
38.937
38.365
36.588
36.905
40.36
36.637
38.465
36.632
36.193
37.71
38.71
37.922
39.361
39.315
37.614
37.846
40.475
39.535
39.428
39.321
37.366
36.617
38.784
38.051
37.908
37.84
38.654
39.124
40.467
40.439
37.043
37.125
39.775
36.847
36.715
40.21
36.651
37.295
37.85
38.765
37.957
37.114
37.267
40.475
37.227
38.628
45.186
45.51
48.46
46.306
45.313
45.556
47.434
47.915
46.324
48.792
47.174
46.121
46.371
47.111
48.268
45.664
47.207
48.627
46.39
46.438
48.56
46.12
47.048
47.653
46.814
48.551
48.559
47.635
45.436
46.565
47.144
46.94
46.555
45.653
47
48.361
48.222
45.363
46.634
46.887
46.21
47.779
48.208
45.974
47.633
48.707
45.961
45.63
45.855
47.816
48.602
46.254
48.258
46.449
46.969
45.817
40.561
42.183
41.581
41.533
41.867
41.687
42.166
42.902
42.534
40.79
41.854
41.233
40.937
42.605
40.507
42.652
41.197
40.521
41.558
41.916
41.386
42.426
42.727
40.837
41.081
42.468
41.521
41.264
40.112
40.534
40.171
40.549
40.191
40.249
41.528
41.83
40.554
41.897
41.567
40.894
40.877
40.154
40.516
40.203
42.487
42.042
41.208
40.162
40.393
40.494
41.175
42.87
41.211
42.629
40.797
41.074
41.512
41.87
41.556
41.963
41.155
41.702
41.399
40.393
40.15
40.666
40.139
40.844
40.489
42.271
41.516
41.185
40.181
40.126
42.507
40.546
41.143
41.218
41.867
40.876
42.554
41.199
42.432
41.94
40.173
41.976
42.159
41.55
41.516
42.199
40.18
41.91
40.868
39.495
36.139
38.951
40.997
37.83
40.011
41.312
40.027
37.836
39.178
38.525
37.896
40.428
39.386
39.704
39.307
39.161
43.515
43.823
42.912
44.614
43.896
42.896
43.278
42.963
43.258
43.344
39.448
40.93
39.955
39.869
39.088
39.4
40.773
39.753
40.74
40.573
40.253
40.494
40.286
40.867
39.919
40.946
39.629
40.567
41.1
40.658
40.803
35.101
33.957
33.356
35.05
36.568
34.481
34.365
32.274
32.527
32.709
34.863
35.898
32.025
32.728
33.618
35.872
32.176
35.568
35.987
32.789
35.111
36.448
34.123
35.549
36.578
35.501
35.589
33.095
34.174
36.527
34.764
36.493
34.745
42.662
42.233
40.847
42.137
42.23
42.934
42.241
42.129
42.483
44.733
42.265
42.589
42.217
41.718
42.86
44.162
44.6
43.079
42.996
42.3
43.61
43.181
44.039
40.65
43.766
42.727
42.94
43.16
42.918
40.716
40.77
43.146
43.189
43.048
42.875
41.406
43.257
43.416
42.617
41.417
40.714
42.699
40.582
41.125
44.592
43.039
42.808
42.613
42.383
42.801
42.284
40.833
41.705
42.147
42.464
41.856
43.475
43.274
43.147
41.057
42.701
42.632
36.076
35.911
36.496
34.979
36.424
36.094
35.491
36.1
34.595
34.004
35.595
35.743
35.413
35.901
36.354
34.744
36.406
35.696
35.702
35.117
36.107
35.041
35.31
34.269
35.096
35.056
36.399
35.84
35.817
35.93
34.924
35.998
35.916
36.114
36.054
35.285
36.45
35.351
36.279
35.48
36.053
36.329
35.353
35.523
35.324
36.343
34.975
35.509
35.742
35.313
35.526
35.039
35.467
35.251
35.481
35.687
35.155
35.846
35.838
35.232
35.978
35.34
35.238
35.953
34.202
36.441
34.71
36.012
35.121
36.295
34.5
36.174
36.392
35.59
35.256
35.749
34.952
34.658
36.413
35.617
35.367
35.003
34.822
35.324
36.372
36.431
35.422
35.2
35.837
35
36.344
35.797
36.441
35.855
36.218
35.365
36.194
35.717
36.165
35.912
46.09
46.921
48.08
46.99
48.77
46.127
48.818
46.891
46.9
48.755
46.103
48.828
47.3
47.748
46.266
47.464
46.912
47.909
46.41
47.457
46.427
46.998
46.45
46.464
48.233
46.114
47.812
47.577
47.285
46.787
48.204
47.908
47.135
48.768
48.246
48.22
46.478
48.727
46.247
48.79
46.11
47.613
46.136
46.428
46.852
47.466
[truncated: 1,106 more rows]
