# Supplementary material for: Separating Macroecological Pattern and Process: Comparing Ecological, Economic, and Geological Systems
Source: PLoS One. 2014 Nov 10;9(11):e112850. doi: 10.1371/journal.pone.0112850 (PMC4226609; doi:10.1371/journal.pone.0112850)
Supplement: Information S1 — Community matrices for each dataset and MATLAB code to replicate all analyses. (ZIP) [file pone.0112850.s001.zip › Supplementary Information/Output/cbp/cbp_result_all_lon.csv]

-86.577
-87.748
-85.331
-87.123
-86.555
-85.705
-86.662
-85.818
-85.289
-85.622
-86.69
-88.258
-87.834
-85.843
-85.512
-85.957
-87.726
-87.002
-86.236
-86.416
-86.289
-86.83
-85.615
-87.066
-85.799
-86.171
-87.233
-86.032
-87.752
-87.833
-85.797
-87.951
-87.636
-85.254
-85.35
-85.948
-86.828
-88.085
-87.606
-87.302
-85.329
-86.975
-86.66
-85.721
-86.588
-87.789
-87.879
-86.289
-88.14
-87.36
-86.261
-86.919
-87.334
-88.089
-85.937
-85.446
-85.101
-86.329
-86.699
-88.216
-86.178
-85.835
-87.512
-87.285
-88.151
-87.348
-87.419
-109.45
-109.9
-111.51
-110.98
-109.82
-109.27
-114.05
-112.09
-114.08
-110.26
-111.09
-111.5
-110.91
-112.41
-114.39
-91.429
-91.785
-92.354
-94.247
-93.066
-92.141
-92.51
-93.566
-91.309
-93.158
-90.401
-92.061
-92.216
-93.23
-92.714
-90.632
-94.26
-90.273
-90.786
-92.608
-91.35
-91.736
-92.38
-93.885
-91.729
-93.076
-92.451
-90.514
-93.648
-92.891
-93.965
-91.587
-91.875
-91.228
-91.987
-93.485
-93.563
-91.071
-90.764
-91.709
-94.221
-93.755
-91.912
-93.73
-92.681
-93.968
-90.03
-91.208
-93.644
-93.327
-93.188
-92.861
-92.862
-90.762
-93.657
-90.604
-94.254
-93.084
-91.534
-92.294
-90.989
-90.709
-92.636
-94.09
-92.688
-94.352
-94.263
-91.498
-92.17
-92.613
-92.414
-94.199
-91.731
-91.244
-93.362
-122.1
-119.89
-120.72
-121.65
-120.56
-122.15
-122.06
-124.11
-120.57
-119.9
-122.29
-123.99
-115.49
-117.69
-118.68
-119.81
-122.75
-120.72
-118.23
-120.03
-122.58
-120
-123.43
-120.67
-120.79
-118.96
-121.53
-122.33
-120.81
-117.86
-120.95
-120.85
-116.8
-121.39
-121.29
-116.98
-117.06
-122.44
-121.28
-120.59
-122.33
-120.07
-121.91
-121.97
-122.12
-120.53
-122.5
-122.05
-122.77
-120.96
-121.66
-122.14
-123.07
-119.17
-120.23
-119.05
-121.78
-121.42
-104.87
-105.8
-104.84
-107.11
-102.53
-103.06
-105.2
-106.09
-102.52
-105.61
-106.07
-105.5
-103.79
-105.42
-107.91
-104.97
-108.59
-104.89
-106.71
-104.29
-104.75
-105.3
-107.65
-105.5
-106.07
-107.01
-107.27
-104.96
-106.27
-105.14
-102.64
-102.55
-106.31
-107.8
-105.21
-104.38
-103.57
-103.13
-108.51
-106.92
-108.14
-108.58
-108.15
-103.8
-103.7
-107.77
-105.72
-102.41
-106.9
-102.43
-104.62
-108.28
-106.33
-106.95
-106.21
-107.67
-108.37
-102.33
-106.07
-105.16
-103.14
-104.73
-102.48
-73.355
-72.715
-73.213
-72.54
-72.94
-72.093
-72.358
-71.988
-75.56
-75.612
-75.342
-77.013
-82.38
-82.236
-85.639
-82.142
-80.685
-80.206
-85.187
-82.131
-82.469
-81.824
-81.671
-82.639
-81.872
-83.12
-81.639
-87.277
-81.247
-84.789
-84.618
-82.833
-81.168
-85.268
-82.949
-81.809
-81.192
-82.481
-81.429
-82.412
-85.786
-80.454
-85.241
-83.884
-83.183
-81.748
-81.846
-84.261
-82.708
-84.883
-83.426
-82.549
-82.115
-80.256
-80.302
-81.705
-86.562
-80.871
-81.404
-81.32
-80.176
-82.497
-82.728
-81.758
-81.759
-81.358
-80.361
-87.022
-82.399
-81.311
-82.076
-82.985
-83.585
-82.367
-81.139
-84.366
-86.156
-85.638
-82.319
-82.868
-82.458
-84.405
-83.239
-83.513
-83.722
-84.826
-83.251
-83.226
-83.665
-83.335
-81.997
-83.577
-81.441
-81.782
-82.006
-83.96
-84.654
-81.655
-82.058
-85.075
-85.174
-82.051
-81.107
-84.776
-85.354
-84.484
-83.38
-84.993
-84.366
-82.717
-84.559
-82.84
-83.78
-82.175
-83.429
-84.752
-83.978
-83.768
-85.502
-84.127
-84.57
-84.258
-83.167
-83.794
-84.163
-84.732
-84.936
-82.937
-81.329
-82.875
-82.295
-81.908
-84.304
-84.505
-85.198
-84.121
-83.177
-84.419
-84.463
-82.6
-81.496
-84.903
-84.23
-83.158
-84.058
-83.535
-83.843
-83.006
-85.197
-84.897
-82.969
-85.119
-84.184
-83.663
-83.284
-83.556
-83.698
-82.62
-82.415
-81.969
-82.654
-83.54
-84.158
-83.065
-82.925
-84.179
-81.539
-82.456
-81.763
-83.277
-83.992
-82.477
-81.409
-84.047
-83.217
-84.537
-84.652
-84.734
-84.172
-83.919
-82.525
-83.493
-84.772
-84.942
-83.859
-83.447
-83.111
-84.831
-83.835
-84.438
-82.219
-84.377
-85.178
-83.467
-83.354
-85.047
-83.437
-84.745
-82.028
-84.022
-84.32
-81.632
-84.868
-84.275
-83.289
-84.815
-84.203
-84.545
-82.895
-82.035
-84.227
-82.908
-84.437
-83.95
-83.519
-82.361
-83.759
-82.578
-85.034
-83.622
-83.395
-84.009
-84.316
-85.292
-83.741
-82.413
-82.664
-82.783
-81.928
-84.558
-82.743
-83.743
-84.973
-83.45
-82.738
-83.227
-83.841
-116.28
-116.39
-112.35
-111.35
-116.64
-112.36
-114.18
-115.86
-116.69
-111.87
-116.37
-113.2
-114.77
-116.67
-111.66
-113.64
-112.29
-115.86
-114.14
-115.54
-111.86
-111.51
-116.45
-114.78
-115.89
-112.11
-114.3
-116.77
-116.8
-113.78
-116.38
-114.21
-111.74
-113.7
-116.86
-112.41
-116.19
-116.87
-112.81
-116.04
-111.14
-114.61
-115.92
-116.85
-91.268
-89.289
-89.435
-88.834
-90.74
-89.478
-90.653
-89.953
-90.27
-88.217
-89.263
-87.803
-88.471
-89.437
-88.259
-87.768
-87.758
-88.263
-88.739
-88.915
-88.237
-88.064
-87.747
-88.048
-88.592
-88.991
-88.223
-88.955
-90.178
-88.234
-90.383
-88.367
-88.536
-91.188
-88.282
-90.946
-90.12
-87.834
-89.315
-88.14
-88.915
-90.342
-90.236
-88.895
-88.338
-87.842
-88.425
-90.291
-87.984
-88.904
-87.72
-89.352
-88.566
-89.365
-90.67
-88.354
-88.884
-88.953
-89.878
-90.019
-88.994
-89.295
-89.913
-88.743
-89.812
-90.73
-90.175
-89.501
-90.215
-88.626
-89.309
-89.665
-89.349
-88.577
-90.886
-88.573
-89.133
-89.274
-89.797
-88.095
-90.508
-90.002
-88.541
-89.646
-90.579
-90.478
-88.799
-89.802
-89.643
-89.541
-89.248
-87.692
-87.817
-90.623
-89.377
-88.401
-88.18
-89.868
-88.03
-88.972
-89.082
-89.225
-84.941
-85.1
-85.892
-87.315
-85.341
-86.45
-86.218
-86.584
-86.345
-85.727
-87.12
-86.497
-86.437
-87.107
-84.943
-85.502
-85.017
-85.396
-86.901
-85.899
-85.157
-85.863
-87.258
-85.07
-86.241
-87.558
-85.649
-87.037
-86.066
-85.791
-86.108
-86.453
-85.406
-86.126
-85.477
-85.98
-87.134
-85.031
-85.436
-85.627
-86.101
-87.419
-85.833
-85.428
-87.395
-86.779
-86.485
-85.719
-86.142
-86.269
-86.833
-86.054
-86.54
-86.887
-86.413
-87.402
-85.414
-84.94
-86.518
-86.818
-87.219
-86.696
-87.237
-87.087
-87.849
-86.69
-86.84
-85.005
-85.241
-85.476
-86.242
-85.766
-85.78
-87.013
-86.654
-85.009
-87.395
-84.989
-86.881
-86.045
-84.917
-87.557
-87.444
-87.391
-85.806
-87.363
-87.304
-86.097
-84.987
-85.21
-86.832
-85.502
-94.472
-94.712
-91.371
-92.864
-94.916
-92.058
-92.345
-93.923
-92.346
-91.863
-95.155
-92.781
-94.633
-94.856
-94.966
-91.118
-93.266
-95.612
-92.323
-93.791
-95.156
-91.32
-90.427
-95.369
-94.022
-92.422
-93.79
-91.377
-91.156
-95.143
-90.822
-94.689
-91.85
-92.781
-93.249
-95.615
-94.384
-92.785
-94.451
-93.722
-93.722
-93.212
-95.81
-91.543
-92.288
-94.217
-95.507
-92.061
-90.556
-93.062
-91.963
-91.569
-91.162
-92.175
-94.217
-91.417
-91.631
-91.262
-93.327
-96.205
-94.018
-92.643
-93.069
-92.973
-95.642
-92.82
-95.954
-92.841
-95.159
-91.085
-95.639
-95.633
-95.166
-94.689
-96.207
-94.684
-93.631
-95.68
-92.547
-94.232
-95.093
-90.579
-95.318
-96.182
-93.529
-92.548
-94.692
-94.275
-91.949
-92.416
-93.56
-91.707
-93.329
-94.179
-93.725
-91.846
-96.233
-93.266
-93.75
-95.345
-95.283
-95.253
-98.569
-98.767
-94.787
-95.563
-96.926
-96.608
-96.254
-94.787
-101.72
-99.828
-97.147
-97.652
-95.729
-99.343
-96.944
-94.785
-100.43
-97.14
-95.118
-95.256
-99.323
-96.239
-99.317
-98.228
-100.85
-99.913
-95.273
-96.82
-100.48
-99.87
-101.32
-100.42
-101.78
-96.223
-101.78
-98.064
-97.409
-100.88
-99.853
-95.784
-95.391
-98.203
-94.754
-101.27
-98.122
-99.258
-95.259
-100.49
-94.98
-98.199
-94.805
-101.06
-96.148
-97.65
-97.086
-96.53
-100.39
-94.851
-98.2
-95.701
-96.64
-101.78
-95.988
-95.352
-99.89
-99.899
-95.727
-98.76
-97.675
-99.207
-99.348
-96.306
-98.732
-101.07
-98.018
-97.648
-98.217
-96.672
-99.334
-99.31
-98.773
-97.612
-100.92
-97.363
-100.88
-95.71
-100.45
-101.74
-98.795
-98.72
-101.75
-101.31
-97.433
-101.03
-99.846
-96.202
-101.76
-97.077
-101.36
-95.752
-95.737
-94.693
-85.281
-86.183
-84.951
-88.986
-85.933
-83.758
-83.702
-84.681
-84.226
-82.665
-84.842
-84.081
-83.346
-86.452
-85.672
-86.699
-87.889
-88.27
-84.433
-88.953
-85.123
-83.049
-84.933
-87.482
-84.169
-83.74
-85.135
-88.081
-85.407
-87.105
-86.249
-83.098
-83.971
-84.495
-83.701
-82.749
-84.868
-89.065
-84.874
-84.55
-84.602
-88.647
-86.339
-85.536
-82.858
-86.805
-85.915
-83.2
-84.321
-85.88
-87.568
-85.165
-88.953
-87.544
-83.992
-85.704
-84.587
-82.797
-84.539
-82.957
-83.906
-85.694
-84.084
-82.705
-83.697
-83.37
-82.815
-83.34
-84.678
-88.329
-86.873
-88.075
-88.651
-84.473
-87.236
-84.272
-83.061
-85.27
-88.322
-82.516
-83.798
-86.13
-83.597
-84.849
-85.633
-85.713
-83.892
-83.261
-87.145
-85.465
-84.014
-86.879
-85.448
-84.809
-83.697
-84.352
-83.205
-82.411
-83.854
-84.6
-84.051
-84.331
-83.434
-85.054
-84.57
-85.213
-86.581
-85.337
-85.348
-87.175
-87.864
-85.354
-87.931
-86.425
-85.19
-84.835
-87.687
-84.127
-83.505
-84.731
-92.366
-92.822
-90.941
-91.055
-92.059
-93.339
-93.043
-93.653
-93.814
-93.292
-92.13
-93.215
-91.865
-93.034
-91.536
-93.758
-91.12
-91.198
-91.078
-92.378
-91.711
-92.569
-91.8
-91.287
-92.601
-90.151
-92.75
-92.039
-90.576
-92.186
-92.659
-90.804
-91.186
-91.858
-93.095
-90.059
-92.116
-89.781
-91.531
-92.477
-93.342
-91.726
-93.558
-89.89
-90.396
-90.729
-90.758
-90.531
-92.103
-91.782
-91.367
-89.931
-90.463
-91.315
-90.736
-92.387
-92.222
-93.214
-89.979
-93.343
-91.263
-91.424
-91.386
-92.637
-70.218
-68.262
-70.328
-70.388
-68.416
-69.785
-69.128
-69.542
-70.705
-68.722
-69.334
-69.857
-69.854
-69.118
-67.55
-70.663
-78.803
-76.577
-76.613
-76.518
-75.831
-77.011
-75.951
-76.972
-75.984
-77.414
-79.309
-76.29
-76.86
-76.054
-77.124
-76.882
-76.099
-76.598
-75.769
-76.114
-77.774
-75.595
-75.263
-76.617
-70.302
-73.21
-71.102
-70.613
-70.971
-72.574
-72.571
-72.621
-71.276
-70.091
-71.154
-70.819
-71.073
-71.84
-83.557
-86.634
-85.904
-83.536
-85.177
-83.867
-88.399
-85.318
-83.917
-86.044
-86.427
-85.051
-85.076
-86.022
-85.101
-84.513
-84.498
-84.859
-84.573
-84.643
-86.947
-87.971
-84.782
-84.908
-83.701
-84.416
-89.804
-85.575
-84.616
-84.597
-88.605
-83.068
-84.47
-85.079
-83.572
-88.562
-84.838
-84.404
-85.561
-85.124
-85.613
-88.238
-85.832
-83.233
-85.765
-84.066
-83.868
-85.593
-84.988
-82.952
-86.135
-87.607
-86.305
-85.354
-87.566
-84.335
-85.146
-83.484
-85.184
-84.145
-86.216
-85.807
-83.306
-86.292
-84.131
-89.284
-85.346
-84.152
-84.63
-86.05
-83.926
-84.654
-83.998
-82.598
-85.528
-82.764
-86.237
-84.134
-83.434
-86.042
-83.759
-83.198
-85.55
-93.47
-93.279
-95.743
-94.837
-94.071
-96.41
-94.037
-94.696
-92.602
-93.75
-94.373
-95.605
-92.912
-96.568
-95.382
-90.498
-95.17
-94.108
-93.12
-92.836
-95.439
-93.952
-92.084
-93.355
-92.697
-95.993
-93.362
-91.474
-94.905
-93.273
-93.57
-95.15
-93.295
-95.017
-96.854
-93.661
-96.16
-91.469
-94.832
-93.747
-96.272
-95.826
-94.264
-95.819
-96.478
-94.537
-94.508
-93.637
-94.346
-92.839
-95.738
-94.136
-95.724
-96.532
-92.443
-95.737
-96.079
-92.835
-96.255
-96.408
-95.447
-93.107
-96.084
-95.237
-94.925
-93.283
-96.242
-95.778
-92.405
-93.511
-93.768
-94.22
-94.496
-93.216
-95.981
-95.674
-94.883
-96.5
-92.215
-95.003
-93.577
-92.909
-94.611
-96.478
-91.742
-93.916
-95.827
-91.354
-88.539
-90.839
-89.573
-89.177
-90.83
-89.324
-89.907
-88.938
-89.257
-90.921
-88.725
-88.723
-90.574
-90.404
-89.549
-89.992
-89.276
-90.899
-88.625
-88.64
-89.803
-89.462
-89.08
-90.305
-90.055
-90.533
-90.99
-88.373
-88.633
-89.146
-91.047
-89.819
-89.174
-88.652
-89.512
-89.474
-88.678
-90.097
-89.525
-88.683
-90.266
-90.447
-88.422
-90.084
-89.824
-89.495
-88.501
-89.651
-89.13
-89.118
-88.582
-88.862
-89.962
-89.605
-88.991
-90.434
-89.016
-88.53
-90.267
-89.999
-89.518
-90.837
-89.862
-89.518
-89.13
-90.584
-90.228
-89.965
-88.926
-88.243
-90.374
-89
-90.113
-90.855
-90.964
-88.653
-89.244
-91.266
-89.054
-89.727
-90.388
-92.586
-94.822
-95.45
-91.796
-93.832
-94.326
-94.362
-93.299
-90.011
-92.313
-94.827
-90.388
-93.979
-91.946
-92.77
-89.628
-93.479
-90.937
-94.377
-93.885
-92.976
-93.237
-91.729
-94.474
-94.39
-92.241
-92.805
-91.326
-93.833
-93.041
-93.987
-94.405
-91.508
-92.527
-90.066
-91.036
-91.513
-94.422
-93.316
-93.585
-93.974
-93.775
-93.334
-95.218
-92.695
-91.878
-90.744
-94.463
-94.413
-90.499
-93.796
-92.148
-92.624
-93.802
-93.81
-91.675
-90.932
-93.087
-93.554
-94.384
-92.565
-90.313
-91.899
-91.508
-93.578
-92.481
-89.333
-92.604
-91.991
-91.466
-92.847
-89.677
-94.368
-94.878
-91.427
-91.859
-92.455
-89.767
-89.838
-93.264
-91.774
-91.146
-94.729
-93.414
-92.199
-93.007
-91.497
-92.48
-94.023
-90.978
-90.81
-90.652
-93.779
-90.173
-90.506
-90.378
-93.204
-92.527
-92.147
-89.579
-91.398
-92.085
-89.959
-93.457
-93.134
-93.165
-91.971
-94.349
-91.137
-90.831
-90.492
-92.895
-94.428
-92.468
-90.243
-112.87
-107.48
-108.96
-111.49
-109.09
-104.48
-111.32
-110.4
-105.77
-105.4
-104.8
-112.99
-104.41
-109.45
-114.32
-111.19
-106.98
-112.81
-109.13
-113.37
-110.03
-112.12
-110.18
-114.13
-112.15
-111
-115.36
-105.73
-111.93
-110.87
-114.97
-113.97
-108.39
-110.55
-108.29
-107.82
-112.2
-105.63
-112.78
-105.37
-114.12
-104.46
-104.99
-106.65
-115.08
-104.46
-112.56
-109.37
-109.92
-112.15
-111.82
-107.29
-106.56
-109.85
-104.19
-108.46
-98.456
-98.058
-101.68
-103.7
-99.977
-98.028
-102.94
-98.715
-99.872
-99.069
-96.338
-97.135
-96.093
-97.24
-101.7
-101.15
-103
-98.042
-97.088
-96.775
-99.631
-96.493
-103.16
-99.868
-102.31
-96.842
-96.588
-96.051
-101.64
-97.568
-98.944
-100.4
-99.911
-96.693
-102.34
-99.04
-99.84
-101.72
-98.488
-98.418
-98.021
-99.414
-101.08
-101.01
-98.726
-101.08
-98.54
-97.145
-96.251
-98.962
-101.69
-99.736
-103.68
-97.854
-96.681
-100.76
-100.48
-99.418
-101.03
-97.526
-98.011
-103.09
-97.946
-95.83
-98.036
-96.078
-96.209
-101.63
-99.408
-97.611
-97.45
-97.589
-100.5
-95.703
-99.47
-97.094
-96.031
-96.606
-103.69
-97.13
-102.43
-98.953
-103.79
-97.213
-97.601
-100.57
-96.555
-98.972
-96.199
-97.103
-98.475
-98.514
-97.599
-118.68
-115.12
-119.73
-115.4
-117.56
-116.27
-117.8
-117.02
-114.75
-119.25
-118.47
-116.56
-118.27
-119.61
-119.76
-114.92
-119.75
-71.436
-71.182
-72.242
-71.34
-71.895
-71.583
-71.637
-71.078
-70.976
-72.247
-74.622
-74.059
-74.776
-75.029
-74.799
-75.091
-74.223
-75.136
-74.069
-74.897
-74.712
-74.384
-74.127
-74.5
-74.211
-74.217
-75.386
-74.581
-74.665
-74.302
-75.031
-106.61
-108.44
-104.44
-107.98
-104.67
-103.25
-104.23
-106.78
-104.26
-108.25
-104.81
-103.88
-108.74
-103.33
-105.54
-106.28
-107.71
-108.41
-104.92
-105.82
-103.62
-106.72
-103.37
-106.82
-108.3
-105.08
-106.01
-107.29
-107.02
-105.65
-106
-103.42
-106.77
-73.849
-78.026
-73.873
-75.888
-78.638
-76.565
-79.346
-76.79
-75.607
-73.59
-73.656
-76.1
-75.004
-73.807
-78.796
-73.738
-74.309
-74.365
-78.17
-74.016
-74.506
-74.97
-75.945
-73.952
-75.451
-77.77
-75.686
-77.63
-74.395
-73.603
-73.974
-78.848
-75.391
-76.179
-77.262
-74.279
-78.239
-76.247
-75.037
-73.731
-73.82
-73.595
-74.141
-74.015
-75.162
-73.807
-73.972
-74.439
-76.872
-76.828
-77.363
-73.026
-74.747
-76.328
-76.481
-74.147
-73.753
-73.445
-77.056
-73.794
-78.198
-77.073
-79.414
-81.183
-81.137
-80.1
-81.493
-81.923
-76.914
-76.988
-78.589
-78.226
-82.531
-81.636
-80.589
-81.523
-76.177
-76.766
-79.32
-81.248
-79.283
-84.009
-76.626
-83.791
-81.531
-78.677
-77.062
-78.907
-75.957
-75.656
-80.198
-80.543
-77.988
-78.9
-77.64
-80.245
-78.308
-81.166
-76.743
-83.802
-78.654
-77.685
-79.847
-77.658
-78.782
-82.961
-82.471
-77.003
-79.24
-76.216
-80.87
-83.184
-78.368
-77.379
-79.168
-77.631
-81.208
-82.038
-83.366
-82.672
-77.124
-80.831
-82.143
-79.903
-79.45
-77.927
-77.895
-77.47
-77.373
-79.097
-76.751
-76.246
-77.899
-76.45
-78.992
-77.391
-82.208
-79.812
-79.715
-79.107
-79.774
-80.516
-81.927
-78.386
-79.47
-80.232
-80.267
-80.67
-83.447
-82.758
-76.243
-80.57
-78.403
-78.666
-78.111
-76.616
-81.7
-77.995
-81.157
-77.929
-80.682
-82.301
-102.6
-98.057
-99.378
-103.36
-100.79
-103.42
-102.51
-100.64
-97.084
-98.463
-98.453
-103.45
-102.57
-98.976
-100.19
-98.894
-103.89
-97.305
-101.71
-98.209
-102.51
-99.795
-98.526
-99.505
-100.66
-99.483
-103.42
-101.24
-101.69
-101.29
-102.34
-98.176
-101.39
-97.546
-99.988
-98.753
-97.669
-101.64
-96.896
-99.849
-97.573
-100.33
-100.87
-103.44
-102.71
-97.719
[truncated: 1,106 more rows]
