# Supplementary material for: Separating Macroecological Pattern and Process: Comparing Ecological, Economic, and Geological Systems
Source: PLoS One. 2014 Nov 10;9(11):e112850. doi: 10.1371/journal.pone.0112850 (PMC4226609; doi:10.1371/journal.pone.0112850)
Supplement: Information S1 — Community matrices for each dataset and MATLAB code to replicate all analyses. (ZIP) [file pone.0112850.s001.zip › Supplementary Information/Output/cbp/cbp_result_all_richness.csv]

351
793
253
166
309
91
217
653
243
197
302
140
249
118
110
357
476
135
70
321
125
528
337
357
410
389
326
586
168
245
226
87
120
183
688
344
1406
137
570
203
630
426
100
135
1028
245
256
527
1138
204
950
696
100
145
290
192
312
424
872
128
449
315
792
405
123
121
224
219
583
735
395
284
56
183
2169
747
500
1443
689
400
853
677
256
235
397
853
369
146
53
288
133
260
140
279
52
276
240
652
415
364
193
133
182
223
595
155
121
661
156
349
226
250
177
353
133
196
496
219
79
169
98
103
123
198
339
122
141
339
334
107
106
93
72
265
85
223
113
169
271
510
100
1220
196
231
494
107
94
794
161
197
144
420
172
894
495
94
167
1833
35
362
877
341
185
1398
245
758
1358
242
715
614
258
1195
492
381
227
2763
602
1015
196
617
657
109
215
1009
790
680
2257
1072
268
1739
1550
393
1866
2048
1422
1227
1039
1386
1186
1740
995
849
61
375
1020
1304
1125
548
408
162
961
452
1497
850
359
1144
282
1276
238
61
52
1173
322
48
179
80
40
30
96
351
1550
39
851
549
221
1232
370
557
81
291
324
55
113
48
1221
29
133
129
581
1091
230
98
290
865
42
244
325
484
290
218
138
194
89
389
200
695
138
194
445
97
47
242
65
418
289
85
894
181
1545
1563
848
854
1535
896
603
622
715
1272
789
1102
878
193
799
233
1177
1798
130
642
589
666
942
462
232
114
1485
970
463
170
310
152
84
174
125
196
300
613
525
1634
153
699
328
186
75
861
1164
935
305
63
187
979
924
818
1917
439
759
319
1568
741
1553
917
1556
1171
430
758
793
548
1098
1186
371
316
236
103
1119
213
461
201
198
65
127
27
357
167
404
605
208
170
815
119
107
142
253
470
190
202
62
334
133
598
366
102
1006
59
167
756
690
38
784
79
1327
359
347
535
198
571
79
270
147
275
296
1313
202
112
657
646
145
18
276
229
231
144
261
684
593
837
235
1620
291
21
630
402
214
219
1403
362
836
49
228
196
232
85
660
532
100
428
120
153
170
94
92
199
140
73
397
204
316
100
58
692
254
250
134
127
190
73
171
102
209
225
82
249
215
803
447
342
129
457
250
311
183
155
250
129
229
32
225
104
825
607
58
140
122
442
292
62
324
49
24
163
99
127
123
439
436
317
175
69
506
109
64
265
226
334
459
383
65
207
257
28
51
305
624
64
146
102
188
1224
86
575
97
137
348
428
109
491
747
187
65
25
786
133
288
15
160
92
254
169
149
204
184
232
213
260
838
354
182
81
71
326
217
444
62
120
252
115
195
204
639
244
150
601
82
183
371
88
312
61
202
162
828
308
165
186
341
441
2446
217
108
630
186
282
1770
220
101
449
235
189
299
273
81
125
399
115
197
54
67
381
266
427
135
408
228
283
119
1342
651
526
412
1479
683
174
335
331
276
307
1064
795
645
305
911
367
147
150
144
131
156
313
294
384
172
377
908
210
188
190
48
68
92
285
249
803
886
271
879
109
55
207
83
432
666
181
541
167
180
201
174
186
484
1310
502
1085
304
334
1197
606
129
163
496
215
196
361
699
242
301
90
317
369
310
432
688
471
1009
247
553
182
211
259
306
466
262
929
464
306
651
347
531
394
412
300
227
357
232
665
400
630
357
1117
667
377
639
1578
440
115
312
723
356
419
162
402
68
209
181
159
200
120
768
245
175
295
256
290
223
1069
225
393
224
186
426
203
86
737
189
91
986
164
687
336
91
404
236
558
309
309
328
109
95
207
192
108
254
755
275
258
246
272
158
137
339
234
213
510
192
192
135
331
205
445
224
479
118
98
251
454
325
745
180
257
232
186
118
158
160
155
217
173
232
176
259
164
184
137
233
234
315
332
661
233
126
249
368
973
121
117
167
200
297
327
375
155
163
140
119
174
389
231
111
205
157
287
138
1239
546
271
98
158
865
218
374
583
169
90
191
99
359
316
287
97
438
190
288
690
107
193
214
133
230
114
373
217
154
422
54
62
194
68
54
172
166
144
59
305
414
80
240
90
668
64
50
401
117
393
353
281
276
85
90
144
107
37
123
53
131
370
80
38
154
175
58
1357
62
131
74
257
58
425
70
109
84
384
391
168
205
80
301
146
385
105
71
178
262
88
116
148
103
89
112
139
286
205
72
553
114
154
490
125
67
136
584
118
1276
271
831
73
154
93
81
52
94
213
201
98
86
45
127
66
142
62
795
193
152
176
96
352
93
239
759
208
485
345
70
115
156
367
123
168
340
511
52
146
214
131
466
353
139
129
120
80
646
85
36
118
1082
151
316
425
100
66
141
184
311
222
116
230
98
590
217
182
145
428
123
65
382
96
1507
404
217
720
108
223
127
453
126
81
65
169
86
167
95
248
115
591
109
98
475
97
197
306
92
254
175
51
210
84
115
270
129
239
364
56
182
391
78
41
129
280
402
117
482
20
141
247
202
355
351
209
118
305
111
154
59
166
722
146
185
133
298
71
258
377
179
581
148
264
265
132
625
1002
806
124
123
110
140
191
188
1208
95
163
233
199
108
528
268
136
1201
276
1007
513
141
369
448
135
226
341
989
825
312
187
719
102
182
211
278
416
80
177
349
465
332
467
854
608
72
678
165
377
281
288
315
269
112
126
173
726
508
1198
306
520
699
491
400
426
806
198
370
413
367
307
817
537
1199
1340
479
299
774
525
624
351
886
372
856
1096
307
1289
1194
474
502
189
520
780
679
501
1306
901
797
1310
319
1461
553
1218
727
1792
282
1412
1239
1370
1463
114
136
637
381
261
184
121
369
645
211
820
389
711
340
330
313
345
269
467
196
453
389
617
454
994
228
227
794
334
379
351
364
987
378
281
200
486
756
1001
193
1509
43
105
504
272
594
809
103
182
1373
255
521
344
326
249
552
152
666
380
134
797
322
1712
252
278
114
212
130
380
1044
180
247
845
732
465
355
147
420
361
453
1070
1701
387
218
1045
374
437
389
106
627
340
324
599
310
230
422
446
133
137
191
591
1180
222
481
207
243
373
471
120
1821
203
269
326
414
166
177
483
91
212
142
142
105
279
116
358
394
77
144
315
282
291
345
374
146
329
284
112
743
497
245
257
180
320
192
1344
74
241
219
496
156
200
942
685
535
182
860
430
190
164
224
93
256
215
241
882
161
112
478
662
162
350
351
96
208
46
282
143
70
176
84
88
144
194
261
207
180
638
576
75
185
77
281
318
764
918
129
102
8
195
579
126
43
108
481
77
382
426
568
122
162
636
330
328
529
673
271
215
286
137
232
164
129
339
294
336
101
377
221
225
85
734
234
87
196
106
169
215
116
206
202
204
127
236
145
428
445
196
102
106
211
115
209
297
151
110
290
318
189
184
190
136
790
639
409
97
342
468
647
145
98
481
169
123
499
94
864
200
582
217
252
101
165
106
138
185
139
282
686
220
106
1108
141
134
275
95
75
122
400
153
1431
769
713
345
75
350
306
314
109
330
173
250
168
198
157
101
342
58
293
140
177
122
159
243
210
430
232
121
156
118
169
251
433
421
205
611
308
289
72
143
289
191
85
148
1006
108
211
459
1618
241
52
88
399
79
107
294
288
86
509
227
244
287
182
131
278
40
201
1242
195
140
101
103
204
25
656
97
232
56
172
150
92
224
773
813
27
139
13
78
268
149
41
327
604
45
258
46
175
50
82
814
96
298
12
102
119
53
102
34
426
233
118
110
201
94
445
151
109
122
118
22
161
46
29
905
387
124
12
8
9
114
196
51
97
501
117
110
236
131
95
125
177
96
128
182
191
237
161
268
44
72
391
1343
52
118
55
55
105
299
37
69
49
26
49
562
175
74
17
41
204
29
97
145
78
110
192
19
89
128
1024
401
22
12
8
475
133
74
67
135
110
235
51
75
176
123
417
91
230
153
41
166
643
212
437
204
111
66
23
77
106
25
85
120
253
150
58
12
253
277
1650
511
409
15
28
222
71
66
373
61
333
66
62
1292
145
644
543
498
621
350
675
1254
878
1170
674
426
905
1665
1214
1215
588
750
1491
976
1247
760
1115
1533
1297
1388
1051
1307
409
1107
721
1356
672
1347
52
505
197
241
398
50
766
434
301
59
10
70
433
277
190
218
368
39
400
146
293
188
522
628
232
791
134
153
375
138
87
349
1130
305
1057
866
520
532
736
597
376
576
523
415
339
954
1588
354
358
435
481
385
97
400
618
1558
204
419
443
1420
408
1588
1740
850
926
1247
711
1075
293
519
467
622
1555
676
869
1009
525
824
705
256
189
307
513
1804
508
321
636
847
590
384
507
1438
313
261
766
264
149
219
258
244
408
198
244
523
1029
515
800
494
80
524
126
878
426
289
217
150
568
378
593
845
256
435
687
335
320
966
339
1124
354
799
85
117
325
145
1355
392
455
438
668
257
206
98
867
352
645
95
475
464
493
342
374
171
239
1598
213
266
573
636
932
164
574
640
144
395
333
134
306
737
232
698
340
501
518
701
445
378
299
447
254
510
173
327
58
783
364
1398
134
160
481
598
454
574
267
199
77
203
74
29
140
113
51
681
932
106
125
65
59
58
88
101
53
584
57
65
72
49
91
56
66
84
111
116
136
313
113
68
35
160
118
219
118
66
241
136
85
32
26
11
373
52
[truncated: 1,106 more rows]
