# Supplementary material for: Separating Macroecological Pattern and Process: Comparing Ecological, Economic, and Geological Systems
Source: PLoS One. 2014 Nov 10;9(11):e112850. doi: 10.1371/journal.pone.0112850 (PMC4226609; doi:10.1371/journal.pone.0112850)
Supplement: Information S1 — Community matrices for each dataset and MATLAB code to replicate all analyses. (ZIP) [file pone.0112850.s001.zip › Supplementary Information/Output/cbp/cbp_result_clumpingtest_fraction_species_clump_negative.csv]

0.0021181	0.0023828	0.0031771	0.0037066	0.0037066	0.0042362	0.0052952	0.006619	0.0084723	0.010061	0.011914	0.014827	0.018268	0.021446	0.025947	0.031506	0.037861	0.043156	0.048451	0.057188	0.064072	0.071485	0.081811	0.091872	0.10379	0.11729	0.12841	0.139	0.15012	0.16415	0.17898	0.19301	0.2044	0.2171	0.23167	0.24464	0.26291	0.27694	0.29335	0.30686	0.3201	0.33413	0.3471	0.35743	0.37305	0.3839	0.39661	0.40958	0.417	0.426
[truncated: 450 more columns]
