# Supplementary material for: Separating Macroecological Pattern and Process: Comparing Ecological, Economic, and Geological Systems
Source: PLoS One. 2014 Nov 10;9(11):e112850. doi: 10.1371/journal.pone.0112850 (PMC4226609; doi:10.1371/journal.pone.0112850)
Supplement: Information S1 — Community matrices for each dataset and MATLAB code to replicate all analyses. (ZIP) [file pone.0112850.s001.zip › Supplementary Information/Output/cbp/cbp_result_jaccarddistance_areascale.csv]

367.66
367.66
367.66
367.66
367.66
367.66
367.66
367.66
367.66
367.66
367.66
367.66
367.66
367.66
367.66
367.66
367.66
367.66
367.66
367.66
367.66
367.66
367.66
367.66
367.66
367.66
367.66
367.66
367.66
323.74
367.66
367.66
367.66
367.66
367.66
367.66
367.66
367.66
367.66
367.66
367.66
367.66
360.28
367.66
367.66
367.66
367.66
367.66
367.66
367.66
366.1
367.66
367.66
367.66
367.66
319.45
367.66
367.66
367.66
359.41
367.66
367.66
367.66
367.66
367.66
366.28
337.69
322.16
367.66
367.66
367.66
367.66
367.66
367.66
367.66
357.08
367.66
367.66
367.66
327.27
367.66
367.66
367.66
367.66
367.66
367.66
367.66
367.66
367.66
367.66
367.66
367.66
367.66
367.66
367.66
367.66
367.66
367.66
367.66
367.66
367.66
367.66
367.66
367.66
364.7
367.66
367.66
367.66
367.66
367.66
367.66
367.66
367.66
367.66
367.66
367.66
326.7
357.05
367.66
367.66
248.26
367.66
367.66
367.66
367.66
367.66
367.66
367.66
367.66
367.66
367.66
367.66
367.66
367.66
367.19
367.65
353.08
367.66
367.66
367.66
367.66
367.66
367.66
367.66
367.66
367.66
367.66
367.66
367.35
367.66
367.66
367.66
367.66
367.66
367.66
367.66
367.66
367.66
367.66
367.66
356.4
367.66
367.66
367.66
367.66
367.66
367.66
367.66
367.66
367.66
358.05
367.66
367.66
367.66
367.66
367.66
367.66
367.66
367.66
367.66
367.66
367.66
367.66
367.66
367.66
367.66
367.66
367.66
367.66
367.66
367.66
367.66
367.66
367.66
367.66
367.66
367.66
367.66
367.66
329.14
367.66
367.66
367.66
367.66
367.66
367.66
367.66
367.66
367.66
347.21
367.66
367.66
367.66
367.66
367.66
367.66
367.66
367.66
329.14
367.66
367.66
367.66
367.66
367.66
367.66
367.66
367.66
367.66
367.66
367.66
367.66
367.66
367.66
367.66
367.66
367.66
367.66
367.66
367.66
367.66
367.66
367.66
367.66
367.66
367.66
367.66
367.66
367.66
367.66
367.66
367.66
367.66
367.66
367.66
367.66
367.66
367.66
367.66
366.78
367.66
367.66
367.66
367.66
367.66
248.26
367.66
367.66
367.66
367.66
367.66
367.66
367.66
367.66
367.66
367.66
367.66
356.4
367.66
367.66
367.61
367.66
284.47
367.66
367.66
367.66
367.66
367.66
367.66
367.66
367.66
358.83
367.66
367.66
367.66
367.66
367.66
367.66
367.66
367.66
367.66
367.66
360.58
367.66
367.66
367.66
367.66
367.66
367.66
367.66
367.66
367.66
367.66
367.66
367.66
367.66
367.66
367.66
367.66
367.66
367.66
367.66
309.65
367.66
366.28
367.66
367.66
367.66
367.66
367.66
367.66
367.66
367.66
367.66
367.66
367.66
367.66
367.66
367.66
367.66
367.66
367.66
367.66
367.66
349.62
367.66
367.66
367.66
367.66
355.61
367.66
367.66
367.66
367.66
367.66
367.66
367.66
367.66
367.66
367.66
320.58
367.66
367.66
367.66
367.66
367.66
367.66
367.66
367.66
367.66
367.66
367.66
367.66
367.66
367.66
367.66
367.66
367.66
367.66
364.68
367.66
367.66
367.66
367.66
367.66
367.66
367.66
367.66
367.66
367.66
367.66
367.66
367.66
367.66
367.66
320.58
367.66
367.66
367.66
367.66
367.66
367.66
367.66
367.66
367.66
367.66
367.66
367.66
367.66
367.66
367.66
367.66
367.66
367.66
272.74
367.66
367.66
367.66
322.16
367.66
367.66
367.66
367.66
367.66
367.66
367.66
367.66
367.66
367.66
367.66
280.29
367.66
367.66
367.66
367.66
367.66
367.66
353.41
367.66
324.35
290.57
367.66
367.66
367.66
367.66
367.66
367.66
367.66
367.66
367.66
367.66
367.66
367.66
367.66
367.66
367.66
367.66
367.66
367.66
367.66
367.66
367.66
367.66
367.66
367.66
367.66
367.66
367.66
367.66
367.66
367.66
367.66
367.66
367.66
367.66
367.66
367.66
367.66
367.66
349.62
367.66
367.66
327.27
367.66
367.66
367.66
367.66
367.66
367.66
367.66
367.66
367.66
367.66
367.66
367.66
367.66
367.66
367.66
367.66
367.66
364.43
367.66
367.66
367.66
367.66
367.66
367.66
367.66
367.66
367.66
367.66
367.66
367.66
367.66
367.66
367.66
367.66
367.66
367.66
367.66
367.66
367.66
367.66
367.66
367.66
367.66
367.66
367.66
367.66
367.66
367.66
367.66
367.66
367.66
367.66
367.66
367.66
367.66
367.66
367.66
367.66
367.66
367.66
367.66
367.66
367.66
367.66
367.66
367.66
367.66
367.66
367.66
367.66
367.66
367.66
367.66
367.66
367.66
367.66
363.6
367.66
367.66
367.66
367.66
367.66
367.66
367.66
367.66
367.66
367.66
367.66
367.66
367.66
367.66
367.66
367.66
367.66
320.58
367.66
367.66
367.66
367.66
367.66
367.66
367.66
367.66
323.74
367.66
367.66
367.66
367.66
367.66
367.66
367.66
367.66
367.66
367.66
367.66
367.66
367.66
367.66
367.66
367.66
367.66
367.66
367.66
367.66
367.66
367.66
367.66
367.66
367.66
367.66
352.21
367.66
367.66
367.66
367.66
367.66
367.66
367.66
367.66
367.66
367.66
367.66
367.66
367.66
367.66
367.66
367.66
367.66
367.66
367.66
367.66
367.66
367.66
367.66
367.66
367.66
367.66
367.66
367.66
367.66
367.66
367.66
367.66
367.66
345.48
367.66
367.66
367.66
364.7
367.66
367.66
367.66
367.66
367.66
367.66
367.66
367.66
367.66
367.66
367.66
367.66
367.66
365.27
367.66
367.66
367.66
367.66
367.66
367.66
309.65
367.66
367.66
367.66
367.66
367.66
367.66
367.66
367.66
367.66
367.66
367.66
367.66
367.66
367.66
367.66
367.66
367.66
367.66
367.66
367.66
367.66
367.66
367.66
367.39
367.66
367.66
362.92
367.66
367.66
367.66
320.09
367.66
367.66
367.66
366.69
367.66
367.66
367.66
367.66
367.66
367.66
367.66
367.66
367.66
367.66
367.66
367.66
367.66
320.58
367.66
351.3
367.66
367.66
367.19
367.66
367.66
367.66
367.66
367.66
248.26
367.66
367.66
367.66
367.66
367.66
367.66
367.66
367.66
367.66
367.66
367.66
367.66
367.66
367.66
367.66
367.66
367.66
367.66
367.66
367.66
367.66
367.66
367.66
367.66
367.66
367.66
356.21
367.66
367.66
367.66
367.66
367.66
367.66
367.66
367.66
367.66
367.66
367.66
367.66
352.44
367.66
367.66
367.66
367.66
367.66
367.66
367.66
367.66
367.66
367.66
367.66
367.66
367.66
367.66
367.66
367.66
367.66
367.66
367.66
367.66
367.66
367.66
367.66
367.66
367.66
367.66
367.66
367.66
367.66
367.66
367.66
320.77
367.66
367.66
367.66
367.66
322.16
367.66
367.66
367.66
367.66
367.66
367.66
367.66
367.66
367.66
367.66
367.66
367.66
367.66
367.66
367.66
367.66
367.66
367.66
367.66
367.66
367.66
367.66
367.66
367.66
367.66
367.66
367.66
367.66
367.66
367.66
367.66
367.66
367.66
367.66
320.58
367.66
367.66
367.66
367.66
367.66
367.66
367.66
367.66
367.66
367.66
367.66
367.66
367.66
367.66
367.66
367.66
367.66
367.66
367.66
367.66
367.66
367.66
367.66
367.66
367.66
367.66
367.66
367.66
367.66
367.66
367.66
367.66
367.66
367.66
367.66
367.66
367.66
367.66
367.66
367.66
367.66
367.66
367.66
367.66
367.66
358.83
367.66
367.66
367.66
367.66
367.66
367.66
367.66
367.66
367.66
367.66
367.66
367.66
367.66
367.66
366.13
367.66
367.66
367.66
367.66
367.66
344.12
367.66
367.66
367.66
367.66
367.66
342.07
367.66
367.66
367.66
367.66
367.66
367.66
367.66
367.66
366.28
367.66
367.66
367.66
367.66
367.66
367.66
367.66
367.66
367.66
367.66
367.66
367.66
367.66
367.66
367.66
359.41
367.66
367.66
367.66
367.66
367.66
367.66
367.66
367.66
367.66
367.66
366.97
367.66
367.66
367.66
351.09
367.66
367.66
367.66
367.66
367.66
367.66
365.8
367.66
367.66
367.66
367.66
367.66
367.66
367.66
367.66
367.66
367.66
367.66
367.66
367.46
364.05
367.66
367.66
302.27
367.66
352.21
320.09
367.66
367.66
367.66
367.66
367.66
367.66
367.66
367.66
367.66
367.66
367.66
367.66
367.66
367.66
367.66
367.66
414.96
414.96
414.96
414.96
414.96
414.96
414.96
414.96
414.96
414.96
414.96
414.96
414.96
414.96
414.96
414.96
414.96
414.96
414.96
414.96
414.96
414.96
414.96
414.96
414.96
414.96
414.96
414.96
414.96
414.96
414.96
414.96
345.23
399.93
414.96
414.96
414.96
414.96
414.96
414.96
414.96
414.96
337.28
414.96
414.96
414.96
414.96
414.96
414.96
414.96
414.96
414.96
414.96
414.96
414.96
414.96
414.96
414.96
414.96
414.96
410.66
414.96
414.96
414.63
414.96
414.96
414.96
414.96
414.96
414.96
414.96
414.96
414.96
414.96
414.96
414.96
414.96
414.96
414.96
414.96
414.96
414.96
414.96
414.96
414.96
414.96
414.96
414.96
414.96
414.96
414.96
414.96
414.96
414.96
414.96
414.96
414.96
414.96
414.96
331.63
414.96
414.96
414.96
414.96
414.96
414.96
414.96
414.96
414.96
414.96
414.96
414.96
414.96
414.96
414.96
414.96
414.96
414.96
414.96
414.96
414.96
414.96
412.41
414.96
414.96
414.96
414.96
414.96
414.96
414.96
414.96
414.96
414.96
414.96
414.96
414.96
414.96
414.96
414.96
414.96
414.96
414.96
414.96
414.96
414.96
414.96
414.96
414.96
414.96
414.96
414.96
414.96
414.96
414.96
414.96
414.96
414.96
414.96
414.96
414.96
414.96
414.96
414.96
414.96
414.96
414.96
414.96
414.96
414.96
399.93
384.46
414.96
414.96
414.96
412.95
414.96
414.96
414.96
414.96
414.96
414.96
414.96
414.96
414.96
414.96
414.96
414.96
414.96
414.96
414.96
414.96
414.96
414.96
414.96
414.96
414.96
414.96
414.96
414.96
414.96
414.96
414.96
414.96
414.96
414.96
414.96
414.96
414.96
414.96
414.96
414.96
414.96
414.96
414.96
403.68
414.96
414.96
414.96
414.96
414.96
414.96
414.96
414.96
414.96
414.96
414.96
414.96
414.96
414.96
414.96
414.96
414.96
414.96
414.96
414.96
412.95
414.96
414.96
414.96
414.96
414.96
414.96
414.96
414.96
282.44
414.96
414.96
414.96
414.96
414.96
414.96
414.96
414.96
414.96
414.96
414.96
414.96
414.96
414.96
414.96
414.96
414.96
414.96
414.96
414.96
414.96
414.96
406.72
414.96
414.96
414.96
414.96
414.96
414.96
414.96
414.96
414.96
414.96
414.96
400.85
414.96
414.96
414.96
414.96
414.96
414.96
414.96
414.96
414.96
414.96
414.96
414.96
414.96
414.96
414.96
414.96
414.96
414.96
414.96
414.96
414.96
414.96
414.96
414.96
414.96
414.96
414.96
414.96
403.92
414.96
414.96
414.96
414.96
414.96
414.96
414.96
414.96
414.96
365.44
414.96
414.96
414.96
414.96
414.96
414.96
414.96
414.96
414.96
414.96
414.96
414.96
414.96
414.96
414.96
414.96
414.96
414.96
414.96
414.96
318.49
399.66
414.96
414.96
414.96
414.96
414.96
414.96
414.96
414.96
414.96
414.96
414.96
414.96
414.96
414.96
414.96
414.96
414.96
414.96
414.96
414.96
414.96
414.96
414.96
414.96
414.96
414.96
414.96
414.96
414.96
414.96
414.96
414.96
414.96
414.96
414.96
414.94
414.96
414.96
414.96
414.96
414.96
414.96
410.41
414.96
414.96
414.96
414.96
414.96
414.96
414.96
414.96
414.96
412.3
414.96
414.96
414.96
414.96
414.96
414.96
414.96
414.96
414.96
414.96
414.96
414.96
393.87
414.96
386.8
414.96
414.96
414.96
414.96
414.96
414.96
400.72
414.96
414.96
414.96
414.96
414.96
414.96
414.96
414.96
414.96
414.96
414.96
414.96
414.96
414.96
414.96
414.96
414.96
414.96
414.96
414.96
414.96
394.28
414.96
414.96
414.96
414.96
414.96
414.96
414.96
414.96
414.96
414.96
410.22
414.96
414.96
414.96
414.96
414.96
414.96
414.96
414.96
414.96
369.62
414.96
414.96
414.96
414.96
414.96
414.96
414.96
414.96
414.96
414.96
414.96
414.96
414.96
414.96
414.96
414.96
414.96
414.96
414.96
414.96
408.33
414.96
414.96
414.96
414.96
414.96
414.96
414.96
414.96
414.96
414.96
414.96
414.96
414.96
414.96
414.96
414.96
414.96
412.3
414.96
414.96
414.96
414.96
414.96
414.96
414.96
414.96
414.96
414.96
414.96
414.96
414.96
414.96
414.96
414.96
414.96
414.96
414.96
414.96
414.96
407.49
414.96
414.96
414.96
414.96
414.96
414.96
414.96
414.96
414.94
390.95
414.96
414.96
402.61
399.93
414.96
414.96
414.96
414.96
414.96
414.96
414.96
414.96
414.96
414.96
414.96
414.96
414.96
414.96
414.96
414.96
414.96
414.96
408.75
414.96
414.96
414.96
414.96
414.96
357.16
414.96
414.96
414.96
354.8
414.96
414.96
414.96
368.88
414.96
414.96
414.96
414.96
414.96
414.96
399.5
399.86
379.01
414.96
414.96
414.96
414.96
414.96
414.96
414.96
414.96
414.96
414.96
414.96
414.96
414.96
393.91
414.96
414.96
414.96
414.96
414.96
414.96
414.96
414.93
414.96
414.96
414.96
414.96
414.96
414.96
414.96
414.96
414.96
414.96
414.96
414.96
414.96
414.96
414.96
414.96
414.96
414.96
414.96
414.96
414.96
414.96
414.96
414.96
414.96
414.96
414.96
414.96
414.96
414.96
414.96
414.96
414.96
362.32
414.96
414.96
414.96
414.96
414.96
414.96
414.96
414.96
414.96
414.96
414.96
414.96
414.96
414.96
414.96
414.96
414.96
414.96
414.96
414.96
414.96
414.96
414.94
414.96
365.44
414.96
414.96
414.96
414.96
414.96
414.96
414.96
414.96
414.96
414.96
414.96
414.96
414.96
414.96
414.96
414.96
414.96
402.43
414.96
414.96
409.29
399.5
414.96
414.96
414.96
414.96
414.96
414.96
414.96
414.96
414.96
414.96
414.96
414.96
414.96
414.96
414.96
414.96
414.96
414.96
414.96
414.96
414.96
378.03
414.96
414.96
414.96
414.96
414.96
414.96
414.96
414.96
414.96
414.96
414.96
414.96
414.96
414.96
414.96
414.96
414.96
414.96
414.96
414.96
414.96
414.96
414.96
414.96
414.96
414.96
414.96
414.96
414.96
414.96
414.96
414.96
414.96
414.96
414.96
414.96
414.96
414.96
414.96
414.96
414.96
414.96
414.96
414.96
414.96
414.96
358.92
414.96
414.96
414.96
414.96
414.96
414.96
414.96
414.96
414.96
414.96
414.96
414.96
414.96
414.96
414.96
414.96
414.96
414.96
414.96
414.96
414.96
414.96
414.96
414.96
414.96
414.96
414.96
414.96
414.96
414.96
413.77
414.96
414.96
414.96
414.96
414.96
414.96
414.96
414.96
414.96
414.96
414.96
409.66
359.96
369.05
414.96
414.96
414.96
414.96
414.96
414.96
414.96
414.96
414.96
400.89
414.96
414.96
414.96
414.96
414.96
414.96
414.96
414.96
414.96
414.96
414.96
414.96
414.96
414.96
414.96
384.35
414.96
403.19
414.96
414.96
414.96
414.86
414.96
414.96
414.96
414.96
414.96
414.96
414.96
414.96
401.01
414.96
414.96
414.96
414.96
414.96
414.96
414.96
414.96
414.96
414.96
414.96
412.7
414.96
414.96
414.96
414.96
391.43
414.96
414.96
414.96
414.96
414.96
414.96
414.96
414.96
414.96
413.47
414.96
414.96
414.96
414.96
414.96
414.96
414.96
414.96
414.96
358.11
414.96
402.97
414.96
414.96
414.96
414.96
412.97
414.96
414.96
414.96
414.96
413.06
354.44
386.36
414.96
414.96
414.96
414.96
414.96
414.96
414.96
414.96
414.96
414.96
414.96
414.96
414.96
414.96
414.96
414.96
414.96
414.96
414.96
414.96
414.96
414.96
414.96
414.96
414.96
414.96
414.96
414.96
414.96
414.96
414.96
414.96
414.96
414.96
414.96
414.96
414.96
414.96
414.96
414.96
414.96
411.46
414.96
414.96
414.96
414.96
414.96
414.96
414.96
390.95
414.96
414.96
414.96
414.96
414.96
414.96
414.96
414.96
414.96
414.96
414.96
414.96
414.96
414.96
414.96
414.96
414.96
403.68
414.96
414.96
414.96
414.96
414.96
414.96
414.96
414.96
414.96
414.96
414.96
321.33
414.96
414.96
414.96
414.96
414.96
414.96
414.96
414.96
414.96
414.96
414.96
414.96
414.96
414.96
414.96
414.96
414.96
414.96
414.96
414.96
414.96
414.96
414.96
414.96
414.96
414.96
414.96
414.96
414.96
414.96
414.96
414.96
414.96
414.96
414.96
[truncated: 98,000 more rows]
