# Supplementary material for: Separating Macroecological Pattern and Process: Comparing Ecological, Economic, and Geological Systems
Source: PLoS One. 2014 Nov 10;9(11):e112850. doi: 10.1371/journal.pone.0112850 (PMC4226609; doi:10.1371/journal.pone.0112850)
Supplement: Information S1 — Community matrices for each dataset and MATLAB code to replicate all analyses. (ZIP) [file pone.0112850.s001.zip › Supplementary Information/Output/cbp/cbp_result_jaccarddistance_distance.csv]

1114.7
1300.5
218.04
956.92
2034.5
426.59
2697.9
1505.3
1125.6
1065.4
3425.5
1784.5
1070.8
231.38
962.82
1336.5
3956.9
1326.2
607.14
1263.4
2123.9
1520.7
2318
1513.2
1381.6
1237.2
1228.8
55.406
1523.6
2870.1
1224.6
921.98
1123.6
929.49
726
995.11
644.34
426.25
2817.8
920.67
3350.5
229.19
971.28
1235
3160.5
2000.6
413.25
1339.5
4020.1
1477.5
1268.5
1600.1
2236.1
151.53
1152.9
382.05
1802.4
752.13
1469.8
3008.2
1176.1
767.4
1345.6
892.94
2046
1929.8
2558.8
1160.2
1447.5
3101.8
1132.1
611.47
693.39
1878
1236.8
634.99
995.25
1736.4
1450
560.14
1225.7
451.24
442.28
1877.6
2499.9
2723.3
1678.4
1612.8
1180.5
656.65
276.66
837.44
1466.5
617.86
911.13
519.86
1144.3
937.88
259.35
877.9
436.04
398.47
1092.4
178.04
3443.5
2109.3
2734.5
781.55
1697.2
3634.1
3381.2
2443.2
727.02
3732.6
1342.4
1164.9
1357
167.51
1515.6
585.47
2108.9
1382
2458.4
1582.2
594.58
641.87
267.52
1615.5
816.99
794.61
1592.1
1575.4
1270
483.71
1632.9
1497.3
1867.2
3410.8
421.52
707.79
1139.4
470.65
775.39
1282.1
513.66
1214.2
2595.6
993.8
1183
1596.4
1583.7
854.85
328.37
1615.7
1313.9
665.98
618.22
1849.5
1556.8
1182.6
3343.3
3408.5
1148.1
213.11
3933.7
2949
2366.4
604.55
1054
521.26
305.55
3511.7
993.41
268.12
1906.7
3621.3
1192.3
3281.2
2209.9
1193.7
526.73
329.1
1441.9
567.51
1904
828.02
820.43
1520.7
1981.9
1684.6
2050.2
1619.9
367.59
379.01
2848.8
1192.4
1092.1
609.37
2668.8
1535.2
1036.6
881.87
739.95
1076.2
1029.9
1280.9
1544.5
228.09
1338.2
1893.7
786.61
1111.7
884.7
1226.2
1115.1
165.52
1835
1028.1
292.14
855.87
3591.3
584.07
3048
457.45
2426.2
2268.5
1527.5
827.3
1193.6
1345.6
3193.1
1027.1
753.24
639.48
285.59
984.14
2181.2
1266.2
731.74
647.52
875.33
1255
1675.1
1205.1
1380.5
2255.6
3001.2
681.46
1076.4
1218.3
578.24
271.59
140.7
1018.6
223.47
2034.5
1593.5
2529.8
1277.7
919.1
1867.3
1716
872.93
816.38
1799.1
885.5
2785.4
795.94
1411.9
2731
2763.9
1009.2
1158.5
2410.6
799.87
672.77
1807.5
840.69
644.27
1780
555.27
1511.3
1329.7
1474
1270.5
794.03
3074.9
2904.2
764.66
951.22
2742.5
538.1
1684.7
1266.2
730.2
1307.1
751.28
1234.5
841.26
244.83
756.62
2114.9
1874.2
400.74
1413.5
607.24
968.44
1268.2
271.15
3172.5
955.79
610.16
1625.7
2490.1
695.08
1849.9
1826.8
324.75
233.91
633.48
1058.9
1328.5
449.91
553.85
1607.2
1423.8
2275.4
1446.6
477.12
261.62
3049.8
876.88
2569.2
475.38
825.05
691.83
1640.4
817.21
2992.2
740.24
855.75
3218.8
1899.8
696.07
857.28
876.64
1393
2521
4136.2
1548.6
855.15
3398.4
1288.7
2300.5
946.13
869.12
887.97
450.14
1078.9
1006.1
1084.5
552.06
3126.7
845.93
1009.4
1828.5
625.78
768.35
1875.8
1564.8
2120.5
2868.6
649.09
239.1
3462.8
1032
309.74
2766.6
1165.4
443.74
1606
348.21
1592.4
3232.2
2308.1
1555.8
1620.1
887.01
234.7
1157.3
1406.7
2009.3
736.57
575.66
1470
69.596
124.38
1976.6
1632
1646.4
1983.6
1386.3
1228.3
1702.9
1489.7
2679.4
428.56
838.09
1249.1
1301.9
1798.7
1310.7
761.02
2542.6
1436
1053.2
2807
3791.9
1071.7
1455.9
1215
1761
931.47
554.96
2158.1
842.85
1714.7
1475.1
318.12
2278
1254.5
849.25
83.456
784.17
1408.7
1702
1724.4
682.6
1311.5
728.95
801.22
889.19
1326.6
1165.8
1419
739.91
2071.7
608.06
3738
2643.2
834.6
1118.5
663.62
1233.5
897.39
1191.6
2791.5
818.46
933.09
1378
1498
323.77
1411.9
874.41
101.14
1176.6
871.04
1296.5
2300.8
713.92
81.924
812.59
1695.1
167.16
2279.5
1543.1
1452.4
1378.9
1756
1389.1
323.79
878.91
1318.3
747.05
327.39
1836.2
1478.9
879.2
1432.6
1717
1088.1
1223.3
1571.9
1575
2187.5
2152.9
3692
1378.1
1728.6
981.94
333.55
1628.2
2458.4
369.47
621.14
913.08
1101.6
1150.8
944.68
861.95
1072.4
1486
1092.2
2147
1346
1820.5
518.31
161.59
370.25
1027.6
660.92
354.01
2461.6
584.7
589.5
1525.7
306.27
2058.6
589.16
423.11
699.75
794.35
626.37
1027.3
1605.1
1844.9
1270.8
742.48
2513
1608.8
1084.6
1583.1
1598
1497.3
899.98
1075.7
2224.3
633.4
1988.1
553.84
409.79
420.28
861.84
1499.7
371.4
248.94
2886.3
446.19
1681.1
1201.2
1151.1
3354.8
194.68
1008.8
1921.3
1250.8
1032.2
1107.1
512.57
3672.4
1625.1
1525.2
1088.4
747.73
1353.2
1078.5
1841.6
1426.8
1021.9
1543.5
884.17
743.42
986.71
2672.6
1438.3
1067
788.42
447.34
2156.9
763.6
166.2
414.82
699.74
1363.5
1336.8
209.26
816.23
958.74
704.01
344.47
616.32
3580.1
2539
1386.6
2992.6
2167.8
1403.5
2960.9
3256.6
1362.5
940.93
818.7
370.21
744.8
1627
1224
1683
1689.1
263.37
2974.7
461.14
926.19
358.05
1226.6
1535.5
1609.7
341.84
947.01
689.52
1225
1691.2
1838.6
3561
763.66
717.78
1170.3
841.57
724.88
1582.6
506.28
1200.7
221.19
1016.3
2314.7
2855
746.37
1264
2037.1
1082
1251.9
2351.1
864.69
1181
722.29
1091.1
1004.3
389.75
2097.4
3457.3
378.34
163.65
1384.1
1582
3724.2
1304.7
248.12
1525.4
235.49
1630.3
1232
1998
2160.7
1407.2
1511.9
1158.9
3803.8
314.51
318.49
944.01
1100.5
975.42
924.93
1054
713.82
540.83
3082.7
766.79
136.75
781.64
2139.4
1564.9
2014.4
1491.1
1138.7
2551.3
4258
154.91
1968
1114.9
807.85
1246
3587.8
370.58
1470.8
1185.8
1626.6
764.63
2290.3
56.219
1912.9
2085.3
1368.9
1108.8
3494.7
1390.3
1517.5
1383.3
880.84
1115.4
715.58
1449
962.58
399.54
2545
1387.1
220.68
904.91
1167.9
2052.1
369.27
1110.7
4030.8
856.37
1627.9
2277.2
3465.8
1384.6
1791.3
2701.1
558.14
1127
1611.9
285.59
140.44
1620.5
553.88
1511.7
616.52
134.44
1763.8
1396.7
1628.7
1770.4
323.99
1590.2
2752.9
2561.5
769.09
3959
3098.8
602.5
1901.4
256.2
1861.2
527.6
866.37
1267.5
1785.5
1515.5
1060.6
851.26
941.54
793.75
3186.7
246.07
295.42
1209.9
335.24
1154.4
1659.5
1694.1
661.73
1222.5
1249.4
250.77
553.28
196.27
117.24
1786.1
1989.2
336.21
2359.8
1537.8
1368.7
1336.5
3555.5
1600.8
345.92
1916.7
607.32
985.92
519.01
458.55
1275
1478.6
1275.7
1446.2
969.2
3676.2
676.8
1185.8
211.03
1164.5
1461.1
1884.5
899.98
3169.4
443.83
1803.7
948.18
1701.9
284.89
1605.9
2898
1009.9
1795.5
1619.6
341.47
525.61
1157.5
775.46
650.09
1816.4
870.5
1711.3
708.34
807.09
2416.3
712.41
1208.9
620.66
2002.9
968.14
2032.1
2802.3
1914.7
2021.9
2575.3
1478.6
1027.2
1410.4
236.89
1887.8
2622.8
1796.6
2335.4
1283.3
1963.5
440.61
449.78
2014.3
1223.7
49.367
989.66
805.89
2645.1
2135.1
743.33
854.42
1783.2
1141.3
1756
397.65
367.27
2002.4
2167.8
1157.5
575.11
2188.3
1657.3
467.94
242.56
1234.9
3015
1939.4
1919.9
2994.4
890.9
1406.2
1187.9
1007.1
489.6
910.44
218.34
2084
349.34
1204.1
920.55
747.84
385.11
1266.5
361.54
715.13
812.41
598.75
1149.3
1665.6
965.01
1364.5
1002.9
1715.6
791.13
450.61
2120.6
2555.8
509.47
928.58
548.26
815.65
507.23
1414.1
1568.3
2819.3
1040.7
765.58
3725.6
942.59
390.75
2628.7
696.36
484.56
1794.9
428.56
1480.7
721.67
1127.9
852.73
787.16
405.15
1337.4
1055.2
2870.2
1537.4
3182.7
1964
666.55
701.37
828.9
1205.3
1510.4
2427.7
3318.6
3304.6
2057
2782.1
1045.3
1211.7
453.69
506.81
1534.1
1732.6
3449.7
948.06
487.51
2601.2
2289.6
439.77
1243.6
383.57
1178.2
2240.3
123.07
2095.1
991.07
1598.3
926.56
2666.3
1459.6
1042.8
1423.4
906.48
1173
590.05
1228
1540.4
472.97
1573.8
3627.2
2486.8
1441.8
3930.1
1118.8
1392.6
1194.3
1596.8
891.24
1528.3
1910.9
2185
2424.9
469.05
2665.4
421.3
376.78
3910
925.53
1148.4
1532.4
1264.2
522.83
1306.1
236.62
402.34
765.88
840.3
3263.3
1126.3
1242.2
1363.9
805.52
847
1543.3
1450.8
1419.4
1998.6
509.15
1611.4
678.52
1454.2
1817.5
1264.3
666.68
1031
350.77
830.75
1321.8
993.42
934.13
3572.3
74.137
647.71
382.56
4011.1
361.75
953.6
262.13
2653.2
2788.6
1283.8
2233.9
1164.6
1175.5
500.64
315.02
1515.7
514.72
2770.2
1421.7
396.76
505.02
1279.6
1602.9
1864.2
1863.2
1166.4
2173.7
2146.9
1501.2
374.26
1220.9
1818.3
1688.6
1912.1
1045.7
1788.5
426.1
3310.8
2105.2
526.14
1065.1
1343.3
1179.4
719.48
2611.5
1683.6
2609.4
1438
1562.9
411.51
3881.3
1326
600.39
1135.6
771.93
1152.4
800.5
1232.2
2294.1
537.83
1521.7
1459
725.86
977.11
1616.1
1529.9
1060.2
1133.5
1350.9
1223.7
2947.4
308.34
893.62
135.01
883.33
2123.5
1302.8
2027
2413
1777.7
801.65
589.95
3122.9
1160.1
663.26
2103.9
1033.9
578.08
1414.2
997.82
1683.1
1354.2
1212.5
2143.2
2333.2
643.91
848.4
537.05
1821
1919.7
1341.5
1492.4
608.14
417.81
711.64
228.68
709.59
3003.6
835.69
1562.3
1169.5
823.4
933.56
913.22
286.38
969.55
385.88
1350.5
3853.7
1034.7
633.66
775.14
709.43
1204.1
676.13
204.83
3364.2
2106.1
693.56
671.42
1330.8
1177.9
676.56
1576.7
989.74
2907.7
1180
508.94
1072.6
1715.6
1152.4
982.36
1106.1
2014.8
1241.3
712.18
2625
988.53
1559.1
339.89
1720
1743.9
2703.8
617.88
1615.4
901.67
1762.9
1381.4
2228
2550
698.22
611.57
929.89
212.69
1502
858.71
864.98
746.48
536.64
3378.9
406.39
973.38
1529.1
1196.2
3112.4
2093.4
464.62
1747.3
3271.4
973.84
1044.3
2011.2
991.23
885.09
1470
1171.1
1158.7
822.76
1096
875.63
344.89
1819
1823.8
1154.7
1067.6
1933.7
2040.1
1060.5
603.39
1710.7
2677.2
2191.9
343.5
234.64
812.49
2501
199.92
1097.4
1127.3
1037.4
538.88
2044
60.761
2877.7
653.53
629.65
1154.4
2311.5
2241.5
3484.5
884.41
435.03
323.57
406.91
1762.6
572.68
2631.1
711.58
736.44
1070.6
701.28
1085.8
1656.1
2107.6
2643.1
2040.6
951.04
966.14
446.54
224.26
2568.9
707.23
1668.9
2575.2
832.97
846.78
1264.9
1489.2
405.18
1220
185
2798.4
1409.4
1490.3
344.74
624.88
643.41
2187.6
1017.9
1918.5
1765.9
1534.6
1555.1
1815.5
2935.9
902.79
841.46
1444.6
1626.5
1544.7
942.38
1392.4
1087.3
691.4
388.5
1640.3
122.04
957.87
2062.8
1852.8
909.54
403.58
593.23
542.26
3337
1668.9
1353.2
1379.5
371.07
1095.3
2911.5
1688
2899
1626.3
1237.2
778.92
1208
1682.3
1752.2
2045.7
1134
1415.7
678.82
602.05
1517.2
1020.2
607.29
966.57
665.97
3515.9
1461.7
541.47
408.08
608.32
2031.1
1404.2
312.77
2190.9
729.7
1184.3
630.78
309.05
2230.6
919.78
934.57
2109.2
730.15
2520.2
994.02
511.8
2458.9
1170.4
1420.1
1998.1
1804.6
1083.7
1179.7
1407.2
2978.7
1840.8
969.7
2298.4
2335.4
261.15
881.58
1677.9
928.61
1707.6
1679
2531.6
1136.8
320.49
2925.4
2461.4
400.3
382.53
503.38
1659.5
1061.3
2089.5
489.1
1284.2
1819.3
1119.5
2313.3
3459.3
2924.3
993.69
421.78
699.36
427.43
851.4
1285.8
1697
1732.2
2060
1899.6
335.46
1886.3
1591.8
1814.5
1149.2
2804.5
647.17
1386.1
710.36
2575.7
1090
1551.1
370.06
1214.2
1296.6
1646.5
1080.3
763
407.05
3162.2
501.04
786.59
1059.9
350
1646.3
1079.4
2006.1
1444.7
1283.1
786.96
2919.9
1087.3
1154.5
370.64
3091.1
2819.1
518.36
882.28
1671
2081.1
794.83
3226.5
897.85
298.82
1451.5
1849.7
966.22
594.65
451.48
2090.1
113.68
1622.2
719.52
1055
1763.4
1715
1745.6
403.7
599.58
1545.2
1672.7
1115
530.62
2512.6
512.88
1366.2
543.54
1806.2
553.37
456.44
1035.8
1199.1
943.22
1030.4
1011.1
1498.6
1053.7
561.22
829.68
1199.7
440.39
1960.9
554.18
457.55
1127
2217.8
2644
639.14
2574.7
2269.1
1077.4
150.5
851.17
1562.1
628.33
432.12
2036.7
2839.1
1386.4
2451.8
3117.8
900.3
531.1
716.56
2509.2
51.121
697.42
1146.6
1913.4
933.88
823.14
2575.2
660.03
204.87
1366.7
209.88
837.62
2336.1
2352.6
1371.1
2217.6
1102.8
953.43
1719.3
2028.2
1637.2
3845
983.57
1305.2
1129.5
1934.1
1548.4
1444.3
841.82
1507.9
1004.4
3203.6
999.3
2269.4
103.86
173.73
1565.9
2193.6
1646.2
1612.4
3175.6
938.49
2136.1
1804
2113.6
736.64
1978
892.78
2781.1
743.93
673.57
66.608
1942.5
1724.5
1647.1
821.87
1001.5
1575.8
1199.8
3742.8
1190.4
361.78
970.42
3104.8
397.67
683.17
2187.5
1922.7
1165.5
1507.4
1098.1
3047
801.84
887.83
1654.6
1346.3
2546.1
1703.7
1811.3
2114.7
2667
2693.6
986.49
1081.8
1414
630.04
1283.7
500.79
525
1183.3
2140.4
1309.9
570.45
1834.8
749.35
1863.9
1684.2
1272.2
1360.6
3331.6
2666.8
517.47
834.08
2188.9
364.89
923.21
483.52
2735.4
1565.1
1140.2
1632
396.31
785.68
313.12
450.56
920.28
200.7
1331.3
663.25
59.682
747.95
843.27
3705.4
521.71
1625.6
1865.5
1076.6
2414.1
1489.1
826.33
2882.3
2303.5
646.09
550.61
1959.8
368.2
969.98
1270.6
1325.7
975.7
2700.1
829.24
1564.7
1662.1
2931.8
648.5
341.98
1956.3
1505.4
741.57
1526.9
1732.2
1687.2
1923
1764.5
1372.9
578.54
925.11
2773.9
1655
546.41
929.69
1533.8
1244.6
1633.1
915.56
1274.3
2448
1509.3
1331.6
337.11
1247.3
3062.4
1247
971.16
1239.7
802.07
499.76
973.22
1726
1262.3
2238
372.19
1175.6
424
2977.7
2772.3
1591.3
65.686
1936.4
909.32
3758.5
1254.8
2337.9
907.08
2089.4
1522.8
1258.5
200.78
2222.3
1146.5
70.876
1042.7
1839.1
1708.6
1425.5
313.68
585.41
1357
1775.2
52.217
916.63
1786.7
1661.2
2072
1146.7
2849.6
1252.5
1644.7
1895.1
1274.5
1285.6
1145.5
834.56
838.4
1153.2
1879.5
1854.3
1964
2375.9
3283
1656.7
842.94
1714.9
1682.9
864.32
402.29
1075.7
1430.9
1293.5
986.34
2576.9
377.8
1555
1576.2
1932.5
307.37
2403.6
397.54
215.25
1385.7
1078.5
536.62
238.03
1292.8
2209.5
961.52
1194.3
1639.6
1158.5
588.43
1182.9
1275.3
1240.4
758.9
278.16
979.7
2027.5
1406.9
2247.3
1362.1
3435.6
274.35
1531.9
1710.7
1514.4
213.79
514.09
929.62
1745.6
2066.4
1409.6
899.57
1515.9
1118.8
80.802
1836.1
1593.4
686.35
1348.9
193.23
1948.2
1308.4
1374.5
667.67
788.51
1531.3
1757
1716.7
806.78
681.39
3106
2205.9
802.84
722.04
1319.7
1172.6
1396.3
1340.1
2310.8
1699.2
2083.3
234.61
1694.7
623.55
1008.6
936.59
1624.5
1753.9
1737.9
1041.6
234.36
1918.6
375.35
1440.3
214.07
1677.4
1639.6
1820.4
553.64
695.11
92.61
1653.6
3247.8
1666.6
1266.4
812.14
2405.6
1674.2
1044.1
1377.4
1722.9
1788.1
1980.8
1059.7
1315.7
3253.5
1431.2
2345.4
1133.5
2420.4
2449.7
2652.4
1131.7
1107.2
407.13
1432.7
624.88
1821.2
1271.6
1234.7
3945
1479.3
1122.9
1535.4
885.26
377.42
2938.7
954.17
755.34
1888.4
3235.4
151.65
1272.6
2556.7
600.06
682.81
447.98
2131.8
1332.5
1194.4
1955
1526.3
801.59
578.57
1000.1
1459.2
1277.7
1098.9
2164.9
1029.9
366.29
1733.2
201.83
277.98
2081.1
1311.2
3291.7
713.35
1144.6
2038.3
3185.7
1984.9
894.18
2317.4
130.1
1413.5
490.77
1283
2371.9
826.57
3202.9
2159.6
155.53
1145
1059.3
1239
476.01
967.77
677.51
2907.5
1104.9
880.85
476.66
1341.8
823.72
1405.1
1394.8
3501.2
1342
836.01
623.67
1529.8
2183.4
1572
718.88
1772.9
365.92
1505
987.7
2457.9
3536.5
3139.8
167.37
1343.8
1015.4
1583
640.98
2248.2
1122.9
811.48
639.72
1205.4
1904.4
3370
1974.3
1402.8
2306.3
1130.7
192.07
505.48
2241.7
3475
930.95
1038.7
2512
1032.6
1166.2
352.47
712.2
1300
656.68
3179.8
659.93
567.31
1477.4
731.33
259.12
1137.5
[truncated: 98,000 more rows]
