# Supplementary material for: Separating Macroecological Pattern and Process: Comparing Ecological, Economic, and Geological Systems
Source: PLoS One. 2014 Nov 10;9(11):e112850. doi: 10.1371/journal.pone.0112850 (PMC4226609; doi:10.1371/journal.pone.0112850)
Supplement: Information S1 — Community matrices for each dataset and MATLAB code to replicate all analyses. (ZIP) [file pone.0112850.s001.zip › Supplementary Information/Output/cbp/cbp_result_jaccarddistance_jaccard.csv]

0.22897
0.26238
0.30556
0.34211
0.28931
0.36742
0.28487
0.38897
0.10849
0.15755
0.028701
0.24176
0.2418
0.091667
0.35269
0.22222
0.3551
0.28411
0.21925
0.15134
0.042945
0.27714
0.097826
0.29897
0.24041
0.063149
0.19271
0.2232
0.43995
0.22449
0.10894
0.013177
0.17869
0.38922
0.35417
0.18327
0.41667
0.45774
0.23077
0.074675
0.35644
0.26339
0.23109
0.18828
0.26517
0.17776
0.3731
0.25357
0.25503
0.23611
0.1817
0.097436
0.0026247
0.15197
0.19347
0.40611
0.24675
0.33443
0.28697
0.11669
0.23767
0.33451
0.24378
0.26852
0.37026
0.19879
0.30169
0.36548
0.2375
0.30973
0.25731
0.23883
0.1474
0.21986
0.20918
0.29204
0.090075
0.18182
0.27055
0.15303
0.559
0.17127
0.27926
0.25397
0.10641
0.36867
0.12668
0.14423
0.24961
0.28972
0.19863
0.19803
0.51346
0.22741
0.30243
0.39595
0.1775
0.36139
0.36686
0.20968
0.23288
0.21374
0.07671
0.18622
0.36411
0.09434
0.27176
0.25941
0.15134
0.40385
0.44587
0.30556
0.11014
0.15414
0.024735
0.34278
0.35977
0.22414
0.16908
0.13176
0.11597
0.071691
0.29861
0.22038
0.33151
0.48633
0.17308
0.32805
0.11391
0.1746
0.1822
0.1328
0.21304
0.42207
0.27751
0.086826
0.10097
0.31121
0.061798
0.27725
0.11034
0.13043
0.32967
0.13079
0.042945
0.18939
0.28247
0.25131
0.26459
0.2521
0.13986
0.070674
0.26667
0.057654
0.24722
0.27835
0.3893
0.21143
0.21477
0.14444
0.23218
0.10008
0.14469
0.12319
0.46604
0.010888
0.26
0.19512
0.45245
0.23256
0.23022
0.21579
0.097686
0.036145
0.093117
0.25568
0.32072
0.086735
0.089392
0.066667
0.32182
0.27635
0.13454
0.27526
0.20367
0.40174
0.2963
0.18147
0.13464
0.060377
0.35118
0.24451
0.21658
0.25878
0.29437
0.25604
0.208
0.17694
0.095047
0.12575
0.27036
0.439
0.16398
0.18893
0.22687
0.32367
0.1003
0.22981
0.23171
0.46524
0.29828
0.34489
0.30335
0.28132
0.36897
0.26619
0.075278
0.24113
0.28435
0.36851
0.26099
0.19672
0.10115
0.28662
0.17155
0.33592
0.28211
0.29644
0.11917
0.13559
0.22398
0.10753
0.42587
0.23185
0.37199
0.21951
0.073034
0.2
0.2479
0.47755
0.49884
0.040936
0.1341
0.067878
0.12573
0.16959
0
0.24912
0.25991
0.19778
0.064693
0.25771
0.21171
0.16456
0.23469
0.20051
0.2298
0.296
0.30777
0.27864
0.090141
0.026749
0.36423
0.28242
0.21193
0.59617
0.032727
0.20732
0.14368
0.074813
0.23438
0.34085
0.22642
0.029243
0.027586
0.28956
0.51438
0.27166
0.19036
0.49464
0.27415
0.51852
0.17512
0.45349
0.30174
0.29973
0.33066
0.24823
0.33824
0.24342
0.35091
0.13696
0.17563
0.35388
0.29412
0.31807
0.15764
0.23757
0.090239
0.20922
0.30087
0.079498
0.31265
0.2486
0.22769
0.26147
0.19928
0.036462
0.051672
0.22069
0.29057
0.12936
0.21631
0.20879
0.15967
0.037241
0.2554
0.17411
0.27273
0.2069
0.050885
0.085803
0.28519
0.065965
0.39002
0.21739
0.083805
0.29327
0.12559
0.46403
0.16132
0.16878
0.35666
0.53067
0.29333
0.21839
0.25468
0.3125
0.14776
0.2037
0.26707
0.20052
0.099278
0.11829
0.15051
0.13725
0.2874
0.12
0.5783
0.28333
0.25481
0.51314
0.062712
0.34163
0.18824
0.29167
0.36688
0.24812
0.19481
0.22289
0.24213
0.25879
0.36059
0.30738
0.15455
0.22485
0.18367
0.24664
0.37446
0.19283
0.3779
0.21107
0.41695
0.21993
0.41883
0.047619
0.37978
0.092233
0.27679
0.16497
0.13261
0.1582
0.13196
0.31879
0.43868
0.29184
0.21649
0.32374
0.36784
0.38474
0.25253
0.12537
0.34483
0.2772
0.22772
0.23286
0.38785
0.19298
0.25751
0.12598
0.1734
0.13609
0.19088
0.062112
0.040721
0.23134
0.13344
0.33945
0.040634
0.11043
0.3125
0.33922
0.25339
0.10764
0.12637
0.11287
0.20305
0.32987
0.26106
0.14901
0.21104
0.17808
0.24382
0.32927
0.20205
0.2439
0.2234
0.27295
0.31116
0.15491
0.16667
0.27386
0.26129
0.3578
0.1675
0.11679
0.22774
0.45788
0.17252
0.33189
0.1769
0.25935
0.21875
0.24883
0.13317
0.33607
0.35238
0.024768
0.077796
0.14815
0.18598
0.27193
0.31235
0.095722
0.037515
0.3677
0.1365
0.05
0.29157
0.11848
0.1
0.1134
0.091146
0.13974
0.29677
0.049664
0.23048
0.1
0.24176
0.086406
0.23982
0.39877
0.24509
0.074074
0.11456
0.098291
0.26076
0.24203
0.078182
0.36287
0.28205
0.19869
0.21587
0.17686
0.30435
0.13387
0.11034
0.10138
0.325
0.33503
0.075342
0.28295
0.315
0.14706
0.14098
0.27354
0.083001
0.14912
0.29134
0.36458
0.32468
0.37883
0.2872
0.28148
0.32998
0.36473
0.34127
0.18313
0.080808
0.08133
0.21893
0.25654
0.32272
0.040619
0.10569
0.34581
0.4614
0.39802
0.14545
0.19075
0.10129
0.29476
0.47207
0.2963
0.060721
0.56335
0.070213
0.19118
0.12644
0.29412
0.32919
0.25626
0.26619
0.34109
0.091603
0.08646
0.25688
0.086651
0.38907
0.19838
0.07906
0.17335
0.17998
0.36005
0.16809
0.27013
0.21395
0.1697
0.43111
0.13828
0.4176
0.24378
0.18889
0.32443
0.47417
0.096491
0.19071
0.15442
0.10466
0.12037
0.33628
0.26188
0.42027
0.12809
0.12308
0.33976
0.19937
0.22987
0.21008
0.41034
0.17971
0.14627
0.25958
0.34091
0.27273
0.30435
0.19898
0.11221
0.38253
0.10526
0.052083
0.28065
0.27473
0.072936
0.17371
0.45725
0.15347
0.31673
0.018212
0.24672
0.24739
0.32401
0.15728
0.11368
0.25077
0.1911
0.14605
0.33529
0.33529
0.20988
0.35942
0.015375
0.28375
0.29282
0.48836
0.11055
0.25094
0.082278
0.28675
0.021978
0.31618
0.2071
0.16615
0.31231
0.21149
0.045082
0.033825
0.25911
0.18574
0.29365
0.28226
0.27792
0.31846
0.42581
0.065666
0.30633
0.2723
0.28947
0.32819
0.21372
0.3459
0.22903
0.28499
0.34398
0.22424
0.28767
0.1943
0.23242
0.2938
0.15613
0.30435
0.2479
0.17575
0.02657
0.21198
0.28591
0.15964
0.40588
0.24506
0.21711
0.0067416
0.26357
0.36096
0.24661
0.23162
0.10189
0.28571
0.19556
0.29298
0.21716
0.31596
0.042945
0.11136
0.44186
0.15781
0.088531
0.1186
0.49081
0.15287
0.25123
0.26327
0.13251
0.208
0.23137
0.061525
0.34741
0.28611
0.29716
0.2435
0.30645
0.33407
0.18279
0.30486
0.32692
0.17219
0.053659
0.066749
0.30177
0.035211
0.022082
0.21591
0.13716
0.14495
0.11224
0.14194
0.50442
0.30398
0.038462
0.24138
0.42424
0.282
0.2327
0.19355
0.27402
0.29159
0.30568
0.46647
0.26396
0.34487
0.39719
0.036193
0.070599
0.24551
0.22141
0.31826
0.27926
0.14545
0.17544
0.28947
0.26844
0.13298
0.13615
0.51774
0.089888
0.2963
0.2902
0.22792
0.24352
0.10765
0.33079
0.21023
0.37892
0.18939
0.33631
0.3174
0.17311
0.29011
0.013906
0.051913
0.26145
0.12103
0.027569
0.10662
0.044678
0.11612
0.13906
0.2274
0.34192
0.06239
0.24918
0.24848
0.014981
0.46711
0.23278
0.26075
0.1918
0.24216
0.091216
0.21559
0.30372
0.35417
0.31457
0.49271
0.22097
0.13953
0.28756
0.25478
0.31532
0.24826
0.30833
0.20563
0.49584
0.56002
0.088288
0.30522
0.32852
0.14315
0.30249
0.15419
0.05919
0.30691
0.11542
0.1417
0.11346
0.23618
0.091442
0.27778
0.17588
0.022727
0.03864
0.21037
0.35017
0.29639
0.30519
0.19405
0.25641
0.34051
0.20118
0.20833
0.18911
0.14605
0.29442
0.32318
0.27191
0.28372
0.23007
0.29238
0.47663
0.2404
0.35452
0.075209
0.30833
0.28267
0.11158
0.13799
0.17241
0.12352
0.21176
0.20211
0.12866
0.25
0.18584
0.17964
0.31607
0.13526
0.20564
0.31781
0.15329
0.071619
0.13837
0.19712
0.26233
0.27853
0.21986
0.25427
0.19687
0.067073
0.36331
0.11965
0.23057
0.27926
0.098039
0.2789
0.19048
0.2989
0.14595
0.20944
0.21212
0.31478
0.3079
0.33929
0.29353
0.31667
0.11936
0.15768
0.2396
0.13419
0.10606
0.24242
0.16224
0.13111
0.20859
0.29437
0.17448
0.071429
0.32642
0.06383
0.16667
0.236
0.21484
0.51595
0.28333
0.15
0.2504
0.37605
0.125
0.22542
0.33787
0.2801
0.35816
0.29412
0.14022
0.3213
0.21676
0.26638
0.19048
0.18411
0.15181
0.32374
0.29829
0.28261
0.29167
0.11036
0.15292
0.28102
0.32853
0.24762
0.22901
0.21026
0.38328
0.22357
0.33588
0.31068
0.10096
0.18306
0.25389
0.48902
0.36854
0.23651
0.065391
0.52608
0.25
0.16279
0.29464
0.46154
0.30672
0.14313
0.19626
0.21774
0.31697
0.25244
0.18841
0.25702
0.47273
0.32353
0.0055463
0.35461
0.2037
0.10171
0.20276
0.37759
0.06383
0.23096
0.16513
0.22609
0.33098
0.31325
0.24843
0.25
0.29167
0.2348
0.10823
0.15073
0.10369
0.22423
0.30025
0.34321
0.37848
0.14844
0.33862
0.28806
0.076923
0.14632
0.089041
0.16527
0.19474
0.24886
0.089057
0.26374
0.086643
0.28067
0.50581
0.18442
0.081967
0.01207
0.44158
0.29268
0.076421
0.088737
0.26508
0.19394
0.14133
0.10149
0.16529
0.44579
0.41667
0.27096
0.15068
0.16901
0.11765
0.28087
0.15349
0.22141
0.11502
0.18067
0.26936
0.25126
0.088435
0.20366
0.35461
0.18927
0.063073
0.15748
0.19614
0.17803
0.12562
0.2125
0.11957
0.2735
0.02649
0.35147
0.2
0.15397
0.042718
0.55626
0.46631
0.32396
0.11465
0.097087
0.37783
0.19329
0.071217
0.33537
0.38517
0.1086
0.12484
0.25
0.035503
0.13968
0.2795
0.24306
0.18763
0.13655
0.13741
0.078989
0.29154
0.31529
0.49735
0.27508
0.22408
0.16488
0.17005
0.21484
0.33577
0.17073
0.17219
0.23077
0.095808
0.34118
0.18182
0.10986
0.21143
0.33682
0.2377
0.13609
0.15618
0.18674
0.22849
0.30609
0.3283
0.59091
0.38389
0.12821
0.084507
0.2076
0.33022
0.17133
0.36486
0.27072
0.3318
0.45791
0.14643
0.11347
0.079268
0.34737
0.33411
0.093292
0.14228
0.22
0.36771
0.37365
0.21864
0.20666
0.2515
0.11654
0.19608
0.16541
0.097796
0.1746
0.19266
0.13348
0.25944
0.22388
0.16856
0.085661
0.2146
0.18854
0.084615
0.13523
0.3677
0.1875
0.061856
0.16794
0.15668
0.22513
0.12313
0.27291
0.066216
0.23187
0.31871
0.15476
0.20446
0.19559
0.21429
0.20917
0.38912
0.065351
0.19272
0.21732
0.16359
0.21084
0.14407
0.18841
0.3002
0.16555
0.29746
0.12907
0.17504
0.27176
0.43309
0.199
0.043337
0.44613
0.044199
0.07278
0.27284
0.1673
0.17021
0.22627
0.28467
0.12851
0.17919
0.029252
0.45311
0.27863
0.50426
0.15909
0.3286
0.23396
0.24731
0.13997
0.32115
0.061728
0.22727
0.42819
0.26119
0.31665
0.32097
0.37619
0.12831
0.22622
0.23272
0.35793
0.21429
0.23735
0.25065
0.17143
0.33271
0.24804
0.33375
0.25597
0.30464
0.30044
0.3171
0.18857
0.14081
0.1072
0.33853
0.25869
0.26121
0.12648
0.38976
0.090411
0.29189
0.073498
0.098446
0.14011
0.18777
0.16518
0.078313
0.2623
0.17123
0.078947
0.35856
0.21429
0.29126
0.25429
0.22832
0.24695
0.39098
0.091772
0.1913
0.30051
0.28077
0.28998
0.26882
0.42117
0.27518
0.43624
0.3
0.11141
0.20707
0.14456
0.1194
0.36681
0.36117
0.23013
0.067511
0.10835
0.36535
0.21939
0.46725
0.29195
0.10905
0.23042
0.065934
0.047718
0.16268
0.35765
0.27485
0.098551
0.22727
0.16495
0.1037
0.22515
0.1697
0.23504
0.37686
0.2963
0.2328
0.16084
0.077982
0.23715
0.15995
0.18261
0.24723
0.033245
0.20952
0.18327
0.14789
0.26515
0.39524
0.21287
0.27551
0.29193
0.13627
0.22289
0.055094
0.29091
0.39211
0.35635
0.37573
0.011364
0.32884
0.27492
0.16708
0.2755
0.25137
0.16367
0.22074
0.10223
0.11003
0.19617
0.33333
0.38698
0.12984
0.11577
0.45177
0.18487
0.33063
0.20513
0.2
0.18998
0.21717
0.29558
0.30604
0.2104
0.36739
0.25
0.25952
0.26854
0.1574
0.25
0.24046
0.29799
0.27273
0.17594
0.28861
0.10056
0.17838
0.59251
0.25773
0.32069
0.31453
0.16617
0.28657
0.11086
0.12536
0.45524
0.12557
0.18248
0.27746
0.032714
0.020316
0.35188
0.38906
0.18831
0.31136
0.17814
0.33681
0.16099
0.12788
0.30435
0.17268
0.25322
0.29611
0.25339
0.30843
0.059396
0.055016
0.1769
0.35755
0.30526
0.25
0.46251
0.28652
0.12056
0.17989
0.46558
0.32877
0.28081
0.37074
0.075563
0.28614
0.14711
0.1019
0.25744
0.22692
0.38513
0.071611
0.096483
0.45415
0.24859
0.032496
0.28205
0.15891
0.24283
0.30446
0.27753
0.33597
0.23699
0.33408
0.2988
0.14612
0.048822
0.13362
0.11371
0.10201
0.29399
0.26328
0.17
0.13755
0.016736
0.51533
0.2156
0.3191
0.24695
0.37265
0.40957
0.29622
0.307
0.19383
0.083916
0.15013
0.27378
0.16239
0.28763
0.15704
0.24272
0.23457
0.1211
0.25652
0.10057
0.18261
0.10498
0.14712
0.029114
0.15267
0.10101
0.096831
0.23207
0.049093
0.28329
0.3086
0.32269
0.077273
0.11445
0.25838
0.18126
0.49788
0.12472
0.24109
0.33585
0.23061
0.31832
0.35906
0.19204
0.34062
0.24573
0.31793
0.10668
0.06006
0.23164
0.15385
0.11727
0.41813
0.1304
0.1371
0.16468
0.090268
0.30769
0.086111
0.30395
0.066667
0.28814
0.049261
0.12758
0.15888
0.42487
0.3469
0.090909
0.28369
0.2753
0.19259
0.3916
0.37964
0.24573
0.19146
0.26331
0.15464
0.1465
0.30405
0.068838
0.38688
0.091541
0.20166
0.25689
0.2492
0.12479
0.27049
0.14173
0.32859
0.24242
0.11905
0.051107
0.14727
0.11326
0.4293
0.34506
0.35207
0.01573
0.28747
0.23099
0.27551
0.32549
0.28399
0.36883
0.15309
0.19355
0.49555
0.34392
0.38863
0.15606
0.040094
0.2227
0.22489
0.16935
0.20367
0.36513
0.39017
0.164
0.21822
0.1872
0.13423
0.23625
0.2251
0.21915
0.30911
0.4134
0.18976
0.24306
0.15553
0.11111
0.075624
0.13191
0.12226
0.33385
0.16367
0.25032
0.2227
0.27711
0.26762
0.29143
0.25229
0.23944
0.085452
0.22535
0.10929
0.18079
0.29047
0.11806
0.32804
0.22
0.2482
0.39811
0.12598
0.21397
0.23701
0.27897
0.27673
0.25131
0.1461
0.19647
0.19651
0.33824
0.1345
0.18985
0.19158
0.3456
0.36704
0.17438
0.49286
0.17367
0.3178
0.275
0.4543
0.14007
0.2337
0.24483
0.16927
0.19608
0.33851
0.52406
0.11737
0.16502
0.26039
0.24183
0.20222
0.31742
0.28431
0.25898
0.24271
0.29133
0.26186
0.34191
0.25909
0.40052
0.26441
0.25094
0.037333
0.19382
0.32661
0.21077
0.074468
0.43253
0.035928
0.16941
0.22593
0.5567
0.33835
0.013619
0.18434
0.38829
0.06681
0.28375
0.54401
0.31442
0.14076
0.18932
0.26654
0.2891
0.27983
0.30729
0.29675
0.24683
0.17763
0.1901
0.076547
0.18131
0.21053
0.26087
0.19913
0.51964
0.3058
0.2199
0.19471
0.030844
0.27053
0.19438
0.12825
0.32714
0.25269
0.19397
0.23358
0.065972
0.20629
0.47751
0.1044
0.082963
0.10064
0.15164
0.19372
0.20383
0.19124
0.44129
0.33825
0.25761
0.29207
0.3194
0.27165
0.30864
0.25359
0.31346
0.30028
0.14358
0.25
0.27744
0.28489
0.34963
0.29043
0.29332
0.17172
0.28986
0.098055
0.18051
0.22432
0.2827
0.33858
0.16887
0.27679
0.28979
0.21408
0.26556
0.46154
0.49286
0.10394
0.125
0.24409
0.31298
0.46757
0.10463
0.24074
0.11952
0.24155
0.16115
0.2443
0.27808
0.12142
0.12143
0.28086
0.29117
0.23021
0.18735
0.22745
0.1588
0.30521
0.285
0.14938
0.35821
0.23404
0.16314
0.014493
0.25714
0.10725
0.32781
0.070788
0.15447
0.27721
0.21429
0.29239
0.22412
0.27356
0.087121
0.27638
0.042683
0.18924
0.31225
0.3377
0.027679
0.19194
0.48225
0.3301
0.11528
0.29783
0.14024
0.10056
0.41667
0.22391
0.33958
0.27972
0.12419
0.37475
0.020683
0.2492
0.35912
0.32847
0.38162
0.26913
0.076596
0.29738
0.072857
0.10638
0.30085
0.19231
0.10208
0.19481
0.19976
0.22727
0.32845
0.1791
0
0.31487
0.41026
0.16717
0.24871
0.291
0.1244
0.29213
0.44667
0.26415
0.18237
0.35031
0.14286
0.055355
0.13764
0.031017
0.13359
0.32078
0.25854
0.055276
0.17155
0.25316
0.25882
0.080134
0.43629
0.33175
0.18383
0.20201
0.27013
0.15696
0.20051
0.091781
0.10734
0.25497
0.06113
0.21229
0.21525
0.37703
0.39204
0.24896
0.58666
0.24444
0.22947
0.20534
0
0.4968
0.15518
0.060284
0.25417
0.24055
0.34629
0.12857
0.38947
0.067651
0.27586
0.23622
0.20119
0.33137
0.15839
0.14789
0.2149
0.19343
0.2691
0.082109
0.28477
0.088626
0.18657
0.11531
0.28627
0.22452
0.21244
0.25994
0.21477
0.082435
0.48598
0.19444
0.25249
0.34441
0.29927
0.070626
0.27038
0.057085
0.28859
0.087527
0.14508
0.23416
0.29557
0.2345
0.2753
0.17048
0.27445
0.42349
0.16564
0.2972
0.15644
0.21182
0.43638
0.375
0.64303
0.30357
0.31833
0.26667
0.2779
0.25564
0.26357
0.30158
0.047059
0.090909
0.19868
0.32373
0.18973
0.31034
0.28304
0.21019
0.14973
0.29918
0.28854
0.10069
0.30189
0.31196
0.22476
0.090384
0.43179
0.38491
0.3913
0.12682
0.094765
0.087354
0.37082
0.3785
0.20664
0.28889
0.30132
0.086777
0.28353
0.14669
0.37182
0.31214
0.21779
0.13617
0.24806
0.21622
0.16756
0.38753
0.07377
0.29442
0.24332
0.23204
0.17211
0.29982
0.3058
0.17224
0.068984
0.50398
0.159
0.27371
0.20408
0.31394
0.32168
0.19318
0.22321
0.096886
0.066832
0.12946
0.26265
0.19511
0.28921
0.59956
0.4611
0.057576
0.28638
0.23318
0.21709
0.064516
0.06213
0.40445
0.14805
0.17808
0.25
0.46094
0.19824
0.4837
0.11261
0.28398
0.0053908
0.29314
0.1122
0.19865
0.11497
0.21469
0.25606
0.22654
0.33158
0.2449
0.19615
0.15578
0.32133
0.13016
0.43512
0.20918
0.018476
0.23967
0.48294
0.21197
0.016722
0.12667
0.42141
0.24033
0.31288
0.32827
0.028834
0.11667
0.11321
0.27666
0.29648
0.1565
0.2567
0.18143
0.29617
0.34442
0.099256
0.191
0.15294
0.3301
0.23203
0.26554
0.3477
0.30939
0.24868
0.15966
0.040359
0.19814
0.2634
0.22951
0.13905
0.32962
0.068966
0.10263
0.17593
0.031429
0.35135
0.061953
0.12394
0.34801
0.34921
0.1023
0.35796
0.32051
0.31626
0.051282
0.13208
0.16766
0.15858
0.11538
0.31768
0.27444
0.070946
0.2265
0.20923
0.1809
0.23939
0.38012
0.0058737
0.15676
0.1582
0.087473
0.36858
0.16149
0.29585
0.098976
0.19048
0.091988
0.27165
0.29069
0.34828
0.23529
0.36403
0.24079
0.36548
0.50187
[truncated: 98,000 more rows]
