# Supplementary material for: Separating Macroecological Pattern and Process: Comparing Ecological, Economic, and Geological Systems
Source: PLoS One. 2014 Nov 10;9(11):e112850. doi: 10.1371/journal.pone.0112850 (PMC4226609; doi:10.1371/journal.pone.0112850)
Supplement: Information S1 — Community matrices for each dataset and MATLAB code to replicate all analyses. (ZIP) [file pone.0112850.s001.zip › Supplementary Information/Output/cbp/cbp_result_sadscale_area.csv]

367.66
367.66
367.66
367.66
367.66
367.66
367.66
367.66
367.66
367.66
367.66
367.66
367.66
367.66
367.66
367.66
367.66
367.66
367.66
367.66
367.66
367.66
367.66
367.66
239.5
367.66
353.5
367.66
367.66
367.66
367.66
367.66
367.66
367.66
367.66
367.66
367.66
367.66
367.66
367.66
367.66
367.66
367.66
367.66
367.66
367.66
367.66
367.66
367.66
367.66
367.66
367.66
367.66
367.66
367.66
367.66
367.66
367.66
367.66
367.66
367.66
367.66
367.66
367.66
367.66
367.66
367.66
367.66
367.66
367.66
367.66
367.66
367.66
367.66
367.66
367.66
367.66
367.66
367.66
367.66
367.66
346.27
367.66
367.66
367.66
367.66
367.66
367.66
367.66
367.66
367.66
367.66
367.66
367.66
367.66
367.66
367.66
367.66
367.66
367.66
367.66
367.66
367.66
367.66
367.66
367.66
367.66
367.66
367.66
367.66
367.66
367.66
367.66
367.66
367.66
367.66
367.66
367.66
367.66
367.66
367.66
367.66
367.66
367.66
367.66
367.66
367.66
367.66
367.66
367.66
367.66
367.66
367.66
367.66
367.66
367.66
367.66
367.66
367.66
367.66
367.66
336.77
367.66
367.66
367.66
367.66
367.66
367.66
367.66
367.66
367.66
367.66
367.66
367.66
367.66
367.66
367.66
367.66
367.66
367.66
367.66
367.66
367.66
367.66
367.66
367.66
367.66
367.66
342.68
367.66
367.66
367.66
367.66
367.66
367.66
367.66
367.66
367.66
367.66
367.66
367.66
367.66
367.66
367.66
367.66
367.66
367.66
367.66
367.66
367.66
367.66
367.66
367.66
367.66
367.66
367.66
367.66
367.66
367.66
367.66
367.66
367.66
367.66
367.66
367.66
367.66
367.66
367.66
367.66
367.66
367.66
367.66
367.66
367.66
367.66
367.66
367.66
367.66
367.66
367.66
367.66
367.66
367.66
337.23
367.66
367.66
367.66
367.66
367.66
367.66
367.66
367.66
367.66
367.66
367.66
367.66
367.66
367.66
367.66
367.66
339.6
367.66
367.66
367.66
367.66
367.66
367.66
367.66
367.66
367.66
367.66
367.66
367.66
367.66
367.66
367.66
367.66
367.66
367.66
367.66
367.66
367.66
367.66
367.66
367.66
367.66
367.66
367.66
367.66
367.66
367.66
367.66
367.66
367.66
367.66
367.66
367.66
367.66
367.66
367.66
367.66
367.66
367.66
367.66
361.74
367.66
367.26
367.66
367.66
367.66
367.66
367.66
367.66
367.66
367.66
367.66
364.54
367.66
367.66
367.66
367.66
367.66
367.66
367.66
367.66
367.66
367.66
302.36
367.66
367.66
367.66
367.66
367.66
367.66
367.66
367.66
367.66
367.66
367.66
367.66
367.66
367.66
367.66
367.66
367.66
367.66
367.66
367.66
367.66
367.66
367.66
367.66
367.66
367.66
367.66
367.66
367.66
367.66
367.66
367.66
367.66
367.66
367.66
367.66
367.66
367.66
367.66
367.66
367.66
367.66
367.66
367.66
367.66
367.66
367.66
367.66
367.66
367.66
367.66
367.66
367.66
367.66
367.66
367.66
367.66
367.66
367.66
367.66
367.66
367.66
307.45
367.66
367.66
367.66
367.66
367.66
367.66
367.66
367.66
367.66
367.66
367.66
367.66
367.66
367.66
367.66
367.66
307.51
367.66
367.66
367.66
367.66
367.66
367.66
367.66
367.66
367.66
367.66
367.66
367.66
367.66
367.66
367.66
367.66
367.66
367.66
367.66
367.66
367.66
367.66
367.66
367.66
367.66
367.66
367.66
367.66
367.66
367.66
367.66
367.66
367.66
367.66
367.66
367.66
367.66
367.66
367.66
367.66
367.66
367.66
367.66
367.66
367.66
367.66
367.66
367.66
367.66
367.66
367.66
367.66
367.66
367.66
367.66
367.66
367.66
367.66
367.66
367.66
367.66
367.66
367.66
314.26
367.66
367.66
367.66
367.66
367.66
367.66
366.07
367.66
367.66
367.66
367.66
367.66
367.66
367.66
367.66
367.66
367.66
367.66
367.12
367.66
367.66
367.66
367.66
367.66
367.66
367.66
367.66
367.66
367.66
367.66
367.66
367.66
367.66
367.66
367.66
367.66
367.66
367.66
367.66
367.66
367.66
367.66
279.81
367.66
367.66
367.66
367.66
367.66
414.96
414.96
414.96
414.96
414.96
414.96
414.96
414.96
414.96
414.96
414.96
414.96
414.96
414.96
414.96
414.96
414.96
414.96
414.96
414.96
414.96
414.96
414.96
414.96
258.82
414.96
391.33
414.96
414.96
414.96
414.96
414.96
414.96
414.96
414.96
414.96
414.96
414.96
414.96
414.96
414.96
414.96
414.96
414.96
414.96
414.96
414.96
414.96
414.96
414.96
414.96
414.96
414.96
414.96
414.96
414.96
414.96
414.96
414.96
414.96
414.96
414.96
414.96
414.96
414.96
414.96
414.96
414.96
414.96
414.96
414.96
414.96
414.96
414.96
414.96
414.96
414.96
414.96
414.96
414.96
414.96
389.89
414.96
414.96
414.96
414.96
414.96
414.96
414.96
414.96
414.96
414.96
414.96
414.96
414.96
414.96
414.96
414.96
414.96
414.96
414.96
414.96
414.96
414.96
414.96
414.96
414.96
414.96
414.96
414.96
414.96
414.96
414.96
414.96
414.96
414.96
414.96
414.96
414.96
414.96
414.96
414.96
414.96
414.96
414.96
414.96
414.96
414.96
414.96
414.96
414.96
414.96
414.96
414.96
414.96
414.96
414.96
414.96
414.96
414.96
414.96
375.98
414.96
414.96
414.96
414.96
414.96
414.96
414.96
414.96
414.96
414.96
414.96
414.96
414.96
414.96
414.96
414.96
414.96
414.96
414.96
414.96
414.96
414.96
414.96
414.96
414.96
414.96
384.04
414.96
414.96
414.96
414.96
414.96
414.96
414.96
414.96
414.96
414.96
414.96
414.96
414.96
414.96
414.96
414.96
414.96
414.96
414.96
414.96
414.96
414.96
414.96
414.96
414.96
414.96
414.96
414.96
414.96
414.96
414.96
414.96
414.96
414.96
414.96
414.96
414.96
414.96
414.96
414.96
414.96
414.96
414.96
414.96
414.96
414.96
414.96
414.96
414.96
414.96
414.96
414.96
414.96
414.96
373.29
414.96
414.96
414.96
414.96
414.96
414.96
414.96
414.96
414.96
414.96
414.96
414.96
414.96
414.96
414.96
414.96
381
414.96
414.96
414.96
414.96
414.96
414.96
414.96
414.96
414.96
414.96
414.96
414.96
414.96
414.96
414.96
414.96
414.96
414.96
414.96
414.96
414.96
414.96
414.96
414.96
414.96
414.96
414.96
414.96
414.96
414.96
414.96
414.96
414.96
414.96
414.96
414.96
414.96
414.96
414.96
414.96
414.96
414.96
414.96
401.7
414.96
409.67
414.96
414.96
414.96
414.96
414.96
414.96
414.96
414.96
414.96
407.68
414.96
414.96
414.96
414.96
414.96
414.96
414.96
414.96
414.96
414.96
335.38
414.96
414.96
414.96
414.96
414.96
414.96
414.96
414.96
414.96
414.96
414.96
414.96
414.96
414.96
414.96
414.96
414.96
414.96
414.96
414.96
414.96
414.96
414.96
414.96
414.96
414.96
414.96
414.96
414.96
414.96
414.96
414.96
414.96
414.96
414.96
414.96
414.96
414.96
414.96
414.96
414.96
414.96
414.96
414.96
414.96
414.96
414.96
414.96
414.96
414.96
414.96
414.96
414.96
414.96
414.96
414.96
414.96
414.96
414.96
414.96
414.96
414.96
339.99
414.96
414.96
414.96
414.96
414.96
414.96
414.96
414.96
414.96
414.96
414.96
414.96
414.96
414.96
414.96
414.96
343.06
414.96
414.96
414.96
414.96
414.96
414.96
414.96
414.96
414.96
414.96
414.96
414.96
414.96
414.96
414.96
414.96
414.96
414.96
414.96
414.96
414.96
414.96
414.96
414.96
414.96
414.96
414.96
414.96
414.96
414.96
414.96
414.96
414.96
414.96
414.96
414.96
414.96
414.96
414.96
414.96
414.96
414.96
414.96
414.96
414.96
414.96
414.96
414.96
414.96
414.96
414.96
414.96
414.96
414.96
414.96
414.96
414.96
414.96
414.96
414.96
414.96
414.96
414.96
348.52
414.96
414.96
414.96
414.96
414.96
414.96
410.95
414.96
414.96
414.96
414.96
414.96
414.96
414.96
414.96
414.96
414.96
414.96
409.57
414.96
414.96
414.96
414.96
414.96
414.96
414.96
414.96
414.96
414.96
414.96
414.96
414.96
414.96
414.96
414.96
414.96
414.96
414.96
414.96
414.96
414.96
414.96
311.24
414.96
414.96
414.96
414.96
414.96
468.35
468.35
468.35
468.35
468.35
468.35
468.35
468.35
468.35
468.35
468.35
468.35
468.35
468.35
468.35
468.35
468.35
468.35
468.35
468.35
468.35
468.35
468.35
468.35
279.97
468.35
432.99
468.35
468.35
468.35
468.14
468.35
468.35
468.35
468.35
468.35
468.35
468.35
468.35
468.35
468.35
468.35
468.35
468.35
468.35
468.35
468.35
468.35
468.35
468.35
468.35
468.35
468.35
468.35
468.35
468.35
468.35
468.35
468.35
468.35
468.35
468.35
468.35
468.35
468.35
468.35
468.35
468.35
468.35
468.35
468.35
468.35
468.35
468.35
468.35
468.35
468.35
468.35
468.35
468.35
468.35
437.5
468.35
468.35
468.35
468.35
468.35
468.35
468.35
468.35
468.35
468.35
468.35
468.35
468.35
468.35
468.35
468.35
468.35
468.35
468.35
468.35
468.35
468.35
468.35
468.35
468.35
468.35
468.35
468.35
468.35
468.35
468.35
468.35
468.35
468.35
468.35
468.35
468.35
468.35
468.35
468.35
468.35
468.35
468.35
468.35
468.35
468.35
468.35
468.35
468.35
468.35
468.35
468.35
468.35
468.35
468.35
468.35
468.35
468.35
468.35
420.58
468.35
468.35
468.35
468.35
468.35
468.35
468.35
468.35
468.35
468.35
468.35
468.35
468.35
468.35
468.35
468.35
468.35
468.35
468.35
468.35
468.35
468.35
468.35
468.35
468.35
468.35
429.69
468.35
468.35
468.35
468.35
468.35
468.35
468.35
468.35
468.35
468.35
468.35
468.35
468.35
468.35
468.35
468.35
468.35
468.35
468.35
468.35
468.35
468.35
468.35
468.35
468.35
468.35
468.35
468.35
468.35
468.35
468.35
468.35
468.35
468.28
468.35
468.35
468.35
468.35
468.35
468.35
468.35
468.35
468.35
468.35
468.35
468.35
468.35
468.35
468.35
468.35
468.35
468.35
468.35
468.35
413.08
468.35
468.35
468.35
468.35
468.35
468.35
468.35
468.35
468.35
468.35
468.35
468.35
468.35
468.35
468.35
468.35
428.22
468.35
468.35
468.35
468.35
468.35
468.35
468.35
468.35
468.35
468.35
468.35
468.35
468.35
468.35
468.35
468.35
468.35
468.35
468.35
468.35
468.35
468.35
468.35
468.35
468.35
468.35
468.35
468.35
468.35
468.35
468.35
468.35
468.35
468.35
468.35
468.35
468.35
468.35
468.35
468.35
468.35
468.35
468.35
444.83
468.35
456.11
468.35
468.35
468.35
468.35
468.35
468.35
468.35
468.35
468.35
454.65
468.35
468.35
468.35
468.35
468.35
468.35
468.35
468.35
468.35
468.35
372.3
468.35
468.35
468.35
468.35
468.35
468.35
468.35
468.35
468.35
468.35
468.35
468.35
468.35
468.35
468.1
468.35
468.35
468.35
468.35
468.35
468.35
468.35
468.35
468.35
468.35
468.35
468.35
468.35
468.35
468.35
468.35
468.35
468.35
468.35
468.35
468.35
468.35
468.35
468.35
468.35
468.35
468.35
468.35
468.35
468.35
468.35
468.35
468.35
468.35
468.35
468.35
468.35
468.35
468.35
468.35
468.35
468.35
468.35
468.35
468.35
468.35
468.35
376.02
468.35
468.35
468.35
468.35
468.35
468.35
468.35
468.35
468.35
468.35
468.35
468.35
468.35
468.35
468.35
468.35
383.2
468.35
468.35
468.35
468.35
468.35
468.35
468.35
468.35
468.35
468.35
468.35
468.35
468.35
468.35
468.35
468.35
468.35
468.35
468.35
468.35
468.35
468.35
468.35
468.35
468.35
468.35
468.35
468.35
468.35
468.35
468.35
468.35
468.35
468.35
468.35
468.35
468.35
468.35
468.35
467.01
468.35
468.35
468.35
468.35
468.35
468.35
468.35
468.35
468.35
468.35
468.35
468.35
468.35
468.35
468.35
468.35
468.35
468.35
468.35
468.35
468.35
468.35
468.35
386.41
468.35
468.35
468.35
468.35
468.35
468.35
460.92
468.35
468.35
468.35
468.35
468.35
468.35
468.35
468.35
468.35
468.35
468.35
455.22
468.35
468.35
468.35
468.35
468.35
468.35
468.35
468.35
468.35
468.35
468.35
468.35
468.35
468.35
468.35
468.35
468.35
468.35
468.35
468.35
468.35
468.35
468.35
346.54
468.35
468.35
468.35
468.35
468.35
528.62
528.62
528.62
528.62
528.62
528.62
528.62
528.62
528.56
528.62
528.62
528.62
528.62
528.62
528.62
528.62
528.62
528.62
528.62
528.62
528.62
528.62
528.62
528.62
302.74
528.62
478.92
528.62
528.62
528.62
522.99
528.62
528.62
528.62
528.62
528.62
528.62
528.62
528.62
528.62
528.62
528.62
528.62
528.62
528.62
528.62
528.62
528.62
528.62
528.62
528.62
528.62
528.62
528.62
528.62
528.62
528.62
528.62
528.62
528.62
528.62
528.62
528.62
528.62
528.62
528.62
528.62
528.62
528.62
528.62
528.62
528.62
528.62
528.62
528.62
528.62
528.62
528.62
528.62
528.62
528.62
488.45
528.62
528.62
528.62
528.62
528.62
528.62
528.62
528.62
528.62
528.62
528.62
528.62
528.62
528.62
528.62
528.62
528.62
528.62
528.62
528.62
528.62
528.62
528.62
528.62
528.62
528.62
528.62
528.62
528.62
528.62
528.62
528.62
528.62
528.62
528.62
528.62
528.62
528.62
528.62
528.62
528.62
528.62
528.62
528.62
528.62
528.62
528.62
528.62
528.62
528.62
528.62
528.62
528.62
528.62
528.62
528.62
528.62
528.62
528.62
471.12
528.62
528.62
528.62
528.62
528.62
528.62
528.62
528.62
528.62
528.62
528.62
528.62
528.62
528.62
528.62
528.62
528.62
528.62
528.62
528.62
528.62
528.62
528.62
528.62
528.62
528.62
480.47
528.62
528.62
528.62
528.62
528.62
528.62
528.62
528.62
528.62
528.62
528.62
528.62
528.62
528.62
528.62
528.62
528.62
528.62
528.62
528.62
528.62
528.62
528.62
528.62
528.62
528.62
528.62
528.62
528.62
528.62
528.62
528.62
528.62
526.8
528.62
528.62
528.62
528.62
528.62
528.62
528.62
528.62
528.62
528.62
528.62
528.62
528.62
528.62
528.62
528.62
528.62
528.62
528.62
528.62
457.09
528.62
528.62
528.62
528.62
528.62
528.62
528.62
528.62
528.62
528.62
528.62
528.62
528.62
528.62
528.62
528.62
481.64
528.62
528.62
528.62
528.62
528.62
528.62
528.62
528.62
528.62
528.62
528.62
528.62
528.62
528.62
528.62
528.62
528.62
528.62
528.62
528.62
528.62
528.62
528.62
528.62
528.62
528.62
528.62
528.62
528.62
528.62
528.62
528.62
528.62
528.62
528.62
528.62
528.62
528.62
528.62
528.62
528.62
528.62
528.62
492.16
528.62
507.06
528.62
528.62
528.62
528.62
528.62
528.62
528.62
528.62
528.62
496.9
528.62
528.62
528.62
528.62
528.62
528.62
528.62
528.62
528.62
528.62
413.59
528.62
528.62
528.62
528.62
528.62
528.62
528.62
528.62
528.62
528.62
528.62
528.62
528.62
528.62
524.9
528.62
528.62
528.62
528.62
528.62
528.62
528.62
528.62
528.62
528.62
528.62
528.62
528.62
528.62
528.62
528.62
528.62
528.62
528.62
528.62
528.62
528.62
528.62
528.62
528.62
528.62
528.62
528.62
528.62
528.62
528.62
528.62
528.62
528.62
528.62
528.62
528.62
528.62
528.62
528.62
528.62
528.62
528.62
528.62
528.62
528.62
528.62
415.95
528.62
528.62
528.62
528.62
528.62
528.62
528.62
528.62
528.62
528.62
528.62
528.62
528.62
528.62
528.62
528.62
428.52
528.62
528.62
528.62
528.62
528.62
528.62
528.62
528.62
528.62
528.62
528.62
528.62
528.62
528.62
528.62
528.62
528.62
528.62
528.62
528.62
528.62
528.62
528.62
528.62
528.62
528.62
528.62
528.62
528.62
528.62
528.62
528.62
528.62
528.62
528.62
528.62
528.62
528.62
528.62
523.43
528.62
528.62
528.62
528.62
528.62
528.62
528.62
528.62
528.62
528.62
528.62
528.62
528.62
528.62
528.62
528.62
528.62
528.62
528.62
528.62
528.62
528.62
528.62
424.76
528.62
528.62
528.62
528.62
528.62
528.62
516.79
528.62
528.62
528.62
528.62
528.62
528.62
528.62
528.62
528.62
528.62
528.62
504.36
528.62
528.62
528.62
528.62
528.62
528.62
528.62
528.62
528.62
528.62
528.62
528.62
528.62
528.62
528.62
528.62
528.62
528.62
528.62
528.62
528.62
528.62
528.62
386.19
528.62
528.62
528.62
528.62
528.62
[truncated: 48,000 more rows]
