# Supplementary material for: Separating Macroecological Pattern and Process: Comparing Ecological, Economic, and Geological Systems
Source: PLoS One. 2014 Nov 10;9(11):e112850. doi: 10.1371/journal.pone.0112850 (PMC4226609; doi:10.1371/journal.pone.0112850)
Supplement: Information S1 — Community matrices for each dataset and MATLAB code to replicate all analyses. (ZIP) [file pone.0112850.s001.zip › Supplementary Information/Output/cbp/cbp_result_sadscale_lat.csv]

32.051
35.238
43.66
42.33
47.24
41.196
33.04
34.111
46.29
41.422
37.916
38.314
42.656
42.037
43.72
36.275
41.417
37.471
46.249
43.526
44.006
39.528
37.359
40.751
41.699
38.51
29.519
37.457
36.406
29.579
30.358
43.649
41.678
34.101
45.907
39.535
39.417
40.464
41.597
44.759
39.533
33.903
48.792
40.561
43.939
36.686
36.948
43.991
38.236
41.185
35.232
44.678
43.693
47.812
38.613
40.554
47.033
32.823
32.571
40.876
39.101
33.949
35
47.5
34.745
39.83
41.391
42.554
40.428
38.808
36.428
43.437
41.856
40.557
40.888
35.523
46.103
31.215
35.039
38.745
41.326
44.513
46.427
30.288
46.787
40.857
38.486
37.974
27.201
40.171
35.932
34.297
38.634
34.932
34.926
44.666
40.403
38.048
37.942
47.908
39.736
43.183
38.187
38.613
39.011
41.337
36.983
39.178
35.911
37.864
32.729
39.556
42.483
38.097
26.155
41.838
48.666
45.482
34.33
40.058
40.552
41.867
38.562
46.449
38.697
38.614
42.873
39.991
44.047
44.4
33.718
38.846
36.587
39.1
43.459
34.21
33.558
41.916
39.428
41.512
33.127
38.106
34.11
39.019
41.776
31.798
28.463
39.744
38.394
44.6
33.528
39.514
43.146
37.771
40.749
37.236
34.906
40.633
41.94
44.834
40.797
35.67
43.09
42.571
45.016
36.415
44.879
41.472
45.476
40.301
35.702
47.624
33.57
47.452
41.097
38.147
36.439
33.689
36.588
38.64
33.648
41.918
42.753
36.746
38.509
31.652
44.408
46.408
37.537
35.376
28.857
42.39
38.318
40.137
45.664
45.855
48.627
37.987
37.404
36.355
36.39
37.381
47.616
37.42
42.605
32.615
33.309
42.918
31.476
35.523
41.354
41.321
35.832
35.245
34.382
40.126
38.865
38.03
36.481
39.499
27.709
36.914
43.236
34.202
31.71
40.441
40.378
41.856
35.771
39.4
33.095
34.485
33.389
42.635
33.15
39.386
38.932
46.536
36.094
44.547
44.697
40.326
34.719
37.572
41.682
32.084
33.736
42.358
40.534
32.266
44.039
38.737
38.35
30.184
30
33.967
42.296
44.355
29.987
42.03
38.972
36.108
37.448
36.56
44.348
34.422
38.677
35.171
41.702
36.372
48.375
40.598
45.307
40.495
41.137
38.425
35.969
35.362
34.261
41.558
42.966
40.599
33.344
40.023
44.709
38.849
27.488
30.647
38.84
38.242
41.022
33.471
37.565
31.308
31.557
31.206
27.89
36.637
31.473
37.982
44.135
36.729
46.555
47.867
42.199
36.761
32.753
34.744
34.209
41.386
39.5
34.577
40.744
41.053
31.858
47.103
42.77
47.535
29.196
36.194
41.352
32.247
37.071
38.725
38.365
40.837
29.788
37.856
38.309
40.556
33.077
36.905
34.764
36.413
47.065
34.878
39.784
44.439
33.873
44.991
29.594
33.574
42.464
30.204
30.219
35.182
34.155
40.096
41.284
40.272
46.814
34.415
33.934
36.568
41.774
36.053
30.642
35.167
39.428
39.713
38.005
44.009
34.535
39.78
35.617
48.495
36.887
43.385
45.277
33.654
37.359
39.723
37.125
30.687
42.035
33.078
36.193
34.861
34.355
45.577
34.695
32.056
39.297
48.326
35.096
37.608
40.36
31.77
35.119
32.274
34.863
33.677
41.897
34.699
38.567
33.986
35.25
42.727
34.819
33.905
41.581
35.916
44.028
32.791
45.189
40.191
41.199
43.176
33.059
45.63
38.016
34.337
30.744
42.996
39.254
34.673
39.323
32.162
45.027
43.197
33.938
36.21
39.304
30.897
30.614
27.465
36.67
30.722
44.747
39.105
44.361
35.484
35.016
37.488
39.357
44.241
32.558
30.444
32.778
39.051
38.468
42.154
42.394
39.63
43.474
31.518
28.793
37.85
35.893
40.837
31.732
37.531
36.364
33.588
32.692
39.357
45.647
43.446
46.706
38.909
34.297
43.682
37.646
46.482
31.653
41.498
31.44
29.453
37.786
32.949
27.132
40.728
33.13
42.23
40.982
41.399
42.05
41.699
37.917
39.15
35.499
32.732
35.946
40.068
37.927
40.18
37.295
32.005
35.916
42.392
43.895
41.118
38.9
30.851
43.329
39.271
32.71
42.959
38.823
37.329
32.051
35.238
43.66
42.33
47.24
41.196
33.04
34.111
46.29
41.422
37.916
38.314
42.656
42.037
43.72
36.275
41.417
37.471
46.249
43.526
44.006
39.528
37.359
40.751
41.699
38.51
29.519
37.457
36.406
29.579
30.358
43.649
41.678
34.101
45.907
39.535
39.417
40.464
41.597
44.759
39.533
33.903
48.792
40.561
43.939
36.686
36.948
43.991
38.236
41.185
35.232
44.678
43.693
47.812
38.613
40.554
47.033
32.823
32.571
40.876
39.101
33.949
35
47.5
34.745
39.83
41.391
42.554
40.428
38.808
36.428
43.437
41.856
40.557
40.888
35.523
46.103
31.215
35.039
38.745
41.326
44.513
46.427
30.288
46.787
40.857
38.486
37.974
27.201
40.171
35.932
34.297
38.634
34.932
34.926
44.666
40.403
38.048
37.942
47.908
39.736
43.183
38.187
38.613
39.011
41.337
36.983
39.178
35.911
37.864
32.729
39.556
42.483
38.097
26.155
41.838
48.666
45.482
34.33
40.058
40.552
41.867
38.562
46.449
38.697
38.614
42.873
39.991
44.047
44.4
33.718
38.846
36.587
39.1
43.459
34.21
33.558
41.916
39.428
41.512
33.127
38.106
34.11
39.019
41.776
31.798
28.463
39.744
38.394
44.6
33.528
39.514
43.146
37.771
40.749
37.236
34.906
40.633
41.94
44.834
40.797
35.67
43.09
42.571
45.016
36.415
44.879
41.472
45.476
40.301
35.702
47.624
33.57
47.452
41.097
38.147
36.439
33.689
36.588
38.64
33.648
41.918
42.753
36.746
38.509
31.652
44.408
46.408
37.537
35.376
28.857
42.39
38.318
40.137
45.664
45.855
48.627
37.987
37.404
36.355
36.39
37.381
47.616
37.42
42.605
32.615
33.309
42.918
31.476
35.523
41.354
41.321
35.832
35.245
34.382
40.126
38.865
38.03
36.481
39.499
27.709
36.914
43.236
34.202
31.71
40.441
40.378
41.856
35.771
39.4
33.095
34.485
33.389
42.635
33.15
39.386
38.932
46.536
36.094
44.547
44.697
40.326
34.719
37.572
41.682
32.084
33.736
42.358
40.534
32.266
44.039
38.737
38.35
30.184
30
33.967
42.296
44.355
29.987
42.03
38.972
36.108
37.448
36.56
44.348
34.422
38.677
35.171
41.702
36.372
48.375
40.598
45.307
40.495
41.137
38.425
35.969
35.362
34.261
41.558
42.966
40.599
33.344
40.023
44.709
38.849
27.488
30.647
38.84
38.242
41.022
33.471
37.565
31.308
31.557
31.206
27.89
36.637
31.473
37.982
44.135
36.729
46.555
47.867
42.199
36.761
32.753
34.744
34.209
41.386
39.5
34.577
40.744
41.053
31.858
47.103
42.77
47.535
29.196
36.194
41.352
32.247
37.071
38.725
38.365
40.837
29.788
37.856
38.309
40.556
33.077
36.905
34.764
36.413
47.065
34.878
39.784
44.439
33.873
44.991
29.594
33.574
42.464
30.204
30.219
35.182
34.155
40.096
41.284
40.272
46.814
34.415
33.934
36.568
41.774
36.053
30.642
35.167
39.428
39.713
38.005
44.009
34.535
39.78
35.617
48.495
36.887
43.385
45.277
33.654
37.359
39.723
37.125
30.687
42.035
33.078
36.193
34.861
34.355
45.577
34.695
32.056
39.297
48.326
35.096
37.608
40.36
31.77
35.119
32.274
34.863
33.677
41.897
34.699
38.567
33.986
35.25
42.727
34.819
33.905
41.581
35.916
44.028
32.791
45.189
40.191
41.199
43.176
33.059
45.63
38.016
34.337
30.744
42.996
39.254
34.673
39.323
32.162
45.027
43.197
33.938
36.21
39.304
30.897
30.614
27.465
36.67
30.722
44.747
39.105
44.361
35.484
35.016
37.488
39.357
44.241
32.558
30.444
32.778
39.051
38.468
42.154
42.394
39.63
43.474
31.518
28.793
37.85
35.893
40.837
31.732
37.531
36.364
33.588
32.692
39.357
45.647
43.446
46.706
38.909
34.297
43.682
37.646
46.482
31.653
41.498
31.44
29.453
37.786
32.949
27.132
40.728
33.13
42.23
40.982
41.399
42.05
41.699
37.917
39.15
35.499
32.732
35.946
40.068
37.927
40.18
37.295
32.005
35.916
42.392
43.895
41.118
38.9
30.851
43.329
39.271
32.71
42.959
38.823
37.329
32.051
35.238
43.66
42.33
47.24
41.196
33.04
34.111
46.29
41.422
37.916
38.314
42.656
42.037
43.72
36.275
41.417
37.471
46.249
43.526
44.006
39.528
37.359
40.751
41.699
38.51
29.519
37.457
36.406
29.579
30.358
43.649
41.678
34.101
45.907
39.535
39.417
40.464
41.597
44.759
39.533
33.903
48.792
40.561
43.939
36.686
36.948
43.991
38.236
41.185
35.232
44.678
43.693
47.812
38.613
40.554
47.033
32.823
32.571
40.876
39.101
33.949
35
47.5
34.745
39.83
41.391
42.554
40.428
38.808
36.428
43.437
41.856
40.557
40.888
35.523
46.103
31.215
35.039
38.745
41.326
44.513
46.427
30.288
46.787
40.857
38.486
37.974
27.201
40.171
35.932
34.297
38.634
34.932
34.926
44.666
40.403
38.048
37.942
47.908
39.736
43.183
38.187
38.613
39.011
41.337
36.983
39.178
35.911
37.864
32.729
39.556
42.483
38.097
26.155
41.838
48.666
45.482
34.33
40.058
40.552
41.867
38.562
46.449
38.697
38.614
42.873
39.991
44.047
44.4
33.718
38.846
36.587
39.1
43.459
34.21
33.558
41.916
39.428
41.512
33.127
38.106
34.11
39.019
41.776
31.798
28.463
39.744
38.394
44.6
33.528
39.514
43.146
37.771
40.749
37.236
34.906
40.633
41.94
44.834
40.797
35.67
43.09
42.571
45.016
36.415
44.879
41.472
45.476
40.301
35.702
47.624
33.57
47.452
41.097
38.147
36.439
33.689
36.588
38.64
33.648
41.918
42.753
36.746
38.509
31.652
44.408
46.408
37.537
35.376
28.857
42.39
38.318
40.137
45.664
45.855
48.627
37.987
37.404
36.355
36.39
37.381
47.616
37.42
42.605
32.615
33.309
42.918
31.476
35.523
41.354
41.321
35.832
35.245
34.382
40.126
38.865
38.03
36.481
39.499
27.709
36.914
43.236
34.202
31.71
40.441
40.378
41.856
35.771
39.4
33.095
34.485
33.389
42.635
33.15
39.386
38.932
46.536
36.094
44.547
44.697
40.326
34.719
37.572
41.682
32.084
33.736
42.358
40.534
32.266
44.039
38.737
38.35
30.184
30
33.967
42.296
44.355
29.987
42.03
38.972
36.108
37.448
36.56
44.348
34.422
38.677
35.171
41.702
36.372
48.375
40.598
45.307
40.495
41.137
38.425
35.969
35.362
34.261
41.558
42.966
40.599
33.344
40.023
44.709
38.849
27.488
30.647
38.84
38.242
41.022
33.471
37.565
31.308
31.557
31.206
27.89
36.637
31.473
37.982
44.135
36.729
46.555
47.867
42.199
36.761
32.753
34.744
34.209
41.386
39.5
34.577
40.744
41.053
31.858
47.103
42.77
47.535
29.196
36.194
41.352
32.247
37.071
38.725
38.365
40.837
29.788
37.856
38.309
40.556
33.077
36.905
34.764
36.413
47.065
34.878
39.784
44.439
33.873
44.991
29.594
33.574
42.464
30.204
30.219
35.182
34.155
40.096
41.284
40.272
46.814
34.415
33.934
36.568
41.774
36.053
30.642
35.167
39.428
39.713
38.005
44.009
34.535
39.78
35.617
48.495
36.887
43.385
45.277
33.654
37.359
39.723
37.125
30.687
42.035
33.078
36.193
34.861
34.355
45.577
34.695
32.056
39.297
48.326
35.096
37.608
40.36
31.77
35.119
32.274
34.863
33.677
41.897
34.699
38.567
33.986
35.25
42.727
34.819
33.905
41.581
35.916
44.028
32.791
45.189
40.191
41.199
43.176
33.059
45.63
38.016
34.337
30.744
42.996
39.254
34.673
39.323
32.162
45.027
43.197
33.938
36.21
39.304
30.897
30.614
27.465
36.67
30.722
44.747
39.105
44.361
35.484
35.016
37.488
39.357
44.241
32.558
30.444
32.778
39.051
38.468
42.154
42.394
39.63
43.474
31.518
28.793
37.85
35.893
40.837
31.732
37.531
36.364
33.588
32.692
39.357
45.647
43.446
46.706
38.909
34.297
43.682
37.646
46.482
31.653
41.498
31.44
29.453
37.786
32.949
27.132
40.728
33.13
42.23
40.982
41.399
42.05
41.699
37.917
39.15
35.499
32.732
35.946
40.068
37.927
40.18
37.295
32.005
35.916
42.392
43.895
41.118
38.9
30.851
43.329
39.271
32.71
42.959
38.823
37.329
32.051
35.238
43.66
42.33
47.24
41.196
33.04
34.111
46.29
41.422
37.916
38.314
42.656
42.037
43.72
36.275
41.417
37.471
46.249
43.526
44.006
39.528
37.359
40.751
41.699
38.51
29.519
37.457
36.406
29.579
30.358
43.649
41.678
34.101
45.907
39.535
39.417
40.464
41.597
44.759
39.533
33.903
48.792
40.561
43.939
36.686
36.948
43.991
38.236
41.185
35.232
44.678
43.693
47.812
38.613
40.554
47.033
32.823
32.571
40.876
39.101
33.949
35
47.5
34.745
39.83
41.391
42.554
40.428
38.808
36.428
43.437
41.856
40.557
40.888
35.523
46.103
31.215
35.039
38.745
41.326
44.513
46.427
30.288
46.787
40.857
38.486
37.974
27.201
40.171
35.932
34.297
38.634
34.932
34.926
44.666
40.403
38.048
37.942
47.908
39.736
43.183
38.187
38.613
39.011
41.337
36.983
39.178
35.911
37.864
32.729
39.556
42.483
38.097
26.155
41.838
48.666
45.482
34.33
40.058
40.552
41.867
38.562
46.449
38.697
38.614
42.873
39.991
44.047
44.4
33.718
38.846
36.587
39.1
43.459
34.21
33.558
41.916
39.428
41.512
33.127
38.106
34.11
39.019
41.776
31.798
28.463
39.744
38.394
44.6
33.528
39.514
43.146
37.771
40.749
37.236
34.906
40.633
41.94
44.834
40.797
35.67
43.09
42.571
45.016
36.415
44.879
41.472
45.476
40.301
35.702
47.624
33.57
47.452
41.097
38.147
36.439
33.689
36.588
38.64
33.648
41.918
42.753
36.746
38.509
31.652
44.408
46.408
37.537
35.376
28.857
42.39
38.318
40.137
45.664
45.855
48.627
37.987
37.404
36.355
36.39
37.381
47.616
37.42
42.605
32.615
33.309
42.918
31.476
35.523
41.354
41.321
35.832
35.245
34.382
40.126
38.865
38.03
36.481
39.499
27.709
36.914
43.236
34.202
31.71
40.441
40.378
41.856
35.771
39.4
33.095
34.485
33.389
42.635
33.15
39.386
38.932
46.536
36.094
44.547
44.697
40.326
34.719
37.572
41.682
32.084
33.736
42.358
40.534
32.266
44.039
38.737
38.35
30.184
30
33.967
42.296
44.355
29.987
42.03
38.972
36.108
37.448
36.56
44.348
34.422
38.677
35.171
41.702
36.372
48.375
40.598
45.307
40.495
41.137
38.425
35.969
35.362
34.261
41.558
42.966
40.599
33.344
40.023
44.709
38.849
27.488
30.647
38.84
38.242
41.022
33.471
37.565
31.308
31.557
31.206
27.89
36.637
31.473
37.982
44.135
36.729
46.555
47.867
42.199
36.761
32.753
34.744
34.209
41.386
39.5
34.577
40.744
41.053
31.858
47.103
42.77
47.535
29.196
36.194
41.352
32.247
37.071
38.725
38.365
40.837
29.788
37.856
38.309
40.556
33.077
36.905
34.764
36.413
47.065
34.878
39.784
44.439
33.873
44.991
29.594
33.574
42.464
30.204
30.219
35.182
34.155
40.096
41.284
40.272
46.814
34.415
33.934
36.568
41.774
36.053
30.642
35.167
39.428
39.713
38.005
44.009
34.535
39.78
35.617
48.495
36.887
43.385
45.277
33.654
37.359
39.723
37.125
30.687
42.035
33.078
36.193
34.861
34.355
45.577
34.695
32.056
39.297
48.326
35.096
37.608
40.36
31.77
35.119
32.274
34.863
33.677
41.897
34.699
38.567
33.986
35.25
42.727
34.819
33.905
41.581
35.916
44.028
32.791
45.189
40.191
41.199
43.176
33.059
45.63
38.016
34.337
30.744
42.996
39.254
34.673
39.323
32.162
45.027
43.197
33.938
36.21
39.304
30.897
30.614
27.465
36.67
30.722
44.747
39.105
44.361
35.484
35.016
37.488
39.357
44.241
32.558
30.444
32.778
39.051
38.468
42.154
42.394
39.63
43.474
31.518
28.793
37.85
35.893
40.837
31.732
37.531
36.364
33.588
32.692
39.357
45.647
43.446
46.706
38.909
34.297
43.682
37.646
46.482
31.653
41.498
31.44
29.453
37.786
32.949
27.132
40.728
33.13
42.23
40.982
41.399
42.05
41.699
37.917
39.15
35.499
32.732
35.946
40.068
37.927
40.18
37.295
32.005
35.916
42.392
43.895
41.118
38.9
30.851
43.329
39.271
32.71
42.959
38.823
37.329
[truncated: 48,000 more rows]
