# Supplementary material for: Separating Macroecological Pattern and Process: Comparing Ecological, Economic, and Geological Systems
Source: PLoS One. 2014 Nov 10;9(11):e112850. doi: 10.1371/journal.pone.0112850 (PMC4226609; doi:10.1371/journal.pone.0112850)
Supplement: Information S1 — Community matrices for each dataset and MATLAB code to replicate all analyses. (ZIP) [file pone.0112850.s001.zip › Supplementary Information/Output/cbp/cbp_result_sadscale_log_abund_cv.csv]

1.3107
1.185
1.5051
0.94182
1.6742
1.1311
1.4031
1.7402
1.7626
1.3975
1.65
2.3259
1.4645
1.4336
1.5344
1.4516
1.1703
2.1639
1.0478
1.2652
1.4956
1.3997
1.1748
1.4682
0.98013
2.7401
1.1853
1.5876
1.4608
1.3826
1.4536
1.361
1.4146
1.3359
1.4841
1.045
1.6408
1.2199
1.4168
0.97536
1.3187
1.2388
2.2227
1.2688
1.3268
1.3605
1.6641
1.4676
1.1044
1.6473
0.89636
1.5489
1.6782
1.6411
1.5508
2.0947
1.3743
1.4995
1.1656
1.4265
1.6345
1.0147
1.1643
1.3695
1.3165
1.514
0.91821
1.4864
2.2308
1.2307
1.7179
1.276
0.88831
1.125
1.321
1.2304
1.3461
1.7876
1.7788
1.3222
1.2868
1.2109
2.12
1.5004
1.3448
1.388
1.4064
1.3241
1.4419
1.8532
1.4697
1.9682
1.0842
2.3897
2.2698
1.7064
1.3858
1.3928
0.92065
1.5611
1.4975
1.3028
1.6223
1.4975
1.7794
1.407
1.8118
1.1307
1.002
1.4521
1.2684
1.4693
1.3736
1.9453
0.94703
0.81638
2.1564
1.3932
1.2429
0.99847
1.4257
1.9843
1.5778
2.2172
1.3632
2.1019
1.4529
0.90055
2.6458
1.0849
1.5372
1.5243
1.2568
1.6075
1.328
1.1274
1.5281
1.4801
1.5295
NaN
1.2054
1.4517
1.4686
1.9981
1.2691
1.3715
1.7963
1.4152
1.109
1.3118
0.9123
1.0675
1.148
1.1584
1.4452
1.5328
1.4028
1.2811
2.0004
1.3832
0.99038
2.2111
1.4112
1.058
1.5105
1.2695
1.2586
1.4143
1.3504
1.5577
1.2901
1.5334
0.96336
1.579
1.2778
1.2862
1.5281
1.8427
1.5709
1.4919
1.6426
1.2646
1.3646
1.5106
3.2624
1.2963
1.5223
2.4212
1.7528
1.3527
1.7738
1.0321
1.8386
1.038
1.1204
1.6551
1.4462
1.5692
1.1854
1.753
1.1996
1.3846
0.96855
0.96272
1.2396
1.3093
1.4299
1.3287
2.0311
1.385
1.3692
1.5663
1.1462
1.0393
1.5654
1.5328
0.92995
0.96131
1.6212
1.2606
1.2722
1.5926
1.2171
0.92834
1.5025
0.88379
1.0333
1.1051
1.0499
1.1751
1.2705
1.6632
2.3941
0.9581
2.6893
1.3047
0.9297
1.4776
1.4405
1.2042
1.0719
1.0459
1.4883
1.3505
1.5422
1.9397
1.1317
1.388
1.4573
1.0566
1.1822
1.4115
1.3178
1.2899
1.0653
0.91762
1.0299
1.317
1.8388
1.0469
0.96142
1.2487
1.2291
1.681
1.2853
1.2774
1.7339
1.5181
1.6474
1.4449
1.463
1.8737
1.3271
1.1022
1.1905
1.2752
1.3387
1.6392
1.8914
1.5071
1.7838
1.4726
1.4775
1.5056
1.1794
1.4966
1.0199
1.4846
1.3156
1.4018
2.0927
1.1621
1.6759
1.6963
1.592
1.3095
0.93398
1.652
1.6795
1.2728
1.1795
1.2789
1.8671
1.868
1.6719
1.7745
1.5246
1.1895
1.0411
1.4321
1.2902
2.0889
1.3341
1.0258
2.7656
1.2709
1.6864
2.0267
1.4945
1.36
1.2751
1.8409
1.0552
1.5925
1.4624
1.2697
0.81521
1.6142
2.0245
1.4086
1.4433
1.3096
1.473
1.2642
1.2488
1.4477
1.7133
1.3473
1.1163
0.91969
1.2726
1.5027
1.2249
1.1721
1.0336
1.3476
1.51
1.6549
1.4058
1.4264
1.1363
1.6582
1.3017
1.5442
1.4569
0.95486
0.99737
1.2398
1.0265
1.0723
1.2563
1.3771
2.1016
1.6244
1.2717
1.7786
1.4588
1.4519
1.4464
1.1714
1.6253
1.1998
1.6328
1.3767
1.679
1.7823
1.2929
0.99353
1.3708
1.5747
1.3776
1.4908
1.2034
1.6866
0.99107
1.8218
1.3682
0.96977
1.1703
1.1035
1.7548
1.5055
1.3228
1.5337
1.5179
4.2279
1.3085
1.2942
1.5302
1.6262
NaN
1.4443
1.5782
2.8284
1.1891
1.438
2.7517
1.3438
1.5433
1.5996
1.4205
1.5346
1.8158
1.378
1.0355
1.5475
1.4903
1.823
1.3095
1.5838
1.7348
1.4013
1.3082
2.0343
1.0839
1.3857
2.0981
0.94854
1.9847
1.773
1.3793
1.3712
1.4022
1.5383
1.5562
NaN
1.0714
1.7215
1.2395
1.5108
1.823
1.3439
1.4737
1.4066
1.1522
1.9785
1.1542
1.4912
1.4208
1.4706
1.6038
0.91271
1.4312
1.4767
2.5259
1.3905
1.8368
1.0946
1.518
1.4135
1.088
1.4705
1.554
1.0366
1.7497
1.1815
1.8091
0.87012
1.4516
1.5265
1.0453
1.8725
0.93873
1.3239
1.5172
1.3153
1.6552
1.4467
1.8463
1.4889
1.532
1.8148
1.3335
0.99692
1.9259
1.6081
1.3278
1.549
1.3905
1.4308
1.3845
1.8144
3.1008
1.736
1.2034
1.1486
1.8085
1.336
1.7281
2.3886
1.3107
1.185
1.5051
0.94182
1.6742
1.1311
1.4031
1.7402
1.7626
1.3975
1.65
2.3259
1.4645
1.4336
1.5344
1.4516
1.1703
2.1639
1.0478
1.2652
1.4956
1.3997
1.1748
1.4682
0.98013
2.7401
1.1853
1.5876
1.4608
1.3826
1.4536
1.361
1.4146
1.3359
1.4841
1.045
1.6408
1.2199
1.4168
0.97536
1.3187
1.2388
2.2227
1.2688
1.3268
1.3605
1.6641
1.4676
1.1044
1.6473
0.89636
1.5489
1.6782
1.6411
1.5508
2.0947
1.3743
1.4995
1.1656
1.4265
1.6345
1.0147
1.1643
1.3695
1.3165
1.514
0.91821
1.4864
2.2308
1.2307
1.7179
1.276
0.88831
1.125
1.321
1.2304
1.3461
1.7876
1.7788
1.3222
1.2868
1.2109
2.12
1.5004
1.3448
1.388
1.4064
1.3241
1.4419
1.8532
1.4697
1.9682
1.0842
2.3897
2.2698
1.7064
1.3858
1.3928
0.92065
1.5611
1.4975
1.3028
1.6223
1.4975
1.7794
1.407
1.8118
1.1307
1.002
1.4521
1.2684
1.4693
1.3736
1.9453
0.94703
0.81638
2.1564
1.3932
1.2429
0.99847
1.4257
1.9843
1.5778
2.2172
1.3632
2.1019
1.4529
0.90055
2.6458
1.0849
1.5372
1.5243
1.2568
1.6075
1.328
1.1274
1.5281
1.4801
1.5295
NaN
1.2054
1.4517
1.4686
1.9981
1.2691
1.3715
1.7963
1.4152
1.109
1.3118
0.9123
1.0675
1.148
1.1584
1.4452
1.5328
1.4028
1.2811
2.0004
1.3832
0.99038
2.2111
1.4112
1.058
1.5105
1.2695
1.2586
1.4143
1.3504
1.5577
1.2901
1.5334
0.96336
1.579
1.2778
1.2862
1.5281
1.8427
1.5709
1.4919
1.6426
1.2646
1.3646
1.5106
3.2624
1.2963
1.5223
2.4212
1.7528
1.3527
1.7738
1.0321
1.8386
1.038
1.1204
1.6551
1.4462
1.5692
1.1854
1.753
1.1996
1.3846
0.96855
0.96272
1.2396
1.3093
1.4299
1.3287
2.0311
1.385
1.3692
1.5663
1.1462
1.0393
1.5654
1.5328
0.92995
0.96131
1.6212
1.2606
1.2722
1.5926
1.2171
0.92834
1.5025
0.88379
1.0333
1.1051
1.0499
1.1751
1.2705
1.6632
2.3941
0.9581
2.6893
1.3047
0.9297
1.4776
1.4405
1.2042
1.0719
1.0459
1.4883
1.3505
1.5422
1.9397
1.1317
1.388
1.4573
1.0566
1.1822
1.4115
1.3178
1.2899
1.0653
0.91762
1.0299
1.317
1.8388
1.0469
0.96142
1.2487
1.2291
1.681
1.2853
1.2774
1.7339
1.5181
1.6474
1.4449
1.463
1.8737
1.3271
1.1022
1.1905
1.2752
1.3387
1.6392
1.8914
1.5071
1.7838
1.4726
1.4775
1.5056
1.1794
1.4966
1.0199
1.4846
1.3156
1.4018
2.0927
1.1621
1.6759
1.6963
1.592
1.3095
0.93398
1.652
1.6795
1.2728
1.1795
1.2789
1.8671
1.868
1.6719
1.7745
1.5246
1.1895
1.0411
1.4321
1.2902
2.0889
1.3341
1.0258
2.7656
1.2709
1.6864
2.0267
1.4945
1.36
1.2751
1.8409
1.0552
1.5925
1.4624
1.2697
0.81521
1.6142
2.0245
1.4086
1.4433
1.3096
1.473
1.2642
1.2488
1.4477
1.7133
1.3473
1.1163
0.91969
1.2726
1.5027
1.2249
1.1721
1.0336
1.3476
1.51
1.6549
1.4058
1.4264
1.1363
1.6582
1.3017
1.5442
1.4569
0.95486
0.99737
1.2398
1.0265
1.0723
1.2563
1.3771
2.1016
1.6244
1.2717
1.7786
1.4588
1.4519
1.4464
1.1714
1.6253
1.1998
1.6328
1.3767
1.679
1.7823
1.2929
0.99353
1.3708
1.5747
1.3776
1.4908
1.2034
1.6866
0.99107
1.8218
1.3682
0.96977
1.1703
1.1035
1.7548
1.5055
1.3228
1.5337
1.5179
4.2279
1.3085
1.2942
1.5302
1.6262
NaN
1.4443
1.5782
2.8284
1.1891
1.438
2.7517
1.3438
1.5433
1.5996
1.4205
1.5346
1.8158
1.378
1.0355
1.5475
1.4903
1.823
1.3095
1.5838
1.7348
1.4013
1.3082
2.0343
1.0839
1.3857
2.0981
0.94854
1.9847
1.773
1.3793
1.3712
1.4022
1.5383
1.5562
NaN
1.0714
1.7215
1.2395
1.5108
1.823
1.3439
1.4737
1.4066
1.1522
1.9785
1.1542
1.4912
1.4208
1.4706
1.6038
0.91271
1.4312
1.4767
2.5259
1.3905
1.8368
1.0946
1.518
1.4135
1.088
1.4705
1.554
1.0366
1.7497
1.1815
1.8091
0.87012
1.4516
1.5265
1.0453
1.8725
0.93873
1.3239
1.5172
1.3153
1.6552
1.4467
1.8463
1.4889
1.532
1.8148
1.3335
0.99692
1.9259
1.6081
1.3278
1.549
1.3905
1.4308
1.3845
1.8144
3.1008
1.736
1.2034
1.1486
1.8085
1.336
1.7281
2.3886
1.3107
1.185
1.5051
0.94182
1.6742
1.1311
1.4031
1.7402
1.7626
1.3975
1.65
2.3259
1.4645
1.4336
1.5344
1.4516
1.1703
2.1639
1.0478
1.2652
1.4956
1.3997
1.1748
1.4682
0.98013
2.7401
1.1853
1.5876
1.4608
1.3826
1.4536
1.361
1.4146
1.3359
1.4841
1.045
1.6408
1.2199
1.4168
0.97536
1.3187
1.2388
2.2227
1.2688
1.3268
1.3605
1.6641
1.4676
1.1044
1.6473
0.89636
1.5489
1.6782
1.6411
1.5508
2.0947
1.3743
1.4995
1.1656
1.4265
1.6345
1.0147
1.1643
1.3695
1.3165
1.514
0.91821
1.4864
2.2308
1.2307
1.7179
1.276
0.88831
1.125
1.321
1.2304
1.3461
1.7876
1.7788
1.3222
1.2868
1.2109
2.12
1.5004
1.3448
1.388
1.4064
1.3241
1.4419
1.8532
1.4697
1.9682
1.0842
2.3897
2.2698
1.7064
1.3858
1.3928
0.92065
1.5611
1.4975
1.3028
1.6223
1.4975
1.7794
1.407
1.8118
1.1307
1.002
1.4521
1.2684
1.4693
1.3736
1.9453
0.94703
0.81638
2.1564
1.3932
1.2429
0.99847
1.4257
1.9843
1.5778
2.2172
1.3632
2.1019
1.4529
0.90055
2.6458
1.0849
1.5372
1.5243
1.2568
1.6075
1.328
1.1274
1.5281
1.4801
1.5295
NaN
1.2054
1.4517
1.4686
1.9981
1.2691
1.3715
1.7963
1.4152
1.109
1.3118
0.9123
1.0675
1.148
1.1584
1.4452
1.5328
1.4028
1.2811
2.0004
1.3832
0.99038
2.2111
1.4112
1.058
1.5105
1.2695
1.2586
1.4143
1.3504
1.5577
1.2901
1.5334
0.96336
1.579
1.2778
1.2862
1.5281
1.8427
1.5709
1.4919
1.6426
1.2646
1.3646
1.5106
3.2624
1.2963
1.5223
2.4212
1.7528
1.3527
1.7738
1.0321
1.8386
1.038
1.1204
1.6551
1.4462
1.5692
1.1854
1.753
1.1996
1.3846
0.96855
0.96272
1.2396
1.3093
1.4299
1.3287
2.0311
1.385
1.3692
1.5663
1.1462
1.0393
1.5654
1.5328
0.92995
0.96131
1.6212
1.2606
1.2722
1.5926
1.2171
0.92834
1.5025
0.88379
1.0333
1.1051
1.0499
1.1751
1.2705
1.6632
2.3941
0.9581
2.6893
1.3047
0.9297
1.4776
1.4405
1.2042
1.0719
1.0459
1.4883
1.3505
1.5422
1.9397
1.1317
1.388
1.4573
1.0566
1.1822
1.4115
1.3178
1.2899
1.0653
0.91762
1.0299
1.317
1.8388
1.0469
0.96142
1.2487
1.2291
1.681
1.2853
1.2774
1.7339
1.5181
1.6474
1.4449
1.463
1.8737
1.3271
1.1022
1.1905
1.2752
1.3387
1.6392
1.8914
1.5071
1.7838
1.4726
1.4775
1.5056
1.1794
1.4966
1.0199
1.4846
1.3156
1.4018
2.0927
1.1621
1.6759
1.6963
1.592
1.3095
0.93398
1.652
1.6795
1.2728
1.1795
1.2789
1.8671
1.868
1.6719
1.7745
1.5246
1.1895
1.0411
1.4321
1.2902
2.0889
1.3341
1.0258
2.7656
1.2709
1.6864
2.0267
1.4945
1.36
1.2751
1.8409
1.0498
1.5925
1.4624
1.2697
0.81521
1.6142
2.0245
1.4086
1.4433
1.3096
1.473
1.2642
1.2488
1.4477
1.7133
1.3473
1.1163
0.91969
1.2726
1.5027
1.2249
1.1721
1.0336
1.3476
1.51
1.6549
1.4058
1.4264
1.1363
1.6582
1.3017
1.5442
1.4569
0.95486
0.99737
1.2398
1.0265
1.0723
1.2563
1.3771
2.1016
1.6244
1.2717
1.7786
1.4588
1.4519
1.4464
1.1714
1.6253
1.1998
1.6328
1.3767
1.679
1.7823
1.2929
0.99353
1.3708
1.5747
1.3776
1.4908
1.2034
1.6866
0.99107
1.8218
1.3682
0.96977
1.1703
1.1035
1.7548
1.5055
1.3228
1.5337
1.5179
4.2279
1.3085
1.2942
1.5302
1.6262
NaN
1.4443
1.5782
2.8284
1.1891
1.438
2.7517
1.3438
1.5433
1.5996
1.4205
1.5346
1.8158
1.378
1.0355
1.5475
1.4903
1.823
1.3095
1.5838
1.7348
1.4013
1.3082
2.0343
1.0839
1.3857
2.0981
0.94854
1.9847
1.773
1.3793
1.3712
1.4022
1.5383
1.5562
NaN
1.0714
1.7215
1.2395
1.5108
1.823
1.3439
1.4737
1.4066
1.1522
1.9785
1.1542
1.4912
1.4208
1.4706
1.6038
0.91271
1.4312
1.4767
2.5259
1.3905
1.8368
1.0946
1.518
1.4135
1.088
1.4705
1.554
1.0366
1.7497
1.1815
1.8091
0.87012
1.4516
1.5265
1.0453
1.8725
0.93873
1.3239
1.5172
1.3153
1.6552
1.4467
1.8463
1.4889
1.532
1.8148
1.3335
0.99692
1.9259
1.6081
1.3278
1.549
1.3905
1.4308
1.3845
1.8144
3.1008
1.736
1.2034
1.1486
1.8085
1.336
1.7281
2.3886
1.3107
1.185
1.5051
0.94182
1.6742
1.1311
1.4031
1.7402
1.7626
1.3975
1.65
2.3259
1.4645
1.4336
1.5344
1.4516
1.1703
2.1639
1.0478
1.2652
1.4956
1.3997
1.1748
1.4682
0.98013
2.7401
1.1853
1.5876
1.4608
1.3826
1.4536
1.361
1.4146
1.3359
1.4841
1.045
1.6408
1.2199
1.4168
0.97536
1.3187
1.2388
2.2227
1.2688
1.3268
1.3605
1.6641
1.4676
1.1044
1.6473
0.89636
1.5489
1.6782
1.6411
1.5508
2.0947
1.3743
1.4995
1.1656
1.4265
1.6345
1.0147
1.1643
1.3695
1.3165
1.514
0.91821
1.4864
2.2308
1.2307
1.7179
1.276
0.88831
1.125
1.321
1.2304
1.3461
1.7876
1.7788
1.3222
1.2868
1.2109
2.12
1.5004
1.3448
1.388
1.4064
1.3241
1.4419
1.8532
1.4697
1.9682
1.0842
2.3897
2.2698
1.7064
1.3858
1.3928
0.92065
1.5611
1.4975
1.3028
1.6223
1.4975
1.7794
1.407
1.8118
1.1307
1.002
1.4521
1.2684
1.4693
1.3736
1.9453
0.94703
0.81638
2.1564
1.3932
1.2429
0.99847
1.4257
1.9843
1.5778
2.2172
1.3632
2.1019
1.4529
0.90055
2.6458
1.0849
1.5372
1.5243
1.2568
1.6075
1.328
1.1274
1.5281
1.4801
1.5295
NaN
1.2054
1.4517
1.4686
1.9981
1.2691
1.3715
1.7963
1.4152
1.109
1.3118
0.9123
1.0675
1.148
1.1584
1.4452
1.5328
1.4028
1.2811
2.0004
1.3832
0.99038
2.2111
1.4112
1.058
1.5105
1.2695
1.2586
1.4143
1.3504
1.5577
1.2901
1.5334
0.96336
1.579
1.2778
1.2862
1.5281
1.8427
1.5709
1.4919
1.6426
1.2646
1.3646
1.5106
3.2624
1.2963
1.5223
2.4212
1.7528
1.3527
1.7738
1.0321
1.8386
1.038
1.1204
1.6551
1.4462
1.5692
1.1854
1.753
1.1996
1.3846
0.96855
0.96272
1.2396
1.3093
1.4299
1.3287
2.0311
1.385
1.3692
1.5663
1.1462
1.0393
1.5654
1.5328
0.92995
0.96131
1.6212
1.2606
1.2722
1.5926
1.2171
0.92834
1.5025
0.88379
1.0333
1.1051
1.0499
1.1751
1.2705
1.6632
2.3941
0.9581
2.6893
1.3047
0.9297
1.4776
1.4405
1.2042
1.0719
1.0459
1.4883
1.3505
1.5422
1.9397
1.1317
1.388
1.4573
1.0566
1.1822
1.4115
1.3178
1.2899
1.0653
0.91762
1.0299
1.317
1.8388
1.0469
0.96142
1.2487
1.2291
1.681
1.2853
1.2774
1.7339
1.5181
1.6474
1.4449
1.463
1.8737
1.3271
1.1022
1.1905
1.2752
1.3387
1.6392
1.8914
1.5071
1.7838
1.4726
1.4775
1.5056
1.1794
1.4966
1.0199
1.4846
1.3156
1.4018
2.0927
1.1621
1.6759
1.6963
1.592
1.3095
0.93398
1.652
1.6795
1.2728
1.1795
1.2789
1.8671
1.868
1.6719
1.7745
1.5246
1.1895
1.0411
1.4321
1.2902
2.0889
1.3341
1.0258
2.7656
1.2709
1.6864
2.0267
1.4945
1.36
1.2751
1.8409
1.0498
1.5925
1.4624
1.2697
0.81521
1.6142
2.0245
1.4086
1.4433
1.3096
1.473
1.2642
1.2488
1.4477
1.7133
1.3473
1.1163
0.91969
1.2726
1.5027
1.2249
1.1721
1.0336
1.3476
1.51
1.6549
1.4058
1.4264
1.1363
1.6582
1.3017
1.5442
1.4569
0.95486
0.99737
1.2398
1.0265
1.0723
1.2563
1.3771
2.1016
1.6244
1.2717
1.7786
1.4588
1.4519
1.4464
1.1714
1.6253
1.1998
1.6328
1.3767
1.679
1.7823
1.2929
0.99353
1.3708
1.5747
1.3776
1.4908
1.2034
1.6866
0.99107
1.8218
1.3682
0.96977
1.1703
1.1035
1.7548
1.5055
1.3228
1.5337
1.5179
4.2279
1.3085
1.2942
1.5302
1.6262
NaN
1.4443
1.5782
2.8284
1.1891
1.438
2.7517
1.3438
1.5433
1.5996
1.4205
1.5346
1.8158
1.378
1.0355
1.5475
1.4903
1.823
1.3095
1.5838
1.7348
1.4013
1.3082
2.0343
1.0839
1.3857
2.0981
0.94854
1.9847
1.773
1.3793
1.3712
1.4022
1.5383
1.5562
NaN
1.0714
1.7215
1.2395
1.5108
1.823
1.3439
1.4737
1.4066
1.1522
1.9785
1.1542
1.4912
1.4208
1.4706
1.6038
0.91271
1.4312
1.4767
2.5259
1.3905
1.8368
1.0946
1.518
1.4135
1.088
1.4705
1.554
1.0366
1.7497
1.1815
1.8091
0.87012
1.4516
1.5265
1.0453
1.8725
0.93873
1.3239
1.5172
1.3153
1.6552
1.4467
1.8463
1.4889
1.532
1.8148
1.3335
0.99692
1.9259
1.6081
1.3278
1.549
1.3905
1.4308
1.3845
1.8144
3.1008
1.736
1.2034
1.1486
1.8085
1.336
1.7281
2.3886
[truncated: 48,000 more rows]
