# Supplementary material for: Separating Macroecological Pattern and Process: Comparing Ecological, Economic, and Geological Systems
Source: PLoS One. 2014 Nov 10;9(11):e112850. doi: 10.1371/journal.pone.0112850 (PMC4226609; doi:10.1371/journal.pone.0112850)
Supplement: Information S1 — Community matrices for each dataset and MATLAB code to replicate all analyses. (ZIP) [file pone.0112850.s001.zip › Supplementary Information/Output/cbp/cbp_result_sadscale_log_abund_kurtosis.csv]

3.5163
3.728
4.5011
3.0065
8.0701
3.4383
4.1767
5.1045
5.8395
4.1878
4.9706
10.881
4.0907
4.018
5.937
5.4105
3.7434
7.3498
3.3288
3.8211
4.1806
3.8171
3.4654
4.0798
3.0396
11.03
3.6887
4.874
5.7665
4.275
4.3344
4.1123
3.9569
3.3143
4.8169
3.3411
5.2658
4.1579
3.9864
3.0576
3.9004
3.7045
4.7122
3.884
4.089
4.8217
3.5248
4.9125
3.621
4.7619
2.581
3.9009
4.7372
5.0299
5.5663
5.5933
4.3759
3.5456
3.8184
3.7561
4.3625
3.2106
3.5715
3.4963
3.4703
3.9953
2.9889
4.4981
9.3958
3.8597
7.0907
3.7394
2.701
3.8106
4.1695
4.5335
3.6281
6.2965
4.4414
3.6005
3.67
3.6496
8.2231
4.3125
3.5125
4.0482
4.2961
3.8899
3.7533
4.3372
5.4776
7.7608
3.4654
13.691
6.7366
4.4356
4.3417
4.2885
2.7639
3.9796
4.4722
2.5773
5.8118
4.0661
4.8838
3.8335
4.3281
3.6091
3.2141
4.7926
4.1519
4.3482
4.1221
8.8091
2.9313
2.547
6.9611
4.144
3.5883
3.4154
4.0461
2.7857
4.3711
6.7796
4.1984
7.391
3.6618
2.5975
5.1667
3.0778
5.1454
4.4488
4.2559
3.7499
4.0466
3.6171
5.5309
3.8332
4.3322
NaN
3.8469
3.761
4.5134
5.9798
3.8547
4.7272
4.2464
4.0877
3.3882
3.5973
2.92
3.5124
3.8179
3.8782
3.8479
3.9741
4.4701
4.2103
7.6986
3.8967
3.072
7.1874
3.6584
3.4196
5.2933
4.1175
3.762
4.051
4.2054
5.1213
4.1092
4.6447
3.2244
4.3328
3.7101
3.727
4.1616
5.3634
5.0401
3.7112
4.7207
4.4437
3.8771
5.2212
11.829
4.4221
4.8343
6.656
3.8899
3.0685
3.9915
3.1635
5.5582
3.5028
3.5575
5.1904
5.0842
5.192
4.0588
3.781
3.7977
4.5224
3.1425
3.0107
3.1253
4.2602
3.4356
4.515
5.8002
4.2294
4.4086
5.1191
3.6678
3.3344
5.1059
4.1163
2.8598
2.8678
4.4246
3.8879
3.5586
4.7298
4.1437
2.911
4.7544
2.6667
3.5098
3.6577
3.5248
3.8076
2.5945
5.4974
10.123
2.9974
7.6501
4.1137
2.7472
4.5421
4.9392
3.6671
3.2868
3.4108
6.0267
4.4509
5.0596
7.2614
3.6292
4.0927
3.3688
3.5177
4.1206
4.4365
3.7471
4.0522
3.1177
2.7647
3.271
3.513
5.051
3.2224
3.168
4.0881
4.2849
3.326
3.6001
3.7144
4.1405
4.8631
4.933
4.3637
4.6611
7.1731
4.1147
3.5466
3.8189
5.0323
4.3598
3.9848
6.4881
4.8733
4.1724
4.1942
4.3107
5.3643
3.999
4.4796
3.1691
3.7518
4.5362
4.1257
6.2953
3.5944
5.3065
3.5691
4.1225
4.9147
2.7988
4.6262
4.7208
4.0344
3.6235
4.1439
3.856
5.8541
4.5669
5.4714
2.9638
3.6309
3.3313
4.5906
4.2139
6.9893
3.9061
3.4317
7.7006
3.9304
3.8251
7.1864
4.2803
4.6118
4.0443
6.0291
3.2823
4.7399
4.3407
3.6641
2.5062
6.0876
6.8334
4.4252
4.98
3.6954
3.7138
4.1595
3.5351
5.1316
5.4171
4.5766
3.6969
2.8371
4.2182
4.9324
4.2947
3.466
3.2292
4.4184
4.2548
4.6826
3.2696
4.8087
3.4765
6.2225
3.5776
4.4575
4.8671
2.8435
2.9696
4.2757
3.1752
3.4359
3.6365
4.085
7.0751
4.861
4.3518
6.6512
4.1074
4.3211
4.521
3.8774
4.7217
3.5765
4.3531
5.0166
5.1395
5.2199
4.2817
3.0731
4.9037
5.1004
4.8319
5.5803
3.9635
5.8933
3.1402
5.5631
3.0025
2.9596
3.8959
3.666
7.3816
5.0078
4.0632
5.6409
5.509
20.627
4.0273
4.1132
6.0764
6.3117
NaN
4.9545
4.7848
6.1429
3.4937
3.7331
11.965
3.5473
4.6865
4.4129
3.9428
4.3226
8.1009
4.3407
3.3008
3.8968
4.0014
6.4415
4.1337
4.6036
7.2927
5.3657
3.8989
5.6462
3.5533
4.8925
7.5025
3.0617
5.9715
4.4811
3.7467
4.0042
4.0841
4.4282
5.535
NaN
3.3556
5.9631
4.092
4.5977
3.2302
3.5674
4.5048
3.4643
3.6137
7.3893
3.8578
3.8908
4.3187
4.959
4.8496
2.782
4.4572
4.2449
6.6154
4.7038
5.0319
3.3991
5.6034
4.5882
3.7064
5.0562
4.2542
3.2673
7.146
3.9213
3.2384
2.5997
5.1227
4.5698
3.1384
4.9234
2.8482
4.2477
4.2622
4.6436
4.0752
4.1525
5.2592
4.0546
4.7873
6.5222
5.1469
3.1276
9.6582
4.6469
4.3118
3.7371
4.4566
4.699
4.4684
6.4948
12.424
6.432
3.7367
3.9541
5.6663
3.9713
5.876
15.277
3.5163
3.728
4.5011
3.0065
8.0701
3.4383
4.1767
5.1045
5.8395
4.1878
4.9706
10.881
4.0907
4.018
5.937
5.4105
3.7434
7.3498
3.3288
3.8211
4.1806
3.8171
3.4654
4.0798
3.0396
11.03
3.6887
4.874
5.7665
4.275
4.3344
4.1123
3.9569
3.3143
4.8169
3.3411
5.2658
4.1579
3.9864
3.0576
3.9004
3.7045
4.7122
3.884
4.089
4.8217
3.5248
4.9125
3.621
4.7619
2.581
3.9009
4.7372
5.0299
5.5663
5.5933
4.3759
3.5456
3.8184
3.7561
4.3625
3.2106
3.5715
3.4963
3.4703
3.9953
2.9889
4.4981
9.3958
3.8597
7.0907
3.7394
2.701
3.8106
4.1695
4.5335
3.6281
6.2965
4.4414
3.6005
3.67
3.6496
8.2231
4.3125
3.5125
4.0482
4.2961
3.8899
3.7533
4.3372
5.4776
7.7608
3.4654
13.691
6.7366
4.4356
4.3417
4.2885
2.7639
3.9796
4.4722
2.5773
5.8118
4.0661
4.8838
3.8335
4.3281
3.6091
3.2141
4.7926
4.1519
4.3482
4.1221
8.8091
2.9313
2.547
6.9611
4.144
3.5883
3.4154
4.0461
2.7857
4.3711
6.7796
4.1984
7.391
3.6618
2.5975
5.1667
3.0778
5.1454
4.4488
4.2559
3.7499
4.0466
3.6171
5.5309
3.8332
4.3322
NaN
3.8469
3.761
4.5134
5.9798
3.8547
4.7272
4.2464
4.0877
3.3882
3.5973
2.92
3.5124
3.8179
3.8782
3.8479
3.9741
4.4701
4.2103
7.6986
3.8967
3.072
7.1874
3.6584
3.4196
5.2933
4.1175
3.762
4.051
4.2054
5.1213
4.1092
4.6447
3.2244
4.3328
3.7101
3.727
4.1616
5.3634
5.0401
3.7112
4.7207
4.4437
3.8771
5.2212
11.829
4.4221
4.8343
6.656
3.8899
3.0685
3.9915
3.1635
5.5582
3.5028
3.5575
5.1904
5.0842
5.192
4.0588
3.781
3.7977
4.5224
3.1425
3.0107
3.1253
4.2602
3.4356
4.515
5.8002
4.2294
4.4086
5.1191
3.6678
3.3344
5.1059
4.1163
2.8598
2.8678
4.4246
3.8879
3.5586
4.7298
4.1437
2.911
4.7544
2.6667
3.5098
3.6577
3.5248
3.8076
2.5945
5.4974
10.123
2.9974
7.6501
4.1137
2.7472
4.5421
4.9392
3.6671
3.2868
3.4108
6.0267
4.4509
5.0596
7.2614
3.6292
4.0927
3.3688
3.5177
4.1206
4.4365
3.7471
4.0522
3.1177
2.7647
3.271
3.513
5.051
3.2224
3.168
4.0881
4.2849
3.326
3.6001
3.7144
4.1405
4.8631
4.933
4.3637
4.6611
7.1731
4.1147
3.5466
3.8189
5.0323
4.3598
3.9848
6.4881
4.8733
4.1724
4.1942
4.3107
5.3643
3.999
4.4796
3.1691
3.7518
4.5362
4.1257
6.2953
3.5944
5.3065
3.5691
4.1225
4.9147
2.7988
4.6262
4.7208
4.0344
3.6235
4.1439
3.856
5.8541
4.5669
5.4714
2.9638
3.6309
3.3313
4.5906
4.2139
6.9893
3.9061
3.4317
7.7006
3.9304
3.8251
7.1864
4.2803
4.6118
4.0443
6.0291
3.2823
4.7399
4.3407
3.6641
2.5062
6.0876
6.8334
4.4252
4.98
3.6954
3.7138
4.1595
3.5351
5.1316
5.4171
4.5766
3.6969
2.8371
4.2182
4.9324
4.2947
3.466
3.2292
4.4184
4.2548
4.6826
3.2696
4.8087
3.4765
6.2225
3.5776
4.4575
4.8671
2.8435
2.9696
4.2757
3.1752
3.4359
3.6365
4.085
7.0751
4.861
4.3518
6.6512
4.1074
4.3211
4.521
3.8774
4.7217
3.5765
4.3531
5.0166
5.1395
5.2199
4.2817
3.0731
4.9037
5.1004
4.8319
5.5803
3.9635
5.8933
3.1402
5.5631
3.0025
2.9596
3.8959
3.666
7.3816
5.0078
4.0632
5.6409
5.509
20.627
4.0273
4.1132
6.0764
6.3117
NaN
4.9545
4.7848
6.1429
3.4937
3.7331
11.965
3.5473
4.6865
4.4129
3.9428
4.3226
8.1009
4.3407
3.3008
3.8968
4.0014
6.4415
4.1337
4.6036
7.2927
5.3657
3.8989
5.6462
3.5533
4.8925
7.5025
3.0617
5.9715
4.4811
3.7467
4.0042
4.0841
4.4282
5.535
NaN
3.3556
5.9631
4.092
4.5977
3.2302
3.5674
4.5048
3.4643
3.6137
7.3893
3.8578
3.8908
4.3187
4.959
4.8496
2.782
4.4572
4.2449
6.6154
4.7038
5.0319
3.3991
5.6034
4.5882
3.7064
5.0562
4.2542
3.2673
7.146
3.9213
3.2384
2.5997
5.1227
4.5698
3.1384
4.9234
2.8482
4.2477
4.2622
4.6436
4.0752
4.1525
5.2592
4.0546
4.7873
6.5222
5.1469
3.1276
9.6582
4.6469
4.3118
3.7371
4.4566
4.699
4.4684
6.4948
12.424
6.432
3.7367
3.9541
5.6663
3.9713
5.876
15.277
3.5163
3.728
4.5011
3.0065
8.0701
3.4383
4.1767
5.1045
5.8395
4.1878
4.9706
10.881
4.0907
4.018
5.937
5.4105
3.7434
7.3498
3.3288
3.8211
4.1806
3.8171
3.4654
4.0798
3.0396
11.03
3.6887
4.874
5.7665
4.275
4.3344
4.1123
3.9569
3.3143
4.8169
3.3411
5.2658
4.1579
3.9864
3.0576
3.9004
3.7045
4.7122
3.884
4.089
4.8217
3.5248
4.9125
3.621
4.7619
2.581
3.9009
4.7372
5.0299
5.5663
5.5933
4.3759
3.5456
3.8184
3.7561
4.3625
3.2106
3.5715
3.4963
3.4703
3.9953
2.9889
4.4981
9.3958
3.8597
7.0907
3.7394
2.701
3.8106
4.1695
4.5335
3.6281
6.2965
4.4414
3.6005
3.67
3.6496
8.2231
4.3125
3.5125
4.0482
4.2961
3.8899
3.7533
4.3372
5.4776
7.7608
3.4654
13.691
6.7366
4.4356
4.3417
4.2885
2.7639
3.9796
4.4722
2.5773
5.8118
4.0661
4.8838
3.8335
4.3281
3.6091
3.2141
4.7926
4.1519
4.3482
4.1221
8.8091
2.9313
2.547
6.9611
4.144
3.5883
3.4154
4.0461
2.7857
4.3711
6.7796
4.1984
7.391
3.6618
2.5975
5.1667
3.0778
5.1454
4.4488
4.2559
3.7499
4.0466
3.6171
5.5309
3.8332
4.3322
NaN
3.8469
3.761
4.5134
5.9798
3.8547
4.7272
4.2464
4.0877
3.3882
3.5973
2.92
3.5124
3.8179
3.8782
3.8479
3.9741
4.4701
4.2103
7.6986
3.8967
3.072
7.1874
3.6584
3.4196
5.2933
4.1175
3.762
4.051
4.2054
5.1213
4.1092
4.6447
3.2244
4.3328
3.7101
3.727
4.1616
5.3634
5.0401
3.7112
4.7207
4.4437
3.8771
5.2212
11.829
4.4221
4.8343
6.656
3.8899
3.0685
3.9915
3.1635
5.5582
3.5028
3.5575
5.1904
5.0842
5.192
4.0588
3.781
3.7977
4.5224
3.1425
3.0107
3.1253
4.2602
3.4356
4.515
5.8002
4.2294
4.4086
5.1191
3.6678
3.3344
5.1059
4.1163
2.8598
2.8678
4.4246
3.8879
3.5586
4.7298
4.1437
2.911
4.7544
2.6667
3.5098
3.6577
3.5248
3.8076
2.5945
5.4974
10.123
2.9974
7.6501
4.1137
2.7472
4.5421
4.9392
3.6671
3.2868
3.4108
6.0267
4.4509
5.0596
7.2614
3.6292
4.0927
3.3688
3.5177
4.1206
4.4365
3.7471
4.0522
3.1177
2.7647
3.271
3.513
5.051
3.2224
3.168
4.0881
4.2849
3.326
3.6001
3.7144
4.1405
4.8631
4.933
4.3637
4.6611
7.1731
4.1147
3.5466
3.8189
5.0323
4.3598
3.9848
6.4881
4.8733
4.1724
4.1942
4.3107
5.3643
3.999
4.4796
3.1691
3.7518
4.5362
4.1257
6.2953
3.5944
5.3065
3.5691
4.1225
4.9147
2.7988
4.6262
4.7208
4.0344
3.6235
4.1439
3.856
5.8541
4.5669
5.4714
2.9638
3.6309
3.3313
4.5906
4.2139
6.9893
3.9061
3.4317
7.7006
3.9304
3.8251
7.1864
4.2803
4.6118
4.0443
6.0291
3.25
4.7399
4.3407
3.6641
2.5062
6.0876
6.8334
4.4252
4.98
3.6954
3.7138
4.1595
3.5351
5.1316
5.4171
4.5766
3.6969
2.8371
4.2182
4.9324
4.2947
3.466
3.2292
4.4184
4.2548
4.6826
3.2696
4.8087
3.4765
6.2225
3.5776
4.4575
4.8671
2.8435
2.9696
4.2757
3.1752
3.4359
3.6365
4.085
7.0751
4.861
4.3518
6.6512
4.1074
4.3211
4.521
3.8774
4.7217
3.5765
4.3531
5.0166
5.1395
5.2199
4.2817
3.0731
4.9037
5.1004
4.8319
5.5803
3.9635
5.8933
3.1402
5.5631
3.0025
2.9596
3.8959
3.666
7.3816
5.0078
4.0632
5.6409
5.509
20.627
4.0273
4.1132
6.0764
6.3117
NaN
4.9545
4.7848
6.1429
3.4937
3.7331
11.965
3.5473
4.6865
4.4129
3.9428
4.3226
8.1009
4.3407
3.3008
3.8968
4.0014
6.4415
4.1337
4.6036
7.2927
5.3657
3.8989
5.6462
3.5533
4.8925
7.5025
3.0617
5.9715
4.4811
3.7467
4.0042
4.0841
4.4282
5.535
NaN
3.3556
5.9631
4.092
4.5977
3.2302
3.5674
4.5048
3.4643
3.6137
7.3893
3.8578
3.8908
4.3187
4.959
4.8496
2.782
4.4572
4.2449
6.6154
4.7038
5.0319
3.3991
5.6034
4.5882
3.7064
5.0562
4.2542
3.2673
7.146
3.9213
3.2384
2.5997
5.1227
4.5698
3.1384
4.9234
2.8482
4.2477
4.2622
4.6436
4.0752
4.1525
5.2592
4.0546
4.7873
6.5222
5.1469
3.1276
9.6582
4.6469
4.3118
3.7371
4.4566
4.699
4.4684
6.4948
12.424
6.432
3.7367
3.9541
5.6663
3.9713
5.876
15.277
3.5163
3.728
4.5011
3.0065
8.0701
3.4383
4.1767
5.1045
5.8395
4.1878
4.9706
10.881
4.0907
4.018
5.937
5.4105
3.7434
7.3498
3.3288
3.8211
4.1806
3.8171
3.4654
4.0798
3.0396
11.03
3.6887
4.874
5.7665
4.275
4.3344
4.1123
3.9569
3.3143
4.8169
3.3411
5.2658
4.1579
3.9864
3.0576
3.9004
3.7045
4.7122
3.884
4.089
4.8217
3.5248
4.9125
3.621
4.7619
2.581
3.9009
4.7372
5.0299
5.5663
5.5933
4.3759
3.5456
3.8184
3.7561
4.3625
3.2106
3.5715
3.4963
3.4703
3.9953
2.9889
4.4981
9.3958
3.8597
7.0907
3.7394
2.701
3.8106
4.1695
4.5335
3.6281
6.2965
4.4414
3.6005
3.67
3.6496
8.2231
4.3125
3.5125
4.0482
4.2961
3.8899
3.7533
4.3372
5.4776
7.7608
3.4654
13.691
6.7366
4.4356
4.3417
4.2885
2.7639
3.9796
4.4722
2.5773
5.8118
4.0661
4.8838
3.8335
4.3281
3.6091
3.2141
4.7926
4.1519
4.3482
4.1221
8.8091
2.9313
2.547
6.9611
4.144
3.5883
3.4154
4.0461
2.7857
4.3711
6.7796
4.1984
7.391
3.6618
2.5975
5.1667
3.0778
5.1454
4.4488
4.2559
3.7499
4.0466
3.6171
5.5309
3.8332
4.3322
NaN
3.8469
3.761
4.5134
5.9798
3.8547
4.7272
4.2464
4.0877
3.3882
3.5973
2.92
3.5124
3.8179
3.8782
3.8479
3.9741
4.4701
4.2103
7.6986
3.8967
3.072
7.1874
3.6584
3.4196
5.2933
4.1175
3.762
4.051
4.2054
5.1213
4.1092
4.6447
3.2244
4.3328
3.7101
3.727
4.1616
5.3634
5.0401
3.7112
4.7207
4.4437
3.8771
5.2212
11.829
4.4221
4.8343
6.656
3.8899
3.0685
3.9915
3.1635
5.5582
3.5028
3.5575
5.1904
5.0842
5.192
4.0588
3.781
3.7977
4.5224
3.1425
3.0107
3.1253
4.2602
3.4356
4.515
5.8002
4.2294
4.4086
5.1191
3.6678
3.3344
5.1059
4.1163
2.8598
2.8678
4.4246
3.8879
3.5586
4.7298
4.1437
2.911
4.7544
2.6667
3.5098
3.6577
3.5248
3.8076
2.5945
5.4974
10.123
2.9974
7.6501
4.1137
2.7472
4.5421
4.9392
3.6671
3.2868
3.4108
6.0267
4.4509
5.0596
7.2614
3.6292
4.0927
3.3688
3.5177
4.1206
4.4365
3.7471
4.0522
3.1177
2.7647
3.271
3.513
5.051
3.2224
3.168
4.0881
4.2849
3.326
3.6001
3.7144
4.1405
4.8631
4.933
4.3637
4.6611
7.1731
4.1147
3.5466
3.8189
5.0323
4.3598
3.9848
6.4881
4.8733
4.1724
4.1942
4.3107
5.3643
3.999
4.4796
3.1691
3.7518
4.5362
4.1257
6.2953
3.5944
5.3065
3.5691
4.1225
4.9147
2.7988
4.6262
4.7208
4.0344
3.6235
4.1439
3.856
5.8541
4.5669
5.4714
2.9638
3.6309
3.3313
4.5906
4.2139
6.9893
3.9061
3.4317
7.7006
3.9304
3.8251
7.1864
4.2803
4.6118
4.0443
6.0291
3.25
4.7399
4.3407
3.6641
2.5062
6.0876
6.8334
4.4252
4.98
3.6954
3.7138
4.1595
3.5351
5.1316
5.4171
4.5766
3.6969
2.8371
4.2182
4.9324
4.2947
3.466
3.2292
4.4184
4.2548
4.6826
3.2696
4.8087
3.4765
6.2225
3.5776
4.4575
4.8671
2.8435
2.9696
4.2757
3.1752
3.4359
3.6365
4.085
7.0751
4.861
4.3518
6.6512
4.1074
4.3211
4.521
3.8774
4.7217
3.5765
4.3531
5.0166
5.1395
5.2199
4.2817
3.0731
4.9037
5.1004
4.8319
5.5803
3.9635
5.8933
3.1402
5.5631
3.0025
2.9596
3.8959
3.666
7.3816
5.0078
4.0632
5.6409
5.509
20.627
4.0273
4.1132
6.0764
6.3117
NaN
4.9545
4.7848
6.1429
3.4937
3.7331
11.965
3.5473
4.6865
4.4129
3.9428
4.3226
8.1009
4.3407
3.3008
3.8968
4.0014
6.4415
4.1337
4.6036
7.2927
5.3657
3.8989
5.6462
3.5533
4.8925
7.5025
3.0617
5.9715
4.4811
3.7467
4.0042
4.0841
4.4282
5.535
NaN
3.3556
5.9631
4.092
4.5977
3.2302
3.5674
4.5048
3.4643
3.6137
7.3893
3.8578
3.8908
4.3187
4.959
4.8496
2.782
4.4572
4.2449
6.6154
4.7038
5.0319
3.3991
5.6034
4.5882
3.7064
5.0562
4.2542
3.2673
7.146
3.9213
3.2384
2.5997
5.1227
4.5698
3.1384
4.9234
2.8482
4.2477
4.2622
4.6436
4.0752
4.1525
5.2592
4.0546
4.7873
6.5222
5.1469
3.1276
9.6582
4.6469
4.3118
3.7371
4.4566
4.699
4.4684
6.4948
12.424
6.432
3.7367
3.9541
5.6663
3.9713
5.876
15.277
[truncated: 48,000 more rows]
