# Supplementary material for: Separating Macroecological Pattern and Process: Comparing Ecological, Economic, and Geological Systems
Source: PLoS One. 2014 Nov 10;9(11):e112850. doi: 10.1371/journal.pone.0112850 (PMC4226609; doi:10.1371/journal.pone.0112850)
Supplement: Information S1 — Community matrices for each dataset and MATLAB code to replicate all analyses. (ZIP) [file pone.0112850.s001.zip › Supplementary Information/Output/cbp/cbp_result_sadscale_log_abund_mean.csv]

0.82159
1.1463
0.67482
2.0468
0.53417
1.1777
0.651
0.37123
0.34083
0.79273
0.52476
0.21454
0.72378
0.7383
0.68352
0.57299
1.2562
0.2467
1.4194
0.86015
0.58775
0.7949
1.1204
0.57007
1.8373
0.17796
1.1626
0.60486
0.6384
0.71485
0.73298
0.76736
0.68349
0.57374
0.75331
1.5372
0.47528
1.0307
0.7941
1.789
0.8076
1.0877
0.24125
0.84546
0.81583
0.90906
0.41051
0.60312
1.3048
0.47043
2.3569
0.54085
0.53216
0.43619
0.58343
0.23643
0.82259
0.57417
1.1481
0.68566
0.55928
1.5896
1.3184
0.69179
0.90973
0.59569
2.1139
0.48699
0.27586
0.93086
0.46152
1.0128
2.4017
1.2299
0.94532
1.0362
0.5637
0.47729
0.3762
0.87236
0.85242
1.17
0.30215
0.63816
0.75343
0.73141
0.79498
0.84372
0.6735
0.34685
0.67889
0.3033
1.2984
0.25878
0.24985
0.47684
0.78773
0.83325
2.2541
0.5211
0.65927
0.63418
0.5502
0.68665
0.4162
0.62546
0.35827
1.2007
1.6008
0.7058
0.85283
0.66691
0.81864
0.39605
1.9789
3.1589
0.28035
0.83488
1.0756
1.7953
0.66816
0.22222
0.58491
0.25885
0.79677
0.29479
0.6366
2.338
0.14286
1.3561
0.55358
0.63378
0.96332
0.51303
0.9428
1.4186
0.59475
0.61264
0.6267
0
1.1391
0.69731
0.66764
0.31706
1.039
0.82931
0.41496
0.75434
1.3592
0.92181
2.0846
1.3083
1.3137
1.0969
0.81298
0.43703
0.75376
0.98627
0.33987
0.8161
1.6987
0.30727
0.73722
1.414
0.58897
0.8677
0.89873
0.77964
0.96993
0.58235
0.93377
0.53261
1.6394
0.59557
0.90756
0.75692
0.56224
0.38346
0.55232
0.61953
0.49848
0.99591
0.79357
0.53697
0.15
0.91853
0.53158
0.24532
0.38868
0.69785
0.33007
1.5632
0.36552
1.4069
1.4271
0.4341
0.55137
0.66683
1.064
0.41929
1.0143
0.72848
1.7086
1.7434
0.81524
0.93098
0.5685
0.85703
0.41395
0.81256
0.87198
0.59576
1.3108
1.5397
0.56915
0.51992
2.1034
1.7493
0.45067
0.95631
0.89927
0.54374
1.0444
1.7793
0.59712
2.4436
1.581
1.3926
1.4139
1.1773
0.63322
0.54441
0.21902
2.0241
0.15587
0.72354
2.1032
0.75248
0.71671
1.0846
1.3107
1.644
0.63644
0.83267
0.55282
0.40918
1.2073
0.72077
0.62847
1.3325
1.1289
0.63672
0.89325
0.93575
1.4693
2.2437
1.6461
0.84911
0.39313
1.4704
1.8283
0.97923
1.0362
0.32873
0.949
0.81205
0.4233
0.65313
0.41104
0.78249
0.61061
0.36528
0.90693
1.3033
1.1139
0.91503
0.8822
0.481
0.36555
0.6066
0.34735
0.63135
0.49619
0.68532
1.1286
0.64209
1.6936
0.62752
0.79738
0.79396
0.27289
1.3175
0.53919
0.45191
0.52204
0.81493
2.2789
0.48173
0.5064
1.0101
1.1614
0.90434
0.29265
0.31975
0.4823
0.55683
0.48131
1.1658
1.545
0.77777
0.91569
0.31788
0.717
1.5033
0.16156
0.96742
0.369
0.36228
0.66099
0.86873
0.94148
0.3716
1.4248
0.4584
0.68396
0.86583
3.0095
0.50847
0.36007
0.69615
0.68824
0.89401
0.54595
1.0232
1.0942
0.71522
0.43753
0.75539
1.3282
1.9787
0.95088
0.64225
1.0375
1.0637
1.495
0.70817
0.69757
0.47346
0.70556
0.74769
1.1291
0.45521
0.73064
0.66765
0.71352
1.9286
1.6538
1.0017
1.5858
1.3193
0.93175
0.81231
0.28382
0.49394
1.0486
0.42001
0.7388
0.7453
0.61564
1.1072
0.54825
1.0944
0.54534
0.75051
0.487
0.47389
0.70757
1.8307
0.82619
0.59491
0.86684
0.60006
1.0438
0.54942
1.6939
0.44724
0.72214
1.8948
1.132
1.3189
0.39427
0.6855
0.84822
0.63498
0.64723
0.090909
0.92716
0.92812
0.68041
0.48878
0
0.74751
0.62582
0.125
1.2448
0.58029
0.1781
0.78902
0.53697
0.54028
0.73173
0.63422
0.37845
0.83844
1.4861
0.52519
0.64117
0.42248
0.8857
0.58845
0.4876
0.79306
0.87426
0.2381
1.3298
0.71575
0.26415
1.787
0.37692
0.36986
0.80427
0.80784
0.71912
0.66095
0.52104
0
1.2996
0.47858
1.0404
0.70011
0.25905
0.78746
0.61765
0.67679
1.2299
0.31863
1.1148
0.67795
0.71981
0.70092
0.52837
2.197
0.79874
0.65048
0.1548
0.80776
0.34303
1.5294
0.52484
0.66002
1.3515
0.60297
0.50899
1.4755
0.43001
1.1962
0.31267
2.4718
0.69838
0.59836
1.5446
0.35274
2.1056
0.95706
0.63322
0.85406
0.50635
0.71604
0.38746
0.71208
0.55292
0.46855
0.84155
1.7728
0.36992
0.42904
0.73158
0.52613
0.64883
0.59496
0.75081
0.4708
0.16271
0.40212
1.1322
1.2786
0.37303
0.82039
0.53604
0.26937
0.82159
1.1463
0.67482
2.0468
0.53417
1.1777
0.651
0.37123
0.34083
0.79273
0.52476
0.21454
0.72378
0.7383
0.68352
0.57299
1.2562
0.2467
1.4194
0.86015
0.58775
0.7949
1.1204
0.57007
1.8373
0.17796
1.1626
0.60486
0.6384
0.71485
0.73298
0.76736
0.68349
0.57374
0.75331
1.5372
0.47528
1.0307
0.7941
1.789
0.8076
1.0877
0.24125
0.84546
0.81583
0.90906
0.41051
0.60312
1.3048
0.47043
2.3569
0.54085
0.53216
0.43619
0.58343
0.23643
0.82259
0.57417
1.1481
0.68566
0.55928
1.5896
1.3184
0.69179
0.90973
0.59569
2.1139
0.48699
0.27586
0.93086
0.46152
1.0128
2.4017
1.2299
0.94532
1.0362
0.5637
0.47729
0.3762
0.87236
0.85242
1.17
0.30215
0.63816
0.75343
0.73141
0.79498
0.84372
0.6735
0.34685
0.67889
0.3033
1.2984
0.25878
0.24985
0.47684
0.78773
0.83325
2.2541
0.5211
0.65927
0.63418
0.5502
0.68665
0.4162
0.62546
0.35827
1.2007
1.6008
0.7058
0.85283
0.66691
0.81864
0.39605
1.9789
3.1589
0.28035
0.83488
1.0756
1.7953
0.66816
0.22222
0.58491
0.25885
0.79677
0.29479
0.6366
2.338
0.14286
1.3561
0.55358
0.63378
0.96332
0.51303
0.9428
1.4186
0.59475
0.61264
0.6267
0
1.1391
0.69731
0.66764
0.31706
1.039
0.82931
0.41496
0.75434
1.3592
0.92181
2.0846
1.3083
1.3137
1.0969
0.81298
0.43703
0.75376
0.98627
0.33987
0.8161
1.6987
0.30727
0.73722
1.414
0.58897
0.8677
0.89873
0.77964
0.96993
0.58235
0.93377
0.53261
1.6394
0.59557
0.90756
0.75692
0.56224
0.38346
0.55232
0.61953
0.49848
0.99591
0.79357
0.53697
0.15
0.91853
0.53158
0.24532
0.38868
0.69785
0.33007
1.5632
0.36552
1.4069
1.4271
0.4341
0.55137
0.66683
1.064
0.41929
1.0143
0.72848
1.7086
1.7434
0.81524
0.93098
0.5685
0.85703
0.41395
0.81256
0.87198
0.59576
1.3108
1.5397
0.56915
0.51992
2.1034
1.7493
0.45067
0.95631
0.89927
0.54374
1.0444
1.7793
0.59712
2.4436
1.581
1.3926
1.4139
1.1773
0.63322
0.54441
0.21902
2.0241
0.15587
0.72354
2.1032
0.75248
0.71671
1.0846
1.3107
1.644
0.63644
0.83267
0.55282
0.40918
1.2073
0.72077
0.62847
1.3325
1.1289
0.63672
0.89325
0.93575
1.4693
2.2437
1.6461
0.84911
0.39313
1.4704
1.8283
0.97923
1.0362
0.32873
0.949
0.81205
0.4233
0.65313
0.41104
0.78249
0.61061
0.36528
0.90693
1.3033
1.1139
0.91503
0.8822
0.481
0.36555
0.6066
0.34735
0.63135
0.49619
0.68532
1.1286
0.64209
1.6936
0.62752
0.79738
0.79396
0.27289
1.3175
0.53919
0.45191
0.52204
0.81493
2.2789
0.48173
0.5064
1.0101
1.1614
0.90434
0.29265
0.31975
0.4823
0.55683
0.48131
1.1658
1.545
0.77777
0.91569
0.31788
0.717
1.5033
0.16156
0.96742
0.369
0.36228
0.66099
0.86873
0.94148
0.3716
1.4248
0.4584
0.68396
0.86583
3.0095
0.50847
0.36007
0.69615
0.68824
0.89401
0.54595
1.0232
1.0942
0.71522
0.43753
0.75539
1.3282
1.9787
0.95088
0.64225
1.0375
1.0637
1.495
0.70817
0.69757
0.47346
0.70556
0.74769
1.1291
0.45521
0.73064
0.66765
0.71352
1.9286
1.6538
1.0017
1.5858
1.3193
0.93175
0.81231
0.28382
0.49394
1.0486
0.42001
0.7388
0.7453
0.61564
1.1072
0.54825
1.0944
0.54534
0.75051
0.487
0.47389
0.70757
1.8307
0.82619
0.59491
0.86684
0.60006
1.0438
0.54942
1.6939
0.44724
0.72214
1.8948
1.132
1.3189
0.39427
0.6855
0.84822
0.63498
0.64723
0.090909
0.92716
0.92812
0.68041
0.48878
0
0.74751
0.62582
0.125
1.2448
0.58029
0.1781
0.78902
0.53697
0.54028
0.73173
0.63422
0.37845
0.83844
1.4861
0.52519
0.64117
0.42248
0.8857
0.58845
0.4876
0.79306
0.87426
0.2381
1.3298
0.71575
0.26415
1.787
0.37692
0.36986
0.80427
0.80784
0.71912
0.66095
0.52104
0
1.2996
0.47858
1.0404
0.70011
0.25905
0.78746
0.61765
0.67679
1.2299
0.31863
1.1148
0.67795
0.71981
0.70092
0.52837
2.197
0.79874
0.65048
0.1548
0.80776
0.34303
1.5294
0.52484
0.66002
1.3515
0.60297
0.50899
1.4755
0.43001
1.1962
0.31267
2.4718
0.69838
0.59836
1.5446
0.35274
2.1056
0.95706
0.63322
0.85406
0.50635
0.71604
0.38746
0.71208
0.55292
0.46855
0.84155
1.7728
0.36992
0.42904
0.73158
0.52613
0.64883
0.59496
0.75081
0.4708
0.16271
0.40212
1.1322
1.2786
0.37303
0.82039
0.53604
0.26937
0.82159
1.1463
0.67482
2.0468
0.53417
1.1777
0.651
0.37123
0.34083
0.79273
0.52476
0.21454
0.72378
0.7383
0.68352
0.57299
1.2562
0.2467
1.4194
0.86015
0.58775
0.7949
1.1204
0.57007
1.8373
0.17796
1.1626
0.60486
0.6384
0.71485
0.73298
0.76736
0.68349
0.57374
0.75331
1.5372
0.47528
1.0307
0.7941
1.789
0.8076
1.0877
0.24125
0.84546
0.81583
0.90906
0.41051
0.60312
1.3048
0.47043
2.3569
0.54085
0.53216
0.43619
0.58343
0.23643
0.82259
0.57417
1.1481
0.68566
0.55928
1.5896
1.3184
0.69179
0.90973
0.59569
2.1139
0.48699
0.27586
0.93086
0.46152
1.0128
2.4017
1.2299
0.94532
1.0362
0.5637
0.47729
0.3762
0.87236
0.85242
1.17
0.30215
0.63816
0.75343
0.73141
0.79498
0.84372
0.6735
0.34685
0.67889
0.3033
1.2984
0.25878
0.24985
0.47684
0.78773
0.83325
2.2541
0.5211
0.65927
0.63418
0.5502
0.68665
0.4162
0.62546
0.35827
1.2007
1.6008
0.7058
0.85283
0.66691
0.81864
0.39605
1.9789
3.1589
0.28035
0.83488
1.0756
1.7953
0.66816
0.22222
0.58491
0.25885
0.79677
0.29479
0.6366
2.338
0.14286
1.3561
0.55358
0.63378
0.96332
0.51303
0.9428
1.4186
0.59475
0.61264
0.6267
0
1.1391
0.69731
0.66764
0.31706
1.039
0.82931
0.41496
0.75434
1.3592
0.92181
2.0846
1.3083
1.3137
1.0969
0.81298
0.43703
0.75376
0.98627
0.33987
0.8161
1.6987
0.30727
0.73722
1.414
0.58897
0.8677
0.89873
0.77964
0.96993
0.58235
0.93377
0.53261
1.6394
0.59557
0.90756
0.75692
0.56224
0.38346
0.55232
0.61953
0.49848
0.99591
0.79357
0.53697
0.15
0.91853
0.53158
0.24532
0.38868
0.69785
0.33007
1.5632
0.36552
1.4069
1.4271
0.4341
0.55137
0.66683
1.064
0.41929
1.0143
0.72848
1.7086
1.7434
0.81524
0.93098
0.5685
0.85703
0.41395
0.81256
0.87198
0.59576
1.3108
1.5397
0.56915
0.51992
2.1034
1.7493
0.45067
0.95631
0.89927
0.54374
1.0444
1.7793
0.59712
2.4436
1.581
1.3926
1.4139
1.1773
0.63322
0.54441
0.21902
2.0241
0.15587
0.72354
2.1032
0.75248
0.71671
1.0846
1.3107
1.644
0.63644
0.83267
0.55282
0.40918
1.2073
0.72077
0.62847
1.3325
1.1289
0.63672
0.89325
0.93575
1.4693
2.2437
1.6461
0.84911
0.39313
1.4704
1.8283
0.97923
1.0362
0.32873
0.949
0.81205
0.4233
0.65313
0.41104
0.78249
0.61061
0.36528
0.90693
1.3033
1.1139
0.91503
0.8822
0.481
0.36555
0.6066
0.34735
0.63135
0.49619
0.68532
1.1286
0.64209
1.6936
0.62752
0.79738
0.79396
0.27289
1.3175
0.53919
0.45191
0.52204
0.81493
2.2789
0.48173
0.5064
1.0101
1.1614
0.90434
0.29265
0.31975
0.4823
0.55683
0.48131
1.1658
1.545
0.77777
0.91569
0.31788
0.717
1.5033
0.16156
0.96742
0.369
0.36228
0.66099
0.86873
0.94148
0.3716
1.4544
0.4584
0.68396
0.86583
3.0095
0.50847
0.36007
0.69615
0.68824
0.89401
0.54595
1.0232
1.0942
0.71522
0.43753
0.75539
1.3282
1.9787
0.95088
0.64225
1.0375
1.0637
1.495
0.70817
0.69757
0.47346
0.70556
0.74769
1.1291
0.45521
0.73064
0.66765
0.71352
1.9286
1.6538
1.0017
1.5858
1.3193
0.93175
0.81231
0.28382
0.49394
1.0486
0.42001
0.7388
0.7453
0.61564
1.1072
0.54825
1.0944
0.54534
0.75051
0.487
0.47389
0.70757
1.8307
0.82619
0.59491
0.86684
0.60006
1.0438
0.54942
1.6939
0.44724
0.72214
1.8948
1.132
1.3189
0.39427
0.6855
0.84822
0.63498
0.64723
0.090909
0.92716
0.92812
0.68041
0.48878
0
0.74751
0.62582
0.125
1.2448
0.58029
0.1781
0.78902
0.53697
0.54028
0.73173
0.63422
0.37845
0.83844
1.4861
0.52519
0.64117
0.42248
0.8857
0.58845
0.4876
0.79306
0.87426
0.2381
1.3298
0.71575
0.26415
1.787
0.37692
0.36986
0.80427
0.80784
0.71912
0.66095
0.52104
0
1.2996
0.47858
1.0404
0.70011
0.25905
0.78746
0.61765
0.67679
1.2299
0.31863
1.1148
0.67795
0.71981
0.70092
0.52837
2.197
0.79874
0.65048
0.1548
0.80776
0.34303
1.5294
0.52484
0.66002
1.3515
0.60297
0.50899
1.4755
0.43001
1.1962
0.31267
2.4718
0.69838
0.59836
1.5446
0.35274
2.1056
0.95706
0.63322
0.85406
0.50635
0.71604
0.38746
0.71208
0.55292
0.46855
0.84155
1.7728
0.36992
0.42904
0.73158
0.52613
0.64883
0.59496
0.75081
0.4708
0.16271
0.40212
1.1322
1.2786
0.37303
0.82039
0.53604
0.26937
0.82159
1.1463
0.67482
2.0468
0.53417
1.1777
0.651
0.37123
0.34083
0.79273
0.52476
0.21454
0.72378
0.7383
0.68352
0.57299
1.2562
0.2467
1.4194
0.86015
0.58775
0.7949
1.1204
0.57007
1.8373
0.17796
1.1626
0.60486
0.6384
0.71485
0.73298
0.76736
0.68349
0.57374
0.75331
1.5372
0.47528
1.0307
0.7941
1.789
0.8076
1.0877
0.24125
0.84546
0.81583
0.90906
0.41051
0.60312
1.3048
0.47043
2.3569
0.54085
0.53216
0.43619
0.58343
0.23643
0.82259
0.57417
1.1481
0.68566
0.55928
1.5896
1.3184
0.69179
0.90973
0.59569
2.1139
0.48699
0.27586
0.93086
0.46152
1.0128
2.4017
1.2299
0.94532
1.0362
0.5637
0.47729
0.3762
0.87236
0.85242
1.17
0.30215
0.63816
0.75343
0.73141
0.79498
0.84372
0.6735
0.34685
0.67889
0.3033
1.2984
0.25878
0.24985
0.47684
0.78773
0.83325
2.2541
0.5211
0.65927
0.63418
0.5502
0.68665
0.4162
0.62546
0.35827
1.2007
1.6008
0.7058
0.85283
0.66691
0.81864
0.39605
1.9789
3.1589
0.28035
0.83488
1.0756
1.7953
0.66816
0.22222
0.58491
0.25885
0.79677
0.29479
0.6366
2.338
0.14286
1.3561
0.55358
0.63378
0.96332
0.51303
0.9428
1.4186
0.59475
0.61264
0.6267
0
1.1391
0.69731
0.66764
0.31706
1.039
0.82931
0.41496
0.75434
1.3592
0.92181
2.0846
1.3083
1.3137
1.0969
0.81298
0.43703
0.75376
0.98627
0.33987
0.8161
1.6987
0.30727
0.73722
1.414
0.58897
0.8677
0.89873
0.77964
0.96993
0.58235
0.93377
0.53261
1.6394
0.59557
0.90756
0.75692
0.56224
0.38346
0.55232
0.61953
0.49848
0.99591
0.79357
0.53697
0.15
0.91853
0.53158
0.24532
0.38868
0.69785
0.33007
1.5632
0.36552
1.4069
1.4271
0.4341
0.55137
0.66683
1.064
0.41929
1.0143
0.72848
1.7086
1.7434
0.81524
0.93098
0.5685
0.85703
0.41395
0.81256
0.87198
0.59576
1.3108
1.5397
0.56915
0.51992
2.1034
1.7493
0.45067
0.95631
0.89927
0.54374
1.0444
1.7793
0.59712
2.4436
1.581
1.3926
1.4139
1.1773
0.63322
0.54441
0.21902
2.0241
0.15587
0.72354
2.1032
0.75248
0.71671
1.0846
1.3107
1.644
0.63644
0.83267
0.55282
0.40918
1.2073
0.72077
0.62847
1.3325
1.1289
0.63672
0.89325
0.93575
1.4693
2.2437
1.6461
0.84911
0.39313
1.4704
1.8283
0.97923
1.0362
0.32873
0.949
0.81205
0.4233
0.65313
0.41104
0.78249
0.61061
0.36528
0.90693
1.3033
1.1139
0.91503
0.8822
0.481
0.36555
0.6066
0.34735
0.63135
0.49619
0.68532
1.1286
0.64209
1.6936
0.62752
0.79738
0.79396
0.27289
1.3175
0.53919
0.45191
0.52204
0.81493
2.2789
0.48173
0.5064
1.0101
1.1614
0.90434
0.29265
0.31975
0.4823
0.55683
0.48131
1.1658
1.545
0.77777
0.91569
0.31788
0.717
1.5033
0.16156
0.96742
0.369
0.36228
0.66099
0.86873
0.94148
0.3716
1.4544
0.4584
0.68396
0.86583
3.0095
0.50847
0.36007
0.69615
0.68824
0.89401
0.54595
1.0232
1.0942
0.71522
0.43753
0.75539
1.3282
1.9787
0.95088
0.64225
1.0375
1.0637
1.495
0.70817
0.69757
0.47346
0.70556
0.74769
1.1291
0.45521
0.73064
0.66765
0.71352
1.9286
1.6538
1.0017
1.5858
1.3193
0.93175
0.81231
0.28382
0.49394
1.0486
0.42001
0.7388
0.7453
0.61564
1.1072
0.54825
1.0944
0.54534
0.75051
0.487
0.47389
0.70757
1.8307
0.82619
0.59491
0.86684
0.60006
1.0438
0.54942
1.6939
0.44724
0.72214
1.8948
1.132
1.3189
0.39427
0.6855
0.84822
0.63498
0.64723
0.090909
0.92716
0.92812
0.68041
0.48878
0
0.74751
0.62582
0.125
1.2448
0.58029
0.1781
0.78902
0.53697
0.54028
0.73173
0.63422
0.37845
0.83844
1.4861
0.52519
0.64117
0.42248
0.8857
0.58845
0.4876
0.79306
0.87426
0.2381
1.3298
0.71575
0.26415
1.787
0.37692
0.36986
0.80427
0.80784
0.71912
0.66095
0.52104
0
1.2996
0.47858
1.0404
0.70011
0.25905
0.78746
0.61765
0.67679
1.2299
0.31863
1.1148
0.67795
0.71981
0.70092
0.52837
2.197
0.79874
0.65048
0.1548
0.80776
0.34303
1.5294
0.52484
0.66002
1.3515
0.60297
0.50899
1.4755
0.43001
1.1962
0.31267
2.4718
0.69838
0.59836
1.5446
0.35274
2.1056
0.95706
0.63322
0.85406
0.50635
0.71604
0.38746
0.71208
0.55292
0.46855
0.84155
1.7728
0.36992
0.42904
0.73158
0.52613
0.64883
0.59496
0.75081
0.4708
0.16271
0.40212
1.1322
1.2786
0.37303
0.82039
0.53604
0.26937
[truncated: 48,000 more rows]
