# Supplementary material for: Separating Macroecological Pattern and Process: Comparing Ecological, Economic, and Geological Systems
Source: PLoS One. 2014 Nov 10;9(11):e112850. doi: 10.1371/journal.pone.0112850 (PMC4226609; doi:10.1371/journal.pone.0112850)
Supplement: Information S1 — Community matrices for each dataset and MATLAB code to replicate all analyses. (ZIP) [file pone.0112850.s001.zip › Supplementary Information/Output/cbp/cbp_result_sadscale_log_abund_skewness.csv]

1.1861
1.1475
1.4503
0.80592
2.0148
1.0441
1.2943
1.6703
1.7442
1.3859
1.6396
2.6436
1.3925
1.339
1.6784
1.5053
1.1365
2.1941
0.9725
1.1944
1.3404
1.2766
1.0586
1.359
0.836
2.8928
1.1168
1.5469
1.5807
1.3683
1.4434
1.3277
1.3049
1.1095
1.5436
0.95002
1.633
1.2395
1.3259
0.82836
1.2417
1.1896
1.8634
1.196
1.2867
1.4633
1.3606
1.4533
1.0612
1.565
0.63023
1.3802
1.599
1.6255
1.6678
1.9033
1.4038
1.2893
1.14
1.2663
1.5294
0.9002
1.1134
1.1744
1.1795
1.3766
0.77155
1.373
2.4997
1.1783
1.896
1.1944
0.6754
1.1132
1.3239
1.3521
1.1178
1.9081
1.5931
1.1978
1.1851
1.1508
2.3119
1.4738
1.1858
1.3033
1.3962
1.2296
1.2592
1.6152
1.5972
2.1514
0.99852
3.0189
2.1787
1.5979
1.3723
1.3977
0.70643
1.3729
1.4646
0.90444
1.7515
1.4198
1.6928
1.236
1.5825
1.0812
0.89541
1.5393
1.2445
1.4283
1.3542
2.2539
0.77985
0.59259
2.1556
1.3819
1.14
0.97018
1.3248
1.3363
1.4673
2.1624
1.3098
2.1862
1.2787
0.62809
2.0412
0.9226
1.5919
1.4788
1.2782
1.3933
1.3171
1.0837
1.5686
1.3187
1.4557
NaN
1.1902
1.3126
1.4645
1.9496
1.2109
1.4186
1.5854
1.3542
1.0262
1.2104
0.7484
1.0105
1.1316
1.1368
1.3263
1.3359
1.4037
1.284
2.1966
1.2982
0.84105
2.2527
1.2523
0.98968
1.6259
1.2559
1.229
1.3523
1.3811
1.5897
1.2928
1.507
0.83414
1.4628
1.1661
1.1997
1.3967
1.7858
1.5509
1.2956
1.552
1.3349
1.277
1.5172
3.1725
1.3394
1.4974
2.2267
1.4786
1.0722
1.5003
0.91813
1.7892
0.98646
1.1058
1.657
1.4596
1.6278
1.182
1.459
1.1443
1.3377
0.85697
0.79241
1.0049
1.3256
1.1689
1.3864
1.9377
1.3647
1.3892
1.583
1.1149
0.94723
1.5916
1.4
0.74989
0.74038
1.5021
1.2312
1.1801
1.5336
1.2222
0.73762
1.4923
0.64636
0.98548
1.08
1.004
1.1401
0.90659
1.7314
2.6179
0.82166
2.4685
1.2158
0.69545
1.4549
1.5133
1.1423
0.95161
0.99383
1.6487
1.3669
1.5652
2.1335
1.0755
1.3257
1.2311
1.0013
1.2373
1.355
1.2186
1.2667
0.92853
0.70452
0.94495
1.21
1.7376
0.92
0.86094
1.2315
1.2756
1.3065
1.2017
1.2049
1.5352
1.5402
1.5535
1.46
1.4599
2.0414
1.3105
1.0307
1.181
1.3595
1.3453
1.4445
1.9442
1.5381
1.5403
1.3843
1.3647
1.6211
1.1995
1.4372
0.91282
1.3189
1.3529
1.3708
2.0197
1.0962
1.7442
1.4008
1.4468
1.428
0.7417
1.5769
1.5975
1.2693
1.1323
1.2639
1.5285
1.8339
1.5698
1.8157
1.165
1.1151
0.95874
1.4565
1.2937
2.1179
1.2221
0.95398
2.5089
1.2816
1.4055
2.1501
1.4151
1.4024
1.2637
1.8715
0.93971
1.5063
1.4279
1.1771
0.5459
1.761
2.109
1.3149
1.488
1.2112
1.2806
1.2718
1.1776
1.5584
1.6995
1.4153
1.081
0.70945
1.2872
1.5493
1.2853
1.0905
0.91747
1.3387
1.4509
1.5751
1.1897
1.4782
1.0707
1.7946
1.1415
1.5208
1.522
0.75478
0.81929
1.2647
0.8897
0.99156
1.1668
1.3307
2.1065
1.5587
1.3137
1.9256
1.4047
1.4363
1.3903
1.1759
1.583
1.1053
1.5185
1.4757
1.634
1.7299
1.2046
0.85547
1.5188
1.592
1.4829
1.5963
1.1926
1.7546
0.83439
1.8311
1.0905
0.7895
1.1769
1.0747
1.9703
1.5498
1.2933
1.6402
1.653
4.2957
1.2829
1.2941
1.7366
1.8176
NaN
1.5175
1.5471
2.2678
1.1248
1.2429
2.9658
1.1768
1.4676
1.5282
1.3149
1.4523
2.1074
1.3804
0.92872
1.3721
1.3642
1.9382
1.3233
1.5507
1.9843
1.5553
1.2826
1.86
1.0534
1.4598
2.1716
0.80589
1.9304
1.5973
1.2925
1.3171
1.3343
1.5121
1.5938
NaN
0.98431
1.7819
1.253
1.51
1.3631
1.2049
1.4378
1.213
1.0975
2.0957
1.1178
1.369
1.4105
1.5423
1.5636
0.69376
1.4556
1.4034
2.251
1.4683
1.689
1.0057
1.61
1.3765
1.0696
1.4918
1.4152
0.9264
1.944
1.183
1.3858
0.60454
1.5248
1.4855
0.92253
1.7315
0.74879
1.3304
1.4336
1.379
1.4766
1.4059
1.7541
1.4005
1.5088
1.9222
1.4774
0.87959
2.3347
1.5134
1.3001
1.3202
1.3391
1.4317
1.3949
1.9322
3.1959
1.8244
1.17
1.1604
1.8086
1.3091
1.8155
3.1033
1.1861
1.1475
1.4503
0.80592
2.0148
1.0441
1.2943
1.6703
1.7442
1.3859
1.6396
2.6436
1.3925
1.339
1.6784
1.5053
1.1365
2.1941
0.9725
1.1944
1.3404
1.2766
1.0586
1.359
0.836
2.8928
1.1168
1.5469
1.5807
1.3683
1.4434
1.3277
1.3049
1.1095
1.5436
0.95002
1.633
1.2395
1.3259
0.82836
1.2417
1.1896
1.8634
1.196
1.2867
1.4633
1.3606
1.4533
1.0612
1.565
0.63023
1.3802
1.599
1.6255
1.6678
1.9033
1.4038
1.2893
1.14
1.2663
1.5294
0.9002
1.1134
1.1744
1.1795
1.3766
0.77155
1.373
2.4997
1.1783
1.896
1.1944
0.6754
1.1132
1.3239
1.3521
1.1178
1.9081
1.5931
1.1978
1.1851
1.1508
2.3119
1.4738
1.1858
1.3033
1.3962
1.2296
1.2592
1.6152
1.5972
2.1514
0.99852
3.0189
2.1787
1.5979
1.3723
1.3977
0.70643
1.3729
1.4646
0.90444
1.7515
1.4198
1.6928
1.236
1.5825
1.0812
0.89541
1.5393
1.2445
1.4283
1.3542
2.2539
0.77985
0.59259
2.1556
1.3819
1.14
0.97018
1.3248
1.3363
1.4673
2.1624
1.3098
2.1862
1.2787
0.62809
2.0412
0.9226
1.5919
1.4788
1.2782
1.3933
1.3171
1.0837
1.5686
1.3187
1.4557
NaN
1.1902
1.3126
1.4645
1.9496
1.2109
1.4186
1.5854
1.3542
1.0262
1.2104
0.7484
1.0105
1.1316
1.1368
1.3263
1.3359
1.4037
1.284
2.1966
1.2982
0.84105
2.2527
1.2523
0.98968
1.6259
1.2559
1.229
1.3523
1.3811
1.5897
1.2928
1.507
0.83414
1.4628
1.1661
1.1997
1.3967
1.7858
1.5509
1.2956
1.552
1.3349
1.277
1.5172
3.1725
1.3394
1.4974
2.2267
1.4786
1.0722
1.5003
0.91813
1.7892
0.98646
1.1058
1.657
1.4596
1.6278
1.182
1.459
1.1443
1.3377
0.85697
0.79241
1.0049
1.3256
1.1689
1.3864
1.9377
1.3647
1.3892
1.583
1.1149
0.94723
1.5916
1.4
0.74989
0.74038
1.5021
1.2312
1.1801
1.5336
1.2222
0.73762
1.4923
0.64636
0.98548
1.08
1.004
1.1401
0.90659
1.7314
2.6179
0.82166
2.4685
1.2158
0.69545
1.4549
1.5133
1.1423
0.95161
0.99383
1.6487
1.3669
1.5652
2.1335
1.0755
1.3257
1.2311
1.0013
1.2373
1.355
1.2186
1.2667
0.92853
0.70452
0.94495
1.21
1.7376
0.92
0.86094
1.2315
1.2756
1.3065
1.2017
1.2049
1.5352
1.5402
1.5535
1.46
1.4599
2.0414
1.3105
1.0307
1.181
1.3595
1.3453
1.4445
1.9442
1.5381
1.5403
1.3843
1.3647
1.6211
1.1995
1.4372
0.91282
1.3189
1.3529
1.3708
2.0197
1.0962
1.7442
1.4008
1.4468
1.428
0.7417
1.5769
1.5975
1.2693
1.1323
1.2639
1.5285
1.8339
1.5698
1.8157
1.165
1.1151
0.95874
1.4565
1.2937
2.1179
1.2221
0.95398
2.5089
1.2816
1.4055
2.1501
1.4151
1.4024
1.2637
1.8715
0.93971
1.5063
1.4279
1.1771
0.5459
1.761
2.109
1.3149
1.488
1.2112
1.2806
1.2718
1.1776
1.5584
1.6995
1.4153
1.081
0.70945
1.2872
1.5493
1.2853
1.0905
0.91747
1.3387
1.4509
1.5751
1.1897
1.4782
1.0707
1.7946
1.1415
1.5208
1.522
0.75478
0.81929
1.2647
0.8897
0.99156
1.1668
1.3307
2.1065
1.5587
1.3137
1.9256
1.4047
1.4363
1.3903
1.1759
1.583
1.1053
1.5185
1.4757
1.634
1.7299
1.2046
0.85547
1.5188
1.592
1.4829
1.5963
1.1926
1.7546
0.83439
1.8311
1.0905
0.7895
1.1769
1.0747
1.9703
1.5498
1.2933
1.6402
1.653
4.2957
1.2829
1.2941
1.7366
1.8176
NaN
1.5175
1.5471
2.2678
1.1248
1.2429
2.9658
1.1768
1.4676
1.5282
1.3149
1.4523
2.1074
1.3804
0.92872
1.3721
1.3642
1.9382
1.3233
1.5507
1.9843
1.5553
1.2826
1.86
1.0534
1.4598
2.1716
0.80589
1.9304
1.5973
1.2925
1.3171
1.3343
1.5121
1.5938
NaN
0.98431
1.7819
1.253
1.51
1.3631
1.2049
1.4378
1.213
1.0975
2.0957
1.1178
1.369
1.4105
1.5423
1.5636
0.69376
1.4556
1.4034
2.251
1.4683
1.689
1.0057
1.61
1.3765
1.0696
1.4918
1.4152
0.9264
1.944
1.183
1.3858
0.60454
1.5248
1.4855
0.92253
1.7315
0.74879
1.3304
1.4336
1.379
1.4766
1.4059
1.7541
1.4005
1.5088
1.9222
1.4774
0.87959
2.3347
1.5134
1.3001
1.3202
1.3391
1.4317
1.3949
1.9322
3.1959
1.8244
1.17
1.1604
1.8086
1.3091
1.8155
3.1033
1.1861
1.1475
1.4503
0.80592
2.0148
1.0441
1.2943
1.6703
1.7442
1.3859
1.6396
2.6436
1.3925
1.339
1.6784
1.5053
1.1365
2.1941
0.9725
1.1944
1.3404
1.2766
1.0586
1.359
0.836
2.8928
1.1168
1.5469
1.5807
1.3683
1.4434
1.3277
1.3049
1.1095
1.5436
0.95002
1.633
1.2395
1.3259
0.82836
1.2417
1.1896
1.8634
1.196
1.2867
1.4633
1.3606
1.4533
1.0612
1.565
0.63023
1.3802
1.599
1.6255
1.6678
1.9033
1.4038
1.2893
1.14
1.2663
1.5294
0.9002
1.1134
1.1744
1.1795
1.3766
0.77155
1.373
2.4997
1.1783
1.896
1.1944
0.6754
1.1132
1.3239
1.3521
1.1178
1.9081
1.5931
1.1978
1.1851
1.1508
2.3119
1.4738
1.1858
1.3033
1.3962
1.2296
1.2592
1.6152
1.5972
2.1514
0.99852
3.0189
2.1787
1.5979
1.3723
1.3977
0.70643
1.3729
1.4646
0.90444
1.7515
1.4198
1.6928
1.236
1.5825
1.0812
0.89541
1.5393
1.2445
1.4283
1.3542
2.2539
0.77985
0.59259
2.1556
1.3819
1.14
0.97018
1.3248
1.3363
1.4673
2.1624
1.3098
2.1862
1.2787
0.62809
2.0412
0.9226
1.5919
1.4788
1.2782
1.3933
1.3171
1.0837
1.5686
1.3187
1.4557
NaN
1.1902
1.3126
1.4645
1.9496
1.2109
1.4186
1.5854
1.3542
1.0262
1.2104
0.7484
1.0105
1.1316
1.1368
1.3263
1.3359
1.4037
1.284
2.1966
1.2982
0.84105
2.2527
1.2523
0.98968
1.6259
1.2559
1.229
1.3523
1.3811
1.5897
1.2928
1.507
0.83414
1.4628
1.1661
1.1997
1.3967
1.7858
1.5509
1.2956
1.552
1.3349
1.277
1.5172
3.1725
1.3394
1.4974
2.2267
1.4786
1.0722
1.5003
0.91813
1.7892
0.98646
1.1058
1.657
1.4596
1.6278
1.182
1.459
1.1443
1.3377
0.85697
0.79241
1.0049
1.3256
1.1689
1.3864
1.9377
1.3647
1.3892
1.583
1.1149
0.94723
1.5916
1.4
0.74989
0.74038
1.5021
1.2312
1.1801
1.5336
1.2222
0.73762
1.4923
0.64636
0.98548
1.08
1.004
1.1401
0.90659
1.7314
2.6179
0.82166
2.4685
1.2158
0.69545
1.4549
1.5133
1.1423
0.95161
0.99383
1.6487
1.3669
1.5652
2.1335
1.0755
1.3257
1.2311
1.0013
1.2373
1.355
1.2186
1.2667
0.92853
0.70452
0.94495
1.21
1.7376
0.92
0.86094
1.2315
1.2756
1.3065
1.2017
1.2049
1.5352
1.5402
1.5535
1.46
1.4599
2.0414
1.3105
1.0307
1.181
1.3595
1.3453
1.4445
1.9442
1.5381
1.5403
1.3843
1.3647
1.6211
1.1995
1.4372
0.91282
1.3189
1.3529
1.3708
2.0197
1.0962
1.7442
1.4008
1.4468
1.428
0.7417
1.5769
1.5975
1.2693
1.1323
1.2639
1.5285
1.8339
1.5698
1.8157
1.165
1.1151
0.95874
1.4565
1.2937
2.1179
1.2221
0.95398
2.5089
1.2816
1.4055
2.1501
1.4151
1.4024
1.2637
1.8715
0.9319
1.5063
1.4279
1.1771
0.5459
1.761
2.109
1.3149
1.488
1.2112
1.2806
1.2718
1.1776
1.5584
1.6995
1.4153
1.081
0.70945
1.2872
1.5493
1.2853
1.0905
0.91747
1.3387
1.4509
1.5751
1.1897
1.4782
1.0707
1.7946
1.1415
1.5208
1.522
0.75478
0.81929
1.2647
0.8897
0.99156
1.1668
1.3307
2.1065
1.5587
1.3137
1.9256
1.4047
1.4363
1.3903
1.1759
1.583
1.1053
1.5185
1.4757
1.634
1.7299
1.2046
0.85547
1.5188
1.592
1.4829
1.5963
1.1926
1.7546
0.83439
1.8311
1.0905
0.7895
1.1769
1.0747
1.9703
1.5498
1.2933
1.6402
1.653
4.2957
1.2829
1.2941
1.7366
1.8176
NaN
1.5175
1.5471
2.2678
1.1248
1.2429
2.9658
1.1768
1.4676
1.5282
1.3149
1.4523
2.1074
1.3804
0.92872
1.3721
1.3642
1.9382
1.3233
1.5507
1.9843
1.5553
1.2826
1.86
1.0534
1.4598
2.1716
0.80589
1.9304
1.5973
1.2925
1.3171
1.3343
1.5121
1.5938
NaN
0.98431
1.7819
1.253
1.51
1.3631
1.2049
1.4378
1.213
1.0975
2.0957
1.1178
1.369
1.4105
1.5423
1.5636
0.69376
1.4556
1.4034
2.251
1.4683
1.689
1.0057
1.61
1.3765
1.0696
1.4918
1.4152
0.9264
1.944
1.183
1.3858
0.60454
1.5248
1.4855
0.92253
1.7315
0.74879
1.3304
1.4336
1.379
1.4766
1.4059
1.7541
1.4005
1.5088
1.9222
1.4774
0.87959
2.3347
1.5134
1.3001
1.3202
1.3391
1.4317
1.3949
1.9322
3.1959
1.8244
1.17
1.1604
1.8086
1.3091
1.8155
3.1033
1.1861
1.1475
1.4503
0.80592
2.0148
1.0441
1.2943
1.6703
1.7442
1.3859
1.6396
2.6436
1.3925
1.339
1.6784
1.5053
1.1365
2.1941
0.9725
1.1944
1.3404
1.2766
1.0586
1.359
0.836
2.8928
1.1168
1.5469
1.5807
1.3683
1.4434
1.3277
1.3049
1.1095
1.5436
0.95002
1.633
1.2395
1.3259
0.82836
1.2417
1.1896
1.8634
1.196
1.2867
1.4633
1.3606
1.4533
1.0612
1.565
0.63023
1.3802
1.599
1.6255
1.6678
1.9033
1.4038
1.2893
1.14
1.2663
1.5294
0.9002
1.1134
1.1744
1.1795
1.3766
0.77155
1.373
2.4997
1.1783
1.896
1.1944
0.6754
1.1132
1.3239
1.3521
1.1178
1.9081
1.5931
1.1978
1.1851
1.1508
2.3119
1.4738
1.1858
1.3033
1.3962
1.2296
1.2592
1.6152
1.5972
2.1514
0.99852
3.0189
2.1787
1.5979
1.3723
1.3977
0.70643
1.3729
1.4646
0.90444
1.7515
1.4198
1.6928
1.236
1.5825
1.0812
0.89541
1.5393
1.2445
1.4283
1.3542
2.2539
0.77985
0.59259
2.1556
1.3819
1.14
0.97018
1.3248
1.3363
1.4673
2.1624
1.3098
2.1862
1.2787
0.62809
2.0412
0.9226
1.5919
1.4788
1.2782
1.3933
1.3171
1.0837
1.5686
1.3187
1.4557
NaN
1.1902
1.3126
1.4645
1.9496
1.2109
1.4186
1.5854
1.3542
1.0262
1.2104
0.7484
1.0105
1.1316
1.1368
1.3263
1.3359
1.4037
1.284
2.1966
1.2982
0.84105
2.2527
1.2523
0.98968
1.6259
1.2559
1.229
1.3523
1.3811
1.5897
1.2928
1.507
0.83414
1.4628
1.1661
1.1997
1.3967
1.7858
1.5509
1.2956
1.552
1.3349
1.277
1.5172
3.1725
1.3394
1.4974
2.2267
1.4786
1.0722
1.5003
0.91813
1.7892
0.98646
1.1058
1.657
1.4596
1.6278
1.182
1.459
1.1443
1.3377
0.85697
0.79241
1.0049
1.3256
1.1689
1.3864
1.9377
1.3647
1.3892
1.583
1.1149
0.94723
1.5916
1.4
0.74989
0.74038
1.5021
1.2312
1.1801
1.5336
1.2222
0.73762
1.4923
0.64636
0.98548
1.08
1.004
1.1401
0.90659
1.7314
2.6179
0.82166
2.4685
1.2158
0.69545
1.4549
1.5133
1.1423
0.95161
0.99383
1.6487
1.3669
1.5652
2.1335
1.0755
1.3257
1.2311
1.0013
1.2373
1.355
1.2186
1.2667
0.92853
0.70452
0.94495
1.21
1.7376
0.92
0.86094
1.2315
1.2756
1.3065
1.2017
1.2049
1.5352
1.5402
1.5535
1.46
1.4599
2.0414
1.3105
1.0307
1.181
1.3595
1.3453
1.4445
1.9442
1.5381
1.5403
1.3843
1.3647
1.6211
1.1995
1.4372
0.91282
1.3189
1.3529
1.3708
2.0197
1.0962
1.7442
1.4008
1.4468
1.428
0.7417
1.5769
1.5975
1.2693
1.1323
1.2639
1.5285
1.8339
1.5698
1.8157
1.165
1.1151
0.95874
1.4565
1.2937
2.1179
1.2221
0.95398
2.5089
1.2816
1.4055
2.1501
1.4151
1.4024
1.2637
1.8715
0.9319
1.5063
1.4279
1.1771
0.5459
1.761
2.109
1.3149
1.488
1.2112
1.2806
1.2718
1.1776
1.5584
1.6995
1.4153
1.081
0.70945
1.2872
1.5493
1.2853
1.0905
0.91747
1.3387
1.4509
1.5751
1.1897
1.4782
1.0707
1.7946
1.1415
1.5208
1.522
0.75478
0.81929
1.2647
0.8897
0.99156
1.1668
1.3307
2.1065
1.5587
1.3137
1.9256
1.4047
1.4363
1.3903
1.1759
1.583
1.1053
1.5185
1.4757
1.634
1.7299
1.2046
0.85547
1.5188
1.592
1.4829
1.5963
1.1926
1.7546
0.83439
1.8311
1.0905
0.7895
1.1769
1.0747
1.9703
1.5498
1.2933
1.6402
1.653
4.2957
1.2829
1.2941
1.7366
1.8176
NaN
1.5175
1.5471
2.2678
1.1248
1.2429
2.9658
1.1768
1.4676
1.5282
1.3149
1.4523
2.1074
1.3804
0.92872
1.3721
1.3642
1.9382
1.3233
1.5507
1.9843
1.5553
1.2826
1.86
1.0534
1.4598
2.1716
0.80589
1.9304
1.5973
1.2925
1.3171
1.3343
1.5121
1.5938
NaN
0.98431
1.7819
1.253
1.51
1.3631
1.2049
1.4378
1.213
1.0975
2.0957
1.1178
1.369
1.4105
1.5423
1.5636
0.69376
1.4556
1.4034
2.251
1.4683
1.689
1.0057
1.61
1.3765
1.0696
1.4918
1.4152
0.9264
1.944
1.183
1.3858
0.60454
1.5248
1.4855
0.92253
1.7315
0.74879
1.3304
1.4336
1.379
1.4766
1.4059
1.7541
1.4005
1.5088
1.9222
1.4774
0.87959
2.3347
1.5134
1.3001
1.3202
1.3391
1.4317
1.3949
1.9322
3.1959
1.8244
1.17
1.1604
1.8086
1.3091
1.8155
3.1033
[truncated: 48,000 more rows]
