# Supplementary material for: Separating Macroecological Pattern and Process: Comparing Ecological, Economic, and Geological Systems
Source: PLoS One. 2014 Nov 10;9(11):e112850. doi: 10.1371/journal.pone.0112850 (PMC4226609; doi:10.1371/journal.pone.0112850)
Supplement: Information S1 — Community matrices for each dataset and MATLAB code to replicate all analyses. (ZIP) [file pone.0112850.s001.zip › Supplementary Information/Output/cbp/cbp_result_sadscale_lon.csv]

-81.441
-79.45
-95.724
-71.84
-116.64
-104.76
-87.123
-102.82
-123.46
-78.655
-76.907
-96.608
-90.131
-92.973
-111.14
-83.501
-73.731
-88.282
-119.39
-85.807
-96.255
-89.263
-89.628
-92.864
-70.302
-100.49
-81.247
-86.879
-79.32
-100.99
-89.462
-85.354
-94.451
-101.35
-91.251
-76.29
-93.479
-81.471
-84.124
-93.12
-85.78
-84.831
-105.4
-98.456
-90.591
-79.869
-90.937
-95.17
-104.62
-97.589
-80.831
-84.643
-103.52
-103.42
-83.798
-99.84
-88.605
-93.034
-90.084
-97.13
-87.395
-81.232
-80.57
-91.469
-106.77
-92.565
-72.94
-102.43
-93.578
-97.612
-81.847
-114.18
-88.064
-89.541
-75.704
-82.961
-98.453
-88.991
-77.379
-93.796
-93.069
-68.416
-102.51
-82.236
-101.29
-85.806
-77.982
-88.955
-81.872
-98.944
-83.146
-98.357
-121.78
-99.496
-100.24
-97.179
-82.434
-87.304
-122.06
-98.176
-82.219
-99.205
-83.434
-78.488
-101.06
-94.018
-85.633
-78.167
-86.883
-78.295
-93.343
-83.457
-75.607
-88.536
-81.671
-87.768
-99.243
-84.513
-86.289
-105.2
-88.223
-99.977
-86.518
-109.85
-87.419
-85.354
-114.78
-82.997
-99.272
-69.785
-93.648
-83.502
-79.404
-112.86
-89.344
-84.121
-96.151
-96.775
-92.48
-100.48
-79.981
-75.769
-83.217
-81.385
-80.753
-95.63
-99.755
-84.637
-77.432
-74.309
-86.828
-86.101
-78.848
-81.228
-87.834
-86.249
-88.539
-79.12
-97.213
-94.264
-96.681
-99.667
-95.639
-83.868
-84.145
-99.327
-70.388
-91.085
-84.908
-81.078
-79.283
-99.661
-101.85
-97.188
-78.985
-107.77
-84.492
-93.327
-89.677
-95.727
-85.512
-84.066
-96.207
-98.753
-84.051
-89.174
-96.272
-117.55
-100.88
-95.604
-99.761
-122.79
-84.014
-88.217
-111.19
-109.92
-112.81
-77.957
-79.17
-91.729
-97.83
-81.612
-122.64
-77.546
-97.24
-96.302
-91.309
-74.395
-90.899
-94.26
-83.125
-92.643
-83.544
-97.42
-96.086
-95.703
-104.75
-84.495
-87.815
-86.413
-98.085
-80.355
-124.15
-77.895
-86.289
-79.96
-75.914
-74.147
-111.51
-75.091
-107.29
-94.254
-95.71
-70.971
-100.22
-88.799
-94.754
-91.195
-81.923
-123.33
-85.575
-79.562
-81.61
-82.749
-95.318
-92.13
-84.732
-113.64
-97.568
-89.999
-75.945
-88.471
-86.901
-82.639
-81.824
-84.058
-88.354
-84.654
-104.24
-91.631
-120.95
-84.188
-82.411
-85.128
-93.283
-84.127
-79.349
-96.605
-103.09
-80.267
-93.661
-102.41
-87.94
-88.884
-87.842
-82.665
-88.898
-85.401
-90.267
-97.088
-114.21
-81.111
-89.257
-81.525
-123.94
-97.14
-82.549
-91.531
-86.485
-78.053
-94.712
-84.184
-80.574
-104.58
-83.841
-82.413
-82.728
-91.427
-81.409
-120.23
-70.218
-95.938
-108.39
-96.084
-97.103
-77.859
-88.652
-76.766
-84.484
-89.478
-80.198
-96.296
-85.21
-80.706
-85.047
-120.71
-112.81
-95.382
-98.109
-81.157
-90.12
-97.753
-76.485
-86.833
-92.847
-99.868
-95.363
-94.787
-111.34
-77.343
-94.323
-94.368
-106
-79.774
-123.77
-83.437
-99.899
-103.09
-83.447
-93.107
-97.994
-92.861
-76.481
-90.941
-85.639
-87.027
-79.336
-95.218
-110.6
-83.367
-112.15
-95.365
-88.938
-104.67
-89.352
-79.847
-86.562
-84.863
-84.513
-83.949
-85.672
-91.742
-100.66
-93.554
-80.516
-118.52
-76.703
-95.143
-95.674
-84.022
-75.93
-94.827
-91.398
-92.378
-94.384
-84.158
-89.767
-82.353
-89.512
-117.31
-80.712
-93.758
-80.342
-96.478
-85.23
-104.96
-94.878
-106.35
-92.38
-106.78
-95.26
-80.217
-85.528
-81.119
-82.858
-99.759
-91.731
-77.77
-85.292
-92.216
-101.68
-77.64
-92.836
-90.99
-93.916
-99.911
-98.953
-94.217
-94.712
-109.37
-103.7
-92.891
-101.36
-78.17
-94.474
-90.374
-78.634
-81.908
-88.247
-90.982
-92.608
-83.284
-77.842
-99.81
-87.022
-97.855
-88.953
-88.14
-96.659
-103.57
-93.747
-94.789
-90.709
-77.001
-97.147
-112.29
-83.663
-83.426
-97.767
-87.037
-101.78
-90.556
-93.722
-122.29
-111.87
-84.654
-96.977
-94.349
-97.443
-85.477
-83.251
-122.33
-93.566
-90.584
-84.545
-82.075
-102.44
-70.663
-88.399
-98.773
-83.843
-95.15
-87.931
-120.51
-91.865
-81.223
-102.45
-98.509
-79.989
-82.783
-80.256
-93.79
-96.646
-78.638
-91.543
-79.763
-95.954
-106.91
-93.334
-85.241
-93.485
-98.857
-84.998
-76.281
-76.733
-98.475
-91.971
-82.908
-98.435
-95.507
-90.112
-84.586
-101.76
-83.577
-87.945
-120.81
-83.978
-85.079
-109.47
-88.081
-81.441
-79.45
-95.724
-71.84
-116.64
-104.76
-87.123
-102.82
-123.46
-78.655
-76.907
-96.608
-90.131
-92.973
-111.14
-83.501
-73.731
-88.282
-119.39
-85.807
-96.255
-89.263
-89.628
-92.864
-70.302
-100.49
-81.247
-86.879
-79.32
-100.99
-89.462
-85.354
-94.451
-101.35
-91.251
-76.29
-93.479
-81.471
-84.124
-93.12
-85.78
-84.831
-105.4
-98.456
-90.591
-79.869
-90.937
-95.17
-104.62
-97.589
-80.831
-84.643
-103.52
-103.42
-83.798
-99.84
-88.605
-93.034
-90.084
-97.13
-87.395
-81.232
-80.57
-91.469
-106.77
-92.565
-72.94
-102.43
-93.578
-97.612
-81.847
-114.18
-88.064
-89.541
-75.704
-82.961
-98.453
-88.991
-77.379
-93.796
-93.069
-68.416
-102.51
-82.236
-101.29
-85.806
-77.982
-88.955
-81.872
-98.944
-83.146
-98.357
-121.78
-99.496
-100.24
-97.179
-82.434
-87.304
-122.06
-98.176
-82.219
-99.205
-83.434
-78.488
-101.06
-94.018
-85.633
-78.167
-86.883
-78.295
-93.343
-83.457
-75.607
-88.536
-81.671
-87.768
-99.243
-84.513
-86.289
-105.2
-88.223
-99.977
-86.518
-109.85
-87.419
-85.354
-114.78
-82.997
-99.272
-69.785
-93.648
-83.502
-79.404
-112.86
-89.344
-84.121
-96.151
-96.775
-92.48
-100.48
-79.981
-75.769
-83.217
-81.385
-80.753
-95.63
-99.755
-84.637
-77.432
-74.309
-86.828
-86.101
-78.848
-81.228
-87.834
-86.249
-88.539
-79.12
-97.213
-94.264
-96.681
-99.667
-95.639
-83.868
-84.145
-99.327
-70.388
-91.085
-84.908
-81.078
-79.283
-99.661
-101.85
-97.188
-78.985
-107.77
-84.492
-93.327
-89.677
-95.727
-85.512
-84.066
-96.207
-98.753
-84.051
-89.174
-96.272
-117.55
-100.88
-95.604
-99.761
-122.79
-84.014
-88.217
-111.19
-109.92
-112.81
-77.957
-79.17
-91.729
-97.83
-81.612
-122.64
-77.546
-97.24
-96.302
-91.309
-74.395
-90.899
-94.26
-83.125
-92.643
-83.544
-97.42
-96.086
-95.703
-104.75
-84.495
-87.815
-86.413
-98.085
-80.355
-124.15
-77.895
-86.289
-79.96
-75.914
-74.147
-111.51
-75.091
-107.29
-94.254
-95.71
-70.971
-100.22
-88.799
-94.754
-91.195
-81.923
-123.33
-85.575
-79.562
-81.61
-82.749
-95.318
-92.13
-84.732
-113.64
-97.568
-89.999
-75.945
-88.471
-86.901
-82.639
-81.824
-84.058
-88.354
-84.654
-104.24
-91.631
-120.95
-84.188
-82.411
-85.128
-93.283
-84.127
-79.349
-96.605
-103.09
-80.267
-93.661
-102.41
-87.94
-88.884
-87.842
-82.665
-88.898
-85.401
-90.267
-97.088
-114.21
-81.111
-89.257
-81.525
-123.94
-97.14
-82.549
-91.531
-86.485
-78.053
-94.712
-84.184
-80.574
-104.58
-83.841
-82.413
-82.728
-91.427
-81.409
-120.23
-70.218
-95.938
-108.39
-96.084
-97.103
-77.859
-88.652
-76.766
-84.484
-89.478
-80.198
-96.296
-85.21
-80.706
-85.047
-120.71
-112.81
-95.382
-98.109
-81.157
-90.12
-97.753
-76.485
-86.833
-92.847
-99.868
-95.363
-94.787
-111.34
-77.343
-94.323
-94.368
-106
-79.774
-123.77
-83.437
-99.899
-103.09
-83.447
-93.107
-97.994
-92.861
-76.481
-90.941
-85.639
-87.027
-79.336
-95.218
-110.6
-83.367
-112.15
-95.365
-88.938
-104.67
-89.352
-79.847
-86.562
-84.863
-84.513
-83.949
-85.672
-91.742
-100.66
-93.554
-80.516
-118.52
-76.703
-95.143
-95.674
-84.022
-75.93
-94.827
-91.398
-92.378
-94.384
-84.158
-89.767
-82.353
-89.512
-117.31
-80.712
-93.758
-80.342
-96.478
-85.23
-104.96
-94.878
-106.35
-92.38
-106.78
-95.26
-80.217
-85.528
-81.119
-82.858
-99.759
-91.731
-77.77
-85.292
-92.216
-101.68
-77.64
-92.836
-90.99
-93.916
-99.911
-98.953
-94.217
-94.712
-109.37
-103.7
-92.891
-101.36
-78.17
-94.474
-90.374
-78.634
-81.908
-88.247
-90.982
-92.608
-83.284
-77.842
-99.81
-87.022
-97.855
-88.953
-88.14
-96.659
-103.57
-93.747
-94.789
-90.709
-77.001
-97.147
-112.29
-83.663
-83.426
-97.767
-87.037
-101.78
-90.556
-93.722
-122.29
-111.87
-84.654
-96.977
-94.349
-97.443
-85.477
-83.251
-122.33
-93.566
-90.584
-84.545
-82.075
-102.44
-70.663
-88.399
-98.773
-83.843
-95.15
-87.931
-120.51
-91.865
-81.223
-102.45
-98.509
-79.989
-82.783
-80.256
-93.79
-96.646
-78.638
-91.543
-79.763
-95.954
-106.91
-93.334
-85.241
-93.485
-98.857
-84.998
-76.281
-76.733
-98.475
-91.971
-82.908
-98.435
-95.507
-90.112
-84.586
-101.76
-83.577
-87.945
-120.81
-83.978
-85.079
-109.47
-88.081
-81.441
-79.45
-95.724
-71.84
-116.64
-104.76
-87.123
-102.82
-123.46
-78.655
-76.907
-96.608
-90.131
-92.973
-111.14
-83.501
-73.731
-88.282
-119.39
-85.807
-96.255
-89.263
-89.628
-92.864
-70.302
-100.49
-81.247
-86.879
-79.32
-100.99
-89.462
-85.354
-94.451
-101.35
-91.251
-76.29
-93.479
-81.471
-84.124
-93.12
-85.78
-84.831
-105.4
-98.456
-90.591
-79.869
-90.937
-95.17
-104.62
-97.589
-80.831
-84.643
-103.52
-103.42
-83.798
-99.84
-88.605
-93.034
-90.084
-97.13
-87.395
-81.232
-80.57
-91.469
-106.77
-92.565
-72.94
-102.43
-93.578
-97.612
-81.847
-114.18
-88.064
-89.541
-75.704
-82.961
-98.453
-88.991
-77.379
-93.796
-93.069
-68.416
-102.51
-82.236
-101.29
-85.806
-77.982
-88.955
-81.872
-98.944
-83.146
-98.357
-121.78
-99.496
-100.24
-97.179
-82.434
-87.304
-122.06
-98.176
-82.219
-99.205
-83.434
-78.488
-101.06
-94.018
-85.633
-78.167
-86.883
-78.295
-93.343
-83.457
-75.607
-88.536
-81.671
-87.768
-99.243
-84.513
-86.289
-105.2
-88.223
-99.977
-86.518
-109.85
-87.419
-85.354
-114.78
-82.997
-99.272
-69.785
-93.648
-83.502
-79.404
-112.86
-89.344
-84.121
-96.151
-96.775
-92.48
-100.48
-79.981
-75.769
-83.217
-81.385
-80.753
-95.63
-99.755
-84.637
-77.432
-74.309
-86.828
-86.101
-78.848
-81.228
-87.834
-86.249
-88.539
-79.12
-97.213
-94.264
-96.681
-99.667
-95.639
-83.868
-84.145
-99.327
-70.388
-91.085
-84.908
-81.078
-79.283
-99.661
-101.85
-97.188
-78.985
-107.77
-84.492
-93.327
-89.677
-95.727
-85.512
-84.066
-96.207
-98.753
-84.051
-89.174
-96.272
-117.55
-100.88
-95.604
-99.761
-122.79
-84.014
-88.217
-111.19
-109.92
-112.81
-77.957
-79.17
-91.729
-97.83
-81.612
-122.64
-77.546
-97.24
-96.302
-91.309
-74.395
-90.899
-94.26
-83.125
-92.643
-83.544
-97.42
-96.086
-95.703
-104.75
-84.495
-87.815
-86.413
-98.085
-80.355
-124.15
-77.895
-86.289
-79.96
-75.914
-74.147
-111.51
-75.091
-107.29
-94.254
-95.71
-70.971
-100.22
-88.799
-94.754
-91.195
-81.923
-123.33
-85.575
-79.562
-81.61
-82.749
-95.318
-92.13
-84.732
-113.64
-97.568
-89.999
-75.945
-88.471
-86.901
-82.639
-81.824
-84.058
-88.354
-84.654
-104.24
-91.631
-120.95
-84.188
-82.411
-85.128
-93.283
-84.127
-79.349
-96.605
-103.09
-80.267
-93.661
-102.41
-87.94
-88.884
-87.842
-82.665
-88.898
-85.401
-90.267
-97.088
-114.21
-81.111
-89.257
-81.525
-123.94
-97.14
-82.549
-91.531
-86.485
-78.053
-94.712
-84.184
-80.574
-104.58
-83.841
-82.413
-82.728
-91.427
-81.409
-120.23
-70.218
-95.938
-108.39
-96.084
-97.103
-77.859
-88.652
-76.766
-84.484
-89.478
-80.198
-96.296
-85.21
-80.706
-85.047
-120.71
-112.81
-95.382
-98.109
-81.157
-90.12
-97.753
-76.485
-86.833
-92.847
-99.868
-95.363
-94.787
-111.34
-77.343
-94.323
-94.368
-106
-79.774
-123.77
-83.437
-99.899
-103.09
-83.447
-93.107
-97.994
-92.861
-76.481
-90.941
-85.639
-87.027
-79.336
-95.218
-110.6
-83.367
-112.15
-95.365
-88.938
-104.67
-89.352
-79.847
-86.562
-84.863
-84.513
-83.949
-85.672
-91.742
-100.66
-93.554
-80.516
-118.52
-76.703
-95.143
-95.674
-84.022
-75.93
-94.827
-91.398
-92.378
-94.384
-84.158
-89.767
-82.353
-89.512
-117.31
-80.712
-93.758
-80.342
-96.478
-85.23
-104.96
-94.878
-106.35
-92.38
-106.78
-95.26
-80.217
-85.528
-81.119
-82.858
-99.759
-91.731
-77.77
-85.292
-92.216
-101.68
-77.64
-92.836
-90.99
-93.916
-99.911
-98.953
-94.217
-94.712
-109.37
-103.7
-92.891
-101.36
-78.17
-94.474
-90.374
-78.634
-81.908
-88.247
-90.982
-92.608
-83.284
-77.842
-99.81
-87.022
-97.855
-88.953
-88.14
-96.659
-103.57
-93.747
-94.789
-90.709
-77.001
-97.147
-112.29
-83.663
-83.426
-97.767
-87.037
-101.78
-90.556
-93.722
-122.29
-111.87
-84.654
-96.977
-94.349
-97.443
-85.477
-83.251
-122.33
-93.566
-90.584
-84.545
-82.075
-102.44
-70.663
-88.399
-98.773
-83.843
-95.15
-87.931
-120.51
-91.865
-81.223
-102.45
-98.509
-79.989
-82.783
-80.256
-93.79
-96.646
-78.638
-91.543
-79.763
-95.954
-106.91
-93.334
-85.241
-93.485
-98.857
-84.998
-76.281
-76.733
-98.475
-91.971
-82.908
-98.435
-95.507
-90.112
-84.586
-101.76
-83.577
-87.945
-120.81
-83.978
-85.079
-109.47
-88.081
-81.441
-79.45
-95.724
-71.84
-116.64
-104.76
-87.123
-102.82
-123.46
-78.655
-76.907
-96.608
-90.131
-92.973
-111.14
-83.501
-73.731
-88.282
-119.39
-85.807
-96.255
-89.263
-89.628
-92.864
-70.302
-100.49
-81.247
-86.879
-79.32
-100.99
-89.462
-85.354
-94.451
-101.35
-91.251
-76.29
-93.479
-81.471
-84.124
-93.12
-85.78
-84.831
-105.4
-98.456
-90.591
-79.869
-90.937
-95.17
-104.62
-97.589
-80.831
-84.643
-103.52
-103.42
-83.798
-99.84
-88.605
-93.034
-90.084
-97.13
-87.395
-81.232
-80.57
-91.469
-106.77
-92.565
-72.94
-102.43
-93.578
-97.612
-81.847
-114.18
-88.064
-89.541
-75.704
-82.961
-98.453
-88.991
-77.379
-93.796
-93.069
-68.416
-102.51
-82.236
-101.29
-85.806
-77.982
-88.955
-81.872
-98.944
-83.146
-98.357
-121.78
-99.496
-100.24
-97.179
-82.434
-87.304
-122.06
-98.176
-82.219
-99.205
-83.434
-78.488
-101.06
-94.018
-85.633
-78.167
-86.883
-78.295
-93.343
-83.457
-75.607
-88.536
-81.671
-87.768
-99.243
-84.513
-86.289
-105.2
-88.223
-99.977
-86.518
-109.85
-87.419
-85.354
-114.78
-82.997
-99.272
-69.785
-93.648
-83.502
-79.404
-112.86
-89.344
-84.121
-96.151
-96.775
-92.48
-100.48
-79.981
-75.769
-83.217
-81.385
-80.753
-95.63
-99.755
-84.637
-77.432
-74.309
-86.828
-86.101
-78.848
-81.228
-87.834
-86.249
-88.539
-79.12
-97.213
-94.264
-96.681
-99.667
-95.639
-83.868
-84.145
-99.327
-70.388
-91.085
-84.908
-81.078
-79.283
-99.661
-101.85
-97.188
-78.985
-107.77
-84.492
-93.327
-89.677
-95.727
-85.512
-84.066
-96.207
-98.753
-84.051
-89.174
-96.272
-117.55
-100.88
-95.604
-99.761
-122.79
-84.014
-88.217
-111.19
-109.92
-112.81
-77.957
-79.17
-91.729
-97.83
-81.612
-122.64
-77.546
-97.24
-96.302
-91.309
-74.395
-90.899
-94.26
-83.125
-92.643
-83.544
-97.42
-96.086
-95.703
-104.75
-84.495
-87.815
-86.413
-98.085
-80.355
-124.15
-77.895
-86.289
-79.96
-75.914
-74.147
-111.51
-75.091
-107.29
-94.254
-95.71
-70.971
-100.22
-88.799
-94.754
-91.195
-81.923
-123.33
-85.575
-79.562
-81.61
-82.749
-95.318
-92.13
-84.732
-113.64
-97.568
-89.999
-75.945
-88.471
-86.901
-82.639
-81.824
-84.058
-88.354
-84.654
-104.24
-91.631
-120.95
-84.188
-82.411
-85.128
-93.283
-84.127
-79.349
-96.605
-103.09
-80.267
-93.661
-102.41
-87.94
-88.884
-87.842
-82.665
-88.898
-85.401
-90.267
-97.088
-114.21
-81.111
-89.257
-81.525
-123.94
-97.14
-82.549
-91.531
-86.485
-78.053
-94.712
-84.184
-80.574
-104.58
-83.841
-82.413
-82.728
-91.427
-81.409
-120.23
-70.218
-95.938
-108.39
-96.084
-97.103
-77.859
-88.652
-76.766
-84.484
-89.478
-80.198
-96.296
-85.21
-80.706
-85.047
-120.71
-112.81
-95.382
-98.109
-81.157
-90.12
-97.753
-76.485
-86.833
-92.847
-99.868
-95.363
-94.787
-111.34
-77.343
-94.323
-94.368
-106
-79.774
-123.77
-83.437
-99.899
-103.09
-83.447
-93.107
-97.994
-92.861
-76.481
-90.941
-85.639
-87.027
-79.336
-95.218
-110.6
-83.367
-112.15
-95.365
-88.938
-104.67
-89.352
-79.847
-86.562
-84.863
-84.513
-83.949
-85.672
-91.742
-100.66
-93.554
-80.516
-118.52
-76.703
-95.143
-95.674
-84.022
-75.93
-94.827
-91.398
-92.378
-94.384
-84.158
-89.767
-82.353
-89.512
-117.31
-80.712
-93.758
-80.342
-96.478
-85.23
-104.96
-94.878
-106.35
-92.38
-106.78
-95.26
-80.217
-85.528
-81.119
-82.858
-99.759
-91.731
-77.77
-85.292
-92.216
-101.68
-77.64
-92.836
-90.99
-93.916
-99.911
-98.953
-94.217
-94.712
-109.37
-103.7
-92.891
-101.36
-78.17
-94.474
-90.374
-78.634
-81.908
-88.247
-90.982
-92.608
-83.284
-77.842
-99.81
-87.022
-97.855
-88.953
-88.14
-96.659
-103.57
-93.747
-94.789
-90.709
-77.001
-97.147
-112.29
-83.663
-83.426
-97.767
-87.037
-101.78
-90.556
-93.722
-122.29
-111.87
-84.654
-96.977
-94.349
-97.443
-85.477
-83.251
-122.33
-93.566
-90.584
-84.545
-82.075
-102.44
-70.663
-88.399
-98.773
-83.843
-95.15
-87.931
-120.51
-91.865
-81.223
-102.45
-98.509
-79.989
-82.783
-80.256
-93.79
-96.646
-78.638
-91.543
-79.763
-95.954
-106.91
-93.334
-85.241
-93.485
-98.857
-84.998
-76.281
-76.733
-98.475
-91.971
-82.908
-98.435
-95.507
-90.112
-84.586
-101.76
-83.577
-87.945
-120.81
-83.978
-85.079
-109.47
-88.081
[truncated: 48,000 more rows]
