# Supplementary material for: Separating Macroecological Pattern and Process: Comparing Ecological, Economic, and Geological Systems
Source: PLoS One. 2014 Nov 10;9(11):e112850. doi: 10.1371/journal.pone.0112850 (PMC4226609; doi:10.1371/journal.pone.0112850)
Supplement: Information S1 — Community matrices for each dataset and MATLAB code to replicate all analyses. (ZIP) [file pone.0112850.s001.zip › Supplementary Information/Output/cbp/cbp_result_sadscale_num_species.csv]

116
311
107
1032
46
377
67
32
21
158
61
10
60
152
77
51
346
11
457
156
65
128
345
73
608
8
248
63
50
152
130
144
63
40
116
536
47
350
165
791
179
234
10
185
169
238
29
73
410
29
1155
68
45
36
94
10
157
51
372
81
67
599
439
59
161
72
1101
40
12
294
46
208
1316
384
174
233
51
30
26
157
155
276
16
75
136
141
171
135
89
14
92
16
504
12
10
30
190
178
994
23
85
42
86
82
24
79
22
394
591
80
152
119
167
30
653
1981
13
138
265
795
76
2
72
9
174
13
71
1162
1
412
83
78
234
46
216
485
90
68
106
0
360
75
76
12
287
152
29
123
409
168
1016
406
483
297
107
29
149
284
19
169
669
13
94
500
52
143
154
163
215
59
207
35
681
52
196
65
69
25
73
54
35
300
125
56
2
234
42
6
22
74
20
616
15
523
489
35
54
90
352
33
271
58
558
619
62
260
50
191
17
180
214
106
311
506
49
54
871
719
32
207
148
56
264
647
47
1248
780
506
459
409
59
90
9
1015
6
93
945
73
101
302
474
722
89
142
79
33
366
122
45
452
343
75
215
222
408
1003
687
115
23
602
741
260
211
20
241
132
28
83
23
107
83
24
183
465
355
234
156
41
22
49
19
97
31
156
244
91
636
70
175
119
20
366
38
11
63
183
1103
39
42
226
396
209
23
19
47
47
26
279
478
131
207
13
135
657
4
193
33
32
89
205
186
37
458
38
97
129
1781
75
14
86
99
200
51
259
248
94
35
135
446
939
279
103
334
316
502
121
99
24
122
178
344
37
79
90
137
925
493
305
681
403
180
209
14
81
350
26
112
133
64
336
65
333
26
103
49
40
76
851
177
66
192
73
282
46
766
32
96
860
330
452
34
93
215
95
89
2
235
203
130
18
0
141
78
1
363
40
9
108
46
52
89
91
25
213
542
44
69
41
141
77
42
231
158
9
334
110
14
785
21
27
122
104
96
65
60
0
322
57
305
101
9
103
84
97
417
15
342
93
127
159
70
986
123
83
7
189
24
487
45
55
504
64
57
530
33
359
14
1199
93
76
514
25
854
244
96
214
44
103
25
112
79
43
186
907
37
19
102
43
63
55
106
52
5
42
385
388
22
174
72
23
116
311
107
1032
46
377
67
32
21
158
61
10
60
152
77
51
346
11
457
156
65
128
345
73
608
8
248
63
50
152
130
144
63
40
116
536
47
350
165
791
179
234
10
185
169
238
29
73
410
29
1155
68
45
36
94
10
157
51
372
81
67
599
439
59
161
72
1101
40
12
294
46
208
1316
384
174
233
51
30
26
157
155
276
16
75
136
141
171
135
89
14
92
16
504
12
10
30
190
178
994
23
85
42
86
82
24
79
22
394
591
80
152
119
167
30
653
1981
13
138
265
795
76
2
72
9
174
13
71
1162
1
412
83
78
234
46
216
485
90
68
106
0
360
75
76
12
287
152
29
123
409
168
1016
406
483
297
107
29
149
284
19
169
669
13
94
500
52
143
154
163
215
59
207
35
681
52
196
65
69
25
73
54
35
300
125
56
2
234
42
6
22
74
20
616
15
523
489
35
54
90
352
33
271
58
558
619
62
260
50
191
17
180
214
106
311
506
49
54
871
719
32
207
148
56
264
647
47
1248
780
506
459
409
59
90
9
1015
6
93
945
73
101
302
474
722
89
142
79
33
366
122
45
452
343
75
215
222
408
1003
687
115
23
602
741
260
211
20
241
132
28
83
23
107
83
24
183
465
355
234
156
41
22
49
19
97
31
156
244
91
636
70
175
119
20
366
38
11
63
183
1103
39
42
226
396
209
23
19
47
47
26
279
478
131
207
13
135
657
4
193
33
32
89
205
186
37
458
38
97
129
1781
75
14
86
99
200
51
259
248
94
35
135
446
939
279
103
334
316
502
121
99
24
122
178
344
37
79
90
137
925
493
305
681
403
180
209
14
81
350
26
112
133
64
336
65
333
26
103
49
40
76
851
177
66
192
73
282
46
766
32
96
860
330
452
34
93
215
95
89
2
235
203
130
18
0
141
78
1
363
40
9
108
46
52
89
91
25
213
542
44
69
41
141
77
42
231
158
9
334
110
14
785
21
27
122
104
96
65
60
0
322
57
305
101
9
103
84
97
417
15
342
93
127
159
70
986
123
83
7
189
24
487
45
55
504
64
57
530
33
359
14
1199
93
76
514
25
854
244
96
214
44
103
25
112
79
43
186
907
37
19
102
43
63
55
106
52
5
42
385
388
22
174
72
23
116
311
107
1032
46
377
67
32
21
158
61
10
60
152
77
51
346
11
457
156
65
128
345
73
608
8
248
63
50
152
130
144
63
40
116
536
47
350
165
791
179
234
10
185
169
238
29
73
410
29
1155
68
45
36
94
10
157
51
372
81
67
599
439
59
161
72
1101
40
12
294
46
208
1316
384
174
233
51
30
26
157
155
276
16
75
136
141
171
135
89
14
92
16
504
12
10
30
190
178
994
23
85
42
86
82
24
79
22
394
591
80
152
119
167
30
653
1981
13
138
265
795
76
2
72
9
174
13
71
1162
1
412
83
78
234
46
216
485
90
68
106
0
360
75
76
12
287
152
29
123
409
168
1016
406
483
297
107
29
149
284
19
169
669
13
94
500
52
143
154
163
215
59
207
35
681
52
196
65
69
25
73
54
35
300
125
56
2
234
42
6
22
74
20
616
15
523
489
35
54
90
352
33
271
58
558
619
62
260
50
191
17
180
214
106
311
506
49
54
871
719
32
207
148
56
264
647
47
1248
780
506
459
409
59
90
9
1015
6
93
945
73
101
302
474
722
89
142
79
33
366
122
45
452
343
75
215
222
408
1003
687
115
23
602
741
260
211
20
241
132
28
83
23
107
83
24
183
465
355
234
156
41
22
49
19
97
31
156
244
91
636
70
175
119
20
366
38
11
63
183
1103
39
42
226
396
209
23
19
47
47
26
279
478
131
207
13
135
657
4
193
33
32
89
205
186
37
468
38
97
129
1781
75
14
86
99
200
51
259
248
94
35
135
446
939
279
103
334
316
502
121
99
24
122
178
344
37
79
90
137
925
493
305
681
403
180
209
14
81
350
26
112
133
64
336
65
333
26
103
49
40
76
851
177
66
192
73
282
46
766
32
96
860
330
452
34
93
215
95
89
2
235
203
130
18
0
141
78
1
363
40
9
108
46
52
89
91
25
213
542
44
69
41
141
77
42
231
158
9
334
110
14
785
21
27
122
104
96
65
60
0
322
57
305
101
9
103
84
97
417
15
342
93
127
159
70
986
123
83
7
189
24
487
45
55
504
64
57
530
33
359
14
1199
93
76
514
25
854
244
96
214
44
103
25
112
79
43
186
907
37
19
102
43
63
55
106
52
5
42
385
388
22
174
72
23
116
311
107
1032
46
377
67
32
21
158
61
10
60
152
77
51
346
11
457
156
65
128
345
73
608
8
248
63
50
152
130
144
63
40
116
536
47
350
165
791
179
234
10
185
169
238
29
73
410
29
1155
68
45
36
94
10
157
51
372
81
67
599
439
59
161
72
1101
40
12
294
46
208
1316
384
174
233
51
30
26
157
155
276
16
75
136
141
171
135
89
14
92
16
504
12
10
30
190
178
994
23
85
42
86
82
24
79
22
394
591
80
152
119
167
30
653
1981
13
138
265
795
76
2
72
9
174
13
71
1162
1
412
83
78
234
46
216
485
90
68
106
0
360
75
76
12
287
152
29
123
409
168
1016
406
483
297
107
29
149
284
19
169
669
13
94
500
52
143
154
163
215
59
207
35
681
52
196
65
69
25
73
54
35
300
125
56
2
234
42
6
22
74
20
616
15
523
489
35
54
90
352
33
271
58
558
619
62
260
50
191
17
180
214
106
311
506
49
54
871
719
32
207
148
56
264
647
47
1248
780
506
459
409
59
90
9
1015
6
93
945
73
101
302
474
722
89
142
79
33
366
122
45
452
343
75
215
222
408
1003
687
115
23
602
741
260
211
20
241
132
28
83
23
107
83
24
183
465
355
234
156
41
22
49
19
97
31
156
244
91
636
70
175
119
20
366
38
11
63
183
1103
39
42
226
396
209
23
19
47
47
26
279
478
131
207
13
135
657
4
193
33
32
89
205
186
37
468
38
97
129
1781
75
14
86
99
200
51
259
248
94
35
135
446
939
279
103
334
316
502
121
99
24
122
178
344
37
79
90
137
925
493
305
681
403
180
209
14
81
350
26
112
133
64
336
65
333
26
103
49
40
76
851
177
66
192
73
282
46
766
32
96
860
330
452
34
93
215
95
89
2
235
203
130
18
0
141
78
1
363
40
9
108
46
52
89
91
25
213
542
44
69
41
141
77
42
231
158
9
334
110
14
785
21
27
122
104
96
65
60
0
322
57
305
101
9
103
84
97
417
15
342
93
127
159
70
986
123
83
7
189
24
487
45
55
504
64
57
530
33
359
14
1199
93
76
514
25
854
244
96
214
44
103
25
112
79
43
186
907
37
19
102
43
63
55
106
52
5
42
385
388
22
174
72
23
[truncated: 48,000 more rows]
