# Supplementary material for: Separating Macroecological Pattern and Process: Comparing Ecological, Economic, and Geological Systems
Source: PLoS One. 2014 Nov 10;9(11):e112850. doi: 10.1371/journal.pone.0112850 (PMC4226609; doi:10.1371/journal.pone.0112850)
Supplement: Information S1 — Community matrices for each dataset and MATLAB code to replicate all analyses. (ZIP) [file pone.0112850.s001.zip › Supplementary Information/Output/fia/fia_result_all_abund.csv]

40	9761	2.6905e+05	2	38078	187	24723	3097	78276	7574	1848	1370	483	742	6501	12	168	18	19	17	1254	1974	16000	7383	601	10680	6644	91273	17219	163	1.1002e+05	21006	679	43864	277	11229	9676	289	4016	47	63633	40498	95373	2275	63778	1241	13813	923	598	254
[truncated: 334 more columns]
