# Supplementary material for: Separating Macroecological Pattern and Process: Comparing Ecological, Economic, and Geological Systems
Source: PLoS One. 2014 Nov 10;9(11):e112850. doi: 10.1371/journal.pone.0112850 (PMC4226609; doi:10.1371/journal.pone.0112850)
Supplement: Information S1 — Community matrices for each dataset and MATLAB code to replicate all analyses. (ZIP) [file pone.0112850.s001.zip › Supplementary Information/Output/fia/fia_result_all_lat.csv]

40.347
38.456
41.973
40.845
38.04
37.057
33.158
44.789
45.859
45.582
44.738
45.765
45.422
45.407
45.219
45.261
45.722
45.585
45.573
45.441
45.754
45.045
45.523
44.904
45.541
45.701
45.85
45.277
45.631
45.099
45.425
48.001
46.369
46.185
46.236
46.37
46.413
45.01
45.201
45.172
45.053
45.238
45.188
45.829
45.155
47.543
47.046
47.045
47.016
46.846
47.003
48.165
46.226
46.09
46.317
46.928
46.083
46.084
46.22
46.037
46.243
46.859
47.669
46.849
46.815
47.525
46.802
47.605
47.509
47.147
47.984
48.306
48.01
48.012
48.047
48.816
47.675
48.627
48.193
48.314
47.827
48.47
48.538
47.696
47.874
48.955
48.637
48.469
48.773
48.325
48.054
47.971
48.016
48.679
48.834
48.16
48.039
48.511
48.039
48.495
48.051
48.191
48.365
48.188
48.132
47.835
48.812
48.644
48.504
48.006
45.575
45.557
45.12
46.146
44.723
46.188
44.574
44.888
45.917
45.39
45.07
45.199
45.426
47.603
46.965
47.43
47.703
47.465
47.101
48.814
48.332
48.683
48.854
48.977
48.986
48.867
48.64
48.677
46.67
46.194
46.398
46.688
46.199
46.393
46.074
46.248
46.516
46.75
46.565
46.4
46.26
46.704
46.032
46.525
46.091
46.233
46.368
45.871
46.18
46.409
46.184
45.92
46.228
46.41
47.003
47.177
46.728
46.733
46.863
46.686
46.865
47.047
47.869
47.816
47.996
47.544
47.872
47.227
47.195
47.682
47.7
47.692
46.854
47.177
46.903
47.068
46.722
46.679
46.685
47.879
46.867
46.544
47.527
47.387
47.696
47.217
47.547
46.949
47.171
47.342
47.036
46.592
46.857
48.252
48.918
47.979
47.98
48.672
48.75
48.974
48.496
48.333
48.159
48.974
48.82
48.113
49
48.474
48.162
48.658
48.603
48.609
48.649
48.47
48.983
48.478
48.285
48.778
48.204
48.431
48.3
48.294
48.609
48.636
48.301
48.791
48.794
48.83
45.425
44.731
45.061
44.881
45.733
45.241
45.56
44.758
45.42
45.268
44.879
44.923
45.262
45.561
45.061
45.245
46.374
46.687
46.863
46.729
46.502
46.237
46.993
46.191
47.479
47.353
47.162
47.003
47.03
46.845
47.213
47.345
47.023
47.311
47.008
46.881
46.658
47.053
46.838
47.378
46.694
47.555
47.202
47.509
47.334
47.069
47.07
47.206
46.704
47.156
47.177
47.511
46.876
46.835
47.014
46.696
46.293
46.337
46.304
46.451
46.345
45.248
45.059
45.419
45.204
45.095
45.078
45.247
45.428
45.69
45.239
45.56
45.033
45.532
47.279
47.321
47.143
47.481
47.944
47.646
47.634
48.198
45.24
45.425
45.187
45.69
45.536
45.377
45.266
47.07
47.337
47.385
46.848
46.408
46.366
47.206
46.938
47.52
47.183
46.716
46.679
46.889
46.536
46.402
46.071
45.748
46.338
45.689
46.244
45.888
45.9
46.232
45.747
45.865
46.018
45.577
46.562
46.511
45.701
45.954
45.192
45.285
46.268
45.597
45.821
45.463
47.852
47.79
47.517
47.795
48.159
47.368
47.987
48.113
47.621
47.8
47.837
47.52
47.514
47.176
47.669
47.844
47.678
47.81
47.943
47.193
48.117
47.701
47.33
47.331
47.658
45.779
45.901
45.862
45.906
45.685
45.867
45.2
45.404
45.244
45.377
45.509
45.56
45.375
46.055
45.698
47.886
47.661
48.024
46.228
45.798
46.129
45.998
45.723
46.284
45.67
46.023
38.419
38.278
38.315
38.297
38.456
38.276
38.331
38.48
38.327
38.291
38.151
38.163
38.276
41.935
41.441
41.893
41.681
41.84
41.871
41.912
41.87
41.707
41.69
39.797
39.748
39.615
39.613
39.751
39.616
39.66
40.919
40.854
40.862
40.869
41.096
40.066
40.292
40.563
39.931
40.576
39.926
40.381
40.546
40.2
39.887
40.699
40.378
40.108
39.885
40.738
40.066
40.693
40.562
40.247
40.65
39.881
40.425
39.247
39.125
39.572
39.439
39.393
39.389
39.392
39.436
38.763
38.895
38.898
38.809
39.121
39.122
39.075
37.624
37.636
38.131
37.674
37.949
37.946
37.945
37.812
37.977
37.996
37.768
38.124
37.81
37.672
38.083
38.133
37.66
37.944
37.952
37.99
37.765
37.634
38.133
37.814
37.906
37.593
38.088
37.82
37.991
37.999
37.671
37.992
38.086
39.403
38.554
38.573
38.603
39.207
38.528
39.432
39.383
39.382
39.207
38.57
39.115
39.244
37.955
38.114
37.705
37.657
37.8
38.143
37.666
38.1
37.99
37.645
37.612
37.979
37.937
38.002
39.794
39.748
39.614
39.762
39.771
39.796
39.772
37.33
37.122
37.494
37.319
37.318
37.003
37.172
37.505
37.447
37.309
37.355
37.492
37.31
37.454
37.442
37.493
37.004
37.348
37.447
37.171
37.496
37.134
37.137
38.795
38.921
38.592
38.786
39.086
38.762
38.82
38.662
38.798
38.978
39.298
41.145
41.105
38.436
38.439
38.302
38.155
38.483
38.171
41.556
41.689
41.417
40.564
40.61
40.718
38.203
37.607
37.63
37.894
37.395
37.449
37.714
37.745
37.814
37.669
37.762
38.256
37.628
37.764
38.093
37.735
37.41
38.435
37.948
37.627
37.189
37.712
37.895
37.946
38.378
38.125
37.941
37.269
37.577
37.452
38.045
37.581
38.075
37.583
39.259
39.748
39.078
39.121
39.615
39.3
39.796
39.438
39.247
38.959
38.625
38.754
38.804
38.584
38.597
38.641
38.617
38.982
38.626
38.756
38.935
40.927
40.69
40.923
40.761
41.104
40.878
40.874
40.886
40.789
40.877
40.926
40.919
41.065
39.962
39.922
40.281
40.57
40.419
39.524
39.505
39.745
39.733
40.735
40.604
39.555
40.548
39.609
40.687
40.823
39.547
40.692
40.104
40.504
39.561
39.699
39.694
40.231
39.927
40.227
40.111
39.886
39.932
39.931
39.927
40.067
39.881
40.267
40.068
39.934
40.117
40.383
40.296
40.423
40.427
40.61
40.426
40.383
40.558
37.477
37.343
37.48
37.333
37.499
37.458
37.291
37.472
37.514
37.285
37.298
37.467
37.117
37.471
38.269
38.443
38.244
41.271
41.371
41.251
38.205
38.391
38.186
38.543
38.374
38.209
38.184
38.412
38.35
38.516
38.519
38.207
38.233
41.956
41.851
41.991
41.996
41.861
41.821
41.461
41.778
41.463
41.503
41.997
41.64
39.706
39.485
39.48
39.523
39.658
39.66
40.962
40.964
40.933
40.822
40.831
40.373
40.472
40.338
39.971
40.606
40.292
40.185
40.649
40.157
40.471
40.646
39.889
39.977
39.838
40.019
40.131
40.517
40.605
40.787
39.837
40.157
39.349
39.182
39.44
38.853
39.166
39.215
39.34
39.209
38.986
39.528
38.036
37.908
37.718
37.565
37.995
38.039
38.035
38.017
37.902
37.581
37.947
37.587
37.547
37.857
38.081
37.846
37.905
37.541
38.036
37.679
37.726
37.763
37.681
38.036
37.9
37.901
38.062
37.703
37.539
38.067
39.299
39.424
39.332
38.526
39.156
38.615
39.129
39.162
39.333
38.983
39.296
37.87
37.695
38.025
38.07
37.753
38.027
38.012
38.042
37.906
37.696
37.863
37.752
38.057
38.02
37.914
39.699
39.656
39.678
39.527
39.716
39.986
39.83
37.407
37.089
37.22
37.046
37.407
37.268
37.401
37.41
37.264
37.373
37.356
37.048
37.085
37.364
37.361
37.034
37.226
37.251
37.53
37.376
37.401
37.077
38.839
38.711
38.681
38.708
39.203
39.179
38.906
39.045
39.345
38.687
38.732
39.02
41.145
41.15
41.178
41.141
40.784
38.393
38.204
38.352
38.216
38.395
40.699
40.646
40.812
40.831
38.484
37.536
38.345
37.316
37.675
37.856
37.524
37.357
37.541
37.663
37.891
37.718
37.81
37.855
37.717
38.115
37.495
38.025
38.429
37.834
38.346
37.985
37.99
38.123
37.805
37.624
37.033
38.294
39.663
39.701
39.524
39.657
39.344
39.162
39.663
39.166
39.37
38.529
38.516
38.562
38.888
38.713
39.001
38.531
38.57
38.854
38.851
38.719
38.534
39.028
38.672
41.009
40.787
40.963
40.966
40.832
40.653
40.682
40.827
40.828
40.65
40.977
40.836
40.994
40.834
40.791
40.881
40.212
40.367
40.031
40.146
40.014
40.526
40.503
40.679
39.995
40.401
40.651
40.597
39.474
40.489
40.601
39.522
40.589
39.787
39.611
39.607
39.661
40.776
40.325
39.649
39.501
39.783
40.462
39.598
39.476
39.882
40.159
40.318
39.839
39.844
40.286
40.331
39.823
40.159
39.836
40.511
40.024
40.202
39.87
39.982
40.335
40.518
40.475
40.475
40.019
40.292
40.654
40.154
40.337
37.424
37.373
37.436
37.531
37.085
37.511
37.575
37.391
37.029
37.436
37.105
37.429
37.386
38.217
38.172
38.174
38.173
38.221
38.309
38.397
41.28
41.325
41.284
41.284
38.435
38.151
38.482
38.277
38.435
38.314
38.162
38.279
38.159
38.481
38.301
38.454
41.952
41.109
41.247
41.736
41.554
41.69
41.869
41.597
41.552
39.573
39.75
39.612
39.731
39.567
39.573
39.772
39.795
39.751
39.529
39.708
40.919
40.817
40.873
40.875
40.866
40.849
40.925
40.698
40.541
39.884
40.563
40.608
39.878
40.237
40.112
40.696
40.425
39.934
40.612
40.561
39.921
40.204
40.07
39.883
40.381
40.199
38.808
38.959
39.119
39.617
38.805
39.435
39.305
39.433
39.273
39.074
39.24
39.119
38.944
38.897
39.253
38.128
37.814
37.95
37.676
37.815
37.996
37.626
37.948
37.674
37.651
38.129
37.993
37.671
37.812
37.951
37.628
37.766
37.63
37.995
37.823
37.966
38.125
38.042
38.545
39.405
39.07
39.378
38.911
39.204
38.568
39.069
39.247
38.746
39.03
39.25
37.932
37.653
37.568
38.145
37.66
37.846
37.984
38.142
37.827
37.981
38.106
37.482
37.621
37.931
37.956
38.115
37.825
37.615
38.091
37.61
37.993
39.896
39.922
39.477
39.831
39.749
37.495
37.174
37.447
37.317
37.006
37.309
37.456
37.172
37.351
37.171
37.339
37.312
37.319
37.441
37.476
37.265
37.349
37.127
37.495
37.281
37.129
37.134
37.006
37.44
38.637
39.113
39.143
39.25
39.087
38.658
38.602
38.753
39.255
40.833
38.156
38.439
38.266
38.472
38.444
41.551
41.419
41.688
40.788
40.727
40.561
37.568
38.073
37.447
37.843
38.437
37.762
37.747
37.895
38.072
38.43
37.715
37.581
37.937
37.623
37.442
37.572
37.582
38.212
37.632
38.39
37.587
37.544
37.757
37.406
38.101
37.814
37.945
37.896
38.258
38.254
39.297
39.12
39.391
39.752
39.795
39.614
39.076
39.569
39.076
39.794
39.437
39.259
38.801
38.802
38.805
38.927
38.58
38.756
38.981
38.618
38.939
38.596
38.757
38.623
41.058
40.877
40.879
40.919
40.881
40.695
40.762
40.742
40.919
40.757
40.881
40.07
40.414
39.961
40.422
39.966
40.545
39.855
39.51
40.686
39.549
39.741
40.689
39.565
39.564
40.554
40.513
39.509
39.552
40.735
40.551
39.89
40.38
40.292
39.932
40.287
40.235
40.436
39.888
40.106
40.112
39.931
40.066
40.337
40.067
40.024
40.115
40.423
40.427
40.567
40.518
37.467
37.13
37.513
37.606
37.507
37.301
37.5
37.282
37.35
37.46
38.487
38.444
38.493
38.257
38.241
41.235
41.37
41.237
38.573
38.235
38.236
38.519
38.364
38.501
38.345
38.419
38.56
38.557
38.388
38.181
41.505
41.603
41.953
41.851
41.499
41.473
41.291
41.471
41.126
41.361
41.509
41.465
41.956
41.506
41.814
41.775
41.668
41.646
39.528
39.478
39.653
39.667
39.676
39.706
39.684
39.799
40.793
40.909
40.823
40.826
40.936
40.958
39.977
40.017
39.851
40.157
40.114
39.837
40.521
40.625
40.65
40.152
40.604
40.787
39.972
40.501
40.654
40.293
40.14
40.644
40.335
40.174
38.85
39.478
38.824
39.031
39.194
39.655
39.342
38.849
38.99
39.305
39.342
39.209
39.163
38.064
38.064
37.544
37.719
37.859
37.585
37.72
37.856
37.757
38.085
37.897
37.849
38.038
37.7
37.585
38.024
37.909
38.033
38.042
37.767
38.032
38.077
37.894
37.674
37.577
37.541
37.991
37.862
37.591
37.899
37.547
37.861
39.291
38.52
38.796
39.424
38.968
39.16
39.334
38.786
38.635
38.658
38.613
39.345
39.024
38.025
38.053
37.708
38.067
37.577
37.747
37.526
37.713
38.01
37.754
37.69
37.867
37.896
39.841
39.342
39.668
39.876
39.97
39.701
39.525
39.504
39.47
39.837
37.226
37.187
37.4
37.222
37.086
37.399
37.038
37.361
37.403
37.377
37.04
37.216
37.532
37.531
37.258
37.367
37.403
37.249
37.351
37.408
37.368
37.267
39.184
38.708
38.679
39.394
39.184
38.886
39.023
39.157
39.052
38.681
38.748
39.205
40.965
40.834
38.398
38.397
38.211
38.194
38.218
41.464
40.698
40.803
37.706
38.475
37.852
37.541
38.029
37.539
37.717
37.529
37.713
37.988
38.029
38.343
37.801
37.852
37.064
37.361
38.298
37.809
38.181
37.044
37.496
37.616
38.344
37.485
37.355
37.854
37.685
37.499
37.677
38.118
39.343
39.386
39.37
39.345
39.706
39.211
39.656
39.708
39.526
39.166
39.067
38.533
38.718
38.539
38.514
38.575
38.53
38.85
38.558
38.986
38.895
38.715
39.031
38.845
38.851
40.835
40.783
40.682
40.789
40.994
40.88
40.966
40.833
40.652
41.017
40.829
40.969
40.699
40.38
40.011
40.011
40.06
40.454
39.467
39.605
40.645
39.643
40.6
40.65
39.605
39.651
39.661
39.933
40.784
39.5
39.869
40.199
40.311
40.339
39.841
40.021
39.979
40.155
40.335
40.333
40.516
40.47
40.565
40.158
40.3
40.521
37.562
37.524
37.249
37.257
37.252
37.209
37.388
37.578
37.237
37.424
37.433
37.378
37.416
37.089
37.538
37.072
38.401
38.403
38.223
38.221
38.172
41.195
41.329
41.375
36.909
36.886
36.852
36.862
36.857
36.848
36.798
36.806
36.815
36.76
36.712
36.723
36.726
36.67
36.674
36.621
36.579
34.87
34.069
36.551
36.536
36.48
36.497
36.5
36.464
36.452
36.449
33.931
36.441
36.408
36.417
36.423
36.397
36.395
36.401
36.36
36.361
36.357
33.788
36.364
36.354
36.324
36.309
36.312
36.312
36.322
36.322
36.32
36.314
34.107
36.309
36.264
36.283
36.288
36.278
36.266
36.272
36.259
36.273
36.257
36.277
34.066
36.223
33.621
36.224
36.217
36.236
36.223
36.23
36.215
36.233
36.197
36.176
36.187
36.184
36.172
36.192
36.173
36.176
36.148
36.149
36.141
36.147
36.125
36.12
36.102
36.084
36.091
36.096
36.075
36.057
36.048
36.035
36.039
33.662
36.04
36.05
36
36.016
36
33.74
36.012
33.89
35.973
35.975
35.961
35.949
35.947
33.797
35.957
35.945
35.911
35.903
35.913
33.671
35.901
35.914
33.699
35.862
35.856
35.881
35.878
35.869
35.866
35.867
34.031
35.873
35.828
35.823
35.813
35.827
35.831
33.807
35.831
35.808
35.781
34.283
33.66
35.78
35.783
35.775
35.766
35.779
35.735
35.73
35.732
35.738
35.723
35.726
35.721
35.738
35.732
35.724
35.692
35.696
35.685
35.687
35.69
35.681
35.685
35.691
35.643
35.639
35.627
35.644
35.641
33.691
33.761
33.928
35.623
35.638
35.6
35.599
35.594
35.583
35.586
33.797
35.58
35.595
35.546
35.558
35.555
35.553
35.541
35.549
35.555
35.56
35.547
35.555
35.507
35.519
35.508
35.494
35.506
35.516
35.504
33.671
35.501
35.452
35.456
35.448
35.462
35.45
35.464
35.461
35.453
35.457
35.459
35.405
35.413
35.425
35.417
35.414
35.402
35.402
35.364
35.372
35.373
35.362
35.355
35.37
35.314
35.323
35.288
33.702
35.245
35.222
35.239
35.221
35.245
35.233
35.229
35.238
34.829
35.178
34.785
35.173
35.174
35.126
35.141
33.528
35.11
35.089
35.067
35.039
35.043
35.007
35.007
35.009
35.013
35.007
34.996
34.952
34.386
33.572
34.968
34.971
34.956
34.906
34.911
34.873
34.874
36.594
34.839
35.199
34.838
35.189
34.751
34.566
34.618
34.561
34.608
34.466
35.521
34.433
34.435
34.425
34.963
34.343
35.775
34.257
34.246
34.252
34.225
34.2
34.202
34.196
34.213
34.203
34.194
34.194
34.168
34.17
34.16
34.15
34.155
34.149
34.15
34.138
34.11
34.107
36.31
34.11
34.105
34.116
34.114
34.109
36.533
34.059
34.057
36.252
34.068
34.074
34.058
34.073
34.059
34.053
34.058
34.036
34.012
35.86
34.019
34.018
34.019
34.01
34.011
34.017
[truncated: 389,981 more rows]
