# Supplementary material for: Separating Macroecological Pattern and Process: Comparing Ecological, Economic, and Geological Systems
Source: PLoS One. 2014 Nov 10;9(11):e112850. doi: 10.1371/journal.pone.0112850 (PMC4226609; doi:10.1371/journal.pone.0112850)
Supplement: Information S1 — Community matrices for each dataset and MATLAB code to replicate all analyses. (ZIP) [file pone.0112850.s001.zip › Supplementary Information/Output/fia/fia_result_all_lon.csv]

-124.17
-123.06
-123.19
-123.04
-122.58
-122.02
-116.59
-112.27
-113.12
-113.24
-112.39
-112.93
-113.27
-112.91
-113.43
-113.61
-113.12
-112.93
-113.64
-113.62
-113.26
-113.41
-113.76
-113.42
-113.11
-113.75
-113.45
-107.04
-107.18
-106.72
-107.02
-109.09
-111.71
-111.71
-111.25
-111.39
-111.19
-109.73
-108.56
-108.39
-109.22
-109.54
-109.4
-104.42
-105.01
-111.6
-111.6
-110.87
-111.74
-110.69
-110.68
-109.79
-106.11
-106.1
-105.18
-104.44
-112.94
-113.14
-113.14
-113.13
-112.6
-109.49
-109.47
-109.37
-109.29
-109.14
-108.96
-108.61
-108.41
-109.3
-114.23
-114.6
-114.79
-113.14
-114.46
-114.27
-113.51
-113.93
-113.35
-113.9
-113.54
-114.26
-114.1
-113.33
-113.34
-114.61
-114.29
-114.62
-114.62
-113.5
-113.36
-114.93
-113.54
-114.42
-114.46
-113.51
-112.98
-114.77
-114.04
-113.91
-113.68
-114.44
-113.71
-113.69
-113.89
-113.14
-113.92
-114.62
-114.43
-114.39
-110.9
-111.07
-111.27
-111
-111.09
-111.06
-111.07
-111.07
-111.27
-111.06
-111.07
-111.07
-111.25
-107.33
-107.76
-107.64
-106.8
-107.72
-107.9
-113.52
-113.15
-113.38
-113.73
-113.56
-113.94
-113.39
-113.51
-113.72
-109.31
-108.83
-109.17
-109.16
-113.79
-113.28
-113.65
-113.66
-113.81
-113.29
-113.6
-113.64
-113.27
-113.49
-113.45
-113.48
-112.23
-111.91
-112.1
-112.41
-112.11
-112.23
-112.43
-111.9
-112.23
-111.91
-110.34
-110.67
-110.22
-110.54
-110.55
-110.35
-110.35
-110.53
-113.67
-113.88
-113.87
-114.02
-114.4
-114.03
-113.84
-114
-114.03
-113.66
-112.77
-112.44
-112.25
-112.27
-112.24
-112.11
-111.72
-113.01
-111.72
-112.11
-112.79
-112.99
-113.02
-112.97
-112.97
-112.12
-112.78
-112.79
-112.78
-112.24
-112.44
-115.99
-115.37
-115.46
-115.25
-114.8
-115.71
-115.56
-115.14
-115.11
-115.46
-115.91
-114.82
-115.33
-114.83
-115.51
-115.13
-115.51
-114.97
-115.31
-115.17
-114.97
-115.18
-115.58
-114.99
-114.96
-115.45
-116.05
-115.66
-115.32
-115.71
-115.86
-115.86
-115.37
-115.9
-115.16
-111.9
-111.42
-111.76
-111.76
-112.42
-111.57
-112.1
-111.57
-111.57
-112.24
-112.08
-111.88
-111.91
-111.76
-111.39
-112.09
-111.07
-111.39
-111.53
-110.86
-110.75
-110.55
-111.08
-110.36
-115.27
-115.41
-114.89
-114.53
-115.03
-114.83
-115.08
-115.08
-114.68
-115.21
-114.17
-114.37
-114.51
-114.04
-114.5
-113.65
-114.19
-113.66
-114.69
-113.86
-113.52
-113.31
-113.64
-113.66
-114.31
-114.56
-113.48
-113.52
-113.63
-113.49
-113.83
-113.81
-108.34
-108.15
-108.66
-107.96
-108.47
-110.24
-109.93
-110.23
-110.74
-110.9
-110.56
-110.88
-110.55
-110.74
-110.55
-110.22
-110.07
-110.39
-108.23
-108.09
-108.1
-108.07
-108.56
-108.41
-108.08
-113.03
-105.83
-105.83
-106.03
-105.96
-105.98
-106.02
-106.18
-112.97
-113.12
-113.32
-113.1
-112.62
-112.44
-113.31
-112.97
-113.13
-113.14
-112.96
-112.43
-113.3
-112.77
-112.96
-114.29
-113.96
-113.79
-114.46
-113.99
-113.76
-113.63
-114.31
-114.31
-114.12
-113.78
-114.31
-114.33
-114.13
-114.11
-106.81
-106.53
-106.53
-106.75
-106.47
-106.48
-106.53
-114.75
-114.79
-114.75
-115.27
-115.86
-114.72
-115.79
-116.01
-115.61
-115.8
-115.13
-115.08
-115.43
-114.19
-115.46
-115.46
-115.1
-115.61
-115.99
-114.36
-115.65
-114.73
-114.23
-114.55
-114.93
-112.61
-112.93
-112.74
-112.61
-109.39
-109.52
-109.72
-109.89
-109.91
-109.72
-110.04
-109.92
-110.05
-110.23
-109.73
-112.6
-112.79
-112.81
-109.83
-108.37
-108.32
-107.81
-108.88
-107.98
-108.7
-108.16
-113.58
-112.41
-112.85
-112.55
-113.92
-113.62
-113.18
-112.55
-113.46
-113.29
-113.45
-112.89
-113.91
-113.48
-113.16
-113.18
-112.61
-113.71
-113.31
-111.54
-111.73
-112.05
-111.72
-111
-110.07
-111
-110.37
-110.83
-110.07
-110.3
-109.99
-109.54
-109.4
-109.87
-111.89
-110.53
-110.59
-110.35
-110.66
-110.03
-110.36
-110.83
-110.5
-110.83
-110.82
-110.46
-110.18
-110.36
-110.25
-110
-110.82
-110.18
-110.82
-110.65
-110.77
-110.53
-110.35
-110.84
-111.28
-111.17
-111
-110.53
-111.17
-110.25
-111.3
-110.88
-111.17
-110.54
-110.71
-110.42
-110.71
-110.55
-112.13
-111.79
-110.15
-112.25
-111.8
-111.23
-111.52
-112.25
-110.76
-111.63
-111.79
-112.42
-111.96
-111.96
-110.89
-110.78
-111.65
-110.89
-112.07
-111.97
-111.51
-111.52
-111.34
-111.06
-110.6
-110.95
-111.17
-112.56
-112.25
-111.06
-112.59
-111.34
-111.51
-109.17
-109.36
-109.68
-109.81
-109.61
-109.07
-109.77
-109.61
-109.32
-109.96
-109.23
-109.79
-109.5
-113.91
-113
-112.93
-113.44
-112.71
-113.74
-112.87
-113.62
-113.77
-113.78
-112.71
-112.88
-112.7
-113.96
-112.23
-111.76
-112.22
-113.93
-113.46
-111.93
-112.88
-112.26
-112.74
-112.25
-111.4
-111.96
-112.87
-112.86
-111.41
-112.13
-112.69
-112.58
-112.53
-112.41
-111.79
-112.69
-112.59
-112.28
-112.85
-112.42
-112.58
-111.67
-112.41
-112.12
-112.85
-113.92
-113.93
-113.6
-112.09
-112.39
-113.76
-112.55
-112.26
-112.22
-112.21
-111.83
-111.6
-112.38
-112.09
-112.26
-111.95
-112.26
-111.92
-111.41
-111.42
-111.24
-111.77
-111.59
-111.75
-109.07
-109.27
-110.15
-109.4
-109.14
-109.87
-109.41
-110.01
-110.15
-109.76
-109.59
-109.51
-109.87
-109.87
-109.54
-109.7
-110.32
-109.51
-109.86
-109.58
-110.03
-109.13
-109.69
-110.14
-109.08
-109.86
-109.58
-110.04
-109.13
-110.15
-109.1
-109.41
-109.4
-109.7
-111.75
-111.47
-111.46
-111.63
-111.58
-111.92
-111.29
-111.46
-111.46
-111.32
-112.09
-111.8
-111.93
-111.45
-111.79
-111.94
-112.38
-111.63
-111.63
-111.47
-112.09
-110.94
-111.11
-111.24
-111.27
-111.24
-111.11
-110.47
-110.83
-111.42
-110.17
-110.35
-110.65
-111.13
-113.16
-112.69
-112.53
-112.68
-112.36
-109.73
-109.32
-109.43
-109.13
-109.7
-109.64
-109.14
-109.12
-109.66
-109.89
-109.23
-109.92
-109.58
-109.65
-109.58
-109.43
-109.88
-109.25
-109.11
-112.05
-111.43
-111.29
-111.36
-111.29
-111.59
-111.77
-111.47
-111.47
-110.98
-111.12
-111
-111
-111.11
-111.3
-111.29
-110.94
-110.94
-111.59
-111.47
-111.12
-113.15
-113.15
-113.32
-113.48
-113.47
-113.01
-113.31
-113.55
-113.77
-113.93
-113.61
-113.95
-113.02
-113.61
-111.52
-111.52
-110.29
-111.91
-111.72
-111.57
-112.55
-112.66
-113.47
-113.87
-113.3
-112.48
-114.03
-113.87
-112.55
-113.11
-112.83
-112.82
-113.57
-113.44
-112.99
-112.63
-112.32
-112.69
-111.67
-111.54
-111.54
-111.84
-111.72
-111.69
-111.54
-110.83
-110.35
-110.07
-110.19
-110.36
-110.25
-109.51
-109.81
-109.68
-109.52
-109.81
-110.77
-110
-110.77
-110.36
-110
-110.65
-110.79
-110.47
-110.65
-110.65
-110.18
-110.77
-110.65
-110.83
-110.54
-110.33
-110.76
-110.29
-110.29
-110.47
-110.47
-111.29
-110.21
-111.06
-110.83
-111.29
-110.83
-110.53
-110.54
-111.29
-111.12
-111.17
-111.17
-111.79
-111.49
-110.72
-110.89
-112.19
-111.32
-111.8
-112.36
-110.84
-111.79
-111.97
-111.91
-112.09
-112.26
-111.46
-111.63
-111.91
-111.63
-111.46
-112.37
-111.34
-111.63
-110.89
-112.08
-111.77
-111.93
-112.24
-111.47
-109.45
-109.14
-109.26
-109.34
-109.89
-109.16
-109.76
-109.62
-109.61
-109.79
-109.73
-114.04
-114.03
-113.11
-112.65
-112.99
-112.54
-113.73
-114.04
-112.68
-113.44
-113.12
-112.7
-113.57
-112.82
-113.9
-112.04
-112.23
-113.45
-111.76
-113.92
-112.2
-112.81
-111.8
-112.39
-112.53
-111.68
-112.07
-112.68
-112.41
-111.51
-112.41
-112.53
-112.24
-111.95
-112.06
-111.62
-111.34
-112.86
-111.8
-112.09
-112.53
-112.85
-112.29
-112.69
-112.84
-112.44
-114.01
-112.38
-112.04
-113.72
-113.89
-113.6
-112.22
-112.52
-113.59
-112.22
-111.36
-111.54
-111.38
-111.31
-111.54
-112.37
-112.38
-111.91
-112.09
-112.09
-111.71
-112.19
-111.87
-111.71
-109.8
-109.98
-109.63
-109.88
-109.81
-109.98
-109.08
-109.98
-109.7
-109.07
-109.36
-109.7
-109.81
-109.7
-109.97
-109.24
-109.88
-109.07
-109.11
-110.12
-109.34
-109.53
-109.81
-109.52
-109.52
-109.24
-110.77
-109.17
-111.59
-111.41
-111.41
-111.35
-111.87
-111.35
-111.3
-111.59
-111.43
-112.49
-111.61
-112.07
-112.05
-111.75
-111.6
-111.91
-112.37
-112.22
-111.75
-111.46
-111.46
-111.46
-111.63
-111.41
-110.95
-110.28
-111.54
-111.42
-111.53
-111.08
-110.11
-110.47
-111.24
-110.57
-111.3
-110.44
-110.76
-110.59
-110.76
-113.88
-112.65
-113.87
-112.53
-112.34
-112.96
-112.65
-112.95
-112.5
-113.01
-109.82
-109.71
-109.44
-109.85
-109.34
-109.89
-109.05
-109.42
-109.71
-109.43
-109.89
-109.7
-109.52
-109.6
-109.58
-109.13
-109.24
-109.14
-109.72
-112.05
-111.23
-111.56
-111.12
-111.41
-112.18
-112.18
-111.27
-111.31
-111.58
-111.71
-111.41
-111.41
-111.73
-111.23
-111.42
-111.13
-110.94
-111.53
-111.11
-111.23
-110.94
-110.94
-111.12
-113.88
-114.01
-112.98
-114.03
-112.98
-113.45
-113.58
-113.14
-113.14
-113.26
-113.87
-113.6
-113.43
-111.46
-111.34
-111.4
-111
-110.25
-110.09
-111.46
-111.84
-111.72
-111.72
-111.54
-112.66
-113.4
-114.01
-113.56
-113.56
-112.79
-112.48
-113.22
-112.77
-112.78
-112.49
-113.88
-112.15
-114.03
-114.02
-111.54
-111.96
-111.66
-111.66
-111.48
-111.66
-111.11
-110.31
-110.3
-111.09
-110.19
-110.48
-110.93
-111.22
-110.77
-111.06
-110.19
-109.94
-109.17
-109.64
-109.82
-109.34
-109.48
-111.84
-110.4
-110.43
-110.71
-110.77
-110.89
-110.47
-110.58
-110.59
-110.76
-110.76
-110.59
-110.59
-110.29
-110.31
-110.47
-110.47
-110.12
-110.12
-110.77
-110.95
-111.26
-111.23
-111.23
-110.66
-111.23
-111.24
-110.31
-110.64
-110.48
-110.8
-110.65
-110.66
-110.48
-110.54
-111.57
-111.91
-111.45
-111.9
-111.69
-111.57
-112.36
-111.18
-112.2
-111.61
-111.29
-111.28
-112.47
-111.62
-111.74
-112.65
-111.74
-111.74
-111
-112.51
-110.69
-112.37
-111.12
-109.3
-109.09
-109.9
-109.26
-109.12
-109.55
-109.16
-109.73
-109.44
-109.45
-109.96
-109.73
-112.64
-113.38
-113.27
-113.68
-114.01
-112.77
-114
-114.03
-112.8
-113.11
-113.56
-113.09
-113.85
-112.92
-113.84
-112.94
-114
-112.93
-113.85
-113.27
-113.7
-113.87
-112.29
-111.87
-112.4
-111.7
-111.63
-112.24
-111.73
-111.34
-112.81
-112.64
-111.45
-112.8
-112.53
-112.52
-112.2
-111.9
-111.68
-112.35
-112.86
-112.07
-112.81
-112.7
-112.19
-111.45
-112.06
-112.35
-112.22
-112.65
-114.02
-112.15
-113.37
-112.33
-112.02
-112.5
-113.24
-112.32
-112.04
-111.59
-111.89
-112.03
-112.04
-112.48
-112.31
-111.36
-111.48
-111.37
-111.83
-111.67
-111.71
-109.08
-109.93
-109.81
-109.35
-109.45
-109.53
-109.95
-109.93
-109.18
-109.17
-109.35
-109.65
-109.47
-110.1
-109.24
-109.36
-110.26
-109.35
-109.81
-109.34
-109.98
-110.03
-110.25
-109.99
-109.48
-110.09
-109.81
-109.63
-109.46
-109.17
-111.58
-111.58
-111.41
-111.41
-111.52
-111.53
-111.4
-111.7
-111.69
-111.58
-111.7
-111.41
-111.58
-111.64
-111.87
-112.05
-111.4
-111.41
-111.58
-112.32
-111.69
-111.72
-111.75
-112.03
-111.35
-110.11
-110.4
-111.17
-111.06
-111.06
-111.21
-110.88
-110.59
-111.52
-111.36
-112.62
-112.59
-113.11
-112.3
-112.76
-112.94
-109.22
-109.25
-109.47
-109.86
-109.07
-109.82
-109.73
-109.37
-109.93
-109.87
-109.56
-109.08
-109.64
-109.65
-111.41
-111.71
-111.54
-111.53
-111.59
-111.39
-112.16
-111.7
-111.53
-111.24
-111.23
-111.42
-111.35
-111.06
-111.06
-110.94
-111.23
-111.53
-111.06
-111
-113.83
-113.85
-113.71
-113.55
-114
-112.98
-113.4
-113.88
-113.09
-112.96
-111.58
-111.4
-111.29
-110.08
-110.23
-111.66
-111.95
-111.84
-112.6
-113.8
-113.52
-112.78
-113.98
-113.99
-112.49
-113.52
-113.23
-113.52
-112.89
-113.97
-111.96
-114.01
-113.69
-113.22
-112.56
-113.69
-114.02
-114.01
-114.01
-112.49
-112.49
-111.78
-111.48
-111.66
-111.61
-111.48
-111.62
-111.48
-110.41
-110.3
-110.89
-110.58
-110.44
-111.06
-110.74
-110.3
-109.14
-109.28
-109.45
-109.76
-109.61
-109.16
-110.88
-110.41
-110.78
-110.83
-110.65
-110.41
-110.41
-110.55
-110.11
-110.89
-110.24
-110.23
-110.59
-110.09
-110.72
-110.88
-110.58
-110.89
-110.12
-110.72
-111.24
-111.23
-110.63
-110.77
-110.45
-111.24
-110.12
-110.94
-110.59
-110.59
-111.06
-110.77
-111.24
-111.41
-111.7
-111.84
-112.02
-111.28
-112.63
-111.74
-111.85
-112.64
-112.03
-111.74
-112.48
-110.83
-111.87
-112.02
-111.26
-111.41
-110.21
-111.56
-112.31
-111.86
-112.32
-112.31
-111
-112.3
-112.19
-110.94
-110.66
-111.74
-110.82
-111.57
-110.94
-109.38
-109.27
-109.38
-109.09
-109.1
-109.84
-109.19
-109.1
-109.42
-109.27
-109.11
-109.84
-109.84
-113.05
-113.52
-113.38
-113.83
-112.92
-113.21
-113.1
-112.76
-113.68
-112.93
-113.95
-113.95
-112.59
-112.11
-112.16
-111.8
-112.29
-112.12
-112.28
-111.99
-112.14
-111.82
-112.46
-111.11
-111
-112.64
-112.19
-112.35
-112.7
-112.46
-111.91
-112.02
-112.77
-111.91
-112.81
-112.75
-112.48
-112.64
-112.19
-111.46
-112.04
-112.47
-111.73
-111.28
-112.35
-113.37
-112.32
-113.98
-112.27
-113.66
-112.33
-112.15
-112.16
-113.54
-112.45
-112.91
-112.27
-111.78
-111.65
-112.03
-112.32
-112.31
-112.16
-112.03
-111.48
-111.65
-111.81
-109.62
-109.11
-110.2
-109.64
-109.63
-109.92
-109.93
-109.36
-109.19
-109.74
-109.29
-109.28
-109.19
-109.63
-110.84
-110.1
-109.11
-109.75
-109.6
-110.61
-109.81
-109.19
-109.58
-109.19
-109.92
-109.92
-109.32
-110.09
-110.1
-109.47
-111.82
-111.69
-111.37
-111.52
-111.36
-111.35
-111.53
-111.53
-111.7
-111.53
-111.98
-112.15
-111.4
-111.4
-111.56
-112.32
-112.43
-111.52
-112
-111.52
-111.7
-111.97
-111.69
-111.87
-112.14
-110.71
-111.48
-111.02
-110.53
-110.38
-111.23
-110.52
-110.41
-111.17
-111.18
-111.34
-111.17
-111.35
-112.29
-112.76
-112.29
-112.58
-109.18
-109.2
-109.07
-109.46
-109.19
-109.94
-109.75
-109.37
-109.49
-109.83
-109.35
-109.64
-109.52
-111.66
-111.36
-111.51
-111.65
-111.53
-111.35
-111.17
-111.53
-112.12
-111.53
-111.65
-111.17
-111.36
-111.17
-111.19
-111.35
-113.66
-113.37
-113.54
-112.92
-113.2
-113.08
-113.09
-113.53
-113.82
-113.83
-113.2
-113.98
-113.54
-113.23
-113.98
-112.92
-111.4
-111.12
-111.11
-111.4
-111.23
-111.66
-111.66
-111.47
-109.37
-109.2
-109.26
-109.21
-109.13
-109.11
-109.27
-109.2
-109.15
-109.2
-109.26
-109.22
-109.08
-109.22
-109.15
-109.27
-109.27
-109.25
-109.79
-109.18
-109.09
-109.2
-109.1
-109.05
-109.99
-109.94
-109.2
-109.76
-109.05
-109.98
-109.96
-109.89
-109.45
-109.16
-109.05
-109.93
-109.83
-109.23
-109.61
-109.11
-109.05
-110
-109.94
-109.89
-109.83
-109.43
-109.39
-109.28
-109.16
-109.69
-109.05
-110
-109.89
-109.84
-109.5
-109.38
-109.32
-109.27
-109.23
-109.17
-109.1
-109.66
-110
-109.75
-109.82
-109.5
-109.45
-109.23
-109.17
-109.12
-109.06
-109.9
-109.83
-109.5
-109.39
-109.32
-109.22
-109.17
-109.05
-109.43
-109.38
-109.34
-109.28
-109.17
-109.06
-109.4
-109.32
-109.23
-109.11
-109.06
-109.94
-109.41
-109.34
-109.27
-109.61
-109.17
-109.11
-109.96
-109.9
-109.32
-109.83
-109.24
-109.81
-109.95
-109.89
-109.38
-109.35
-109.27
-109.71
-109.11
-109.06
-109.94
-109.89
-109.38
-109.71
-109.3
-109.24
-109.54
-109.95
-109.89
-109.84
-109.44
-109.4
-109.35
-109.29
-109.69
-109.07
-109.95
-109.51
-109.39
-109.35
-109.3
-109.64
-109.18
-109.12
-109.94
-109.75
-109.75
-109.35
-109.29
-109.21
-109.16
-109.11
-109.84
-109.74
-109.66
-109.55
-109.38
-109.35
-109.3
-109.22
-109.18
-109.11
-109.9
-109.74
-109.46
-109.39
-109.35
-109.23
-109.16
-109.13
-109.61
-109.51
-109.44
-109.41
-109.33
-109.72
-109.69
-109.8
-109.11
-109.07
-109.73
-109.57
-109.46
-109.35
-109.28
-109.75
-109.18
-109.12
-109.66
-109.51
-109.45
-109.39
-109.34
-109.3
-109.24
-109.2
-109.13
-109.05
-109.69
-109.61
-109.46
-109.41
-109.35
-109.28
-109.23
-109.54
-109.06
-109.62
-109.56
-109.51
-109.45
-109.41
-109.35
-109.28
-109.23
-109.14
-109.08
-109.67
-109.45
-109.39
-109.28
-109.23
-109.17
-109.07
-109.45
-109.35
-109.28
-109.25
-109.18
-109.13
-109.19
-109.12
-109.36
-109.77
-109.61
-109.58
-109.51
-109.36
-109.23
-109.18
-109.12
-109.07
-109.3
-109.29
-109.25
-109.19
-109.13
-109.14
-109.08
-109.76
-109.19
-109.13
-109.48
-109.26
-109.09
-109.46
-109.4
-109.3
-109.26
-109.2
-109.14
-109.46
-109.77
-109.71
-109.21
-109.13
-109.08
-109.29
-109.07
-109.46
-109.37
-109.22
-109.4
-109.57
-109.21
-109.24
-109.54
-109.75
-109.7
-109.85
-109.8
-109.09
-109.73
-109.47
-109.27
-109.16
-109.29
-109.8
-109.78
-109.75
-109.71
-109.59
-109.15
-109.8
-109.76
-109.7
-109.64
-109.58
-109.21
-109.11
-109.8
-109.75
-109.71
-109.64
-109.58
-109.52
-109.14
-109.06
-109.81
-109.74
-109.1
-109.59
-109.55
-109.48
-109.22
-109.16
-109.21
-109.77
-109.69
-109.06
-109.48
-109.37
-109.32
-109.25
-109.22
-109.16
-109.1
-109.8
-109.75
-109.24
-109.64
-109.58
-109.47
-109.45
-109.38
-109.28
[truncated: 389,981 more rows]
