# Supplementary material for: Separating Macroecological Pattern and Process: Comparing Ecological, Economic, and Geological Systems
Source: PLoS One. 2014 Nov 10;9(11):e112850. doi: 10.1371/journal.pone.0112850 (PMC4226609; doi:10.1371/journal.pone.0112850)
Supplement: Information S1 — Community matrices for each dataset and MATLAB code to replicate all analyses. (ZIP) [file pone.0112850.s001.zip › Supplementary Information/Output/fia/fia_result_all_richness.csv]

3
4
8
2
2
6
1
2
2
4
1
3
1
4
3
4
3
4
1
3
1
2
4
1
3
3
2
1
2
1
1
1
2
2
1
1
3
4
2
3
1
4
4
1
1
1
2
2
3
3
2
3
2
2
1
1
1
2
4
4
2
3
1
1
5
1
2
2
2
3
4
3
2
4
1
1
3
5
2
4
3
2
3
1
1
3
4
4
3
3
4
4
3
3
4
2
3
4
1
1
2
2
2
3
2
2
3
5
3
4
4
2
4
1
1
1
1
3
1
4
2
2
3
3
2
2
1
1
2
4
3
3
2
2
3
1
3
1
2
2
2
1
3
2
4
3
1
1
1
1
3
1
3
2
4
2
1
2
1
3
1
2
3
3
3
2
2
5
2
3
2
3
1
4
1
5
3
4
4
8
3
3
4
2
1
4
2
1
2
3
2
3
2
4
4
5
2
1
1
1
3
3
1
1
3
7
5
3
8
3
4
4
4
3
4
6
2
1
2
5
6
1
2
2
1
7
4
3
4
6
5
1
5
7
7
2
5
2
2
4
1
2
5
1
3
1
2
3
4
1
2
1
3
1
1
2
3
4
2
3
3
4
1
5
2
2
4
5
2
2
2
3
1
3
2
3
1
4
3
2
4
3
6
3
4
1
5
4
2
2
2
2
4
5
1
1
2
1
2
3
2
3
5
2
3
1
3
1
1
1
1
4
1
1
2
2
2
1
2
3
2
1
1
2
1
1
2
3
4
2
2
1
1
3
1
1
2
3
2
3
2
4
3
3
4
2
2
2
3
4
3
2
3
2
2
1
1
2
2
2
1
2
2
2
2
5
4
3
3
2
4
2
1
3
4
3
3
2
2
3
3
3
6
3
4
3
2
2
4
2
1
2
3
2
4
3
1
2
4
2
2
3
3
3
1
4
3
2
2
1
1
1
1
2
2
3
3
2
4
2
3
1
1
2
1
1
2
2
1
1
2
1
1
1
2
1
1
2
1
2
1
3
3
3
2
1
3
3
2
3
3
3
3
4
4
2
1
2
2
3
2
1
1
2
2
3
2
3
2
3
4
1
2
3
3
2
2
4
4
2
2
2
2
2
1
1
2
3
4
2
2
3
2
2
2
3
3
5
3
2
2
2
4
2
2
4
2
2
2
2
2
2
2
2
1
5
2
1
4
1
3
3
2
2
1
2
2
2
3
2
3
5
4
2
1
2
2
2
2
5
2
2
1
3
2
2
2
1
2
1
3
2
1
2
2
3
3
2
2
3
2
2
3
3
2
1
2
1
3
4
1
2
4
1
2
1
2
1
2
2
3
3
1
1
1
2
2
4
2
2
3
3
2
3
3
3
2
3
1
4
2
2
2
2
1
1
1
2
2
2
2
2
4
1
3
3
1
3
2
1
2
2
2
2
2
2
2
2
3
2
2
2
1
2
2
2
2
2
3
5
1
1
2
3
3
4
2
3
2
3
2
2
2
2
3
1
3
2
3
2
1
3
1
2
2
1
1
3
4
1
1
1
1
1
1
2
2
2
2
2
2
4
2
1
2
3
2
3
1
1
2
1
1
1
2
2
1
4
3
3
1
1
3
1
1
3
2
1
2
2
2
2
2
1
2
2
3
2
4
4
1
2
2
1
1
1
1
2
1
3
2
2
2
2
3
2
2
2
2
1
6
2
2
3
1
2
2
2
2
1
1
1
1
1
1
2
3
3
4
2
3
3
2
2
3
1
2
2
1
3
2
1
1
2
2
3
2
3
2
2
2
4
3
2
1
4
1
2
3
2
4
2
2
2
2
3
2
2
2
2
5
2
2
2
2
2
2
3
3
2
1
3
2
2
2
5
1
5
2
2
3
1
2
2
1
3
2
2
2
3
4
3
1
3
1
2
2
5
3
2
2
2
2
2
2
1
2
4
5
2
2
3
2
1
3
1
2
2
1
1
1
3
2
4
1
2
2
3
2
3
2
3
2
3
2
3
1
1
2
2
4
2
2
2
4
4
3
1
3
2
2
4
2
3
2
4
2
2
2
1
1
1
1
3
2
3
2
2
1
2
3
1
1
2
2
2
2
1
2
2
2
2
2
1
2
4
4
3
1
2
2
1
2
2
2
2
2
3
1
2
4
2
1
2
3
2
2
1
2
2
4
2
2
3
3
2
2
3
2
2
2
4
3
2
1
4
2
1
1
2
3
3
3
1
3
1
1
2
2
4
2
1
3
1
2
1
2
1
1
1
3
1
2
1
1
3
2
1
2
2
2
3
1
2
3
2
2
4
2
3
3
2
1
2
2
2
1
3
3
1
2
3
2
4
1
1
1
2
1
1
3
1
3
3
2
1
3
1
3
2
2
2
2
1
2
4
5
4
4
2
2
2
2
3
3
1
2
1
2
2
3
4
2
5
1
2
2
2
2
3
2
3
1
1
2
4
1
2
4
2
1
2
4
2
4
1
1
4
2
1
3
3
2
3
3
4
1
2
1
2
5
2
2
4
2
4
2
2
1
2
1
2
2
1
1
2
2
3
2
2
2
3
3
2
2
2
2
2
2
2
3
6
2
4
2
2
7
2
1
2
2
2
1
2
4
3
2
3
2
2
3
1
2
2
1
2
2
2
4
1
4
3
2
2
3
1
2
3
1
2
4
2
2
5
1
2
2
2
2
2
2
2
3
2
2
2
3
3
2
2
4
2
1
2
2
1
2
2
2
2
1
2
2
2
6
4
2
3
2
3
1
1
2
1
5
2
3
1
1
2
2
2
2
2
2
3
2
3
2
4
1
1
3
1
4
1
2
2
2
2
2
4
2
4
2
2
3
2
3
2
1
2
2
1
2
2
2
2
2
2
2
2
2
3
2
1
2
2
2
1
3
2
3
3
2
1
2
1
1
1
2
3
2
2
1
2
3
1
1
2
1
1
3
2
1
2
2
2
2
1
2
1
3
1
4
1
1
2
1
1
2
2
2
3
2
2
1
4
3
1
1
5
2
4
2
2
1
2
3
2
2
3
1
1
4
2
3
2
2
3
3
2
2
1
2
3
1
4
2
3
2
1
1
2
2
2
1
1
6
1
2
2
2
3
3
3
2
2
2
1
1
1
1
2
1
1
1
2
1
2
1
2
1
2
2
1
1
1
2
2
2
2
2
2
4
3
2
1
2
3
3
2
2
2
2
2
4
3
3
1
4
2
1
3
3
4
2
1
2
2
2
1
2
2
2
1
2
1
3
2
2
2
2
2
1
2
1
3
2
2
2
2
2
3
2
5
1
1
3
4
2
3
2
2
2
3
3
2
4
1
4
5
2
2
4
2
2
2
3
2
2
2
2
2
2
2
2
2
3
1
2
2
2
2
2
3
1
1
3
2
3
2
2
3
1
2
3
1
2
1
1
1
2
1
2
1
2
2
2
2
2
2
2
3
1
2
4
1
2
4
2
1
2
2
2
1
2
2
1
1
2
3
2
3
2
1
1
1
3
3
2
2
2
2
2
1
3
2
3
2
2
2
2
3
4
2
2
3
2
3
1
3
1
2
2
3
2
2
2
1
1
1
2
2
2
2
2
2
3
2
2
4
3
1
3
1
2
2
3
2
2
2
2
2
1
4
4
2
2
1
2
2
4
1
2
2
2
3
2
3
1
3
2
2
2
1
2
1
2
2
4
4
1
1
4
5
3
4
2
2
1
2
5
4
3
4
1
1
2
3
2
2
3
3
2
1
1
1
2
2
3
2
3
2
1
1
2
1
1
2
2
2
2
2
3
2
1
1
3
2
1
4
1
2
1
2
2
1
2
2
2
3
1
2
2
2
1
1
2
2
1
4
2
2
2
2
2
2
2
2
3
2
2
2
2
1
4
4
3
2
2
4
4
3
2
4
5
2
2
1
2
2
3
5
2
2
2
2
2
2
1
2
2
4
4
2
2
2
1
2
4
2
3
4
1
1
2
2
2
1
1
3
2
2
2
2
1
5
2
2
3
1
2
2
2
2
2
4
2
3
2
2
4
2
1
4
2
1
2
3
2
1
3
4
2
2
2
4
2
2
4
2
2
2
2
2
4
4
2
2
2
2
2
2
4
3
3
1
2
2
1
2
3
2
4
2
2
1
2
2
1
2
5
1
1
2
2
1
1
2
1
1
4
3
1
2
1
2
1
1
2
2
2
1
1
2
2
1
3
1
3
3
2
1
2
2
3
1
2
3
2
2
2
2
2
2
1
2
2
4
2
2
2
2
2
2
2
4
2
1
3
2
2
2
2
2
2
2
1
1
2
2
2
1
2
2
1
1
1
1
1
1
1
1
1
1
1
1
1
1
1
2
1
1
2
2
1
2
2
1
1
2
1
2
2
1
1
2
2
1
1
1
1
1
1
1
1
1
1
1
1
1
1
2
1
1
1
1
2
2
1
2
2
5
3
2
2
2
2
3
1
2
2
2
2
2
1
4
1
1
2
2
1
2
4
2
4
2
2
2
3
1
1
3
4
1
6
3
2
2
2
3
3
4
4
5
2
4
2
4
[truncated: 389,981 more rows]
