# Supplementary material for: Separating Macroecological Pattern and Process: Comparing Ecological, Economic, and Geological Systems
Source: PLoS One. 2014 Nov 10;9(11):e112850. doi: 10.1371/journal.pone.0112850 (PMC4226609; doi:10.1371/journal.pone.0112850)
Supplement: Information S1 — Community matrices for each dataset and MATLAB code to replicate all analyses. (ZIP) [file pone.0112850.s001.zip › Supplementary Information/Output/fia/fia_result_jaccarddistance_areascale.csv]

367.66
367.66
367.66
367.66
367.66
367.66
367.66
367.66
367.66
367.66
367.66
367.66
367.66
367.66
367.66
367.66
367.66
367.66
367.66
265.66
367.66
367.66
367.66
367.66
330.75
367.66
367.66
367.66
367.66
367.66
367.66
367.66
367.66
367.66
367.66
367.66
367.66
367.66
365.93
343.51
367.66
367.66
367.66
367.66
367.66
367.66
247.17
367.66
341.65
367.66
367.66
285.26
367.66
367.66
367.66
367.66
367.66
367.66
367.66
367.66
256.49
367.66
367.66
367.66
367.66
367.66
359.99
367.66
367.66
365.2
367.66
367.66
367.66
367.66
367.66
367.66
367.66
365.95
344.44
367.66
367.66
367.66
367.66
367.66
367.66
367.66
367.66
367.66
367.66
367.66
367.66
367.66
367.66
367.66
367.66
367.66
367.66
367.66
367.66
367.66
469.51
469.51
469.51
469.51
408.35
469.51
469.51
469.51
469.51
469.51
467.59
469.51
469.51
416.21
469.51
469.51
469.51
469.51
469.51
469.51
469.51
469.51
469.51
469.51
469.51
469.51
469.51
469.51
469.51
469.51
469.51
469.51
469.51
469.51
469.51
469.51
469.51
469.51
469.51
469.51
469.51
469.51
469.51
469.51
469.51
469.51
469.51
469.51
469.51
469.51
469.51
469.51
469.51
469.51
384.24
447.92
469.51
469.51
469.51
469.51
469.51
469.51
469.51
469.51
469.51
469.51
469.51
469.51
469.51
469.51
469.51
469.51
469.51
469.51
469.51
469.51
414.31
469.51
469.51
469.51
469.51
469.51
469.51
469.51
469.51
469.51
469.51
469.51
387.3
469.51
469.51
469.51
469.51
469.51
469.51
469.51
469.51
469.51
469.51
469.51
599.59
599.59
455.56
567.6
599.59
599.59
599.59
599.59
599.59
599.59
599.59
599.59
599.59
599.59
599.59
599.59
599.59
599.57
599.59
599.59
599.59
523.43
599.59
599.59
599.59
599.59
599.59
453.24
599.59
599.59
599.59
599.59
599.59
587.97
599.59
599.59
599.59
599.59
599.59
599.59
599.59
599.59
599.59
599.59
599.59
599.59
599.59
599.59
599.59
599.59
599.59
599.59
599.59
599.59
599.59
599.59
599.59
599.59
599.08
470.55
599.59
599.59
599.59
599.59
599.59
599.59
599.59
599.59
599.59
599.59
599.59
523.34
599.59
599.59
599.59
599.59
599.59
599.59
599.59
513.6
599.59
599.59
599.59
599.59
599.59
599.59
599.59
599.59
599.59
578.09
599.59
599.59
587.4
528.77
599.59
599.59
589.08
599.59
599.59
599.59
765.7
765.7
765.7
765.7
765.7
765.7
765.7
765.7
591.33
765.7
765.7
765.7
765.7
765.7
765.7
765.7
765.7
765.7
765.7
712.28
765.7
765.7
765.7
765.7
765.7
765.7
765.7
765.7
765.7
765.7
765.7
765.7
765.7
760.48
634.25
594.26
765.7
765.7
740.48
743.92
637.34
765.3
765.7
604.48
765.7
592.88
765.7
765.7
765.7
765.7
765.7
765.7
765.7
765.7
765.7
627.32
684.49
765.7
765.7
765.7
765.7
765.7
765.7
764.62
765.7
765.7
761.98
765.12
765.7
765.7
765.7
765.7
765.7
765.7
765.7
765.7
765.7
735.3
765.7
765.7
765.7
765.7
765.7
765.7
765.7
765.7
765.7
765.7
765.7
765.7
765.7
765.7
765.7
765.7
765.7
765.7
723.36
765.7
765.7
765.7
977.84
878.69
977.84
977.84
977.84
977.84
977.84
977.84
977.84
977.84
977.84
977.84
977.84
977.84
843.77
811
977.84
977.84
977.84
977.84
977.84
977.84
977.84
977.84
977.84
977.84
977.84
970.36
977.84
977.84
977.84
977.84
977.84
977.84
977.84
977.84
977.84
977.84
977.84
977.84
977.84
977.84
977.84
917.6
977.84
977.84
977.84
977.84
977.84
958.8
977.84
977.84
839.83
977.84
977.84
977.84
881.28
977.84
977.84
977.84
976.55
977.84
960.56
977.84
856.08
977.84
977.84
977.42
965.15
977.84
977.84
977.84
908.98
977.84
977.84
977.84
977.84
881.73
977.84
977.84
977.84
977.84
977.84
977.84
945.39
977.84
977.84
977.84
977.84
977.84
832.2
825.92
977.84
977.84
977.84
977.84
900.85
977.84
977.84
977.84
1248.7
1248.7
1248.7
1248.7
1248.7
1248.7
1248.7
1248.7
1193.5
1095.2
1040.5
1248.7
1248.7
1248.7
1248.7
1248.7
1248.7
1248.7
1248.7
1248.7
1139.2
1248.7
1248.7
1248.7
1248.7
1229.7
1248.7
1248.7
1248.7
1248.7
1248.7
1248.7
1248.7
1247.7
1248.7
1075.1
1248.7
1248.7
1248.7
1151
1248.7
1248.7
1248.7
1248.7
1248.7
1248.7
1248.7
1248.7
1248.7
1230.6
1248.7
1248.7
1248.7
1248.7
1248.7
1248.7
1248.7
1248.7
1248.7
1248.7
1248.7
889.74
1248.7
1248.7
1248.7
1248.7
1248.7
1248.7
1248.7
1248.7
1248.7
1248.7
1248.7
1248.7
1248.7
1030
1248.7
1248.7
1248.7
1248.7
1248.7
1248.7
1248.7
1146.6
1248.7
1248.7
1248.7
1248.7
1248.7
1248.7
1248.7
1248.7
1248.7
1248.7
1030.1
1216.6
1248.7
1248.7
1248.7
1248.7
1594.7
1594.7
1594.7
1594.7
1594.7
1594.7
1594.7
1594.7
1594.7
1594.7
1594.7
1594.7
1594.7
1594.7
1594.7
1594.7
1594.7
1594.7
1594.7
1594.7
1594.7
1594.7
1594.7
1594.7
1594.7
1407.8
1593.3
960.55
1216.7
1594.7
1594.7
1460.6
1594.7
1594.7
1594.7
1594.7
1594.7
1594.7
1594.7
1594.7
1594.7
1331.1
1594.7
1594.7
1594.7
1594.7
1594.7
1594.7
1594.7
1594.7
1574
1594.7
1591.5
1594.7
1594.7
1594.7
1594.7
1594.7
1594.7
1594.7
1566.6
1594.7
1594.7
1332.2
1594.7
1594.7
1540.8
1594.7
1594.7
1594.7
1594.7
1594.7
1594.7
1594.7
1594.7
1594.7
1594.7
1172.2
1594.7
1594.7
1538.8
1594.7
1463.8
1594.7
1594.7
1594.7
1594.7
1500.1
1589.9
1594.7
1594.7
1594.7
1594.7
1594.7
1594.7
1594.7
1594.7
1547.6
1594.2
1594.7
2036.5
2036.5
2036.5
1827.4
2036.5
2036.5
2036.5
2036.5
2036.5
2036.5
2036.5
2036.5
1207.8
2036.5
2036.5
2036.5
2036.5
2036.5
1474.8
2036.5
2036.5
2036.5
2036.5
2036.5
2036.5
1955.8
2036.5
2036.5
2036.5
2036.5
2036.5
2036.5
2036.5
2036.5
2036.5
2036.5
1842.3
2036.5
2036.5
2036.5
2036.5
2036.5
1446.5
2036.5
2036.5
2036.5
2036.5
2036.5
2036.5
2036.5
1886.1
2036.5
2036.5
1754.9
2036.5
1797.4
1739.3
2036.5
2036.5
2036.5
2017
2036.5
2036.5
2036.5
2036.5
2036.5
2036.5
2036.5
2036.5
2036.5
2036.5
2036.5
2036.5
2036.5
2036.5
2036.5
2036.5
2036.5
1802.2
1576.6
2036.5
2036.5
1979.4
2036.5
2036.5
2036.5
2021.2
2036.5
2036.5
1867.9
2036.5
2036.5
2036.5
2036.5
1982.9
1738
2031.9
2036.5
1730.1
1895.4
2600.7
2600.7
2600.7
2600.7
2600.7
2600.7
2600.7
1372.9
2088.6
2600.7
2600.7
2600.7
2600.7
2600.7
2600.7
2576.1
2600.7
2600.4
2600.7
2600.7
2600.7
2600.7
2600.7
2417
2600.7
2600.7
2600.7
2399.1
2600.7
2101.9
2600.7
2436.1
2600.7
2600.7
2600.7
2600.7
2600.7
2600.7
2600.7
2588.9
2600.7
2600.7
2600.7
2600.7
2600.7
2539.9
2121.4
2600.7
2600.7
2600.7
2441.2
2600.7
2600.7
2600.7
2600.7
2501.9
2600.7
2600.7
2577.7
2600.7
2600.7
2600.7
2600.7
2600.7
2110.7
2600.7
2600.3
2590.2
2600.7
2125.4
2600.7
2139.1
2600.7
2600.7
2600.7
2600.7
2600.7
2600.7
2564.3
2512.7
1300.7
2600.7
2600.7
2600.7
2600.7
2600.7
2600.7
2590.5
2600.7
2600.7
2600.7
2600.7
2600.7
2600.7
2600.7
2600.7
2600.7
2600.7
2600.7
2600.7
3321.2
3321.2
3321.2
3305.4
3321.2
3321.2
3321.2
3321.2
3098
3314.7
3321.2
3316
3321.2
2741.1
3321.2
3321.2
2836.8
3321.2
3321.2
3109
3321.2
3321.2
3198.7
3321.2
3321.2
2858.6
3321.2
3321.2
3321.2
3321.2
3321.2
3321.2
3321.2
3127.2
3321.2
2557.1
3321.2
3321.2
3220.7
3321.2
3321.2
3321.2
2500.1
3321.2
3321.2
3321.2
2613.8
3321.2
3321.2
3321.2
3321.2
3321.2
3321.2
3185.4
3321.2
3197.4
3321.2
3321.2
3321.2
3257.9
3321.2
3321.2
3321.2
3321.2
3321.2
3321.2
3321.2
3321.2
3321.2
3064.1
3321.2
3321.2
3251.8
3321.2
3321.2
2414.1
3321.2
3321.2
3321.2
3321.2
3321.2
3321.2
2846.9
3321.2
3283.1
2708.9
3321.2
3183.1
3321.2
3321.2
3321.2
2805.5
3321.2
3321.2
3321.2
3321.2
3321.2
3321.2
2735.1
3321.2
3734.8
4241.4
4241.4
4238.8
4241.4
3863.3
4241.4
4241.4
4241.4
4241.4
3016.6
3442.5
4241.4
4241.4
4241.4
4241.4
4241.4
3281.8
4241.4
4241.4
4241.4
4241.4
4236.9
3935.9
3451.1
4241.4
4241.4
4241.4
4241.4
4241.4
3204.4
4044.9
4241.4
4241.4
4241.4
4241.4
3508.4
4241.4
2861.6
4241.4
4241.4
4241.4
4241.4
4241.4
4068.8
4241.4
4241.4
4169.9
4240.3
4241.4
4241.4
4241.4
4180.9
4241.4
4077.5
4241.4
4241.4
4241.4
4241.4
2432.4
4079.2
3624.3
4023.3
4241.4
4241.4
4241.4
4241.4
4241.4
4241.4
4241.4
4241.4
4241.4
3576.7
3613.1
4238.1
4241.4
3653
4241.4
4241.4
4241.4
4241.4
4241.4
4241.4
4241.4
4241.4
4241.4
4241.4
4221.5
4241.4
3988.5
3723.9
4223.8
4241.4
4241.4
4241.4
4238.4
4241.4
4241.4
4241.4
3588
5416.4
4877.3
5416.4
5416.4
5416.4
5416.4
4537.7
5416.4
5416.4
5416.4
4517.4
5416.4
5416.4
5409.1
4813.7
4227.4
5416.4
4576.7
5416.4
5416.4
5416.4
5416.4
5063.4
5369.9
5416.4
5416.4
4287.1
4917.9
5416.4
5327.4
5416.4
5416.4
5306.7
3621.4
5416.4
5416.4
5371.3
4842.7
5416.4
4189.5
5416.4
5416.4
5416.4
5416.4
5416.4
4703.5
5416.4
4383.1
4974.3
5416.4
5416.4
5416.4
5416.4
5416.4
5363.3
5416.4
3746.4
5416.4
5408.1
4952.8
4739.4
3549.4
5416.4
5416.4
5416.4
5416.4
5416.4
5416.4
5303.7
5416.4
5416.4
5072.5
4982.3
5416.4
5416.4
5416.4
5416.4
5416.4
5126.4
5416.4
5416.4
5416.4
5062.3
5010.8
5416.4
4603.6
5416.4
5416.4
5416.4
5416.4
5416.4
5416.4
5416.4
5416.4
4164.3
5416.4
5416.4
5416.4
5416.4
5416.4
6592.2
5877.8
6917
6711.1
6917
6917
6917
6917
6917
6101.4
5842.5
6232.7
6917
6917
6917
6917
6917
6917
6917
6917
6061.4
6917
6088.4
6917
6917
6917
6857.6
6917
5573.5
6917
6917
6917
6917
6917
6605.7
6917
5938.4
5828.4
5950.8
6917
6917
6917
6917
6917
6276.2
6917
6917
6917
6917
6917
5780.9
6917
6917
6638.3
6917
6917
5848.3
6917
6917
6917
6917
6917
6917
6917
5753.5
6917
6917
6917
6917
6917
6917
6917
6034.6
6917
6917
6917
6703.2
6540.4
6774.3
6230.9
6917
6917
5878.9
4882.1
6917
6917
6917
6730.2
5834.2
6917
6917
6917
6917
6917
6917
6917
6636.2
6917
6911.3
6917
8762.3
7833.3
8578
8833.3
5661
8833.3
8732.3
8833.3
7944.1
8833.3
8833.3
8833.3
8833.3
8833.3
8795.8
8027.6
8833.3
7756.6
6892.6
7610.3
8471.6
7539.4
7755.8
8833.3
6906.4
8833.3
8833.3
7760.5
8833.3
8533.8
8679.1
7678.2
7690.8
8833.3
7773.5
8833.3
8495.2
8833.3
8833.3
8833.3
7125.9
8833.3
7207.1
8833.3
8306.1
8833.3
7120.2
8833.3
8070.1
8179.1
7097.6
8833.3
7522.9
8193.9
8833.3
8241.7
7656.5
8833.3
8401.4
8466.9
8833.3
8833.3
7738.4
8833.3
7638.2
5747.4
8833.3
8833.3
8833.3
8833.3
7836.5
7661.4
8833.3
8801.6
7839.7
8833.3
7976.5
8824.4
8833.3
8833.3
8775
8730.6
8833.3
8833.3
8724.9
8833.3
8665.7
8833.3
6041.4
8833.3
7110.2
8829.7
8833.3
8833.3
8833.3
8697
7657
8833.3
8029.5
6679
11281
11281
11281
11281
11281
8280.2
11279
10723
9866.1
8150
10832
8406.5
10747
10869
9180.4
11281
10069
11281
11281
9736.5
7208.8
11281
11281
11281
10687
9402.7
11278
9995
9472.7
11281
11281
11279
11281
10796
11145
11030
11281
11281
9622.6
11281
11281
11281
9144.7
9906
10778
9272.9
11281
11281
11281
11281
10573
8968.8
9391.6
10727
11160
11281
9297.8
11227
11281
10539
11281
11281
11281
11281
11281
11281
11281
8787.6
9454.3
11281
11281
11281
9543
11281
11281
11137
11281
9267.6
11281
8569.7
10799
11281
11281
11281
11281
11281
8763.5
10881
11233
10105
11281
11281
10590
11281
11232
11267
11168
11281
9878.8
11281
14406
12637
14322
14406
14406
11607
14406
12432
13850
12112
14406
14406
14406
14406
13750
14404
14406
14406
11483
14406
14406
14406
14406
12436
13700
14406
14406
12200
13912
14406
10908
14300
14196
14406
12116
14351
13166
13960
14406
14406
14406
14399
11989
14406
14406
11016
8188.9
10865
11793
13123
14406
14406
12286
14406
14406
13774
14406
10988
13033
11605
14381
14406
14406
14406
14318
14406
14406
14406
14406
14406
14406
14406
14406
10979
14406
14285
14406
14406
14406
11317
12957
14406
14406
14406
13327
11435
14370
13170
12524
14406
14401
14406
14406
14406
14406
12116
13907
12183
14406
12024
18397
18397
18397
14099
18343
13387
17387
18397
17095
17812
18397
18397
18227
18249
18397
18318
15792
13975
18397
17865
18397
15535
18377
15651
18084
18397
17745
18397
17344
18397
18397
18397
14655
15498
18397
15585
18397
16030
18397
18124
18397
14039
16199
18397
17094
17255
16265
18397
18397
15149
14621
14593
18397
18397
16701
14386
18397
17001
10886
18397
13881
18098
18397
17845
12262
18397
15401
18397
18397
18397
18352
18079
18184
18397
18397
15291
18397
18397
17873
10806
15022
18397
17694
18397
15780
17838
17940
13755
18397
18283
18397
18271
18397
17988
18397
17719
18397
17159
18161
14930
18938
18887
23493
15116
20108
23493
20602
21651
15063
23493
23493
22257
20907
23471
22281
8125.4
23493
20130
18467
17776
23493
23493
21762
23493
23493
23493
23493
23493
19559
23493
21330
22923
16614
23493
21408
23493
23493
18575
23493
23493
23493
23493
23493
19581
19955
23493
18641
23493
23493
23493
20571
23493
23493
19757
22157
17083
23493
23493
23493
15078
18854
20201
16154
20653
19579
23493
22407
18844
23411
23493
23293
23493
23493
19910
17629
23493
15189
23493
19423
21848
23493
23493
23485
21131
19922
22599
15750
23482
23493
19041
23077
23493
23493
23493
23493
22464
18959
21385
23493
23493
30002
28445
29370
29718
30002
24659
25733
30002
29274
30002
27272
30002
30002
30002
30002
30002
24230
30002
30002
30002
28555
29915
30002
30002
30002
23513
30002
24317
30002
24880
26470
30002
23253
23298
30002
17517
28581
28967
21398
24566
24422
30002
27161
30002
30002
28503
16750
21446
28084
12356
30002
21655
30002
23500
30002
24542
27406
30002
30002
30002
30002
30002
25477
28810
30002
22523
27974
19475
30002
24700
30002
30002
30002
30002
23439
30002
26246
30002
23535
30002
26846
29236
22163
19423
25964
30002
30002
20957
30002
27397
26847
30002
24686
26188
24037
30002
30002
22143
29103
30002
21683
38166
38314
38314
35967
35055
38314
38314
38314
32631
27555
38314
38314
38314
38157
27261
29262
30595
35805
33990
38220
35991
27865
38314
37348
38314
37902
33197
38314
38314
31911
38314
38314
27469
35005
36309
38314
35805
38264
33050
28686
36426
34076
31651
38314
37119
38314
35127
30110
38314
38314
31257
35364
38314
35063
38314
37296
38314
38314
37207
33181
33402
38282
33245
38314
36786
29804
38314
38314
36592
38314
38314
38314
38314
38314
34457
37584
38135
38314
38314
26642
36004
34250
32256
37704
37978
33706
36623
38314
35957
38314
38314
23788
35464
34617
35808
36480
38119
38314
37762
[truncated: 3,000 more rows]
