# Supplementary material for: Separating Macroecological Pattern and Process: Comparing Ecological, Economic, and Geological Systems
Source: PLoS One. 2014 Nov 10;9(11):e112850. doi: 10.1371/journal.pone.0112850 (PMC4226609; doi:10.1371/journal.pone.0112850)
Supplement: Information S1 — Community matrices for each dataset and MATLAB code to replicate all analyses. (ZIP) [file pone.0112850.s001.zip › Supplementary Information/Output/fia/fia_result_jaccarddistance_distance.csv]

1266.2
312.62
2963
1370.7
2399.6
1494.2
670.24
1121.9
1821.5
1400
1293.4
1076.6
2641.1
1009.8
977.8
1481.9
1764
3397.9
1495.1
1144.2
1644.5
1351
726.29
1583.5
1044.2
3400.2
1097.9
1301.9
134.1
321.57
2207.1
1124.7
478.22
1030.1
1019.9
1077.4
340.47
1023.3
2924.4
3633.7
1105.8
1170.5
788.55
898.14
293.29
700.43
2112.1
1356.5
1839.8
921.33
2169.2
1515.2
499.71
1321
981.36
2578
3034.3
1502.5
1531.7
171.19
4217.2
408.36
670.89
1247.8
1284.7
914.67
1107.6
3215.1
623.05
1581.7
2377.3
299.48
695.84
2425.4
2204.5
1961.2
1492.7
1098.4
1078
451.94
1114.5
1949.4
510.55
1808.3
760.57
2562.1
3367.2
694.52
971.92
356.74
2001.1
1587.8
3845.7
2462.7
1397.9
457.94
3083.4
584.94
3221
1095.3
783.22
349.91
446.67
2548.7
1157.8
1604.5
2009.3
372.94
2214.5
1009.2
469.35
871.33
2184.5
1079.3
2880.5
2366.1
1423.9
1224.1
1837.1
371.49
630.99
1514.2
3770.9
590.73
1825.5
925.01
1103.8
617.86
1330.8
1564.5
559.97
418.56
1762.1
1598.9
508.08
1044.4
389.25
733.41
367.96
355.6
2236.9
1082.2
1516
162.19
1125.9
607.15
1257.6
882.36
604.06
891.02
546.58
1712.5
2071
848.79
1153
1548.6
2550.1
1681.7
689.62
1455.5
1407.5
70.666
1735.8
1557.6
832.82
1569.7
3257.9
593.52
2104.3
1511.4
1183.3
648.36
805.36
1361.7
1313
1639
251.98
1095.9
962.14
727.23
1051.1
403.09
591.42
3267.1
2713
731.6
1444.5
316.19
1453.5
1919.2
1167.8
1105.8
420.12
2449.8
3018
793.97
962.22
1151.4
529.11
1518.2
1583.1
1114.9
1008.8
3501.1
2004
619.27
1510.8
701.4
369.58
814.09
2557.1
2310.5
370.43
650.78
1172.4
1019.2
93.607
1655.7
455.62
1630.6
2651.6
1410
3206
2842.8
1608.9
1057.9
1596.1
1493.2
1462.7
256.93
379.73
682.42
798.16
863.18
600.38
2000.8
532.04
832.47
716.29
649.37
1354
1720.6
1372.3
220.9
274.39
1487.1
837.31
840.48
335.69
313.45
862.42
1187.6
1517.9
89.082
1991.4
1973.2
1144.9
1527.1
678.18
357.92
2117.2
1332.3
1543.7
1286
824.76
851.82
1198.1
2712.4
824.43
998.73
1440.7
694.52
1812.3
1114.3
714.83
2499
1207.3
2621.1
615.37
340.9
496
2150.6
274.99
1858.4
2747.8
52.109
2026.2
833.73
1314.4
773.41
512.25
437.21
760.67
972.31
1258.9
777.39
1235.4
1692.3
2620.1
654.04
929.88
254.99
1144.3
1411.8
1010.5
1153
170.84
612.51
1337.5
875
1493.8
367.13
820.59
942.01
390.44
593.45
811.13
2044.6
797.9
2246.4
1035.1
2928
919.04
1568.9
528.54
2053.1
1778
86.243
967.25
1063.1
2795.5
3681.9
1298.3
1476
1739.3
988.32
1862.8
837.53
1688.5
911.19
177.99
1371.4
2614.5
1908
1852.9
2067.9
2527.9
1459.7
2428.5
3973.4
632.93
1821.1
1442.6
1003
1015.4
1391.9
1935.8
1734.7
1462.7
1503.6
412.48
1680.2
2009.8
902.54
721.09
1103.1
1347.5
909.14
57.183
859.59
946.59
1722.3
2427.4
3983
606.63
1215
1671.6
2396.2
1796.3
775.53
1633.6
1770.5
516.17
1364.4
1757.8
99.761
469.81
304.97
1198.7
828.39
1755.1
1618.7
1667
1498.2
412.45
778.32
650.68
2607.8
1391.6
2024.9
2249.1
1154.2
900.77
1151.8
193.89
2834.1
1673.1
1726.6
1337.6
358.47
2222
1059.3
2792.8
692.94
2500.7
1244.1
1069.4
481.56
972.49
1615
1655.6
847.74
819.09
2062.3
1368.7
1688.3
1354.6
1859.2
2078.6
1501.2
391.47
1335
2450.1
732.42
1690.4
2718.6
1030.6
2011.7
898.82
1548.6
916.94
2915.8
2748.1
1053.4
1030.9
267.98
406.94
542.01
2648.9
1299.3
1817.8
1312
721.27
2414.8
1006.9
2112.5
1235.9
1124.6
899.64
2151
1516.7
2385.5
191.89
1396.7
639.38
536.76
2562.1
2187.7
1268.3
3122.1
841.27
3426.8
1442.1
674.62
1272.5
3046.1
1493
1141.9
2233.7
108.83
730.35
1375.1
776.68
2117.5
1150.9
1657.7
1527.4
133.8
1254.5
1689.4
2052.9
441.41
436.59
1521
3141.2
1185.2
707.45
150.63
1737
1759.6
2139.9
1738
189.17
894.81
1142.9
654.81
289.74
143.44
1592
365.23
1355.3
697.88
3664.9
2288.5
2998.7
1923.9
999.68
1989.5
939.98
391.49
1515.6
192.19
2931.5
2429.3
3064
1687.9
232.2
838.06
985.5
2379.6
1472.9
1256.5
1857
960.55
1093.7
1016
163.44
478.99
363.55
486.74
741.38
614.9
887.11
1042.3
1399.5
754.69
1433.5
1851.8
2595.1
93.635
473.47
985.04
1944.8
1466.9
443.98
923.94
1986.9
1814.6
675.76
814.14
1354.9
247.93
297.77
1705.4
1097.4
552.44
1183.1
1224.7
1456.4
1603.9
1000.9
1109.1
1714.3
560.98
913.05
1078.5
2527.2
1531.8
2716.8
1786.7
2212.3
2966.9
613.9
1420.4
741.14
1117.4
3517.7
1442.3
797.63
744.37
58.332
3349.8
677.01
2761.6
817
1431.9
1153.7
226.11
43.932
1376.8
1327.6
533.02
1551
2037.4
1324.4
1043.2
1730
1093.5
782.97
990.9
610.25
1913.9
869.83
1255.2
408.07
1453.2
2516
1484.8
1354.6
2811.7
936.06
2931.1
3044.6
778.2
1084.5
1314.1
1111.2
3849.6
1367.2
807.16
1754.6
3764.7
465.43
3061.2
812.12
897.06
1465.2
486.11
616.75
1672.8
1558.8
1222.8
2604.9
632.5
640.51
1158.9
2246.1
441.38
132.81
241.68
154.93
1692.5
878.98
588.26
2440.3
528.74
1385.1
915.17
1508.8
206.51
1719.6
316.97
1937.2
185.42
1646.1
473.78
753.06
2381.6
3061.7
2707.1
1593.9
742.46
2125.3
1181.4
747.45
558.46
440.76
2340.6
3015.9
363.46
588.04
1282.8
1235.3
1199.9
323.56
841.55
848.4
462.51
1415.2
2266.4
1196
3065.3
1171.3
2372.8
1110
385
734.97
1476.4
2473.4
1554.8
695.6
289.61
225.91
1651.8
25.912
1203.8
2935.5
538.19
67.19
2800.3
1170.5
974.17
1112.5
820.46
1339.7
1607.2
387.67
308.28
274.66
1228.1
808.9
1594.7
1488
238.37
407.41
1071.7
605.24
930.72
309.27
631.78
1204
269.65
296.67
1037.3
590.79
936.1
1027.9
791.34
462.81
908.69
1688.3
507.41
1931
745.82
1696.4
1099.7
2787.2
778.3
1417.3
1190.9
2590.7
1793.6
941.49
1916
2325.1
1584.7
1614.1
1476.7
759.61
1199.7
1808.8
43.168
1763.7
3074.8
852.52
1533.2
941.35
1724.7
629.14
845.7
1050.3
2406
678.44
227.03
918.96
3530.1
2529.6
1233.1
1122.8
3759.5
2041.4
2555.5
2251.1
957.51
3204.4
935.1
219.71
1813.7
713.27
2397.5
1242.8
3032.6
789.69
3645.7
547.79
2398
3126.3
439.08
996.38
1438.9
2005.6
1806.8
889.22
1658.6
2699.1
1013.2
1036.8
1376.8
3774.2
2700.5
1225.2
183
716.01
2324.8
1439.9
3177.2
3987.5
1049.5
1528.1
609.35
1335.6
877.6
2415
1116.5
660.33
1651.4
880.95
1065.1
272.34
352.71
2059.4
742.88
615.95
439.41
161.04
829.43
720.23
353.24
2961.7
1758.7
778.33
734.31
1135
472.69
685.86
426.98
1762.3
959.37
1967.4
931.58
1824.2
2542.6
701.39
1261.6
302.89
3279.7
1437.1
938.31
1058.3
1741.3
2369
956.92
154.03
2645.5
59.003
3360.7
1903
1718.3
1641.9
1439.9
1828.8
1543.8
1731
1133.1
947.97
1236.8
788.74
424.91
2409.7
1875.6
1510.6
592.76
1990.5
1285.4
401.76
339.44
1021.7
677.51
1064.2
1037.6
1423.5
3965.1
1022.1
1175.5
1634.4
1090.9
1224
2628.1
737.61
1158.3
1623
1467.1
1622.1
755.33
1522.7
937.11
1236.3
1759.7
1442.2
2002.1
572.86
2126.5
1039.2
1517.8
1694.1
2868.6
2044.1
1282.8
1724.1
1531.2
1370.4
283.16
3659.2
522.42
563.24
2584.5
1151.9
786.93
3453
879.26
2048.4
2783.2
1175.3
1300
2614.1
1729.8
1075.7
3159.7
2101.4
1145.9
1492.9
1602.3
999.86
2929.1
722.34
1313.2
545.08
1021.6
716.98
1924.6
1196.2
556.14
2992
917.42
1027.7
341.16
1953.1
1329.6
2077.2
287.31
1321.1
1192.3
1535.8
1461
2430.5
878.94
1796.4
1741.1
710.39
1313.2
2239.2
1360.8
1502.5
957.15
573.26
640.18
2154
816.22
3328.6
1099.5
1537.1
689.38
1109.1
1163
2393.5
1183.1
1021.1
870.03
1946.4
246.96
1511.1
1822.6
347.61
2348.6
1553.7
1744.1
397.44
1308.3
3729.2
606.69
1648.4
959.74
929.74
823.55
1005.6
2042.9
412.4
1123.7
1646.2
2121.8
1679.1
1839.8
2504.4
3026.7
1887.1
1420.7
1590.8
525.58
967.74
1841
444.57
550.81
1025.3
751.42
1216.6
1791.6
1541.7
368.78
375.24
588.51
1494.6
1449
1832.3
783.6
894.27
1330.3
3501
152.14
1851.8
2531.9
356.07
3096.8
1869.5
2126.4
106.69
760.01
498.41
1369.7
3391.8
71.712
1540
3554.9
1135.9
208.39
1914.8
1329.8
551.4
1223.9
1177.1
1107.6
2889.7
1762.5
485.77
1552.6
1103.3
1167.7
955.95
45.671
1270.5
2640.3
1453
1028.6
936.43
2286
1438.9
337.38
1467.6
584.18
1170.6
1797.7
1234.8
718.87
712.99
584.27
2489.1
2702.7
1342
2957.1
255.49
1237
1298.1
2721.3
1843.7
1274.3
1612.3
1256.9
673.74
2627.7
826.36
464.86
1097
490.55
2991.4
1940.3
1255.8
1342.5
1133.8
1924.7
1279.9
116.55
1367.4
1903.9
876.54
1550.2
736.4
2471
479.03
2258.3
310.21
773.65
2581.9
1995.6
101.93
1593.8
1343.7
727.33
3658.4
3039.7
1527.7
535.32
1023.3
2430.2
2839.7
2442.7
923.61
1048.2
2030.3
2518.5
420.94
774.16
678.28
485.63
1433.8
1395
1753.2
1082
1282.2
1459.6
812.62
228.2
1850.4
529.24
920.58
2406.3
1859.8
3684.4
676.89
680.03
506.36
283.11
2250.9
1362.4
1324.9
2574.5
480.21
499.89
2396.7
1186.7
372.87
671.37
930.32
1868.7
258.02
781.4
2691
789.62
1265.5
1013.1
828.14
1146.5
1202.2
2140.1
1082.4
1652.7
937.18
1677.6
3037.8
2149.2
703.87
716.94
1015.7
818.99
77.489
1393.9
1436
727.63
493.95
1616.8
1696.7
797.71
151.31
90.437
71.994
792.76
909.78
374.61
1373.3
3048.2
552.07
1885.6
1939.1
1356.3
1328.2
699.32
623.86
2199.7
2321.3
376.79
2867.6
626.55
765.48
226.7
1496.2
2261
849.31
1541.1
1538.9
1862.3
1118.3
240.1
2148
450.8
1580.4
1889.1
2025.4
2052.3
1059.8
1911.1
379.94
3470.5
1205.2
3912.3
777.24
397.8
1509.4
3081.9
2770.5
1244.7
52.754
1358.5
1102.6
1797.4
1878.6
1005.3
1371.4
1510.6
1576.9
1449.2
624.45
2476.4
544.38
2086.7
695.27
325.19
552.71
1412.8
1570.4
2526.4
1417.5
948.62
3386.9
2299.1
1303.9
809.61
4379.4
2098.1
1752.6
578.47
421.08
1009.2
690.15
2013.5
978.98
1663.1
2782.5
1572.3
687.6
378.75
1151.1
788.31
2226.2
3003.3
1765.7
568.63
1124.4
2868.6
981.23
819.44
1560.4
1007.2
1128.7
1474.6
298.52
423.09
1678.7
1714.4
1028
790.81
1182.2
1398.3
1874.4
1034.9
142.06
1963.2
1321.9
1485.4
665.19
438.95
892.88
728.27
1682.9
1162
3395.6
924.61
4290.7
1370.3
2745.5
797.08
2878.6
1926.7
910.28
1000
1562.5
365.94
2679.6
1518.9
3345.1
1206.7
10.979
649.29
1168.1
144.13
626.3
594.77
2735.9
2681.9
943.09
1761.4
1348.7
1761.9
2424.5
1237.3
2267.4
2833.8
1130.7
2006.8
2971.4
1048.5
2147.4
15.331
580.49
1517.2
1882.6
1640.3
1018.5
836.28
2250.4
592.97
1467.6
2221.3
276.96
978.23
581.31
1345.6
241.37
965.79
238.74
2982.4
1674.9
479.82
2820.9
1747.6
3141.1
1388.7
1570.1
854.67
2428.4
811.88
2065.2
1319.6
1224.3
1352.7
994.36
269.89
2515.1
1231.6
659.53
1420
2752.5
2203.1
2678.2
434.64
740.14
654.92
1043.6
550.32
1445.4
2216.7
1996.5
958.19
1400.6
899.22
860.38
1661
1727.3
1180.8
1195.7
129.63
3063.3
1336.3
1712.2
2446.3
1763.3
394.13
1094.6
3198.1
195.25
1332.2
1335.8
1603.1
1727.4
1449.3
842.61
1077.6
493.71
3019.9
1004.1
857.36
2193.5
852.76
1620
2874.9
1721.6
648.62
1165.6
498.93
1039.9
662.37
327.23
749.19
1250.9
806.46
1555.2
699.2
2473.9
416.18
529.1
296.04
1415.1
540.32
1747.7
707.26
2188.6
3199
2759.9
2623.5
711.51
2041.8
1248.9
616.18
1899
1604.4
2994.6
1749.9
175.61
1588.6
882.93
4015.1
922.67
1801.9
1517.6
375.52
899.24
1219.5
765.6
1745
132.24
2049.4
1207.6
1174.3
1333.3
1589.3
570.51
2132.8
609.32
1288.6
1824.8
326.57
1198.9
1382.2
983.76
1291
3974.4
510.85
1618.5
832.65
1172.8
1868.9
971.2
1446.6
410.84
1281.4
231.02
974.4
296.26
769.02
2436.8
1988.8
252.02
709.68
3058.5
1523.7
1215.9
1353.8
1664.1
1202
418.49
1196.4
438.47
2893.4
1721.7
2622
3029.6
1426.7
439.28
979.23
586.25
2571
943.78
443.95
1049.1
1225
1192.3
3132.8
903.01
761.6
1534.9
718.78
324.26
1234.4
804.05
965.32
179.68
1819.3
890.75
3234.8
437.01
3223
1766.5
1043.1
1256.6
1606.8
2311.5
650.95
966.83
1619.2
3585
3296.2
302.9
1369.4
2346.8
320.03
725.66
2270.4
678.89
534.91
3612.7
732.94
560.48
151.64
3083.7
3217.4
400.32
926.58
1455.8
1215.5
935.93
121.33
1230.7
127.24
836.49
1358
395.49
816.05
986.83
1410.1
1012.4
767.32
902.98
3370.3
384.14
272.99
2947.7
429.43
1162.1
1113.9
1360.5
687.18
661.23
1146.2
1340.5
1114.5
517.28
609.82
2076
2380.1
848.35
2592.9
548.57
324.75
1188
1655.8
1548.3
3085.4
1580.5
268.82
1295.5
1330.9
614.28
1291
2353.8
999.67
1496.8
465.4
694.02
1567.3
642.14
3395.2
1992.8
1209.4
563.85
923.68
2281.7
3110
1330.9
1583.3
836.61
1841.7
1472.1
1822.2
1674.1
1462.8
862.15
970.02
1323.3
1329.8
714.71
1698.3
1686.3
1122.6
1534.3
434.8
551.56
3415.8
2471.5
546.79
446.85
3370
1161.4
2289.1
577.19
1355.6
760.75
3070.8
132.92
1411.5
228.35
2200.2
1901.2
4213.5
2929.9
1527.5
1091.5
1389.9
1743.1
966.84
548.01
1050.5
593.83
2257.7
1389.3
1082.3
1054.2
500.36
621.8
1271.3
177.93
1009.4
1205.3
790.49
1534.8
1196.4
902.12
1908.2
3360.3
228.45
2905.2
1731
1786.9
289.06
209.05
1123.8
573.55
1680.1
865.03
99.208
1660.5
3066.3
543.64
749.6
1301.5
322.14
2664.8
679.76
1720.4
728.11
1029.2
3540.3
206.72
1335.7
2358.8
935.63
525.44
1069.5
3306.7
1560.2
559.98
2515.3
215.6
2284.4
798.17
959.46
1018.6
1415.1
2501.5
1892.6
1600.5
258.18
3492.5
823.53
2352.1
1475.8
2121
1978.7
644.44
556.83
3186.4
1664.1
563.54
4240.5
1082.8
1288.1
3453
889.18
1921
1153.9
1395.2
1356
561.59
2444.5
1485
911.51
546.46
1865.4
346.89
129.66
1752.3
38.416
1994.7
2995.5
1285
485.42
2939.2
2034.4
635.55
1374.2
141.85
1107.1
947.76
361.97
2061.3
3846
395.52
483.83
229.25
1243.4
372.67
1574.3
1287.1
944.45
1126.1
1236.4
1779.2
1037.9
734.72
1102.2
1366.8
998.1
556.35
319.07
1149.6
1316.9
4016.6
3279
248.37
210.67
1750.6
2748.2
2573.9
3044.9
3234.2
1150
784.67
3035.5
2781.5
987.91
3432.2
1534.8
387.33
1300.1
2496.6
579.61
2508.5
428.86
1016.8
1173.7
1056.1
736.96
1389.9
980.65
2155.3
489.58
2454.4
1136.3
974.04
697.27
1212.5
1246.3
569.39
2433.4
1278
1520.6
3070.6
1419.4
1375.7
779.95
697.69
2549.5
1595.9
1284.3
1561.5
2499.9
2181.2
706.24
462.63
2411.4
3047.8
2017.5
2718.7
889.66
3829.1
1463.1
843.76
860.36
1807.8
1042.3
1158.6
1367.8
2377.6
2102.5
2246
2099
2476.5
150
2880.5
2915.8
871.03
1503.8
53.709
1652.5
1031.1
1696.6
3797.3
2017.4
635.64
799.97
291.14
1348.5
1493.2
658.63
1763.8
2207.1
1274.4
2519.7
1400.3
1171.3
883.76
287.16
2883.1
1079
1624.1
1338.4
663.77
1670.1
983.44
1711.5
111.7
859.6
618.8
1483.7
570.36
1483
2453.1
1654.8
854.97
3064.5
1726.5
482.93
391.3
1310.5
1485.3
75.713
2115.4
3964.6
1069.5
1202
900.71
794
1725.8
1198
960.89
1951.1
1716.1
832.82
2631.7
1520.2
1661.4
1777.1
1572.1
3584.8
2368.6
859.17
1520.1
3254.1
592.31
1813.2
2612.4
562.21
1028.7
806.32
3341
1981.1
1669.2
972.62
155.59
310.73
796.25
1244.4
3047.5
502.94
391.95
2706.2
537.87
1233.6
1586.3
1012.7
1836.2
2542.1
383.55
1424.5
1658.3
3119.9
2074.8
3587.1
1765.8
1325.7
2620.3
1387.7
1087.6
1580.6
455.68
1659.2
25.348
1424.4
923.66
2141
371.52
738.81
1703.4
1110.3
[truncated: 3,000 more rows]
