# Supplementary material for: Separating Macroecological Pattern and Process: Comparing Ecological, Economic, and Geological Systems
Source: PLoS One. 2014 Nov 10;9(11):e112850. doi: 10.1371/journal.pone.0112850 (PMC4226609; doi:10.1371/journal.pone.0112850)
Supplement: Information S1 — Community matrices for each dataset and MATLAB code to replicate all analyses. (ZIP) [file pone.0112850.s001.zip › Supplementary Information/Output/fia/fia_result_jaccarddistance_jaccard.csv]

0.41667
0.33333
0
0.53448
0
0.041667
0.22222
0.18367
0
0.46667
0.26866
0.16949
0.0625
0
0.23077
0.10811
0.03125
0
0.052632
0.080645
0.37313
0.16
0.21429
0.035714
0.38235
0
0.32877
0.092593
0.19231
0.44262
0.05
0.4186
0.18462
0.3913
0.46296
0.43077
0.43077
0.4918
0
0
0.16667
0
0.16949
0.38571
0.46032
0.48148
0.055556
0
0.043478
0.25424
0.032258
0.0625
0.15152
0.14545
0.2973
0
0
0.14667
0
0.13514
0
0.4
0.4
0.058824
0.14815
0.14545
0.35714
0
0.45714
0.074074
0
0.38298
0.54545
0.058824
0
0.064103
0.096774
0.12698
0.3125
0.21875
0.035088
0.0625
0.45714
0.1
0.17857
0
0
0.4375
0.054054
0.5
0.021277
0.022727
0
0
0.064935
0.36842
0
0.43548
0
0.16923
0.13514
0.45714
0.36364
0.086957
0.10294
0.032258
0.15686
0.34694
0
0.15714
0.55
0.26531
0
0.14706
0
0
0.098361
0.16667
0.047619
0.26761
0.43333
0.13636
0
0.1746
0
0.47541
0.21212
0.30137
0.076923
0.10526
0.27586
0.27778
0.031746
0.11111
0.36232
0.47222
0.43284
0
0.4918
0.26087
0
0.30769
0.17241
0.4375
0.30189
0.45614
0.09375
0.18966
0.22059
0.32258
0.21622
0.10769
0.1194
0.17073
0.27907
0.11538
0
0.069444
0.40909
0.092308
0.069444
0.63014
0
0.42373
0.57812
0.1875
0.02439
0.40845
0.10769
0.084507
0.15942
0.62963
0.32941
0.070175
0.040816
0.050847
0.41379
0.4
0.11268
0.30435
0.21875
0.5942
0.33333
0
0
0.46774
0
0.20896
0.10938
0.05
0.24615
0.5
0.31429
0
0
0.19672
0.33824
0.29167
0.23333
0
0.2875
0.51471
0.073529
0
0.016667
0.17647
0.10145
0.32203
0.48387
0.50794
0
0.081633
0.34783
0.093023
0.054795
0.15873
0.48889
0.079365
0.35135
0.31818
0
0.094595
0
0
0.065574
0.17143
0.10588
0.14062
0.23256
0.52273
0.67647
0.052632
0.55556
0.54054
0.25
0.057971
0.54667
0.23944
0.3875
0.21795
0.12195
0.084507
0.29333
0.61194
0.4375
0.125
0.26829
0.2027
0.31915
0.43636
0.36066
0.24561
0.03125
0.53333
0.032258
0
0.21622
0.51163
0.073529
0.13889
0.11594
0.38776
0.12941
0.071429
0.33333
0.35821
0.22619
0
0.2125
0.22222
0.02
0.24324
0.034483
0.39474
0.081967
0
0
0
0.21818
0.45455
0.21569
0
0.41463
0
0
0.63636
0.19697
0.2
0.1358
0.19355
0.25397
0.43478
0.51163
0.046875
0.20312
0.26562
0.10204
0
0
0.31111
0.43038
0.63043
0.51515
0.10145
0.2625
0.13514
0.56522
0.26415
0.38095
0.32394
0
0.37097
0.23636
0.21429
0.27381
0.25
0.34375
0.019231
0.52381
0.019608
0.14286
0
0.1
0.10811
0
0.076923
0.057143
0.56452
0.16216
0.12222
0
0
0.33333
0.063291
0.016949
0.2
0.054545
0.36765
0.16216
0.2027
0.71429
0.54286
0
0.040816
0.028169
0
0.11111
0.14118
0
0
0.24675
0.38095
0
0.1
0.40217
0.053763
0.028986
0.095745
0.19565
0.16364
0.33735
0.02381
0.13636
0.21311
0.4625
0.059524
0.19048
0.22951
0.67188
0.22222
0.15493
0.075949
0
0
0.35088
0.21053
0.019608
0.083333
0.05
0
0
0.035714
0.42466
0.11688
0.11628
0.60345
0.37931
0.52174
0.11429
0.46429
0.41667
0.39216
0.24051
0.1
0.34722
0.16667
0.41379
0
0.14474
0.25641
0
0.12329
0.27941
0.28
0.62222
0
0.10959
0.015385
0.19697
0.49425
0.023256
0.47619
0
0.5
0
0.30882
0.029851
0.53425
0.22093
0.48438
0.028571
0.14286
0.41791
0.082353
0.26154
0.10714
0.090909
0
0
0.11702
0.60674
0.21053
0
0.33766
0
0
0.19672
0
0.28395
0.068966
0.05
0
0
0.14607
0.090909
0.46988
0.55844
0.32051
0
0.078947
0.11594
0.14458
0.34667
0
0.43396
0
0.11765
0.12121
0.31183
0
0.022472
0.02
0.65854
0
0.27632
0.55556
0
0.089552
0.26136
0
0.31868
0.032258
0.10667
0.12658
0.1875
0
0.1236
0.11494
0
0.58182
0.34667
0.20238
0.29348
0
0.016949
0
0.022727
0.60465
0.275
0.12329
0
0.25316
0.49296
0.073171
0
0.090909
0.25641
0.53165
0.044118
0
0
0.021739
0.39726
0.08
0.17568
0.62069
0.43421
0.7561
0.073529
0.66279
0.071429
0.39583
0.012658
0
0
0.12121
0.18033
0
0.17949
0.67442
0.076923
0.57143
0
0
0
0.375
0.66667
0.32759
0.38372
0
0.17582
0.050847
0.04
0.021277
0.23684
0.48529
0.53125
0.43023
0.58462
0.20548
0.44156
0.32911
0.16438
0.21591
0.47917
0.26027
0.23529
0.076923
0
0.69048
0.53947
0.20652
0.16438
0.16854
0.39344
0.45122
0.043478
0.16667
0.42308
0.12632
0.14943
0.57143
0.31461
0.021739
0.40964
0.22472
0.29032
0.17949
0.18293
0.30435
0.23457
0.24359
0.25316
0.1978
0
0.21667
0.012048
0.070588
0
0.015873
0.11111
0
0.32353
0.21687
0.30556
0.095238
0
0.34091
0.40984
0.47126
0.64706
0.025641
0.4
0
0.11111
0
0.11864
0.70455
0.65306
0.25352
0.26437
0.61628
0.38462
0
0.14444
0.15385
0.21538
0.41111
0.35955
0.11688
0.60241
0.23077
0.16279
0.1134
0.73864
0.4375
0
0.043478
0.32051
0
0.43182
0
0
0.56164
0
0.21875
0.35897
0
0.13043
0.19802
0.071429
0
0.49462
0
0.36486
0.19767
0.42683
0.42045
0.425
0.15909
0.2
0.17647
0
0
0.40217
0.20652
0.044118
0.46154
0.57317
0.32432
0.82857
0.11494
0.37179
0.40278
0
0.4
0.11236
0.18182
0.07
0.39583
0.027027
0.30435
0
0.58065
0
0.47222
0.27027
0.020833
0
0
0.098592
0.5
0
0.53571
0.42222
0.31132
0.34375
0.061728
0
0.38462
0.21176
0.13542
0.12941
0.16667
0.62791
0.18667
0.2439
0.52778
0.13333
0
0.4881
0
0.21918
0
0
0.64
0.40909
0.10753
0
0.097561
0.5119
0.54167
0.5
0.35227
0.82692
0.23457
0
0.52577
0.70513
0
0.14458
0.24675
0.14286
0.39394
0.018519
0.16667
0.41667
0.66667
0.58696
0.26966
0.49383
0.12871
0.47126
0.60215
0.5
0.12621
0.33333
0.23478
0.27632
0.44554
0.16667
0.59036
0.37037
0.18367
0.46512
0.18072
0.32394
0.31507
0.51546
0.30337
0
0.42857
0.05814
0.26437
0.19388
0.31395
0
0.22619
0.027027
0.43182
0
0.013699
0.22581
0.034091
0
0.12245
0.077778
0.15116
0.32673
0
0.41379
0.7
0.091954
0.012821
0.5375
0.018519
0.34247
0.049383
0.32609
0.42391
0.47525
0
0.41489
0.67568
0.39
0
0
0.02
0.39759
0
0.085106
0
0.013699
0.38889
0
0.56701
0.77273
0.075949
0.3908
0.042254
0.44681
0.015625
0.29032
0.0093458
0.29762
0.044444
0
0.49515
0.20833
0.079545
0
0.12766
0.17895
0.17021
0.01087
0.44792
0.051282
0.10227
0.01
0
0.33
0.65116
0.59794
0
0.14667
0
0
0.43434
0.12621
0.41176
0.55769
0.36559
0.016949
0.22018
0.27723
0.13131
0.30137
0.26126
0.66176
0.49367
0.018182
0.25743
0.57447
0.35088
0.76
0.53061
0.54455
0.45192
0
0.28125
0.47826
0.032258
0.32955
0.4697
0.56701
0.6087
0.11957
0.37113
0
0.53608
0.40816
0
0.4
0.25
0.56863
0
0.16279
0.12727
0.17241
0.10843
0.012821
0.42697
0.39437
0
0.68182
0
0.067416
0.1134
0
0.14286
0.15464
0.090909
0.12963
0.43548
0.29577
0.4717
0.51546
0.56522
0.07767
0.14141
0.19231
0.52688
0.016667
0.13043
0.38017
0.48485
0
0.4
0.32673
0.35526
0.18605
0
0.34831
0.17778
0.091743
0.42718
0.22093
0.011905
0.28571
0.5514
0
0.1383
0.02439
0.58824
0.016393
0.2875
0.43529
0
0.20408
0.037736
0.61905
0.12222
0.11579
0.11494
0.175
0
0
0.22222
0.25234
0.1028
0.20561
0.62121
0
0.56383
0.50495
0
0.18478
0.27723
0.022222
0.42222
0
0
0.1625
0.19626
0
0.09009
0.19192
0.0091743
0.074468
0.5102
0.37374
0.018868
0.50909
0
0.4023
0.20561
0.20896
0.34906
0.4322
0.051948
0.29213
0.57292
0.009009
0.39423
0.20588
0.48598
0
0
0
0.44444
0.36634
0.16949
0.46018
0.20561
0
0.41964
0.29348
0.12766
0.43956
0.24074
0
0.097087
0.096154
0.31765
0.53846
0.35135
0.098039
0.19444
0
0.18085
0.24176
0.41905
0.16667
0.18557
0.074074
0.4898
0.5
0.14286
0
0.58242
0.21687
0.15238
0.37795
0.015385
0.31373
0
0.5534
0.13725
0
0.43182
0.50877
0.21053
0.23958
0.19753
0.60909
0.1125
0.42424
0.21782
0.016667
0
0.047619
0.52273
0
0.019231
0
0.47692
0.27397
0.54286
0.43243
0
0.58824
0.36275
0.23171
0.44828
0.13115
0.072165
0.11765
0.53261
0.46296
0.47872
0.16038
0.11966
0.15385
0.30667
0.26496
0.28736
0
0.68224
0.11828
0
0.54717
0
0.065934
0.32727
0.55102
0.33333
0.40179
0.41414
0.010204
0.78378
0.26271
0
0.62121
0.55446
0.10092
0.33333
0.27778
0.18085
0.23232
0.052632
0
0.43689
0.35156
0.296
0.15294
0.18182
0.38776
0.79775
0
0
0.12121
0.46392
0.15957
0.013889
0.16949
0.41085
0.13265
0.32759
0.27184
0.58537
0.19608
0.15625
0.41748
0.61468
0
0
0.19608
0.014493
0.625
0.42254
0.184
0.015152
0.16495
0
0.5098
0.11881
0.59804
0
0.52427
0.36486
0.37864
0.60185
0.008
0
0.44348
0.43243
0.31707
0
0.22857
0.75248
0.15238
0.10811
0.24107
0.30233
0.48
0.014925
0.35849
0.10101
0.38889
0.57576
0.019608
0
0.85714
0.11538
0.24742
0.42718
0
0.012987
0.14
0.63462
0.21875
0.01
0
0.048387
0.40171
0.43564
0.51163
0.054545
0.49587
0.57143
0.64948
0.21429
0.20909
0.16393
0.4
0.21818
0.27273
0.14953
0.24793
0.5122
0.14706
0.58261
0.43636
0
0.099099
0
0.42157
0.52727
0.47899
0.50495
0.10526
0.40351
0
0
0.48624
0.52174
0
0.4958
0.56604
0.047619
0.30303
0.080357
0.52632
0.34951
0
0.22727
0.53211
0.46774
0.51111
0.20561
0.38017
0
0.20388
0.11927
0.41525
0.1129
0
0
0.47899
0.40984
0.2451
0.35789
0.68519
0.168
0.13889
0.46087
0.49107
0.55652
0.086957
0.42373
0.64356
0.85714
0.82353
0.2973
0.45378
0.52174
0.42969
0.015152
0.46078
0
0.15152
0.23404
0.42105
0.53846
0.44094
0
0
0.43284
0
0.57983
0.4434
0.57265
0.12195
0.27273
0.33333
0.20472
0.27132
0.014925
0.27381
0.25581
0.028571
0.45968
0.36441
0
0.07767
0.26667
0.5042
0.1
0.70769
0
0.16667
0.017241
0.50833
0.50485
0.21622
0
0.086538
0.34884
0.82353
0.25
0.37383
0.16162
0.12371
0.29524
0.41463
0.264
0.13115
0.15833
0.5
0.027778
0.45631
0.087912
0.45833
0.65957
0.41667
0.055556
0.2197
0
0.2029
0.51613
0.014706
0
0.53448
0.51376
0
0.13978
0.5
0.49505
0.4898
0.15044
0.37903
0
0.23529
0.14545
0
0.010204
0.36975
0.40602
0.22917
0.15152
0
0.03125
0
0.43396
0.2381
0
0.2437
0.28814
0.1913
0.41414
0.39759
0.089109
0.66364
0.50588
0.044643
0.032967
0.37302
0.38462
0.424
0.57812
0
0.29167
0.67241
0.14407
0.21488
0.13559
0.45745
0.51128
0.31148
0.39231
0.408
0.3
0.0625
0.57252
0.010753
0.17986
0
0.48052
0
0.032967
0.43548
0.4359
0.12
0.67826
0.018868
0.16912
0
0.28302
0.90476
0.58559
0.14407
0.72549
0.40323
0.54622
0
0
0.23077
0.044643
0.16129
0.15126
0.010753
0.27273
0.039474
0
0.4
0.25191
0.022727
0.39024
0.025316
0.81667
0.30882
0.22414
0.34259
0.014925
0.22727
0.32877
0.010417
0.464
0.017544
0
0.64286
0.45977
0.56757
0.22481
0.72131
0.3211
0.67692
0
0.40171
0.39024
0
0.11811
0
0
0
0.040541
0.086957
0.584
0.04717
0
0.28455
0.41667
0.44643
0.74797
0.0091743
0.16418
0.52381
0.32576
0
0.081818
0
0.42241
0.37838
0.62185
0.47368
0.34711
0.23622
0.063063
0.1028
0.35789
0.29167
0.4125
0.29508
0.44444
0.10569
0.30252
0.25
0.64567
0.007874
0.23333
0.04386
0
0.14504
0.61176
0.26087
0
0.62595
0.14414
0.144
0.14516
0.014085
0.27103
0.27778
0.29592
0.472
0
0.30709
0.42963
0.034483
0.40476
0.20611
0
0.41739
0.47143
0.41085
0.69565
0.30556
0.57534
0.57143
0.021505
0.19118
0.21429
0.16129
0.36054
0.014286
0.57407
0.64912
0.67692
0.2314
0.50877
0
0.44
0.0078125
0.0083333
0
0
0.52083
0.5098
0.13445
0.60952
0.13178
0.0074627
0
0
0.72816
0.17886
0.5
0.015873
0.47967
0.136
0.5045
0.56
0.54135
0.46078
0.16949
0.12782
0.68132
0.028571
0.2437
0.24242
0.2406
0.15873
0.3622
0
0.5
0.083333
0.11017
0.55932
0.57377
0.22115
0.25926
0.34586
0
0.53271
0.085271
0.375
0.21774
0.39855
0.26866
0.17829
0.45865
0.35484
0.61364
0.16279
0.56627
0.34328
0
0.010753
0.65672
0.34783
0
0.17073
0.31579
0.27679
0.15152
0.32203
0.58182
0.33065
0.24561
0
0.12174
0.16
0
0.55147
0.65169
0.38393
0.45556
0.05814
0.54167
0.62609
0.2807
0.25984
0.31387
0.019231
0.57143
0.33913
0.10294
0.54902
0.50376
0.25
0.46875
0.25781
0.48529
0.42857
0.019417
0.0074627
0.61832
0
0.23529
0.33582
0.32653
0.19298
0
0.095238
0.28261
0.4375
0.022556
0
0.45977
0.2349
0
0.58268
0.56489
0.05102
0.42975
0.4702
0.0075188
0.74419
0.42069
0.45385
0.0092593
0.014493
0.58929
0.375
0.19718
0.43678
0.30909
0.73846
0.25564
0.77778
0.4106
0.47312
0.56923
0.57292
0.53982
0.20661
0.45299
0.47581
0.48819
0
0.69231
0.22727
0.0077519
0.64912
0.32903
0.27083
0.55263
0.58865
0.46358
0.23776
0.41429
0.32331
0.73684
0.48387
0
0.047619
0.38182
0.13559
0.54478
0.62727
0.24845
0.1773
0.35385
0
0.25926
0.6014
0.22321
0.45833
0.4069
0.1958
0.0071429
0.57031
0.23478
0.6791
0.64463
0.11017
0.37419
0.018868
0.015038
0.19858
0.45395
0.25225
0.021505
0
0.23485
0.14173
0.48227
0.015625
0.51748
0.093023
0.22835
0.17857
0.39785
0.64062
0.23577
0.17333
0.50314
0.4898
0.13475
0.47518
0.16312
0.6875
0.63309
0.0074074
0.026667
0.46617
0.58824
0
0.50345
0
0.5
0.50538
0.50427
0.015152
0.71642
0.43636
0.59864
0.0082645
0.041237
0
0
0.28689
0.2233
0.53
0.18182
0.42857
0.37143
0.36765
0.52083
0.028571
0.2605
0.27966
0.46622
0.56081
0.58156
0.26027
0.64029
0.49206
0.48408
0.3876
0.2803
0.36691
0.38255
0.017544
0.015504
0.63121
0
0.033898
0.112
0.46875
0.71875
0.38217
0.69286
0.20312
0.31613
0.82143
0.33784
0.0075758
0.52703
0.43478
0.032258
0.69672
0.011765
0.6063
0.009901
0.65972
0.5274
0.020408
0.63542
0.013158
0.13514
0.63433
0.48193
0.15254
0
0.21277
0.63194
0.028169
0.7415
0
0.44628
0.17857
0.36585
0.17361
0
0.12857
0.55714
0.72794
0.0078125
0.45985
0.035294
0.11009
0
0.15789
0.48
0.34722
0.0071429
0.16541
0.53077
0.02381
0.28313
0.3
0.0071942
0.42254
0.12121
0
0.2349
0.23485
0.33742
0.0064103
0.22481
0.55215
0.66887
0.11724
0.69118
0.71429
0.15748
0.93985
0.16296
0
0.014286
0.49398
0.033333
0
0.41111
0.30827
0.72527
0.54962
0.42361
0.71186
0.014493
0.026786
0.57246
0.73077
0.75833
0.53521
0.48428
0.49296
0.024793
0.32716
0.44755
0.33333
0.19718
0.44595
0.58394
0.50641
0.18841
0.44928
0.68667
0.71429
0.29655
0.27206
0.0075188
0.022222
0.78571
0.66013
0.30968
0
0.005848
0.033898
0
0.58784
0.59119
0.040816
0.0068027
0.46897
0.019481
0.17829
0.71329
0.43704
0.17857
0.61486
0.030612
0.50588
0.54422
0.14655
0.28235
0.58108
0.040816
0.61719
0.0098039
0.62044
0.080808
0.51678
0.37121
0.69536
0.23622
0.21192
0.48503
0.047059
0.43137
0.15646
0
0.368
0.19231
0.4527
0.4125
0
0.35762
0.017241
0.35294
0.013423
0.025
0.59494
0.52258
0.038462
0.022059
0.056604
0.0070423
0.44805
0.026316
0.29771
0.42657
0.45963
0.24107
0.37008
0.32414
0.0079365
0
0.047297
0.1371
0.25175
0.16495
0.76471
0.0068027
0
0.54037
0.17808
0.84906
0.23871
0.36667
0.17881
0
0.037037
0.44586
0.5443
0.50943
0.26974
0.22695
0.54676
0.14744
0.31973
0.36486
0
0.28313
0.3578
0.58108
0.71918
0
0.33577
0.2236
0.051948
0.40741
0.024096
0.4878
0.12414
0.875
0.52273
0.53846
0.33333
0.59748
0.65333
0.045977
0.086331
0.69481
0.013245
0
0.65591
0.76296
0.28947
0.25342
0.88966
0
0.0070922
0.30263
0.29762
0.5137
0.37349
0.21795
0.2375
0.62069
0.13636
0.030303
0.40678
0.0075758
0.0078125
0.086207
0.19178
0.24545
0
0.019608
0.54286
0.23288
0.0060606
0.55063
0.17308
0
0.45055
0.24742
0.38922
0.0075758
0.13605
0.22699
0.36145
0.68519
0.62366
0.4878
0.13158
0.013158
0.60305
0.75758
0.0080645
0.57738
0
0.014706
0.36364
0.17606
0.0072464
0.59259
0.50323
0.22642
0.039474
0.024691
0.018072
0.25625
0.2561
0.0066667
0.53608
0.40845
0.30065
0.60897
0.030769
0.96875
0.26974
0.38462
0.28571
0.73469
0.44444
0.01087
0.65244
[truncated: 3,000 more rows]
