# Supplementary material for: Separating Macroecological Pattern and Process: Comparing Ecological, Economic, and Geological Systems
Source: PLoS One. 2014 Nov 10;9(11):e112850. doi: 10.1371/journal.pone.0112850 (PMC4226609; doi:10.1371/journal.pone.0112850)
Supplement: Information S1 — Community matrices for each dataset and MATLAB code to replicate all analyses. (ZIP) [file pone.0112850.s001.zip › Supplementary Information/Output/fia/fia_result_sadscale_area.csv]

367.66
367.66
367.66
367.66
367.66
367.66
367.66
367.66
367.66
367.66
367.66
367.66
367.66
367.66
367.66
367.66
367.66
367.66
367.66
367.66
360.02
367.66
334.75
366.64
367.66
367.66
367.66
367.66
367.66
367.66
367.66
323.01
367.66
367.66
367.66
367.66
367.66
367.66
367.66
367.57
367.66
367.66
367.66
367.66
367.66
367.66
367.66
367.66
367.66
367.66
366.2
367.66
367.66
367.66
367.66
367.66
367.66
365.03
367.66
367.66
367.66
367.66
238.76
367.66
367.66
367.66
367.66
367.66
367.66
367.66
367.66
367.66
367.66
367.66
297.98
367.66
367.66
367.66
367.66
367.66
367.66
367.66
367.66
367.66
367.66
367.66
367.66
367.66
367.66
367.66
367.66
367.66
367.66
367.66
367.66
367.66
367.66
367.66
366.45
367.66
367.66
367.66
367.66
367.66
367.66
367.66
308.66
367.66
270.83
367.66
367.66
367.66
367.66
367.66
367.66
367.66
367.66
367.66
367.66
367.66
367.66
367.66
367.66
367.66
367.66
367.66
367.66
367.66
367.66
367.66
367.66
367.66
367.66
367.66
367.66
367.66
367.66
367.66
301.68
367.66
367.66
367.66
367.66
367.66
367.66
367.66
367.66
193.5
367.66
367.66
367.66
367.66
367.66
367.66
367.66
367.66
367.66
367.66
367.66
367.66
367.66
367.66
367.66
367.66
367.66
367.66
367.66
367.66
367.66
367.66
367.66
367.66
367.66
367.66
367.66
367.66
367.66
367.66
367.66
367.66
295.71
367.66
367.66
367.66
367.66
367.66
367.66
367.66
367.66
367.66
367.66
367.66
367.66
367.66
367.66
367.66
367.66
367.66
367.66
367.66
367.66
367.66
367.66
325.95
367.66
367.66
367.66
367.66
367.66
367.66
367.66
367.66
367.66
367.66
367.66
367.66
367.66
367.66
367.66
367.66
367.66
367.66
367.66
367.66
365.99
367.66
367.66
367.66
367.66
367.66
367.66
367.66
367.66
367.66
367.66
367.66
367.66
367.66
367.66
367.66
367.66
367.66
367.66
367.66
367.66
367.66
367.66
367.66
367.66
367.66
367.66
367.66
367.66
367.66
367.66
367.66
367.66
367.66
367.66
367.66
367.66
367.66
367.66
367.66
367.66
367.66
367.66
367.66
367.66
367.66
367.66
367.66
367.66
367.66
367.66
367.66
367.66
367.66
367.66
367.66
367.66
367.66
367.66
367.66
367.66
367.66
367.66
367.66
367.66
367.66
367.66
367.66
356.92
367.66
367.66
367.66
367.66
367.66
217.7
367.66
367.66
367.66
367.66
367.66
367.66
367.66
367.66
367.66
367.66
363.67
367.66
367.66
367.66
367.66
367.66
367.66
367.66
367.66
367.66
367.66
367.66
367.66
367.66
367.66
367.66
367.66
367.66
367.66
367.66
367.66
367.66
367.66
367.66
367.66
367.66
367.66
367.66
367.66
367.66
367.66
367.66
367.66
367.66
367.66
361.52
367.66
367.66
367.66
367.66
367.66
367.66
367.66
367.66
367.66
367.66
367.66
367.66
367.66
328.6
341.65
367.66
367.66
367.66
367.66
367.66
367.66
367.66
367.66
367.66
367.66
367.66
367.66
367.66
367.66
367.66
367.66
367.66
367.66
367.66
367.66
367.66
367.66
367.66
367.66
367.66
367.66
367.66
367.66
367.66
367.66
367.66
367.66
367.66
367.66
367.66
367.66
367.66
367.66
367.66
367.66
367.66
367.66
367.66
367.66
367.66
367.66
367.66
367.66
367.66
367.66
367.66
367.66
367.66
367.66
367.66
367.66
367.66
367.66
367.66
367.66
367.66
367.66
367.66
367.66
367.66
367.66
367.66
367.66
367.66
367.66
367.66
367.66
367.66
367.66
367.66
367.66
367.66
367.66
361.08
367.66
367.66
367.66
367.66
367.66
367.66
367.66
367.66
367.66
367.66
367.66
367.66
367.66
367.66
287.89
367.66
367.66
367.66
367.66
367.66
367.66
268.24
367.66
367.66
367.66
367.66
367.66
367.66
367.66
367.66
367.66
367.66
367.66
367.66
367.66
367.66
367.66
367.66
367.66
367.66
367.66
367.66
367.66
367.66
367.66
367.66
367.66
367.66
367.66
367.66
367.66
367.66
367.66
367.66
367.66
367.66
367.66
367.66
367.66
367.66
367.66
414.96
414.96
414.96
414.96
414.96
414.96
414.96
414.96
414.96
414.96
414.96
414.96
414.96
414.96
414.96
414.96
414.96
414.96
414.96
414.96
401.2
414.96
359.36
411.74
414.96
414.96
414.96
414.96
414.96
414.96
414.96
357.47
414.96
414.96
414.96
414.96
414.96
414.96
414.96
413.99
414.96
414.96
414.96
414.96
414.96
414.96
414.96
414.96
414.96
414.96
410.95
414.96
414.96
414.96
414.96
414.96
414.96
405.47
414.96
414.96
414.96
414.96
267.24
414.96
414.96
414.96
414.96
414.96
414.96
414.96
414.96
414.96
414.96
414.96
327.89
414.96
414.96
414.96
414.96
414.96
414.96
414.96
414.96
414.96
414.96
414.96
414.96
414.96
414.96
414.96
414.96
414.96
414.96
414.96
414.96
414.96
414.96
414.96
409.3
414.96
414.96
414.96
414.96
414.96
414.96
414.96
345.11
414.96
305.89
414.96
414.96
414.96
414.96
414.96
414.96
414.96
414.96
414.96
414.96
414.96
414.96
414.96
414.96
414.96
414.96
414.96
414.96
414.96
414.96
414.96
414.96
414.96
414.96
414.96
414.96
414.96
414.96
414.96
335.6
414.96
414.96
414.96
414.96
414.96
414.96
414.96
414.96
217.9
414.96
414.96
414.96
414.96
414.96
414.96
414.96
414.96
414.96
414.96
414.96
414.96
414.96
414.96
414.96
414.96
414.96
414.96
414.96
414.96
414.96
414.96
414.96
414.96
414.96
414.96
414.96
414.96
414.96
414.96
414.96
414.96
330.73
414.96
414.96
414.96
414.96
414.96
414.96
414.96
414.96
414.96
414.96
414.96
414.96
414.96
414.96
414.96
414.96
414.96
414.96
414.96
414.96
414.96
414.96
360.45
414.96
414.96
414.96
414.96
414.96
414.96
414.96
414.96
414.96
414.96
414.96
414.96
414.96
414.96
414.96
414.96
414.96
414.96
414.96
414.96
410.27
414.96
414.96
414.96
414.96
414.96
414.96
414.96
414.96
414.96
414.96
414.96
414.96
414.96
414.96
414.96
414.96
414.96
414.96
414.96
414.96
414.96
414.96
414.96
414.96
414.96
414.96
414.96
414.96
414.96
414.96
414.96
414.96
414.96
414.96
414.96
414.96
414.96
414.96
414.96
414.96
414.96
414.96
414.96
414.96
414.96
414.96
414.96
414.96
414.96
414.96
414.96
414.96
414.96
414.96
414.96
414.96
414.96
414.96
414.96
414.96
414.96
414.96
414.96
414.96
414.96
414.96
414.96
393.27
414.96
414.96
414.96
414.96
414.96
248.6
414.96
414.96
414.96
414.96
414.96
414.96
414.96
414.96
414.96
414.96
404.92
414.96
414.96
414.96
414.96
414.96
414.96
414.96
414.96
414.96
414.96
414.96
414.96
414.96
414.96
414.96
414.96
414.96
414.96
414.96
414.96
414.96
414.96
414.96
414.96
414.96
414.96
414.96
414.96
414.96
414.96
414.96
414.96
414.96
414.96
402.98
414.96
414.96
414.96
414.96
414.96
414.96
414.96
414.96
414.96
414.96
414.96
414.96
414.96
362.78
377.56
414.96
414.96
414.96
414.96
414.96
414.96
414.96
414.96
414.96
414.96
414.96
414.96
414.96
414.96
414.96
414.96
414.96
414.96
414.96
414.96
414.96
414.96
414.96
414.96
414.96
414.96
414.96
414.96
414.96
414.96
414.96
414.96
414.96
414.96
414.96
414.96
414.96
414.96
414.96
414.96
414.96
414.96
414.96
414.96
414.96
414.96
414.96
414.96
414.96
414.96
414.96
414.96
414.96
414.96
414.96
414.96
414.96
414.96
414.96
414.96
414.96
414.96
414.96
414.96
414.96
414.96
414.96
414.96
414.96
414.96
414.96
414.96
414.96
414.96
414.96
414.96
414.96
414.96
406.61
414.96
414.96
414.96
414.96
414.96
414.96
414.96
414.96
414.96
414.96
414.96
414.96
414.96
414.96
320.54
414.96
414.96
414.96
414.96
414.96
414.96
297.85
414.96
414.96
414.96
414.96
414.96
414.96
414.96
414.96
414.96
414.96
414.96
414.96
414.96
414.96
414.96
414.96
414.96
414.96
414.96
414.96
414.96
414.96
414.96
414.96
414.96
414.96
414.96
414.96
414.96
414.96
414.96
414.96
414.96
414.96
414.96
414.96
414.96
414.96
414.96
468.35
468.35
468.35
468.35
468.35
468.35
468.35
468.35
468.35
468.35
468.35
468.35
468.35
468.35
468.35
468.35
468.35
468.35
468.35
468.35
445.95
468.35
384.65
462.1
468.35
468.35
468.35
468.35
468.35
468.35
468.35
395.8
468.35
468.35
468.35
468.35
468.35
468.35
468.35
465.38
468.35
468.35
468.35
468.35
468.35
468.35
468.35
468.35
468.35
468.35
460.66
468.35
468.35
468.35
468.35
468.35
468.35
448.28
468.35
468.35
468.35
468.35
299.18
468.35
468.35
468.35
468.35
468.35
468.35
468.35
468.35
468.35
468.35
468.35
361.17
468.35
468.35
468.35
468.35
468.35
468.35
468.35
468.35
468.35
468.35
468.35
468.35
468.35
468.35
468.35
468.35
468.35
468.35
468.35
468.35
468.35
468.35
468.35
454.37
468.35
468.35
468.35
468.35
468.35
468.35
468.35
386.21
468.35
346.36
468.35
468.35
468.35
468.35
468.26
468.35
468.35
468.35
468.35
468.35
468.35
468.35
468.35
468.35
468.35
468.35
468.35
468.35
468.35
468.35
468.35
468.35
468.35
468.35
468.35
468.35
468.35
468.35
468.35
373.43
468.35
468.35
468.35
468.35
468.35
468.35
468.35
468.35
245.17
468.35
468.35
468.35
468.35
468.35
468.35
468.35
468.3
468.35
468.35
468.35
468.35
468.35
468.35
468.35
468.35
468.35
468.35
468.35
468.35
468.35
468.35
468.35
468.35
468.35
468.35
468.35
468.35
468.35
468.35
468.35
468.35
369.39
468.35
468.35
468.35
468.35
468.35
468.35
468.35
468.35
468.35
468.35
468.35
468.35
468.35
468.35
468.35
468.35
468.35
468.35
468.35
468.35
468.35
468.35
398.83
468.35
468.35
468.35
468.35
468.35
468.35
468.35
468.35
468.35
468.35
468.35
468.35
468.35
468.35
468.35
468.35
468.35
468.35
468.35
468.35
457.72
468.35
468.35
468.35
468.35
468.35
468.35
468.35
468.35
468.35
468.35
468.35
468.35
468.35
468.35
468.35
468.35
468.35
468.35
468.35
468.35
468.35
468.35
468.35
468.35
468.35
468.35
468.35
468.35
468.35
468.35
468.35
468.35
468.35
468.35
468.35
468.35
468.35
468.35
468.35
468.35
468.35
468.35
468.35
468.35
468.35
468.35
468.35
468.35
468.35
468.35
468.35
468.35
468.35
468.35
468.35
468.35
468.35
468.35
468.35
468.35
468.35
468.35
468.35
468.35
468.35
468.35
468.35
432.1
468.35
468.35
468.35
468.35
468.35
284.88
468.35
468.35
468.35
468.35
468.35
468.35
468.35
468.35
468.35
468.35
450.08
468.35
468.35
468.35
468.35
468.35
468.35
468.35
468.35
468.35
468.35
468.35
468.35
468.35
468.35
468.35
468.35
468.35
468.35
468.35
468.35
468.35
468.35
468.35
468.35
468.35
468.35
468.35
468.35
468.35
468.35
468.35
468.35
468.35
468.35
448.3
468.35
468.35
468.35
468.35
468.35
468.35
468.35
468.35
468.35
468.35
468.35
468.35
468.35
400.51
416.92
468.35
468.35
468.35
468.35
468.35
468.35
468.35
468.35
468.35
468.35
468.35
468.35
468.35
468.35
468.35
468.35
468.35
468.35
468.35
468.35
468.35
468.35
468.35
468.35
468.35
468.35
468.35
468.35
468.35
468.35
468.35
468.35
468.35
468.35
468.35
468.35
468.35
468.35
468.35
468.35
468.35
468.35
468.35
468.35
468.35
468.35
468.35
468.35
468.35
468.35
468.35
468.35
468.35
468.35
468.35
468.35
468.35
468.35
468.35
468.35
468.35
468.35
468.35
468.35
468.35
468.35
468.35
468.35
468.35
468.35
468.35
468.35
468.35
468.35
468.35
468.35
468.35
468.35
458.24
468.35
468.35
468.35
468.35
468.35
468.35
468.35
468.35
468.35
468.35
468.35
468.35
468.35
468.35
357.24
468.35
468.35
468.35
468.35
468.35
468.35
331.69
468.35
468.35
468.35
468.35
468.35
468.35
468.35
468.35
468.35
468.35
468.35
468.35
468.35
468.35
468.35
468.35
468.35
468.35
468.35
468.35
468.35
468.35
468.35
468.35
468.35
468.35
468.35
468.35
468.35
468.35
468.35
468.35
468.35
468.35
468.35
468.35
468.35
468.35
468.35
528.62
528.62
528.62
528.62
528.62
528.62
528.62
528.62
528.62
528.62
528.62
528.62
528.62
528.62
528.62
528.62
528.62
528.62
528.62
528.59
492.53
528.62
409.84
518.78
528.62
528.62
528.62
528.62
528.62
528.62
528.62
438.49
528.62
528.62
528.62
528.62
528.62
528.62
528.62
522.3
528.62
528.62
528.62
528.62
528.62
528.62
528.62
528.62
528.62
528.62
516.39
528.62
528.62
528.62
528.62
528.62
528.62
494.58
528.62
528.62
528.62
528.62
335.02
528.62
528.62
528.62
528.62
528.62
528.62
528.62
528.62
528.62
528.62
528.62
398.39
528.62
528.62
528.62
528.62
528.62
528.62
528.62
528.62
528.62
528.62
528.62
528.62
528.62
528.62
528.62
528.62
528.62
528.62
528.62
528.62
528.62
528.62
528.62
503.04
528.62
528.62
528.62
528.62
528.62
528.62
528.62
432.14
528.62
394.12
528.62
528.62
528.62
528.62
526.69
528.62
528.62
528.62
528.62
528.62
528.62
528.62
528.62
528.62
528.62
528.62
528.62
528.62
528.62
528.62
528.62
528.62
528.62
528.62
528.62
528.62
528.62
528.62
528.62
415.76
528.62
528.62
528.62
528.62
528.62
528.62
528.62
528.62
275.66
528.62
528.62
528.62
528.62
528.62
528.62
528.62
525.84
528.62
528.62
528.62
528.62
528.62
528.62
528.62
528.62
528.62
528.62
528.62
528.62
528.62
528.62
528.62
528.62
528.62
528.62
528.62
528.62
528.62
528.62
528.62
528.62
412.22
528.62
528.62
528.62
528.62
528.62
528.62
528.62
528.62
528.62
528.62
528.62
528.62
528.62
528.62
528.62
528.62
528.62
528.62
528.62
528.62
528.62
528.62
441.51
528.62
528.62
528.62
528.62
528.62
528.62
528.62
528.62
528.62
528.62
528.62
528.62
528.62
528.62
528.62
528.62
528.62
528.62
528.62
528.62
509.26
528.62
528.62
528.62
528.62
528.62
528.62
528.62
528.62
528.62
528.62
528.62
528.62
528.62
528.62
528.62
528.62
528.62
528.62
528.62
528.62
528.62
528.62
528.62
528.62
528.62
528.62
528.62
528.62
528.62
528.62
528.62
528.62
528.62
528.62
528.62
528.62
528.62
528.62
528.62
528.62
528.62
528.62
528.62
528.62
528.62
528.62
528.62
528.62
528.62
528.62
528.62
528.62
528.62
528.62
528.62
528.62
528.62
528.62
528.62
528.62
528.62
528.62
528.62
528.62
528.62
528.62
528.62
475.06
528.62
528.62
528.62
528.62
528.62
327.54
528.62
528.62
528.62
528.62
528.62
528.62
528.62
528.62
528.62
528.62
498.47
528.62
528.62
528.62
528.62
528.62
528.62
528.62
528.62
528.62
528.62
528.62
528.62
528.62
528.62
528.62
528.62
528.62
528.62
528.62
528.62
528.62
528.62
528.62
528.62
528.62
528.62
528.62
528.62
528.62
528.62
528.62
528.62
528.62
528.62
498.3
528.62
528.62
528.62
528.62
528.62
528.62
528.62
528.62
528.62
528.62
528.62
528.62
528.62
442.35
460.08
528.62
528.62
528.62
528.62
528.62
528.62
528.62
528.62
528.62
528.62
528.62
528.62
528.62
528.62
528.62
528.62
528.62
528.62
528.62
528.62
528.62
528.62
528.62
528.62
528.62
528.62
528.62
528.62
528.62
528.62
528.62
528.62
528.62
528.62
528.62
528.62
528.62
528.62
528.62
528.62
528.62
528.62
528.62
528.62
528.62
528.62
528.62
528.62
528.62
528.62
528.62
528.62
528.62
528.62
528.62
528.62
528.62
528.62
528.62
528.62
528.62
528.62
528.62
528.62
528.62
528.62
528.62
528.62
528.62
528.62
528.62
528.62
528.62
528.62
528.62
528.62
528.62
528.62
516.36
528.62
528.62
528.62
528.62
528.62
528.62
528.62
528.62
528.62
528.62
528.62
528.62
528.62
528.62
398.7
528.62
528.62
528.62
528.62
528.62
528.62
370.36
528.62
528.62
528.62
528.62
528.62
528.62
528.62
528.62
528.62
528.62
528.18
528.62
528.62
528.62
528.62
528.62
528.62
528.62
528.62
528.62
528.62
528.62
528.62
528.62
528.62
528.62
528.62
528.62
528.62
528.62
528.62
528.62
528.62
528.62
528.62
528.62
528.62
528.62
528.62
[truncated: 48,000 more rows]
