# Supplementary material for: Separating Macroecological Pattern and Process: Comparing Ecological, Economic, and Geological Systems
Source: PLoS One. 2014 Nov 10;9(11):e112850. doi: 10.1371/journal.pone.0112850 (PMC4226609; doi:10.1371/journal.pone.0112850)
Supplement: Information S1 — Community matrices for each dataset and MATLAB code to replicate all analyses. (ZIP) [file pone.0112850.s001.zip › Supplementary Information/Output/fia/fia_result_sadscale_lat.csv]

44.15
30.61
44.599
31.118
36.152
38.5
32.696
34.55
37.466
44.101
47.78
35.03
36.611
47.83
42.16
33.324
45.44
47.28
43.737
46.67
46.551
44.677
47.361
44.722
37.102
37.58
45.776
41.529
43.16
37.97
30.64
46.615
36.498
34.03
31.25
31.732
40.326
41.25
33.596
46.319
40.914
39.009
36.75
37.745
27.47
30.938
39.8
33.94
28.33
33.897
46.181
39.692
43.774
40.992
45.108
42.943
39.36
35.72
28.06
31.275
42.41
41.091
44.387
37.5
42.712
43.174
32.353
35.594
33.614
46.76
47.98
47.35
31.8
30.67
29.36
43.726
29.92
32.756
45.15
43.59
30.83
37.75
38.71
29.86
45.103
46.76
45.889
41.21
41.29
33.72
36.11
36.92
34.47
35.86
34.292
33.94
40.937
41.695
26.25
32.86
33.044
44.793
48.596
42.78
35.121
33.086
46.439
33.08
41.667
47.32
30.889
39.47
47
29.67
31.292
38.616
38.47
47.91
37.991
42.861
38.594
37.66
44.414
47.74
32.69
35.67
44.046
44.75
30.14
47.005
44.2
32.03
45.494
44.278
46.493
34.64
44.334
35.92
46
30.61
32.499
30.72
33.94
42.21
35.135
41.911
38.188
30.45
30.222
47.7
38.419
40.31
31.13
31.341
44.354
46.565
30.58
40.359
41.314
34.045
30.81
35.908
45.013
32.722
31.64
36.021
28.25
39.06
29.22
33.05
35.128
34.48
33.029
44.694
45.198
37.985
37.778
39.901
36.726
30.36
44.473
43.384
45.871
47.779
36.084
32.94
34.205
31.92
34.316
47.81
36.948
34.973
37.078
32.658
42.083
33.28
42.483
37.97
38.945
38.992
35.515
42.197
46.135
38.417
33.14
45.15
32.416
33.33
35.69
32.772
37.444
37.72
38.393
33.083
44.556
33.44
30
30.33
38.667
32.31
31.21
26.258
40.905
44.397
44.951
40.528
30.03
31.441
38.945
36.071
36.69
47.48
45.066
35.589
26.053
31.75
32.03
35.56
34.81
36.724
37.874
45.382
38.459
43.92
48.24
38.988
38.97
39.08
36.102
46.18
33.248
32.914
32.25
45.94
47.7
34.378
38.31
45.75
38.896
34.888
38.939
43.53
48.399
33.393
38.41
38.375
46.25
37.85
30.28
37.627
30.69
30.974
37.22
47.06
47.44
36.811
40.292
34.528
47.722
48.148
34.292
42.393
44.912
46.57
33.44
40.944
31.08
29.97
35.769
45.083
46.14
37.72
46.77
46.87
31.47
36.589
36.269
46.61
36.035
43.34
42.66
48.435
35.581
32.44
40.902
42.362
31.199
32.54
28.16
47.27
47.82
35.67
38.852
34.56
39.5
47.667
47.21
39.657
34.074
30.42
46.27
36.83
44.706
43.222
45.525
46.219
30.42
40.86
46.199
36.647
34.18
36.25
35.658
41.822
29.78
30.643
45.944
33.751
44.3
45.463
31.89
44.194
39.48
35.643
44.002
31.561
34.292
35.25
35.526
31.604
33.89
32.108
31.19
34.137
40.484
32.883
47.87
33.98
29.86
46.82
33.91
33.11
39.389
34.03
36.684
41.833
31.28
48.812
38.443
26.53
46.17
36.937
30.011
45.588
44.297
35.555
35.056
34.78
44.45
36.669
36.11
44.515
37.448
30.36
36.42
35.34
44.24
33.977
48.526
35.263
30.89
47.99
42.639
44.4
34.5
35.64
33.748
39.06
35.56
37.971
30.58
41.111
39.542
35.296
38.806
40.489
47.499
36.651
32.118
46.006
41.273
42.395
44.274
39.552
37.83
45.593
44.57
42.389
36.36
43.719
35.431
33.936
46.32
42.611
33.976
38.75
46.14
36.86
33.76
47.822
34.19
41.924
43.534
30.22
40.945
35.125
48.1
44.34
44.556
38.19
33.011
34.612
46.02
46.613
34.467
41.5
46.87
44.11
37.22
37.627
35.735
32.44
34.945
46.45
37.398
37.345
37.623
36.117
30.92
33.277
44.909
31.885
31.644
43.6
32.336
43.725
44.525
33.61
35.94
36.53
36.4
46.5
34.6
36.36
45.077
41.761
45.09
34.97
46.1
36.934
37.677
45.404
44.639
37.5
32.945
33.66
45.973
37.9
40.031
35.772
36.22
43.48
31.03
32.781
44.55
46.41
46.49
46.923
39.176
36.842
44.15
30.61
44.599
31.118
36.152
38.5
32.696
34.55
37.466
44.101
47.78
35.03
36.611
47.83
42.16
33.324
45.44
47.28
43.737
46.67
46.551
44.677
47.361
44.722
37.102
37.58
45.776
41.529
43.16
37.97
30.64
46.615
36.498
34.03
31.25
31.732
40.326
41.25
33.596
46.319
40.914
39.009
36.75
37.745
27.47
30.938
39.8
33.94
28.33
33.897
46.181
39.692
43.774
40.992
45.108
42.943
39.36
35.72
28.06
31.275
42.41
41.091
44.387
37.5
42.712
43.174
32.353
35.594
33.614
46.76
47.98
47.35
31.8
30.67
29.36
43.726
29.92
32.756
45.15
43.59
30.83
37.75
38.71
29.86
45.103
46.76
45.889
41.21
41.29
33.72
36.11
36.92
34.47
35.86
34.292
33.94
40.937
41.695
26.25
32.86
33.044
44.793
48.596
42.78
35.121
33.086
46.439
33.08
41.667
47.32
30.889
39.47
47
29.67
31.292
38.616
38.47
47.91
37.991
42.861
38.594
37.66
44.414
47.74
32.69
35.67
44.046
44.75
30.14
47.005
44.2
32.03
45.494
44.278
46.493
34.64
44.334
35.92
46
30.61
32.499
30.72
33.94
42.21
35.135
41.911
38.188
30.45
30.222
47.7
38.419
40.31
31.13
31.341
44.354
46.565
30.58
40.359
41.314
34.045
30.81
35.908
45.013
32.722
31.64
36.021
28.25
39.06
29.22
33.05
35.128
34.48
33.029
44.694
45.198
37.985
37.778
39.901
36.726
30.36
44.473
43.384
45.871
47.779
36.084
32.94
34.205
31.92
34.316
47.81
36.948
34.973
37.078
32.658
42.083
33.28
42.483
37.97
38.945
38.992
35.515
42.197
46.135
38.417
33.14
45.15
32.416
33.33
35.69
32.772
37.444
37.72
38.393
33.083
44.556
33.44
30
30.33
38.667
32.31
31.21
26.258
40.905
44.397
44.951
40.528
30.03
31.441
38.945
36.071
36.69
47.48
45.066
35.589
26.053
31.75
32.03
35.56
34.81
36.724
37.874
45.382
38.459
43.92
48.24
38.988
38.97
39.08
36.102
46.18
33.248
32.914
32.25
45.94
47.7
34.378
38.31
45.75
38.896
34.888
38.939
43.53
48.399
33.393
38.41
38.375
46.25
37.85
30.28
37.627
30.69
30.974
37.22
47.06
47.44
36.811
40.292
34.528
47.722
48.148
34.292
42.393
44.912
46.57
33.44
40.944
31.08
29.97
35.769
45.083
46.14
37.72
46.77
46.87
31.47
36.589
36.269
46.61
36.035
43.34
42.66
48.435
35.581
32.44
40.902
42.362
31.199
32.54
28.16
47.27
47.82
35.67
38.852
34.56
39.5
47.667
47.21
39.657
34.074
30.42
46.27
36.83
44.706
43.222
45.525
46.219
30.42
40.86
46.199
36.647
34.18
36.25
35.658
41.822
29.78
30.643
45.944
33.751
44.3
45.463
31.89
44.194
39.48
35.643
44.002
31.561
34.292
35.25
35.526
31.604
33.89
32.108
31.19
34.137
40.484
32.883
47.87
33.98
29.86
46.82
33.91
33.11
39.389
34.03
36.684
41.833
31.28
48.812
38.443
26.53
46.17
36.937
30.011
45.588
44.297
35.555
35.056
34.78
44.45
36.669
36.11
44.515
37.448
30.36
36.42
35.34
44.24
33.977
48.526
35.263
30.89
47.99
42.639
44.4
34.5
35.64
33.748
39.06
35.56
37.971
30.58
41.111
39.542
35.296
38.806
40.489
47.499
36.651
32.118
46.006
41.273
42.395
44.274
39.552
37.83
45.593
44.57
42.389
36.36
43.719
35.431
33.936
46.32
42.611
33.976
38.75
46.14
36.86
33.76
47.822
34.19
41.924
43.534
30.22
40.945
35.125
48.1
44.34
44.556
38.19
33.011
34.612
46.02
46.613
34.467
41.5
46.87
44.11
37.22
37.627
35.735
32.44
34.945
46.45
37.398
37.345
37.623
36.117
30.92
33.277
44.909
31.885
31.644
43.6
32.336
43.725
44.525
33.61
35.94
36.53
36.4
46.5
34.6
36.36
45.077
41.761
45.09
34.97
46.1
36.934
37.677
45.404
44.639
37.5
32.945
33.66
45.973
37.9
40.031
35.772
36.22
43.48
31.03
32.781
44.55
46.41
46.49
46.923
39.176
36.842
44.15
30.61
44.599
31.118
36.152
38.5
32.696
34.55
37.466
44.101
47.78
35.03
36.611
47.83
42.16
33.324
45.44
47.28
43.737
46.67
46.551
44.677
47.361
44.722
37.102
37.58
45.776
41.529
43.16
37.97
30.64
46.615
36.498
34.03
31.25
31.732
40.326
41.25
33.596
46.319
40.914
39.009
36.75
37.745
27.47
30.938
39.8
33.94
28.33
33.897
46.181
39.692
43.774
40.992
45.108
42.943
39.36
35.72
28.06
31.275
42.41
41.091
44.387
37.5
42.712
43.174
32.353
35.594
33.614
46.76
47.98
47.35
31.8
30.67
29.36
43.726
29.92
32.756
45.15
43.59
30.83
37.75
38.71
29.86
45.103
46.76
45.889
41.21
41.29
33.72
36.11
36.92
34.47
35.86
34.292
33.94
40.937
41.695
26.25
32.86
33.044
44.793
48.596
42.78
35.121
33.086
46.439
33.08
41.667
47.32
30.889
39.47
47
29.67
31.292
38.616
38.47
47.91
37.991
42.861
38.594
37.66
44.414
47.74
32.69
35.67
44.046
44.75
30.14
47.005
44.2
32.03
45.494
44.278
46.493
34.64
44.334
35.92
46
30.61
32.499
30.72
33.94
42.21
35.135
41.911
38.188
30.45
30.222
47.7
38.419
40.31
31.13
31.341
44.354
46.565
30.58
40.359
41.314
34.045
30.81
35.908
45.013
32.722
31.64
36.021
28.25
39.06
29.22
33.05
35.128
34.48
33.029
44.694
45.198
37.985
37.778
39.901
36.726
30.36
44.473
43.384
45.871
47.779
36.084
32.94
34.205
31.92
34.316
47.81
36.948
34.973
37.078
32.658
42.083
33.28
42.483
37.97
38.945
38.992
35.515
42.197
46.135
38.417
33.14
45.15
32.416
33.33
35.69
32.772
37.444
37.72
38.393
33.083
44.556
33.44
30
30.33
38.667
32.31
31.21
26.258
40.905
44.397
44.951
40.528
30.03
31.441
38.945
36.071
36.69
47.48
45.066
35.589
26.053
31.75
32.03
35.56
34.81
36.724
37.874
45.382
38.459
43.92
48.24
38.988
38.97
39.08
36.102
46.18
33.248
32.914
32.25
45.94
47.7
34.378
38.31
45.75
38.896
34.888
38.939
43.53
48.399
33.393
38.41
38.375
46.25
37.85
30.28
37.627
30.69
30.974
37.22
47.06
47.44
36.811
40.292
34.528
47.722
48.148
34.292
42.393
44.912
46.57
33.44
40.944
31.08
29.97
35.769
45.083
46.14
37.72
46.77
46.87
31.47
36.589
36.269
46.61
36.035
43.34
42.66
48.435
35.581
32.44
40.902
42.362
31.199
32.54
28.16
47.27
47.82
35.67
38.852
34.56
39.5
47.667
47.21
39.657
34.074
30.42
46.27
36.83
44.706
43.222
45.525
46.219
30.42
40.86
46.199
36.647
34.18
36.25
35.658
41.822
29.78
30.643
45.944
33.751
44.3
45.463
31.89
44.194
39.48
35.643
44.002
31.561
34.292
35.25
35.526
31.604
33.89
32.108
31.19
34.137
40.484
32.883
47.87
33.98
29.86
46.82
33.91
33.11
39.389
34.03
36.684
41.833
31.28
48.812
38.443
26.53
46.17
36.937
30.011
45.588
44.297
35.555
35.056
34.78
44.45
36.669
36.11
44.515
37.448
30.36
36.42
35.34
44.24
33.977
48.526
35.263
30.89
47.99
42.639
44.4
34.5
35.64
33.748
39.06
35.56
37.971
30.58
41.111
39.542
35.296
38.806
40.489
47.499
36.651
32.118
46.006
41.273
42.395
44.274
39.552
37.83
45.593
44.57
42.389
36.36
43.719
35.431
33.936
46.32
42.611
33.976
38.75
46.14
36.86
33.76
47.822
34.19
41.924
43.534
30.22
40.945
35.125
48.1
44.34
44.556
38.19
33.011
34.612
46.02
46.613
34.467
41.5
46.87
44.11
37.22
37.627
35.735
32.44
34.945
46.45
37.398
37.345
37.623
36.117
30.92
33.277
44.909
31.885
31.644
43.6
32.336
43.725
44.525
33.61
35.94
36.53
36.4
46.5
34.6
36.36
45.077
41.761
45.09
34.97
46.1
36.934
37.677
45.404
44.639
37.5
32.945
33.66
45.973
37.9
40.031
35.772
36.22
43.48
31.03
32.781
44.55
46.41
46.49
46.923
39.176
36.842
44.15
30.61
44.599
31.118
36.152
38.5
32.696
34.55
37.466
44.101
47.78
35.03
36.611
47.83
42.16
33.324
45.44
47.28
43.737
46.67
46.551
44.677
47.361
44.722
37.102
37.58
45.776
41.529
43.16
37.97
30.64
46.615
36.498
34.03
31.25
31.732
40.326
41.25
33.596
46.319
40.914
39.009
36.75
37.745
27.47
30.938
39.8
33.94
28.33
33.897
46.181
39.692
43.774
40.992
45.108
42.943
39.36
35.72
28.06
31.275
42.41
41.091
44.387
37.5
42.712
43.174
32.353
35.594
33.614
46.76
47.98
47.35
31.8
30.67
29.36
43.726
29.92
32.756
45.15
43.59
30.83
37.75
38.71
29.86
45.103
46.76
45.889
41.21
41.29
33.72
36.11
36.92
34.47
35.86
34.292
33.94
40.937
41.695
26.25
32.86
33.044
44.793
48.596
42.78
35.121
33.086
46.439
33.08
41.667
47.32
30.889
39.47
47
29.67
31.292
38.616
38.47
47.91
37.991
42.861
38.594
37.66
44.414
47.74
32.69
35.67
44.046
44.75
30.14
47.005
44.2
32.03
45.494
44.278
46.493
34.64
44.334
35.92
46
30.61
32.499
30.72
33.94
42.21
35.135
41.911
38.188
30.45
30.222
47.7
38.419
40.31
31.13
31.341
44.354
46.565
30.58
40.359
41.314
34.045
30.81
35.908
45.013
32.722
31.64
36.021
28.25
39.06
29.22
33.05
35.128
34.48
33.029
44.694
45.198
37.985
37.778
39.901
36.726
30.36
44.473
43.384
45.871
47.779
36.084
32.94
34.205
31.92
34.316
47.81
36.948
34.973
37.078
32.658
42.083
33.28
42.483
37.97
38.945
38.992
35.515
42.197
46.135
38.417
33.14
45.15
32.416
33.33
35.69
32.772
37.444
37.72
38.393
33.083
44.556
33.44
30
30.33
38.667
32.31
31.21
26.258
40.905
44.397
44.951
40.528
30.03
31.441
38.945
36.071
36.69
47.48
45.066
35.589
26.053
31.75
32.03
35.56
34.81
36.724
37.874
45.382
38.459
43.92
48.24
38.988
38.97
39.08
36.102
46.18
33.248
32.914
32.25
45.94
47.7
34.378
38.31
45.75
38.896
34.888
38.939
43.53
48.399
33.393
38.41
38.375
46.25
37.85
30.28
37.627
30.69
30.974
37.22
47.06
47.44
36.811
40.292
34.528
47.722
48.148
34.292
42.393
44.912
46.57
33.44
40.944
31.08
29.97
35.769
45.083
46.14
37.72
46.77
46.87
31.47
36.589
36.269
46.61
36.035
43.34
42.66
48.435
35.581
32.44
40.902
42.362
31.199
32.54
28.16
47.27
47.82
35.67
38.852
34.56
39.5
47.667
47.21
39.657
34.074
30.42
46.27
36.83
44.706
43.222
45.525
46.219
30.42
40.86
46.199
36.647
34.18
36.25
35.658
41.822
29.78
30.643
45.944
33.751
44.3
45.463
31.89
44.194
39.48
35.643
44.002
31.561
34.292
35.25
35.526
31.604
33.89
32.108
31.19
34.137
40.484
32.883
47.87
33.98
29.86
46.82
33.91
33.11
39.389
34.03
36.684
41.833
31.28
48.812
38.443
26.53
46.17
36.937
30.011
45.588
44.297
35.555
35.056
34.78
44.45
36.669
36.11
44.515
37.448
30.36
36.42
35.34
44.24
33.977
48.526
35.263
30.89
47.99
42.639
44.4
34.5
35.64
33.748
39.06
35.56
37.971
30.58
41.111
39.542
35.296
38.806
40.489
47.499
36.651
32.118
46.006
41.273
42.395
44.274
39.552
37.83
45.593
44.57
42.389
36.36
43.719
35.431
33.936
46.32
42.611
33.976
38.75
46.14
36.86
33.76
47.822
34.19
41.924
43.534
30.22
40.945
35.125
48.1
44.34
44.556
38.19
33.011
34.612
46.02
46.613
34.467
41.5
46.87
44.11
37.22
37.627
35.735
32.44
34.945
46.45
37.398
37.345
37.623
36.117
30.92
33.277
44.909
31.885
31.644
43.6
32.336
43.725
44.525
33.61
35.94
36.53
36.4
46.5
34.6
36.36
45.077
41.761
45.09
34.97
46.1
36.934
37.677
45.404
44.639
37.5
32.945
33.66
45.973
37.9
40.031
35.772
36.22
43.48
31.03
32.781
44.55
46.41
46.49
46.923
39.176
36.842
[truncated: 48,000 more rows]
