# Supplementary material for: Separating Macroecological Pattern and Process: Comparing Ecological, Economic, and Geological Systems
Source: PLoS One. 2014 Nov 10;9(11):e112850. doi: 10.1371/journal.pone.0112850 (PMC4226609; doi:10.1371/journal.pone.0112850)
Supplement: Information S1 — Community matrices for each dataset and MATLAB code to replicate all analyses. (ZIP) [file pone.0112850.s001.zip › Supplementary Information/Output/fia/fia_result_sadscale_log_abund_cv.csv]

0.56967
0.47698
0.51665
0.5376
0.5715
0.59146
0.61837
0.73595
0.50296
0.57655
0.39355
0.64434
0.56983
0.37603
0.51257
0.54102
0.5908
0.82922
0.5831
0.51303
0.59706
0.26977
0.5732
0.52305
0.5431
0.55535
0.57603
0.59579
0.4887
0.50548
0.73441
0.47849
0.72254
0.59364
0.74938
0.94527
0.39001
0.5901
0.77396
0.6291
0.66093
0.65049
0.74456
0.58663
0.77773
0.79536
0.63247
0.53961
0.55823
0.6363
0.46775
0.56784
0.61216
0.95071
0.59949
0.68776
0.61745
0.7966
0.51582
0.79723
0.71825
0.66367
0.61487
0.65932
0.67337
0.66336
0.79773
0.2774
0.55519
0.66708
0.6618
0.50996
0.59623
0.67525
0.63261
0.67491
0.68966
0.77178
0.62739
0.57787
0.60893
0.68809
0.19764
0.64698
0.21398
0.53154
0.58283
0.95358
0.85397
0.58278
0.70105
0.6467
0.52836
0.64529
0.62293
0.53611
0.33558
0.6031
0.59715
0.6898
0.52288
0.68595
0.59439
0.46055
0.70039
0.68292
0.51412
0.68747
0.68793
0.56282
0.78675
0.53487
0.70339
0.61265
0.67818
0.79999
0.92925
0.41856
0.53832
0.7912
0.79732
0.50672
0.53351
0.46786
0.75483
0.54989
0.59566
0.6874
0.57475
0.65995
0.67856
0.58164
0.56616
0.61149
0.53724
0.52951
0.52121
0.58392
0.47068
0.70268
0.64385
0.548
0.71524
0.6223
0.58939
0.6604
0.58591
0.65699
0.28782
0.57608
0.51029
0.77831
0.75497
0.63702
0.73084
0.50739
0.80915
0.66723
0.6285
0.6568
0.76027
0.50975
0.72312
0.64015
0.65464
0.49012
0.60779
0.75016
0.63327
0.60133
0.72028
0.60201
0.74865
0.68142
0.55841
0.61865
0.67839
0.52073
0.61098
0.72149
0.46019
0.55008
0.6166
0.74161
0.68806
0.49681
0.56889
0.65677
0.70957
0.61809
0.28021
0.73741
0.46829
0.65573
0.75698
0.49729
0.91864
0.5035
0.72314
0.63157
0.73038
0.52253
0.57125
0.69988
0.74685
0.49382
0.64696
0.63188
0.53405
0.14405
0.55796
0.61904
0.7039
0.66382
0.68627
0.80787
0.85141
0.75012
0.64204
0.74555
0.65657
0.51495
0.70435
0.56309
0.75125
0.83265
0.68579
0.70296
0.61486
0.71757
0.58062
0.65798
0.71623
0.40169
0.82718
0.63743
0.8162
0.52227
0.57839
0.5134
0.55922
0.48429
0.41846
0.68092
0.44142
0.60996
0.62388
0.69709
0.60723
0.68908
0.79404
0.65807
1.0659
0.4473
0.46
0.75441
0.68441
0.44907
0.0022144
0.73587
0.45059
0.83152
0.44875
0.66544
0.72911
0.4577
0.60528
0.57243
0.87973
0.48554
0.65693
0.84188
0.74475
0.54948
0.47886
0.48654
0.47069
0.73751
0.49221
0.72489
0.62293
0.68556
0.56425
0.5007
0.64086
0.64237
0.73506
0.63834
0.76564
0.63001
0.46417
0.5124
0.55075
0.45956
0.79457
0.76681
0.5366
0.68715
0.61137
0.64084
0.40762
0.45033
0.58681
0.5768
0.5208
0.71353
0.63424
0.6417
0.54981
0.67665
0.65191
0.73609
0.36409
0.72229
0.73317
0.50141
0.58842
0.73261
0.72759
0.50392
0.55969
0.62001
0.67818
0.69602
0.724
0.4934
0.71637
0.24209
0.24011
0.64806
0.64929
0.57133
0.5475
0.60219
0.54975
0.51755
0.80786
0.54946
0.66563
0.55921
0.73857
0.53698
0.57404
0.61847
0.56863
0.61859
0.62293
0.68563
0.68284
0.71791
0.69049
0.74983
0.68487
0.51777
0.8528
1.1986
0.65039
0.5387
0.67837
0.5237
0.60744
0.75461
0.4745
0.67228
0.58656
0.74975
0.78267
0.72519
0.48517
0.61556
0.55253
0.59905
0.74927
0.56838
0.83337
0.56821
0.57116
0.47757
0.56668
0.66509
0.57736
0.61206
0.89245
0.74324
0.54008
0.58319
0.54114
0.61146
0.34324
0.56024
0.67517
0.66449
0.58612
0.64818
0.63602
0.50267
0.57082
0.46871
0.66682
0.54456
0.72954
0.58252
0.54204
0.52017
0.88809
0.50188
0.63216
0.6953
1.0694
0.44474
0.64517
0.6302
0.58104
0.59462
0.55639
0.64133
0.83753
0.80824
0.65534
0.72294
0.69735
0.51172
0.49719
0.64272
0.60699
0.45692
0.46055
0.65482
0.57938
0.32389
0.49909
0.59815
0.69026
0.77539
0.61998
0.55307
0.58167
0.63728
0.66827
0.53303
0.62279
0.71554
0.60521
0.57502
0.2388
0.79362
0.51802
0.59667
0.53927
0.53291
0.11416
0.59055
0.56102
0.48457
0.41463
0.49558
0.60079
0.62886
0.79628
0.70679
0.52853
0.73067
0.67695
0.57185
0.58677
0.75652
0.53898
0.60226
0.64595
0.70235
0.89084
0.48361
0.717
0.56724
0.31127
0.69563
0.4936
0.54609
0.5626
0.67439
0.59906
0.70376
0.65008
0.60023
0.56589
0.70462
0.62571
0.40449
0.1724
0.70453
0.68904
0.67097
0.73823
0.69561
0.69169
0.56335
0.59567
0.63357
0.56245
0.57516
0.57502
0.47698
0.49874
0.58233
0.56374
0.57741
0.55765
0.73595
0.53086
0.53806
0.44472
0.59466
0.53765
0.376
0.51257
0.55162
0.6214
0.82922
0.5815
0.49187
0.62244
0.26977
0.55779
0.52327
0.59244
0.5524
0.6202
0.59579
0.48366
0.50548
0.751
0.47053
0.73323
0.59364
0.74938
0.92753
0.39353
0.5901
0.7313
0.64795
0.66093
0.70608
0.7216
0.57872
0.77773
0.8022
0.62258
0.55369
0.55733
0.60627
0.46003
0.53993
0.58907
0.95071
0.60144
0.70241
0.58445
0.7788
0.51582
0.81898
0.71825
0.67974
0.61522
0.61722
0.65339
0.68422
0.7646
0.28978
0.55467
0.64014
0.62735
0.50968
0.63851
0.68733
0.63238
0.68
0.69005
0.61217
0.57009
0.59859
0.61319
0.66215
0.19764
0.70441
0.21398
0.53808
0.55947
0.95358
0.85397
0.54899
0.67632
0.6467
0.57322
0.55966
0.63373
0.53417
0.29675
0.56252
0.68141
0.67602
0.53545
0.69585
0.60373
0.45817
0.69053
0.60291
0.59364
0.67882
0.68793
0.46724
0.78991
0.54995
0.70518
0.61063
0.68665
0.75142
0.81707
0.39728
0.54081
0.69339
0.79418
0.50672
0.51873
0.50044
0.76427
0.54177
0.57624
0.68257
0.57352
0.66223
0.60871
0.57032
0.58415
0.69802
0.51942
0.56018
0.46122
0.58316
0.48033
0.70268
0.63303
0.56745
0.76908
0.6223
0.58293
0.64475
0.57948
0.57604
0.28782
0.57825
0.52047
0.72343
0.74395
0.65096
0.69563
0.55043
0.80915
0.66143
0.64395
0.64532
0.79755
0.55488
0.86879
0.64257
0.69046
0.49289
0.61853
0.75016
0.63758
0.62272
0.72028
0.60201
0.74795
0.65651
0.62755
0.61931
0.67923
0.53812
0.62652
0.72495
0.46019
0.55387
0.60452
0.74161
0.72988
0.6266
0.59421
0.71268
0.69778
0.62151
0.27725
0.74621
0.46425
0.65883
0.80153
0.49756
0.91864
0.5035
0.71824
0.63157
0.62569
0.605
0.58637
0.69988
0.74884
0.5796
0.67304
0.63601
0.54844
0.14591
0.53268
0.61775
0.7039
0.66289
0.65744
0.79797
0.82032
0.75164
0.65945
0.72584
0.59943
0.53732
0.70435
0.48582
0.73476
0.81774
0.75692
0.77091
0.61151
0.70017
0.60392
0.62981
0.71651
0.40169
0.81319
0.64889
0.8162
0.52229
0.55865
0.48384
0.571
0.54401
0.42188
0.68149
0.42266
0.5807
0.62388
0.72203
0.60049
0.57833
0.77782
0.66376
1.0119
0.48098
0.46885
0.74428
0.69239
0.45104
0.70413
0.72649
0.40378
0.79965
0.42577
0.60881
0.72911
0.56044
0.58067
0.57243
0.85582
0.4919
0.65845
0.67768
0.67096
0.54589
0.43962
0.48761
0.42652
0.70457
0.58603
0.73213
0.63373
0.59029
0.50405
0.496
0.69922
0.62744
0.79988
0.72432
0.79056
0.58464
0.49294
0.50196
0.52904
0.41913
0.74233
0.70978
0.56167
0.64002
0.58029
0.64791
0.41733
0.50726
0.60081
0.64604
0.5208
0.7362
0.68149
0.62954
0.6104
0.64713
0.68031
0.74091
0.36871
0.72229
0.73317
0.38739
0.56407
0.71555
0.68848
0.50395
0.5302
0.60037
0.66082
0.68651
0.7198
0.55236
0.71963
0.24597
0.24011
0.65149
0.59821
0.54861
0.59957
0.68359
0.54909
0.51672
0.80786
0.50116
0.62203
0.55765
0.73473
0.53832
0.56545
0.60501
0.65538
0.65032
0.63373
0.65583
0.67582
0.77384
0.68595
0.70176
0.65269
0.53554
0.8528
1.1986
0.64967
0.53893
0.67942
0.52254
0.6037
0.75329
0.46172
0.69846
0.58556
0.8276
0.78383
0.65758
0.49446
0.61556
0.546
0.60262
0.7258
0.56272
0.83309
0.56766
0.60468
0.47373
0.54207
0.66498
0.57742
0.55135
0.91557
0.74324
0.53146
0.55786
0.67829
0.58409
0.34324
0.58701
0.67947
0.66449
0.58612
0.6514
0.63546
0.51233
0.5622
0.46978
0.6664
0.53976
0.73973
0.55129
0.52942
0.55419
0.85821
0.52579
0.49657
0.7045
0.99339
0.48412
0.64165
0.55117
0.53187
0.59462
0.55888
0.62869
0.83753
0.76785
0.66936
0.72294
0.65729
0.50066
0.49129
0.62197
0.61758
0.45801
0.4235
0.61493
0.5972
0.32052
0.52554
0.61544
0.69574
0.76484
0.71274
0.56975
0.58268
0.60755
0.65893
0.54809
0.62202
0.67993
0.60265
0.62427
0.15521
0.85077
0.47483
0.59756
0.51555
0.49632
0.058122
0.57523
0.69447
0.47225
0.53139
0.49558
0.60079
0.65165
0.74533
0.74828
0.51732
0.74376
0.62881
0.57868
0.57297
0.75479
0.53036
0.58178
0.69745
0.69767
0.89084
0.44247
0.75526
0.55924
0.23134
0.71403
0.50531
0.54214
0.55754
0.67439
0.61653
0.65688
0.6943
0.59655
0.52095
0.74027
0.62612
0.38912
0.1724
0.69737
0.69115
0.64982
0.73843
0.69599
0.66013
0.56259
0.59219
0.6332
0.5565
0.55245
0.56234
0.47421
0.50485
0.57903
0.5311
0.55774
0.49903
0.69922
0.51408
0.70679
0.44215
0.58071
0.51481
0.47123
0.51257
0.5585
0.57572
0.82922
0.72779
0.52008
0.62597
0.30463
0.5591
0.51011
0.60077
0.58
0.58269
0.59806
0.45315
0.50548
0.7359
0.51362
0.70885
0.66321
0.71187
0.9379
0.39353
0.59154
0.72858
0.65922
0.6373
0.70549
0.69815
0.58098
0.73032
0.84055
0.65435
0.56142
0.59748
0.63436
0.51141
0.53605
0.57961
0.95071
0.53943
0.7055
0.58445
0.75102
0.51582
0.81898
0.71825
0.68278
0.64788
0.64116
0.64172
0.67628
0.73823
0.28978
0.57345
0.6123
0.6288
0.57854
0.68951
0.67041
0.58941
0.65431
0.65385
0.61217
0.54572
0.59079
0.56278
0.69587
0.19764
0.65528
0.2073
0.53127
0.58499
0.97296
0.85397
0.53457
0.71018
0.56314
0.6503
0.51739
0.62275
0.57747
0.48021
0.55064
0.64693
0.67602
0.50821
0.68248
0.60799
0.46266
0.67519
0.59722
0.58474
0.67089
0.52652
0.4182
0.81316
0.58586
0.7151
0.62161
0.68165
0.72844
0.78913
0.44134
0.53625
0.73106
0.7789
0.48754
0.62074
0.52719
0.7105
0.48437
0.55707
0.71231
0.61806
0.60503
0.62215
0.57578
0.58072
0.65096
0.49674
0.56408
0.54326
0.58314
0.46531
0.63039
0.62841
0.53596
0.74037
0.6223
0.58293
0.61717
0.57868
0.58495
0.28782
0.53967
0.50357
0.68156
0.77111
0.63252
0.69603
0.58203
0.80081
0.6675
0.64395
0.64532
0.76036
0.5453
0.86879
0.64257
0.70942
0.51117
0.61853
0.67445
0.64737
0.62272
0.54684
0.60201
0.66926
0.64143
0.58749
0.51796
0.71429
0.54626
0.63897
0.67811
0.54596
0.55844
0.60457
0.74161
0.72046
0.70877
0.58488
0.75019
0.64979
0.58542
0.28442
0.76303
0.43535
0.65883
0.82635
0.50942
0.81292
0.47975
0.70518
0.64093
0.64504
0.6192
0.56561
0.67545
0.74596
0.59812
0.65655
0.61375
0.52749
0.32499
0.58267
0.61968
0.70339
0.65962
0.62272
0.79797
0.87009
0.76601
0.62816
0.73603
0.60142
0.54435
0.70193
0.48515
0.71862
0.80229
0.69296
0.76731
0.61306
0.67233
0.60779
0.52687
0.7172
0.37906
0.69597
0.66037
0.8162
0.5595
0.55846
0.54353
0.56769
0.50458
0.44172
0.67875
0.50838
0.57244
0.58541
0.72216
0.57736
0.56282
0.78495
0.62707
0.91459
0.45731
0.53974
0.70539
0.70377
0.50346
0.49267
0.70346
0.47041
0.81052
0.66041
0.61742
0.6751
0.56044
0.56151
0.56122
0.73055
0.48764
0.66998
0.68402
0.66194
0.60475
0.39126
0.47699
0.43546
0.69626
0.67758
0.73213
0.62275
0.58132
0.51303
0.49702
0.69244
0.54476
0.77287
0.76932
0.75613
0.56369
0.55821
0.50572
0.53004
0.40052
0.67918
0.70171
0.59788
0.63814
0.57679
0.64266
0.42733
0.50795
0.59931
0.66872
0.53026
0.70946
0.69223
0.6309
0.61214
0.6247
0.70142
0.7228
0.36871
0.71774
0.75194
0.51113
0.55985
0.71555
0.6715
0.57521
0.531
0.6346
0.65517
0.6612
0.69735
0.545
0.70387
0.2202
0.22347
0.63395
0.61654
0.62375
0.59361
0.63056
0.54994
0.55845
0.80255
0.50876
0.57772
0.52997
0.65727
0.60084
0.53992
0.60501
0.64474
0.65032
0.62275
0.63872
0.76622
0.68873
0.67964
0.67883
0.56855
0.50017
0.8528
1.1986
0.64823
0.53856
0.65869
0.5187
0.60415
0.69245
0.56232
0.7208
0.57118
0.84652
0.80254
0.81139
0.51244
0.61345
0.58474
0.57909
0.72958
0.55704
0.83576
0.58376
0.56495
0.47448
0.54855
0.63558
0.60918
0.55135
0.82975
0.73484
0.57833
0.54547
0.66325
0.58081
0.43335
0.57036
0.6276
0.65459
0.62484
0.64664
0.7384
0.50292
0.56681
0.53621
0.66016
0.53883
0.7572
0.52962
0.57829
0.55304
0.81476
0.55325
0.49657
0.6861
0.90588
0.48622
0.63316
0.55117
0.51079
0.56705
0.50283
0.58213
0.85399
0.73259
0.66383
0.80072
0.69177
0.55297
0.47175
0.59164
0.58938
0.54364
0.41411
0.59266
0.56725
0.28652
0.54978
0.8322
0.6884
0.75875
0.67097
0.60101
0.59038
0.60009
0.64275
0.54438
0.67915
0.68452
0.61528
0.62427
0.15521
0.76564
0.41866
0.57159
0.4991
0.50001
0.058122
0.53901
0.67195
0.4363
0.4629
0.57256
0.50544
0.67396
0.75838
0.75701
0.54518
0.74376
0.62971
0.56118
0.60838
0.685
0.58454
0.59553
0.66215
0.69619
0.80415
0.46509
0.71017
0.5967
0.24753
0.81081
0.64586
0.54566
0.52048
0.67439
0.62165
0.6749
0.71585
0.59686
0.52288
0.73043
0.69661
0.37751
0.17532
0.69737
0.71304
0.65001
0.73106
0.73722
0.66805
0.56363
0.5795
0.75392
0.58655
0.57853
0.54329
0.51767
0.50302
0.57903
0.48542
0.57895
0.55678
0.68828
0.51408
0.62858
0.43601
0.56055
0.52273
0.47147
0.51257
0.54689
0.56499
0.82922
0.68837
0.54747
0.60349
0.32719
0.55435
0.50353
0.60175
0.57021
0.58212
0.61874
0.42953
0.48674
0.71727
0.51058
0.72406
0.66504
0.69822
0.88883
0.39353
0.59154
0.72858
0.64723
0.61131
0.69534
0.67063
0.59445
0.73032
0.67142
0.65351
0.5571
0.59748
0.63728
0.50498
0.54274
0.57943
0.95071
0.52211
0.70897
0.58668
0.71832
0.51582
0.74899
0.58105
0.69773
0.63259
0.63629
0.66451
0.71501
0.73928
0.28978
0.56437
0.57046
0.61388
0.51473
0.70154
0.64317
0.57339
0.66497
0.63064
0.67326
0.55659
0.59694
0.49268
0.7254
0.19764
0.68725
0.21354
0.53425
0.51174
0.97296
0.84992
0.56336
0.68779
0.60583
0.64418
0.52458
0.62341
0.60121
0.48292
0.54983
0.6514
0.67931
0.49726
0.71613
0.61285
0.43854
0.6697
0.63589
0.6241
0.6876
0.55052
0.47041
0.87797
0.57456
0.71269
0.64562
0.52553
0.74031
0.71295
0.42417
0.55469
0.71201
0.7789
0.48762
0.6185
0.51767
0.73073
0.48449
0.54029
0.67129
0.78896
0.58258
0.63844
0.57653
0.63606
0.77672
0.48552
0.59401
0.54473
0.57631
0.48256
0.63929
0.60709
0.52753
0.74224
0.6223
0.58612
0.82887
0.57868
0.5871
0.23638
0.54065
0.49541
0.66765
0.75083
0.63252
0.71812
0.55983
0.75348
0.6675
0.60102
0.63745
0.73126
0.5751
0.80747
0.64348
0.7306
0.5496
0.4991
0.62035
0.65038
0.58747
0.36837
0.60201
0.65244
0.682
0.58707
0.51796
0.71759
0.59172
0.61631
0.67664
0.52772
0.61884
0.66981
0.73872
0.66241
0.72109
0.58426
0.71815
0.6803
0.5775
0.29333
0.7284
0.41735
0.65883
0.82819
0.54057
0.81292
0.50386
0.71382
0.64553
0.59738
0.62546
0.54705
0.6221
0.74189
0.62824
0.6271
0.6322
0.51624
0.18557
0.54814
0.61017
0.65952
0.62507
0.54076
0.75577
0.71983
0.73596
0.65807
0.76836
0.60142
0.53862
0.70193
0.49752
0.66751
0.73388
0.67628
0.84082
0.61918
0.65236
0.57486
0.52988
0.72161
0.37906
0.80142
0.69235
0.7435
0.66467
0.56126
0.48754
0.59613
0.41809
0.44625
0.6788
0.54103
0.59821
0.58541
0.6403
0.57736
0.53588
0.76634
0.6507
0.91459
0.54164
0.54076
0.66617
0.67864
0.45956
0.49267
0.71611
0.47041
0.82287
0.63546
0.5923
0.66507
0.55128
0.57795
0.56122
0.6367
0.50886
0.72393
0.67993
0.68598
0.60735
0.37489
0.5471
0.43546
0.65314
0.64787
0.73213
0.62341
0.56809
0.52229
0.50574
0.68213
0.54059
0.78782
0.7746
0.68928
0.43762
0.56602
0.49396
0.50366
0.45478
0.71197
0.69649
0.60564
0.63152
0.52171
0.60224
0.42674
0.50835
0.64568
0.63263
0.57101
0.70451
0.7121
0.64089
0.63942
0.62284
0.68675
0.69987
0.37449
0.71703
0.75432
0.44957
0.55585
0.71623
0.65696
0.62524
0.531
0.61099
0.65517
0.65512
0.69017
0.57743
0.70303
0.2202
0.22347
0.63454
0.57528
0.61763
0.59361
0.63259
0.602
0.55757
0.80255
0.50688
0.58735
0.5187
0.6673
0.58075
0.5241
0.60409
0.61015
0.66774
0.62341
0.63872
0.77467
0.72128
0.73633
0.67737
0.57342
0.4993
0.79247
1.1986
0.57352
0.53861
0.66929
0.4423
0.60535
0.68996
0.5863
0.72744
0.57102
0.8143
0.674
0.81139
0.52118
0.61526
0.58392
0.58685
0.6739
0.55704
0.82978
0.58207
0.5522
0.46322
0.52822
0.59666
0.61794
0.55135
0.82975
0.71752
0.5805
0.51306
0.7222
0.57709
0.43335
0.59053
0.64215
0.65459
0.58277
0.68521
0.71522
0.50147
0.58832
0.56535
0.71266
0.56157
0.78183
0.52534
0.58229
0.56002
0.73153
0.55325
0.4787
0.66707
0.82575
0.46986
0.6705
0.59876
0.47482
0.52682
0.50186
0.53409
0.68363
0.73788
0.68344
0.80553
0.71772
0.56465
0.49147
0.6204
0.57975
0.56764
0.39919
0.56891
0.54934
0.28595
0.57191
0.84634
0.69025
0.7826
0.58988
0.60101
0.59221
0.61321
0.62316
0.54978
0.67915
0.68941
0.62604
0.62427
0.15521
0.71816
0.42452
0.56358
0.49226
0.50761
0.058122
0.58419
0.67993
0.4352
0.4629
0.35577
0.52778
0.73467
0.69888
0.63121
0.57602
0.65712
0.65415
0.54644
0.65947
0.64009
0.55101
0.64525
0.66259
0.62664
0.80395
0.52143
0.70573
0.58487
0.55982
0.80759
0.61629
0.53176
0.52251
0.68184
0.59975
0.68189
0.66099
0.58955
0.5203
0.71415
0.71327
0.38687
0.17532
0.64373
0.71893
0.62447
0.75992
0.6941
0.66638
0.56797
0.60728
0.75564
0.58851
0.57899
[truncated: 48,000 more rows]
