# Supplementary material for: Separating Macroecological Pattern and Process: Comparing Ecological, Economic, and Geological Systems
Source: PLoS One. 2014 Nov 10;9(11):e112850. doi: 10.1371/journal.pone.0112850 (PMC4226609; doi:10.1371/journal.pone.0112850)
Supplement: Information S1 — Community matrices for each dataset and MATLAB code to replicate all analyses. (ZIP) [file pone.0112850.s001.zip › Supplementary Information/Output/fia/fia_result_sadscale_log_abund_kurtosis.csv]

2.5064
2.4788
2.3325
2.2074
2.8073
2.1408
2.8209
2.0838
2.4308
1.629
2.5685
2.098
1.9408
4.4273
1.9535
1.914
1.9123
2.7262
1.9223
1.8064
2.0591
3.3677
1.9254
2.1737
2.2226
1.8696
1.9737
2.2305
2.056
2.9477
2.9924
2.4368
1.9725
2.9231
1.8077
2.1607
1.7054
1.864
2.0464
1.9943
1.9924
2.1897
1.9165
2.3555
1.9578
2.7878
1.9292
1.8023
2.4449
2.6101
2.1071
1.9589
2.0621
2.7852
1.9434
1.565
2.0413
1.3852
2.8719
1.8826
1.7418
2.0338
1.914
1.9642
1.7555
1.8316
3.1923
1.7908
2.3679
1.6877
1.8238
2.3724
2.4834
2.1635
1.8472
1.9349
2.2416
2.1455
1.7127
2.0077
1.9632
2.1307
1
2.1564
3.1566
1.8986
2.0624
1.5
2.0693
2.2188
2.0601
1.8315
2.1898
2.0031
2.1019
2.77
2.8068
2.5985
1.8021
2.3946
2.5143
2.3401
1.7967
2.2519
2.1454
2.3655
2.2239
2.0968
1.876
2.3984
2.8916
2.3368
1.9218
1.8271
2.2489
1.7656
2.0135
2.2219
2.2656
1.7138
1.3658
2.0905
1.9549
2.2638
2.2729
2.1464
1.8638
1.5618
2.0309
1.9089
1.5143
3.0737
1.9687
2.1029
2.147
2.9222
2.05
2.1746
2.1781
1.9821
1.9935
2.7874
1.5602
2.3223
2.1118
2.8141
2.5295
1.7834
1.1922
1.9853
2.2446
3.1599
3.006
1.915
1.8488
2.1092
2.7359
1.8778
2.0265
2.3182
2.1468
2.4651
1.5352
3.7759
1.8615
3.068
2.2058
2.6209
2.147
2.1065
1.6237
2.3239
2.2634
1.8902
2.0344
1.9423
1.8055
2.5556
1.8924
1.9934
2.6602
1.9971
1.9165
2.3768
1.8526
3.5031
2.3237
2.5563
2.1286
2.0954
2.8808
1.882
2.2787
2.2462
1.6239
3.8882
1.5949
2.1973
1.9733
1.6401
2.2742
2.7002
2.1266
2.0022
2.9538
2.3123
1.7667
2.2457
2.3283
1.9549
2.0437
2.0167
1.9471
2.5079
1.8756
2.027
1.8485
2.4225
2.2232
2.5516
2.5218
2.5626
1.8178
2.2237
1.8678
2.8376
1.7519
2.6576
2.0341
2.3724
2.0347
1.7084
1.3947
1.3742
1.7937
2.8716
2.1372
2.0801
2.6242
2.4
1.8635
2.0671
2.4622
1.6688
2.2499
1.8778
2.4444
1.6875
1.9268
2.0442
2.3514
1.8946
1.8408
2.4699
2.6351
2.0613
1.7669
2.7043
1
1.8264
1.5316
1.7973
1.5555
2.3928
2.3407
1.7482
1.9816
1.9172
1.715
2.1015
2.6603
1.7083
2.0688
1.8628
2.496
2.2259
1.4208
2.255
2.8636
1.9295
2.1019
2.0528
2.2087
2.3194
2.5986
2.7672
1.5419
1.9755
1.6154
1.9471
2.7496
2.0635
2.0179
2.1904
3.2441
1.7128
2.137
1.7156
3.2989
2.2276
2.1361
2.2515
2.2762
2.7377
2.3852
1.8534
2.1347
2.5246
3.8609
2.0098
1.8189
1.8042
3.0341
2.0555
1.8752
1.6077
1.9738
2.3448
2.0656
2.5894
1.9727
2.0242
1.7488
1.5357
1.6449
2.1573
2.6552
2.4558
2.0626
1.9226
2.077
1.9927
2.3209
2.2729
3.7831
2.2484
1.5728
3.5019
2.0187
1.9379
2.3026
2.0954
2.0577
2.3563
2.0852
2.5771
2.1019
1.7492
1.6748
2.1264
2.055
2.5147
2.4686
2.3504
2.2931
1.2719
1.7273
1.8435
2.0389
2.4654
2.2005
2.2646
2.5895
1.8427
2.3012
2.1651
3.3912
1.5189
2.4686
1.7699
2.1128
2.0074
2.4215
2.3936
1.6281
2.716
2.0168
2.2683
1.8167
1.9757
2.025
2.0511
1.7949
1.8344
2.1476
2.072
1.5235
2.6708
1.6531
2.1553
2.4094
1.8429
2.136
1.8764
2.2602
2.2226
2.8095
2.6307
2.3564
2.4459
2.9401
2.3903
2.3177
2.1641
1.9658
1.6667
1.9007
2.2144
3.1713
2.4285
2.3122
2.0104
1.8327
2.2594
3.074
1.8221
1.2056
2.2043
1.9981
2.0362
1.6379
2.1632
2.5002
2.2235
3.6693
2.1414
1.6494
1.891
2.5959
3.0421
2.2964
2.6668
1.8236
2.0342
2.0553
2.3796
1.6536
1.7413
2.5635
2.0247
2.2914
2.5892
1.7035
1.9398
1.5
1.645
2.2451
2.2308
2.2829
2.0927
1
2.7334
2.3481
2.4631
1.1847
1.5743
3.0587
2.174
1.7326
2.5937
2.4996
1.8324
2.6504
2.0478
2.175
1.564
2.1016
2.3635
1.6626
2.4078
1.9034
2.0326
2.4414
2.0248
3.1229
1.7711
2.9316
3.0496
2.0427
1.5
2.3291
1.6064
1.7148
2.1997
2.5157
2.2304
1.9325
2.0206
1
1.6667
2.161
1.7748
1.699
2.3223
1.6361
2.2406
1.8773
1.5801
2.2653
2.3149
2.3479
2.4788
2.1968
2.2021
2.8657
2.1742
2.8725
2.0838
2.3909
1.5666
2.3535
2.2109
2.0811
4.4256
1.9535
1.8921
1.8118
2.7262
1.9241
1.9106
1.938
3.3677
1.9977
2.1667
2.0861
1.8914
1.8271
2.2305
2.139
2.9477
2.808
2.5577
2.0506
2.9231
1.8077
2.234
1.6583
1.864
2.1704
1.8645
1.9924
2.0943
1.8559
2.379
1.9578
2.8285
1.9172
1.8494
2.4489
2.624
2.128
1.9608
2.1583
2.7852
1.9099
1.5822
2.0854
1.4184
2.8719
2.0349
1.7418
2.0008
1.9126
2.0015
1.7739
1.7518
3.2256
1.8621
2.3733
1.7612
1.6689
2.3834
2.4693
2.1784
1.8463
1.9199
2.2451
2.2637
1.7925
1.9239
1.8781
2.1597
1
1.9479
3.1566
1.8483
2.0407
1.5
2.0693
2.3175
2.2196
1.8315
1.9974
2.3365
2.0449
2.7347
2.5297
2.5553
1.6508
2.5729
2.3944
2.358
1.7604
2.2922
2.1563
2.4366
2.059
2.1119
1.876
2.0792
2.8896
2.3145
1.8044
1.8273
2.0097
1.8255
2.1864
2.2982
2.1604
1.9269
1.4188
2.0905
1.969
2.4227
2.2638
2.1771
1.857
1.5427
1.9789
1.9508
1.551
3.1185
1.8684
1.6188
2.2912
2.8545
2.2526
2.1742
1.9534
1.9821
2.0147
2.7515
1.5707
2.3223
2.0685
2.939
2.3866
2.1493
1.1922
2.0197
2.2055
2.5927
2.8232
1.942
1.6938
2.0321
2.7359
1.8075
2.0419
2.3563
2.2438
2.32
1.5192
3.3755
1.9497
2.8426
2.2083
2.6209
2.1793
1.9821
1.6237
2.3239
2.2469
1.887
1.8949
1.8781
1.7576
2.3721
1.8905
1.9925
2.6602
1.9812
1.9519
2.3768
1.8021
2.8579
2.3433
2.504
2.1346
2.0854
2.7295
1.9113
2.3242
2.2708
1.5759
3.8846
1.5949
2.1973
1.9315
1.6401
2.1528
2.2325
1.9639
2.0022
2.9029
2.0336
1.7369
2.2321
2.2297
2.0826
2.049
2.0252
1.9471
2.478
1.9563
2.0988
1.8849
2.3901
2.1638
2.6171
2.6659
2.3164
1.8178
2.2966
1.9436
2.782
1.6669
2.5159
2.0249
2.5179
1.9107
1.7768
1.3763
1.3742
1.9283
2.7842
2.1372
2.0711
2.7132
2.3463
1.8755
2.0881
2.4388
1.6674
2.6081
1.9807
2.4444
1.6279
1.9225
2.2317
2.2196
1.9823
1.9965
2.3339
1.9107
2.1864
1.7321
2.673
1.5
1.8224
1.9363
1.7807
1.5048
2.8605
2.3407
1.8429
2.1094
1.9172
1.9989
2.0366
2.6274
1.7261
2.1561
1.9147
2.267
2.2295
1.6953
2.1779
2.1267
1.9554
2.0449
2.2532
2.46
2.4129
2.4123
2.8482
1.4635
1.6891
1.5458
1.9711
2.4912
2.1039
1.9143
2.349
3.3011
1.8544
2.1418
1.7848
3.3362
2.1219
2.124
1.9585
2.1331
2.9345
2.3852
1.862
2.0977
2.528
3.6589
1.9805
1.8031
1.7695
2.8282
2.0555
1.8752
1.7046
2.1001
2.361
2.0426
2.5889
2.201
2.0272
1.8214
1.592
1.6297
1.8074
2.6414
2.1195
2.0626
1.9352
2.1126
2.1457
2.0643
2.1458
3.7977
2.2705
1.5728
3.8339
2.0646
1.955
2.3126
2.053
2.1194
2.3036
1.9549
2.615
2.0449
1.7784
1.6943
2.0596
2.0221
2.6833
2.4684
2.2105
2.2931
1.2719
1.7133
1.8427
2.0524
2.4299
2.2366
2.1726
2.6878
1.8007
2.2907
2.0964
3.2661
1.5744
2.347
1.7699
2.1565
2.0568
2.6226
2.4121
1.5298
2.7149
1.904
2.2943
1.9375
1.9107
2.0715
2.148
1.5845
1.8344
2.1518
2.1422
1.3778
2.611
1.6531
1.9607
2.552
1.8429
2.136
1.8464
2.2189
2.1985
2.8607
2.6271
2.3747
2.4691
2.8867
2.5139
2.4076
2.0142
2.0458
1.5183
2.5467
2.1077
2.9572
2.5068
2.3474
2.0074
1.8163
2.2594
2.8957
1.8308
1.2056
2.2358
1.9397
2.0362
1.7357
2.1148
2.5622
2.3763
3.3971
2.1836
1.7793
1.9479
2.5396
3.1779
2.155
2.4927
1.7918
1.9599
2.1777
2.2087
1.6285
1.6813
2.4462
1.9816
2.3106
2.3863
1.7131
1.6575
2.3067
1.6219
2.7238
2.234
2.4369
2.1503
1
2.8798
1.8707
2.6613
1.1688
1.5743
3.0587
2.023
1.6494
2.5671
2.55
1.9454
2.5437
2.0187
2.399
1.6248
2.0167
2.4202
1.6178
2.2368
1.9034
2.1907
2.1787
2.0645
3.0346
1.8388
2.6546
2.8586
2.0418
1.5
2.2189
1.7512
1.6624
2.232
2.4895
2.1256
1.9337
2.4017
1
1.6526
2.1319
1.802
1.6989
2.3321
1.637
2.2444
1.8701
1.5814
2.3011
2.4566
2.2223
2.5096
2.1228
2.1555
2.8484
2.2117
3.1822
2.0593
2.3027
1.3869
2.3842
2.1937
2.1639
3.3136
1.9535
1.843
1.8969
2.7262
1.7852
2.047
1.8737
2.8156
1.9795
2.2545
2.0738
1.9411
1.8055
2.2472
2.4136
2.9477
2.7287
2.1763
2.1415
2.494
1.8833
2.2936
1.6583
1.9825
2.1586
1.8062
2.0932
2.1462
1.82
2.4106
2.2389
2.7952
1.7463
2.0781
2.264
2.6093
2.2043
1.9987
2.1562
2.7852
2.0595
1.5656
2.0854
1.4761
2.8719
2.0349
1.7418
1.9998
1.7717
1.9551
1.8157
1.8634
3.1822
1.8621
2.3364
1.7391
1.6759
2.1416
2.3364
2.0298
1.9214
1.9565
2.2784
2.2637
1.8453
1.9556
2.0265
1.9265
1
1.9915
2.6773
1.9002
2.3164
1.5
2.0693
2.4054
2.2141
1.9166
1.8674
2.694
2.0887
2.2939
3.4732
2.4066
1.9386
2.5591
2.4824
2.2938
1.7238
2.0728
2.0879
2.4709
2.0405
2.0778
2.6406
2.1486
2.8344
2.2158
1.6453
1.8541
2.0772
1.7945
2.0707
2.1726
2.1672
1.8299
1.4599
2.3524
1.7305
2.2041
2.3901
2.4163
1.8365
1.5163
1.9481
2.5787
1.6888
2.8195
1.8831
1.7285
2.3964
2.6273
2.1689
2.1715
1.9328
2.0032
2.0026
2.6839
1.6321
2.3223
2.0685
2.6675
2.2581
2.1605
1.1922
1.9595
2.1643
2.4012
2.7837
2.0253
1.6305
1.8354
2.6898
1.7668
2.0419
2.3563
2.3656
2.3408
1.5192
3.3755
1.9926
2.7561
2.2083
2.2561
2.183
1.9821
1.6197
2.3239
2.3744
1.8211
2.0038
1.8058
1.6679
2.2164
1.8339
2.268
2.2116
1.9478
1.9345
2.3768
1.7837
2.2953
2.3638
2.4461
2.2091
2.1205
2.6907
1.8954
2.4366
2.2708
1.5526
3.3163
1.8411
1.9379
1.9727
1.637
2.0727
2.2103
1.9887
1.9946
3.0326
2.0052
1.8095
2.357
2.2196
3.0046
2.0696
1.936
2.133
2.5108
2.209
2.0988
2.0836
2.3915
2.1373
2.5868
2.7045
2.3879
1.8923
2.2743
2.0437
2.6838
1.8841
2.4148
2.0045
2.4736
1.8945
2.1166
1.3705
1.1953
1.9205
2.7493
2.1372
2.0662
2.8029
2.2129
1.8883
2.2089
2.3937
1.666
2.449
2.0813
2.1926
1.6273
1.9019
2.3035
2.2995
2.2143
2.1073
2.1542
1.6174
2.1483
1.6395
2.462
1.5
1.8834
1.2144
1.7895
1.9384
2.9459
1.9349
1.8429
2.252
2.0161
2.002
2.0149
2.5581
1.8008
2.0918
1.826
2.3519
2.2758
1.6497
2.1869
1.6721
1.9554
2.0887
2.3612
2.3568
2.5098
2.3459
3.0651
1.5448
1.6179
1.6348
2.0463
2.2412
2.0068
1.877
2.3463
3.1287
1.8521
2.0191
1.7935
3.2615
2.012
2.0476
1.9621
2.1807
2.7608
2.2397
1.7524
2.1267
2.6168
3.0303
2.0002
1.7823
1.7799
2.8282
1.9949
1.6934
2.6037
2.1222
2.361
2.0381
2.3675
2.0246
2.1499
1.8588
1.6781
1.6638
1.8502
2.7057
2.623
1.625
1.9145
2.0368
1.7666
2.0512
2.2565
3.6612
2.0869
1.6119
3.685
2.1062
1.9185
2.3317
2.0266
2.3174
2.3036
1.9188
2.615
2.0887
1.945
1.6027
2.2801
1.9805
2.7743
2.4077
2.5109
2.2931
1.2719
1.6794
1.8457
2.1277
2.4562
2.2018
2.1454
2.203
1.7517
2.393
2.0041
2.8701
1.3879
2.3638
1.6577
1.8628
2.2
2.592
2.4502
1.5359
2.5795
1.9336
2.2613
1.7951
1.9252
2.0331
2.148
1.5224
1.912
2.0672
2.1247
1.4303
2.5295
2.2438
1.9309
2.7164
1.8335
2.1639
1.8546
1.9124
2.2564
2.6532
2.3542
2.3874
2.4602
2.9471
2.476
2.195
2.0618
2.1225
1.458
2.5467
2.118
3.072
2.4781
2.3201
2.0074
1.7772
2.3294
2.74
1.8958
1.244
2.1398
1.8811
2.0783
1.7006
2.1402
2.6729
2.511
3.5089
2.2574
1.8486
1.9352
2.7595
3.3716
2.1511
1.5562
1.8138
1.9709
2.2762
2.1157
1.5816
1.7102
2.0398
1.9836
2.3105
2.3556
1.5799
1.6575
2.3067
1.7597
2.7559
2.2915
2.6123
2.0861
1
2.792
1.9356
3.0291
1.6633
1.6127
4.0907
1.9784
1.6917
2.5709
2.3465
1.9454
2.5576
2.0096
2.1673
1.659
1.9464
2.4925
1.603
2.1493
1.7939
2.1812
2.198
1.9759
2.8776
1.6889
2.1888
2.7951
2.2576
1.5
2.2203
1.6481
1.6947
2.2046
2.6178
2.0938
1.7581
2.3756
1
1.6526
2.1518
1.7997
1.7961
2.3113
1.6116
2.2386
1.9086
1.3523
2.1158
2.3397
2.044
2.3573
2.0845
2.1555
2.7669
2.341
2.7218
2.0009
2.3027
1.7679
2.3946
2.2463
2.1077
3.2923
1.9535
1.9405
1.9394
2.7262
1.7196
1.9331
1.9246
2.5534
2.0211
2.3301
2.0714
1.9892
1.8034
2.2875
2.6442
2.9403
2.7105
2.1859
2.1659
2.4087
1.958
2.1635
1.6583
1.9825
2.1586
1.8119
2.1046
2.183
1.8904
2.388
2.2389
2.7123
1.7466
2.0603
2.264
2.5866
2.2798
1.9542
2.166
2.7852
2.1503
1.5341
2.0002
1.5757
2.8719
1.8522
2.5717
2.0003
1.7975
1.9399
1.7443
1.8038
3.2102
1.8621
2.3426
1.7378
1.6992
2.2642
2.2154
2.0695
1.9514
1.8921
2.2148
2.0434
1.9066
1.937
2.2236
1.845
1
1.8736
1.8739
1.8765
2.5591
1.5
2.0419
2.5035
2.2895
1.8577
1.9641
2.4975
2.0835
2.1668
3.4006
2.1688
1.9127
2.5989
2.5721
2.0204
1.7095
1.7291
2.008
2.4062
1.9303
2.0571
2.2381
2.438
2.8387
2.2413
1.633
1.8157
2.7566
1.7315
1.9417
2.3311
2.1189
1.8573
1.4599
2.3487
1.7431
2.2654
2.3859
2.4039
1.8736
1.7482
2.1998
2.8976
1.6598
2.8379
1.6908
1.4441
2.5322
2.4431
2.0017
2.1597
1.979
1.9748
1.9915
2.7308
1.6104
2.3223
1.788
2.2638
2.2581
2.1204
1.242
2.1666
2.2185
2.0455
2.8826
2.0253
1.5608
1.9237
2.8875
1.7668
2.1631
2.0434
2.3167
2.2059
1.6588
3.3185
2.0125
2.6152
2.3906
2.4143
2.2478
2.1026
1.5332
2.3239
2.4514
1.6322
1.9631
1.8058
1.661
2.0963
1.8701
2.2688
2.2499
1.8657
1.7698
2.5617
1.8704
2.101
2.3947
2.5128
2.1286
2.1621
2.5832
1.9302
2.5628
2.2708
1.5463
3.1853
1.8411
2.0931
1.9161
1.6067
2.2737
2.2326
1.7933
2.207
3.1293
1.9676
1.8982
2.1424
2.2692
2.4372
2.1593
1.9627
2.0476
2.5276
2.5599
2.1812
2.3248
2.4559
2.0473
2.6053
2.7045
2.387
1.8923
2.4744
2.2098
2.5393
1.9395
2.2474
1.9071
2.504
1.9156
2.1071
1.3382
1.1953
1.7886
2.7622
2.2804
1.8672
2.7253
2.2683
1.7607
2.7915
2.3569
1.6324
1.9254
2.0197
2.1926
1.791
1.9019
2.4764
2.2924
2.1826
2.1073
2.044
1.6115
2.1775
1.7487
2.4678
1.5
1.8758
1.2144
1.7817
1.9895
2.9661
2.0957
1.8577
2.1568
2.0161
2.092
1.9622
2.4365
1.9377
2.123
1.8347
2.3483
2.3355
1.6497
2.1623
1.8435
1.9554
2.0835
2.3997
2.2114
2.3749
2.3535
3.1246
1.5718
1.6937
1.7402
2.1409
2.1261
2.0479
1.9876
2.5375
2.9113
1.916
1.9897
1.7873
3.3785
2.153
2.0573
1.9568
2.1378
2.6497
2.106
1.8763
2.069
2.5886
2.8845
1.9743
1.8221
1.7874
2.7184
2.0019
1.6773
2.1238
2.1414
2.3419
2.0877
2.2758
2.0246
2.1772
1.8588
1.6889
1.7273
1.8382
2.7407
2.623
1.625
1.9128
2.0327
1.7778
2.0512
2.2737
2.9116
2.1129
1.6119
3.6933
2.1037
1.8415
2.3746
2.1035
2.4302
2.3541
2.1226
2.3824
2.0835
1.945
1.6223
2.3079
1.8498
2.7223
2.4411
2.5132
2.2749
1.2719
1.8615
1.8441
2.1224
2.6059
2.224
2.1808
1.9139
1.6945
2.5603
2.0319
3.0116
1.3879
2.2207
1.5857
1.8462
2.3074
2.4038
2.4502
1.4977
2.4208
1.8743
2.3657
1.8819
1.9569
1.9714
2.148
1.5224
2.0095
2.0609
2.2057
1.4122
2.6105
2.2438
1.9133
2.6075
1.8335
2.1588
1.8242
1.8942
2.2153
2.6623
2.2422
2.3267
2.3823
2.9538
2.5009
2.1879
2.1465
2.2324
1.458
2.8452
2.0738
2.9559
2.5986
2.2829
1.9671
1.9128
2.3075
2.7863
2.0742
1.6095
2.1713
1.8225
2.0756
1.6955
2.1768
2.5431
2.2658
3.6658
2.2427
1.9479
1.9447
2.8173
3.2974
2.1216
1.5002
1.7709
2.0235
2.2878
2.1157
1.5784
1.6504
2.1356
1.99
2.3105
2.3671
1.5285
1.6575
2.3067
1.8237
2.6466
2.1613
2.4934
2.0957
1
2.609
1.8936
3.0334
1.6633
2.2258
3.8574
1.854
1.7235
2.6592
2.1811
2.2311
2.8679
2.072
2.133
1.6602
2.0678
2.383
1.601
2.1263
1.7678
2.0664
2.1258
2.0121
2.6329
1.6623
2.2549
2.7618
2.1875
1.5
2.3054
1.6393
1.717
2.1832
2.639
2.0768
1.6871
2.4422
1
1.7467
2.1528
1.7928
1.852
2.2818
1.614
2.1768
1.8284
1.351
2.0507
2.3233
[truncated: 48,000 more rows]
