# Supplementary material for: Separating Macroecological Pattern and Process: Comparing Ecological, Economic, and Geological Systems
Source: PLoS One. 2014 Nov 10;9(11):e112850. doi: 10.1371/journal.pone.0112850 (PMC4226609; doi:10.1371/journal.pone.0112850)
Supplement: Information S1 — Community matrices for each dataset and MATLAB code to replicate all analyses. (ZIP) [file pone.0112850.s001.zip › Supplementary Information/Output/fia/fia_result_sadscale_log_abund_mean.csv]

4.27
5.1132
3.6831
3.8004
3.7846
3.6241
3.8211
3.022
4.3688
3.9423
5.4967
3.7563
2.6768
5.742
2.1248
3.9183
3.6916
2.2665
4.1377
4.6798
4.9959
4.0934
4.5938
4.7755
4.1511
4.7117
5.1722
3.077
4.0812
2.8022
3.1464
5.7915
3.2481
3.779
3.2413
2.6749
4.5806
2.9945
2.9013
4.4047
2.7087
2.9813
3.0561
3.9657
2.9011
2.4892
3.0454
3.8449
4.52
4.0476
5.1342
3.4493
3.5097
1.7423
3.8743
3.9219
3.1768
4.6394
4.7317
2.9088
2.7379
3.1765
4.1187
3.3366
3.0207
2.9438
2.6376
4.6664
4.6451
3.8513
4.1152
5.1175
3.5023
3.4835
4.3205
3.3979
3.8024
2.2388
4.622
4.4064
4.2501
2.8578
4.4259
4.1482
5.2573
5.0216
4.2836
2.3481
2.4221
3.9674
2.88
2.4259
4.0833
2.6783
4.445
3.7332
4.4714
3.6875
5.1701
3.2477
5.135
3.9092
4.8768
3.5501
3.4583
4.0598
5.2389
3.5056
3.5185
3.7991
3.0618
4.088
3.9232
4.5096
3.6756
3.2984
1.9795
4.9659
4.4028
3.1894
2.9219
4.0566
4.3774
4.9957
2.9776
4.4028
4.3357
3.2957
5.1682
3.5501
4.5443
3.4606
4.0523
5.0495
5.2414
4.2788
4.9427
4.1255
5.2152
3.8298
4.5533
3.8093
3.5042
2.5349
3.9747
3.2003
3.354
3.2813
3.2405
4.3668
4.3921
2.3158
3.0595
3.2359
3.422
5.6628
2.6297
4.107
3.6727
3.2056
2.719
4.3735
3.6801
3.3057
3.4523
4.1928
4.6886
2.5148
4.1271
3.1068
3.659
3.447
3.802
3.6727
4.5564
3.3998
3.3274
3.0626
2.3733
3.6262
4.362
3.7437
4.7253
2.613
4.0023
3.8014
4.4028
3.1527
3.8081
4.608
5.4401
2.8968
4.1161
3.1706
3.6919
3.6887
2.5777
4.3875
3.487
4.5307
2.3821
3.8963
4.5969
2.5867
3.1579
4.5354
4.1683
3.7243
4.2202
3.8089
4.6075
3.1678
2.1293
3.8315
3.4787
2.8746
2.9718
3.7243
3.3605
3.1534
3.1122
5.0354
3.8562
3.7255
3.8219
2.3381
3.1087
3.366
3.6244
3.4455
3.8719
4.6388
3.2775
3.4181
2.8137
3.4252
3.13
5.1956
4.1572
4.3014
4.3769
4.9943
4.547
4.5703
5.1648
3.996
2.3939
3.5101
3.3345
4.0847
2.9903
3.6688
2.1385
6.0661
5.6029
3.2801
3.6178
5.562
7.0334
3.8035
4.5375
3.3099
4.818
2.8483
1.9574
3.786
4.9874
2.0628
2.0691
4.74
3.3239
2.9494
2.718
5.0533
4.5054
4.1855
5.8371
3.4137
5.078
3.6761
4.445
3.1261
4.3684
4.7784
3.4842
2.7449
3.6448
3.8346
3.4012
4.0833
5.5877
4.9116
4.6599
5.8014
2.9415
3.2854
4.3095
4.7472
3.6398
3.3529
4.5274
4.3238
4.0745
3.6171
3.2285
2.8367
3.5533
3.386
4.1761
4.4848
4.6182
3.5384
4.5629
3.0901
2.9014
4.1902
4.5571
2.1328
3.9157
4.6913
3.8143
4.0479
3.814
4.1465
4.0341
5.1188
3.3763
5.9401
6.1535
3.8753
3.6813
4.0232
2.8105
2.9759
3.7876
4.8635
3.1469
3.9737
4.5139
4.8989
3.2381
4.3415
2.7032
3.2126
3.5963
3.4612
4.445
3.7648
4.1396
2.926
3.4555
2.8177
3.3019
4.687
2.1664
1.4453
4.0883
6.6481
4.4705
5.3011
4.4158
3.1095
3.2809
3.6514
3.9531
3.421
2.7334
3.7298
3.7235
4.8397
5.0075
3.8691
3.2552
3.968
3.8427
4.1763
4.2738
4.9329
4.8774
3.1642
3.7846
3.9036
2.2026
3.3425
4.0486
4.188
4.5595
3.7392
4.096
3.7164
3.2763
3.7899
3.1513
3.9553
3.8792
4.5428
3.4757
4.6136
3.7234
4.4528
3.473
3.8493
3.6856
3.7256
2.8237
2.9213
3.8969
2.9285
1.8648
5.4204
3.6763
2.8029
4.7662
4.1667
3.9685
4.5686
3.1335
2.4803
3.7266
3.2125
3.2842
4.3285
5.4657
3.7642
3.705
4.59
5.3577
4.1251
4.0987
4.9317
4.8159
4.0938
3.9715
3.4214
3.8192
4.1078
4.9312
4.5936
3.6122
4.2427
3.7033
3.4217
4.8158
4.5661
3.2024
3.3277
4.4659
4.137
4.2592
4.8463
5.0516
3.5694
3.2678
5.0067
5.1221
2.7931
2.3868
3.2023
3.1324
3.6253
4.5044
2.1869
2.9146
4.4546
3.8096
3.2843
5.0416
3.5759
3.8225
2.7849
2.2805
5.592
3.6264
3.5276
5.1584
4.2474
3.8193
3.7266
5.0416
4.3481
4.3363
4.0507
3.5318
3.9429
4.3717
3.1204
4.2497
4.3186
5.2215
3.387
3.2196
3.8624
3.2055
3.4552
4.4643
4.3645
4.9819
4.4938
3.0323
4.2714
4.345
5.1132
3.869
3.769
3.7916
3.6879
4.0623
3.022
4.2849
4.2413
5.393
3.9539
2.746
5.7711
2.1248
3.9084
3.6976
2.2665
4.1682
4.8575
4.9348
4.0934
4.7719
4.781
4.1009
4.757
5.1357
3.077
4.229
2.8022
3.1493
5.936
3.2557
3.779
3.2413
2.7009
4.6569
2.9945
3.0349
4.4458
2.7087
2.9763
3.2203
4.1483
2.9011
2.5029
3.2455
3.8986
4.5312
4.2169
5.2742
3.5547
3.6227
1.7423
3.929
4.007
3.2762
4.752
4.7317
2.9142
2.7379
3.2758
4.1327
3.55
3.1235
2.989
2.8042
4.7746
4.667
3.9636
4.3779
5.177
3.4119
3.4462
4.3256
3.4215
3.8038
2.8674
4.9806
4.4181
4.1894
3.1043
4.4259
3.9332
5.2573
5.0036
4.5144
2.3481
2.4221
4.123
2.988
2.4259
4.0196
3.0165
4.5162
3.8254
4.6496
3.8923
4.8123
3.2469
5.0741
3.8436
4.9968
3.6032
3.5235
4.4206
5.1169
3.5074
3.5185
4.2589
3.0842
4.1201
4.0673
4.5986
3.8789
3.4363
2.1179
5.2349
4.5097
3.5353
3.1268
4.0566
4.5399
4.9989
3.034
4.4765
4.412
3.3766
5.2373
3.868
4.8624
3.5704
4.1612
4.6086
5.4578
4.1864
5.2121
4.1345
5.1408
3.8298
4.6382
3.7653
3.3398
2.5349
4.0302
3.203
3.4299
3.4581
3.2405
4.4083
4.4075
2.5874
3.2323
3.2077
3.6711
5.5682
2.6297
4.2681
3.6334
3.2129
2.7357
4.1531
3.2373
3.4066
3.3645
4.3072
4.6226
2.5148
4.1495
3.1011
3.659
3.447
3.8892
3.8847
4.3946
3.4537
3.377
3.0349
2.3928
3.655
4.362
3.8167
4.8936
2.613
3.968
3.5026
4.3808
3.0656
3.898
4.6737
5.6112
2.9453
4.1486
3.1864
3.5121
3.6904
2.5777
4.3875
3.5476
4.5307
2.8191
3.7208
4.4999
2.5867
3.1982
4.2782
4.0439
3.7414
4.2095
4.2649
4.8653
3.2335
2.1293
3.8899
3.6795
2.7452
3.0441
3.7423
3.3612
3.2193
3.3313
4.9037
3.8562
4.0526
3.9431
2.4247
2.9286
3.1332
3.6452
3.54
3.8522
4.8499
3.3201
3.4181
2.9289
3.4414
3.13
5.2058
4.2369
4.4159
4.3967
4.9643
4.5903
4.5931
5.6745
4.2335
2.3939
3.4292
3.4282
4.4779
3.1076
3.6953
2.1667
5.9722
5.5299
3.3554
3.619
5.6443
5.349
3.8482
4.7802
3.4851
4.9753
2.9387
1.9574
3.6045
5.2391
2.0628
2.0349
4.8213
3.3739
3.4601
2.9277
5.1496
4.8695
4.1909
6.1078
3.6673
4.7984
3.7063
4.5162
3.3874
4.6305
4.8791
3.3972
2.7285
3.4451
3.7255
3.4897
4.426
5.576
4.9835
4.7794
6.105
3.1262
3.3492
4.317
5.1404
3.8461
3.4103
4.6055
4.3426
4.1417
3.4349
3.2285
2.9347
3.5616
3.4954
4.0009
4.6191
4.5994
3.5943
4.6005
3.0901
2.9014
4.7725
4.6202
2.2067
4.1369
4.7258
3.9837
4.1434
3.8751
4.2243
4.0846
5.0332
3.3921
6.1287
6.1535
3.9069
3.9447
4.174
2.8298
2.9712
3.8015
4.9273
3.1469
4.203
4.7334
4.969
3.2657
4.397
2.8816
3.299
3.4746
3.5216
4.5162
3.8082
4.2254
2.8182
3.5111
2.9526
3.4369
4.6187
2.1664
1.4453
4.1438
6.6506
4.4743
5.3472
4.4247
3.1737
3.384
3.5678
4.1113
3.2002
2.8081
3.9992
3.6971
4.8397
5.1298
3.994
3.2845
4.0335
4.0069
4.1865
4.2088
5.0076
4.8542
3.2704
3.8194
4.1772
2.1869
3.3425
4.1382
4.4651
4.1229
3.8931
4.096
3.6765
3.2908
3.7899
3.1513
3.9579
3.9592
4.4925
3.586
4.6392
3.7925
4.5954
3.4607
4.0074
3.8109
3.729
2.8941
2.9046
4.4033
3.0155
1.9974
5.4571
3.7011
3.113
4.9701
4.1667
4.0617
4.7111
3.1335
2.5775
3.7414
3.2125
3.5838
4.5349
5.5008
3.8764
3.7821
4.6137
5.609
4.2544
4.0581
5.1252
4.7609
4.2552
4.0319
3.5522
3.3955
4.1548
5.0365
4.7886
3.7584
4.2872
3.7203
3.6577
4.8844
4.2451
3.3638
3.1457
4.7352
4.1487
4.3007
5.037
5.3055
3.7237
3.0925
5.1709
4.5806
2.7931
2.3868
3.3797
3.4122
3.4954
4.6511
2.2148
3.2125
4.4755
4.0588
3.3505
5.1894
3.6728
3.58
2.8672
2.2805
6.0053
3.7532
3.5596
5.328
4.2247
3.9803
3.8804
5.0611
4.3481
4.3388
4.3108
3.4124
3.9977
4.956
3.1445
4.2533
4.5478
5.2215
3.4872
3.2546
3.9275
3.2066
3.4559
4.6144
4.3898
5.1419
4.5236
3.1484
4.3673
4.5397
5.1489
3.9377
3.7479
3.9272
3.7317
4.3688
3.2002
4.484
3.871
5.5421
4.0051
2.8366
5.4167
2.1248
3.9467
3.8709
2.2665
3.6297
4.8707
5.0352
4.4705
4.7979
4.87
4.1118
4.7133
5.3566
3.0926
4.522
2.8022
3.2382
5.8441
3.3962
3.7047
3.3875
2.768
4.6569
3.0973
3.0738
4.5245
2.7806
3.0652
3.3461
4.2174
3.2224
2.4311
3.2036
4.0263
4.3607
4.1095
5.2164
3.5932
3.7295
1.7423
4.1833
4.0333
3.2762
4.9395
4.7317
2.9142
2.7379
3.2981
3.9851
3.5427
3.0833
2.9297
2.8923
4.7746
4.6459
4.2139
4.3892
5.0272
3.3646
3.5994
4.5996
3.6166
4.0011
2.8674
5.22
4.4699
4.3897
3.129
4.4259
4.2241
5.3955
5.0846
4.5335
2.4466
2.4221
4.2917
2.908
2.7033
3.8636
3.4172
4.6351
3.8126
4.428
4.0986
4.7395
3.2946
5.1929
3.9537
5.1546
3.8596
3.689
4.5073
5.2996
3.6205
3.965
4.5627
3.0653
4.0943
4.2525
4.5561
3.947
3.6114
2.2204
5.1517
4.5589
3.518
3.1688
4.2843
4.2961
4.8839
3.2342
4.769
4.5491
3.3792
5.0357
4.2152
4.7587
3.7747
4.2283
4.8054
5.6079
4.366
5.0626
4.147
5.2869
4.2552
4.633
3.989
3.4586
2.5349
4.0302
3.4781
3.5688
3.4943
3.2405
4.7782
4.5176
2.7478
3.1974
3.3568
3.7262
5.4898
2.7246
4.4928
3.6334
3.2129
2.857
4.3268
3.2373
3.4066
3.4096
4.3292
4.6226
2.9657
4.219
3.1011
4.2329
3.447
4.2361
4.0358
4.5646
3.8607
3.4352
3.145
2.4321
3.6077
4.1428
3.9566
4.9507
2.613
4.0348
3.521
4.4647
3.0621
4.1402
4.9554
5.7929
2.9331
4.4149
3.1864
3.5516
4.0096
2.7218
4.583
3.6905
4.6085
3.0265
3.8604
4.5678
2.9119
3.2448
4.3661
4.1619
3.8298
4.4141
3.8309
4.7075
3.3348
2.7403
3.9365
3.8367
2.7452
2.9733
3.7563
3.5379
3.2108
3.3361
4.9376
3.8875
4.0765
3.9776
2.5163
3.1965
3.1985
3.7523
3.7167
3.8295
5.3371
3.3378
4.3416
3.4535
3.4651
3.13
5.172
4.3767
4.3257
4.4177
5.211
4.8852
4.6833
5.4959
4.2416
2.8275
3.4307
3.5616
4.5905
3.1545
3.8589
2.3544
6.1362
5.2878
3.6513
3.7686
5.4966
5.9946
3.9331
4.594
3.4822
4.0876
2.9562
2.3031
3.6045
5.3724
2.1016
2.4824
4.9506
3.4924
3.4805
3.1214
4.9328
5.2566
4.2412
6.1795
3.7724
4.5351
3.7063
4.6351
3.5811
4.6991
4.9021
3.4612
2.9539
3.548
3.602
3.6453
4.5799
5.4154
4.9611
4.9155
6.3321
3.4392
3.4135
4.2146
5.2454
3.9069
3.5224
4.6604
4.3455
4.1876
3.45
3.1994
3.1339
3.5341
3.5077
4.1988
4.7808
4.6052
3.6787
4.6005
3.2975
3.0962
4.3467
4.6795
2.2067
4.2737
4.5474
4.0455
3.988
3.9544
4.4014
4.2119
5.212
3.5151
6.3273
6.5441
4.0839
3.9024
4.0224
2.851
3.2114
3.8426
4.7706
3.2111
4.2193
4.8969
5.1732
3.5768
4.2019
3.0144
3.299
3.5381
3.5216
4.6351
3.9624
3.8892
3.1959
3.5638
3.0528
3.844
4.7835
2.1664
1.4453
4.2106
6.6553
4.6299
5.4498
4.4837
3.5238
3.402
3.5244
4.1607
3.2499
2.9313
3.4728
3.7289
4.9684
5.0688
4.0258
3.3114
4.2431
4.0537
4.1822
4.3345
5.0831
4.9676
3.4452
3.8395
4.1772
3.1561
3.3931
4.1079
4.5379
4.1941
3.9954
4.3482
3.8742
3.5415
3.8624
3.0701
4.0122
3.8003
4.5186
3.6419
4.5232
3.8237
4.6508
3.4214
4.0494
3.7054
3.9705
3.056
2.8079
4.4033
3.0911
2.159
5.5015
3.7757
3.113
5.2345
4.5327
4.5409
4.9964
3.2544
2.8062
3.8588
3.0987
3.6154
4.2781
5.6876
4.0445
3.9175
4.3566
5.7478
4.4598
4.1604
5.3436
4.8097
3.6376
4.0827
3.6869
3.5593
4.1244
5.1611
4.8841
4.1397
4.3665
3.624
3.6508
4.8251
4.2451
3.3638
3.42
4.9473
4.3602
4.4638
5.1022
5.3055
4.0058
3.2833
5.4615
5.0154
3.1363
2.4626
3.3418
3.3916
3.4992
4.5782
2.2148
3.2396
4.6271
4.0202
3.5647
4.9927
3.7385
3.7562
2.9413
2.5683
6.0991
4.0019
3.6748
5.4888
3.9598
3.7676
3.977
5.4032
4.3481
4.2672
4.5412
3.3267
4.1139
5.0138
3.2615
4.1253
4.7426
5.2338
3.4872
3.2509
3.9356
3.2334
3.3732
4.6421
4.4229
5.3292
3.884
3.1734
4.3307
4.81
5.1087
4.0527
3.7479
4.2877
3.6873
4.397
3.3327
4.484
4.199
5.6369
4.1684
3.1206
5.5452
2.1248
3.9737
3.9469
2.2665
3.8492
4.8364
5.1529
4.5944
4.7874
4.9937
4.1563
4.7934
5.4184
3.261
4.797
2.9255
3.3468
5.9459
3.3711
3.7608
3.398
2.9441
4.6569
3.0973
3.0738
4.4953
2.8906
3.0974
3.4197
4.1693
3.2224
2.8339
3.2174
4.0903
4.3607
4.1655
5.3812
3.5881
3.7723
1.7423
4.3235
4.0771
3.2735
5.2496
4.7317
3.2135
3.1446
3.2293
4.0883
3.5927
3.267
2.8412
2.8939
4.7746
4.7274
4.3911
4.5281
5.3003
3.4091
3.6847
4.7
3.7405
4.3192
2.7288
5.3128
4.5104
4.7189
3.1513
4.4259
4.2406
5.651
5.1409
4.872
2.4466
2.4036
4.2545
2.9549
2.6613
3.8651
3.4669
4.6588
3.7395
4.5702
4.3222
4.7709
3.2963
5.2265
4.0248
5.23
3.9666
3.7842
4.3627
5.1189
3.6201
4.282
4.4291
2.9175
4.2212
4.3268
4.5338
4.2984
3.7081
2.521
5.3399
4.5728
3.5844
3.1688
4.2855
4.3305
4.9791
3.2232
4.83
4.6518
3.5318
4.123
4.4103
4.7193
3.7764
4.1981
4.2791
5.7272
4.4548
5.1138
4.2544
5.3245
4.2458
4.7664
4.0289
3.4917
2.5349
4.256
2.9228
3.5688
3.5903
3.3619
4.8664
4.6059
2.9698
3.2331
3.3568
3.8113
5.7482
2.8449
4.4928
3.9265
3.3064
2.9791
4.22
3.4408
3.5025
3.3547
4.2823
5.0828
3.1955
4.2312
3.292
4.793
3.447
4.3272
4.155
4.5905
3.8607
3.4844
3.2188
2.5622
3.6136
4.2425
3.8241
4.77
2.9398
4.2897
3.5994
4.4494
3.1843
4.0978
5.0617
5.8835
3.0628
4.5697
3.1864
3.6041
3.971
2.7218
4.5882
3.741
4.679
3.69
3.9233
4.772
3.0989
3.2919
4.2629
4.3078
3.9011
4.473
4.1167
4.9377
3.385
2.9793
4.181
4.1815
2.8438
3.3923
3.8687
3.5107
3.1371
3.3361
5.0152
3.8875
4.1826
4.0199
2.7233
3.254
3.0115
3.8574
3.8462
4.0561
5.3726
3.4241
4.3416
3.1371
3.4009
3.3559
4.764
4.4508
4.6945
4.39
5.689
4.9622
4.8034
5.3031
4.2527
2.8275
3.6477
3.5616
4.7631
3.2499
3.8251
2.3544
5.8638
5.3045
3.8061
3.895
5.9088
5.9946
3.98
4.594
3.5463
4.327
3.1073
2.5348
3.6436
5.3149
2.1016
3.0393
4.9076
3.4164
3.5466
3.1572
4.9511
5.5173
4.1124
6.1795
4.0672
4.7005
3.7063
4.6588
3.7314
4.7869
4.8524
3.5636
3.0063
3.4988
3.522
3.8692
5.1399
5.4328
5.0756
5.045
6.1796
3.3637
3.4582
4.1399
5.39
4.3376
3.6787
4.8241
4.4062
4.0581
3.6608
3.1502
3.1691
3.5226
3.5317
4.1288
4.8403
4.6788
3.8232
4.7934
3.3027
3.1274
4.6092
4.7898
2.2072
4.4622
4.4193
4.0455
4.0663
3.9544
4.5678
4.315
5.1418
3.5504
6.3273
6.5441
4.1244
4.0452
4.0713
2.851
3.2173
3.9125
4.8023
3.2111
4.3206
4.8839
5.293
3.5723
4.2642
3.186
3.3833
3.7712
3.6085
4.6588
3.9624
3.8616
3.1415
3.5254
3.0885
3.8414
4.7881
2.2245
1.4453
4.5362
6.6583
4.5914
5.9213
4.4971
3.5508
3.4992
3.5953
4.097
3.3513
3.333
3.4728
3.7779
5.0472
5.2097
3.9385
3.7395
4.2431
4.1498
4.3475
4.5884
5.2423
5.0842
3.7001
3.9269
4.1772
3.1561
3.4901
4.1228
4.7216
3.9135
4.0684
4.3482
3.8778
3.5371
3.8624
3.3221
3.9343
3.9343
4.567
3.5992
4.4724
3.6583
4.7149
3.3937
4.1182
3.6776
4.0655
3.2782
2.8079
4.4995
3.198
2.3002
5.7793
3.6838
3.1465
5.4245
4.7226
4.6293
5.2832
3.8551
2.8292
3.8078
3.1209
3.5396
4.4032
5.6657
4.0542
3.9927
4.3306
5.9144
4.6977
4.2364
5.3598
4.722
3.8296
4.1409
3.6466
3.8919
4.1244
5.1841
4.9041
4.3573
4.4151
3.624
3.7251
4.8399
4.2451
3.3638
3.7378
5.0392
4.5565
4.4443
5.173
5.3055
3.9458
3.2972
5.5727
5.0154
3.8336
2.531
3.2153
3.6348
3.967
4.5736
2.292
3.2687
4.7332
3.8675
3.8755
5.2854
3.5538
3.7615
3.2764
2.5953
5.8991
4.0928
3.7696
4.6638
4.0246
3.8727
4.2376
5.4834
4.4716
4.3625
4.6011
3.6698
4.1799
5.072
3.3238
4.0934
4.7869
5.2338
3.7513
3.2744
4.0496
3.2645
3.5289
4.7247
4.514
5.2629
3.9108
3.2937
4.3675
[truncated: 48,000 more rows]
