# Supplementary material for: Separating Macroecological Pattern and Process: Comparing Ecological, Economic, and Geological Systems
Source: PLoS One. 2014 Nov 10;9(11):e112850. doi: 10.1371/journal.pone.0112850 (PMC4226609; doi:10.1371/journal.pone.0112850)
Supplement: Information S1 — Community matrices for each dataset and MATLAB code to replicate all analyses. (ZIP) [file pone.0112850.s001.zip › Supplementary Information/Output/fia/fia_result_sadscale_log_abund_skewness.csv]

0.44692
-0.23544
-0.20188
-0.27879
0.43567
0.084765
0.33574
0.29421
0.20281
-0.32016
-0.42429
-0.038267
0.11181
-1.1413
0.48246
0.011466
-0.090342
0.59235
0.14035
0.18409
-0.29461
-1.2309
-0.3595
-0.16616
-0.084559
0.069857
-0.423
0.27028
-0.39
0.23156
0.58901
-0.62528
0.20513
0.2488
0.21326
0.58107
0.53295
-0.064749
0.22952
-0.099552
-0.12074
0.09873
0.33381
0.42968
0.25041
0.76142
-0.40437
0.12349
-0.35965
0.39349
-0.044119
-0.047602
0.092213
0.68985
-0.23553
-0.080852
0.026448
-0.071955
-0.63899
0.33929
-0.077377
0.20234
-0.39373
-0.028825
-0.24245
-0.16224
0.78193
0.10073
0.12227
0.081832
-0.058823
-0.48191
0.10854
0.38565
-0.042854
0.54086
0.5098
0.19101
-0.16723
-0.096678
-0.022842
0.16889
-1.1143e-15
-0.066101
0.88902
-0.48948
-0.12363
-0.19214
0.51365
0.38173
0.26322
-0.11786
-0.20491
-0.013275
-0.12273
-0.19605
-0.011487
0.25095
-0.16661
0.25188
-0.053585
0.12094
-0.63566
-0.19797
0.34407
0.31391
-0.048267
0.14404
0.28639
0.35806
0.68954
-0.019941
0.21835
0.010277
0.17601
0.25651
0.42393
-0.073315
0.2007
0.11676
0.060679
0.10794
-0.2637
-0.42841
0.33999
-0.14748
-0.33972
-0.24392
0.26727
-0.72477
0.061936
0.30842
-0.45122
-0.77214
-0.3746
0.33733
-0.15811
-0.31752
-0.42859
0.29487
0.062492
0.27121
-0.16774
-0.34577
0.25554
0.25328
0.2563
-0.38648
0.069964
-0.014459
0.0052598
0.68219
0.60723
-0.10565
0.35471
-0.47316
0.49799
-0.38989
0.11091
0.051547
0.30285
-0.25848
-0.013913
0.58414
-0.088147
0.009812
0.25406
0.64665
-0.063148
-0.33536
-0.27316
0.65269
0.45781
0.093893
-0.27706
-0.24216
-0.011343
-0.21656
-0.39002
0.39223
-0.54294
-0.19632
-0.29428
0.33725
-0.0086534
0.45569
0.075816
0.25374
0.26782
0.004013
-0.60714
0.12237
0.090343
0.1925
-0.15278
0.76706
0.098697
-0.021086
0.23751
-0.42946
0.27351
-0.091601
-0.39036
0.13748
0.52832
-0.18395
-0.040468
-0.0242
-0.36619
-0.44323
0.32377
-0.27851
0.078437
0.40396
0.027186
0.24525
0.40145
0.35605
0.22568
0.41806
0.11841
-0.45602
0.22685
-0.19416
0.23126
0.75139
-0.1019
0.42203
0.15126
0.37446
-0.27083
-0.25972
-0.30222
0.12316
0.29723
0.41589
0.42043
-0.2456
0.43088
-0.024748
-0.058392
-0.17642
-0.030351
-0.13779
-0.51058
-0.30374
0.025022
-0.092817
-0.048368
0.075656
0.43617
-0.014923
0.60906
-0.23784
-0.80073
0.28129
-0.07025
-0.54668
1.2104e-13
0.19349
-0.61469
0.33624
0.034627
0.37028
0.53099
0.038934
-0.15631
-0.35451
0.28858
0.069929
0.50312
0.32557
0.26391
-0.18511
0.45124
-0.045917
0.10602
0.39263
-1.1091
0.080564
-0.12273
0.12697
-0.15392
-0.45737
0.16417
0.37525
-0.15819
-0.21918
0.026056
-0.072925
-0.54053
-0.04218
0.10832
0.051157
0.85822
0.15427
-0.27682
0.011087
0.36977
0.061064
-0.14042
-0.56948
0.1782
0.22465
-0.55931
0.051414
0.014109
0.23449
0.46225
0.15792
0.11945
0.035753
-0.62609
0.24494
0.033295
0.18462
-0.10346
0.36976
0.52223
0.10196
0.10453
0.12102
-0.0086432
-0.2777
0.13723
-0.38517
0.51485
0.1424
0.81729
0.11616
-0.18162
-0.093496
-0.026814
0.15619
0.57407
-0.38407
0.037839
0.32305
-0.043882
-0.11319
0.4302
0.11281
-0.2995
0.20187
0.31193
0.39736
-0.12273
-0.097992
-0.11074
0.23705
0.13734
0.51653
0.41917
-0.42297
0.48881
0.20769
0.15987
-0.2049
0.17667
-0.0564
0.12729
0.32203
-0.24565
-0.11914
0.11819
0.32244
0.81279
-0.33893
-0.27041
0.029226
-0.48474
0.43051
0.30162
0.10901
0.095274
0.25203
-0.37629
-0.26532
0.012358
0.10232
-0.12017
0.12855
0.37277
0.079387
0.1169
-0.34286
-0.29386
0.35121
0.50775
-0.054855
0.035234
-0.11154
0.085689
-0.046764
-0.057025
0.035429
0.52292
-0.25298
0.22854
0.25696
0.85443
0.19887
-0.23798
-0.38049
0.39388
-0.23274
-0.51739
0.14071
0.89903
0.064112
0.2341
0.2522
0.093114
-0.57761
0.27642
-0.068353
0.065996
0.38868
0.080369
0.26001
0.063072
0.037783
-0.43993
0.14598
0.61005
0.059136
0.10179
0.2526
0.098339
1.1626
0.1645
-1.0464
0.0727
0.33705
0.27036
0.1207
-0.12216
-0.044846
0.46187
-0.12454
0.25968
0.53863
-0.33451
-0.12857
-0.68901
0.18207
-0.30945
0.29941
-0.27194
-0.045534
0
0.22407
-0.25408
-0.018624
-0.37717
-0.04468
0.25038
0.14943
0.15327
0.57154
-0.31906
0.29921
0.31798
-0.086953
-0.17824
0.33944
-0.03894
0.21261
-0.27472
0.29603
0.38121
-0.10503
0.27418
0.18307
-1.411
0.058535
-0.15664
0.47665
-0.39558
-0.63702
-0.074114
-0.31113
-0.062816
0.12712
0.41374
0.15533
-0.24712
0.063678
2.045e-15
0.015818
0.46917
-0.043573
0.029345
0.12855
-0.13512
-0.56532
-0.4231
-0.38749
-0.48748
0.037736
0.37887
-0.23544
-0.22608
-0.40156
0.43058
0.056207
0.41125
0.29421
0.18085
-0.4129
-0.46781
-0.0421
0.042304
-1.1489
0.48246
0.075106
-0.09456
0.59235
0.12346
0.045177
-0.21517
-1.2309
-0.41781
-0.16814
-0.056479
0.056878
-0.35847
0.27028
-0.46612
0.23156
0.53078
-0.70261
0.26881
0.2488
0.21326
0.58275
0.47144
-0.064749
0.25115
-0.053098
-0.12074
0.16457
0.24387
0.37398
0.25041
0.79092
-0.46602
0.12896
-0.36789
0.30431
-0.066083
-0.048824
0.067508
0.68985
-0.23934
-0.011886
0.066099
-0.14338
-0.63899
0.43849
-0.077377
0.24634
-0.39267
0.014647
-0.33039
-0.087556
0.76072
0.13014
0.11505
0.045711
0.0054956
-0.49388
0.17839
0.41878
-0.045437
0.54732
0.51193
0.033281
-0.28741
-0.023697
0.15208
0.16613
-1.1143e-15
0.023451
0.88902
-0.37586
-0.037849
-0.19214
0.51365
0.39455
0.32864
-0.11786
-0.043028
-0.18691
-0.13532
-0.23102
0.25466
0.37844
0.065464
0.34729
0.0068056
0.13737
-0.57949
-0.22803
0.27669
0.19813
-0.20787
0.16369
0.28639
0.29888
0.6933
-0.097555
0.16336
0.045726
0.15725
0.23197
0.33547
-0.17002
0.15493
-0.033702
0.080532
0.10794
-0.27379
-0.58339
0.37198
-0.13372
-0.28916
-0.29891
0.22214
-0.67272
0.015172
0.25509
-0.4119
-0.43339
-0.44997
0.29034
-0.16661
-0.32621
-0.27572
0.29487
0.0053072
0.29195
-0.017361
-0.34577
0.18326
0.26272
0.32208
-0.43187
0.069964
0.0023059
-0.016114
0.36333
0.58934
-0.097199
0.21675
-0.4536
0.49799
-0.49064
0.201
0.041945
0.38183
-0.13284
0.18835
0.48936
0.044337
-0.041723
0.24672
0.64665
-0.028447
-0.30738
-0.27316
0.65269
0.43225
0.10787
-0.21768
-0.27533
-0.031033
-0.16029
-0.37157
0.39871
-0.54294
-0.24759
-0.33539
0.33725
0.04949
0.24404
0.079969
0.285
0.21933
0.023134
-0.47736
0.17875
0.079091
0.21247
0.029635
0.76675
0.098697
-0.021086
0.19447
-0.42946
-0.05417
-0.068142
-0.24206
0.13748
0.52011
-0.026337
0.11362
0.017293
-0.31136
0.56282
0.27096
-0.29576
0.078437
0.38779
-0.1002
0.34739
0.34987
0.35322
0.18131
0.45516
0.056868
-0.32976
0.22685
-0.24597
0.24413
0.70435
-0.0060232
0.42315
0.14666
0.43855
-0.25111
-0.33508
-0.31896
0.12316
0.29435
0.40683
0.42043
-0.252
0.54698
0.046549
0.035224
-0.34313
-0.029759
-0.097264
-0.86996
-0.29949
0.025022
0.03345
-0.10074
0.17842
0.32689
0.035761
0.67085
-0.25128
-0.47048
0.33623
-0.056008
-0.55738
-0.70705
0.19943
-0.75966
0.22164
0.1155
0.49469
0.53099
-0.12362
-0.27296
-0.35451
0.33681
0.062015
0.50106
-0.022086
0.23533
-0.1659
0.26365
-0.037879
-0.153
0.27078
-0.79039
0.12296
-0.13532
0.15164
-0.24153
-0.49079
0.20376
0.47957
0.06524
-0.071083
-0.016122
-0.14707
-0.51464
-0.065871
0.22705
0.058978
0.82459
0.27998
-0.32363
-0.13717
0.34679
-0.071297
-0.083867
-0.43347
0.16476
0.3814
-0.55931
0.061647
0.10009
0.18257
0.33006
0.26585
0.065682
0.044693
-0.52371
0.24494
0.033295
0.31083
-0.069332
0.33941
0.29291
0.088018
0.13013
0.1584
-0.068418
-0.25124
0.10662
-0.28044
0.52342
-0.15417
0.81729
0.12528
-0.17571
-0.16418
-0.16081
0.19972
0.58155
-0.38618
0.037839
0.23294
-0.087943
-0.12516
0.41902
0.090509
-0.37487
0.1227
0.14325
0.32853
-0.13532
-0.020366
-0.10679
0.27874
0.13691
0.4667
0.33307
-0.35767
0.48881
0.20769
0.1372
-0.20373
0.185
-0.047773
0.13302
0.28477
-0.39298
-0.086133
0.07837
0.39244
0.77184
-0.34165
-0.22682
0.029226
-0.50828
0.45213
0.3768
0.072887
0.049863
0.24626
-0.31963
-0.27956
0.09595
0.063705
-0.072829
0.17503
0.26429
0.079387
0.074867
-0.41123
-0.093424
0.32964
0.50775
-0.0037185
0.090299
-0.11154
0.085689
-0.015987
-0.0086848
0.08514
0.50658
-0.24212
0.23583
0.23673
0.77957
0.043921
-0.32417
-0.33786
0.41884
-0.24352
-0.70976
0.15916
0.76421
-0.14886
0.23113
0.06382
0.2166
-0.57761
0.23975
-0.094867
0.065996
0.36844
0.04756
0.26001
0.061124
-0.075483
-0.41789
0.15902
0.49382
0.10395
0.12844
0.25832
0.13461
1.1816
0.15732
-0.87527
0.081732
0.20769
0.46383
0.086883
-0.15642
-0.023586
0.36224
-0.10609
0.25522
0.43918
-0.3602
0.14494
-1.1163
0.27304
-0.60359
0.3012
-0.27882
-0.039331
6.1074e-15
0.21202
-0.21611
0.055371
-0.095598
-0.04468
0.25038
0.0005017
0.18519
0.59867
-0.36431
0.40928
0.19078
-0.05647
-0.062057
0.35281
-0.034481
0.165
-0.045957
0.21903
0.38121
-0.32227
0.32131
0.19914
-1.3515
0.0085719
-0.094954
0.37594
-0.41019
-0.63702
-0.032846
-0.44333
0.096415
0.11808
0.26332
0.19583
-0.24433
0.079856
2.045e-15
0.080319
0.46391
0.0063852
0.030235
0.13271
-0.090749
-0.5784
-0.4424
-0.39997
-0.55275
-0.020209
0.21668
-0.18429
-0.21775
-0.36026
0.48562
0.17029
0.57373
0.20863
0.13884
-0.25172
-0.50248
-0.0050883
-0.035874
-1.0117
0.48246
0.12692
-0.11942
0.59235
0.17052
-0.12781
-0.22325
-1.0582
-0.41787
-0.26665
0.0089422
0.083638
-0.27342
0.2801
-0.47617
0.23156
0.48913
-0.57225
0.28114
0.22506
0.24218
0.62247
0.47144
-0.022734
0.23205
-0.12135
-0.21098
0.18665
0.22442
0.39864
0.67473
0.76394
-0.30668
0.19307
-0.2911
0.31445
-0.14978
-0.06278
0.013426
0.68985
-0.16262
-0.0059708
0.066099
-0.1697
-0.63899
0.43849
-0.077377
0.25539
-0.17579
0.031448
-0.11265
-0.071759
0.68295
0.13014
0.076563
-0.060841
0.013206
-0.42146
0.18898
0.36239
-0.069868
0.28976
0.44198
0.033281
-0.30265
-0.036835
0.15112
0.20845
-1.1143e-15
-0.036088
0.7201
-0.38521
-0.11893
-0.10641
0.51365
0.43529
0.34639
0.081899
-0.01722
-0.37039
-0.10765
-0.16509
-1.0334
0.12835
0.26016
0.30733
0.046224
0.035806
-0.58659
-0.20959
0.19619
0.21247
-0.31104
0.16187
-0.055333
0.31921
0.6974
-0.074671
0.12859
0.13024
0.15736
0.1195
0.14877
-0.25506
0.1291
-0.018038
0.22306
0.15975
-0.095091
-0.42789
0.39321
-0.18551
-0.21857
-0.18334
0.27224
-0.9971
0.08169
0.19703
-0.43553
-0.49445
-0.45432
0.21676
-0.30476
-0.32893
-0.22107
0.17077
0.061759
0.35786
-0.012135
-0.34577
0.18326
0.13499
0.14579
-0.34821
0.069964
-0.0079979
0.040246
0.31906
0.61629
0.052056
0.18267
-0.37137
0.4878
-0.48262
0.201
0.041945
0.39763
-0.10995
0.18835
0.48936
0.053072
-0.0048456
0.24672
0.31992
0.034605
-0.30738
-0.16999
0.65269
0.33242
0.16394
-0.21046
-0.26437
-0.02691
-0.11095
-0.44096
0.55365
-0.40081
-0.24761
-0.34878
0.33725
0.028922
0.16143
0.03546
0.44167
0.095755
0.04641
-0.58142
0.2437
0.0021375
0.21247
0.10722
0.49077
0.097619
0.21295
0.20813
-0.36995
-0.059793
0.0051761
-0.12844
0.15374
0.56488
0.052305
0.048814
0.11776
-0.2084
-0.90385
0.28729
-0.35012
0.30016
0.47691
-0.096848
0.34739
0.51303
0.40684
0.16876
0.43554
0.078606
-0.25043
0.2986
-0.27261
0.26909
0.66555
0.086174
0.41495
0.010043
0.35661
-0.21296
-0.52639
-0.32136
-0.045113
-0.028494
0.37033
0.42043
-0.29313
0.5876
-0.060825
0.022175
-0.40644
0.11247
-0.12741
-0.90264
-0.27895
-0.42889
0.033674
-0.09633
0.12021
0.37029
0.092357
0.61647
-0.19781
-0.33599
0.2305
-0.056922
-0.56248
-0.70598
0.21271
-0.06868
0.26328
0.029269
0.55682
0.30299
-0.12362
-0.33261
-0.23578
0.041766
0.038018
0.51066
0.030136
0.1942
-0.11101
0.34342
-0.0036413
-0.12492
0.25788
-0.58046
0.12296
-0.10765
-0.03105
-0.34787
-0.48233
0.1462
0.44772
0.16145
0.047912
-0.048589
-0.16129
-0.52653
0.027839
0.18469
0.036364
0.63469
0.24071
-0.30901
-0.15261
0.33374
-0.16237
-0.036577
-0.42615
0.15782
0.31716
-0.48369
0.011554
0.14563
0.29572
0.16338
0.22795
0.10727
0.035581
-0.52371
0.22053
0.054423
-0.24646
-0.10313
0.33941
0.25966
-0.0038439
0.28033
0.17404
-0.091617
-0.30836
0.17993
-0.31027
0.51715
-0.089256
0.54406
0.022604
-0.08734
-0.018153
-0.14282
0.11296
0.54371
-0.31183
0.032167
0.26604
-0.041459
-0.17448
0.36838
0.060097
-0.47534
0.1227
0.090349
0.32853
-0.10765
0.14558
0.057406
0.26399
0.080057
0.47231
0.28858
-0.47334
0.48881
0.20769
0.09796
-0.205
0.082581
-0.083434
0.11288
0.21494
-0.53404
-0.069966
0.080537
0.36563
0.74809
0.0436
-0.35378
-0.065555
-0.41914
0.46263
0.38317
0.021757
0.057538
0.28282
-0.2696
-0.26057
0.017799
0.076852
-0.11963
0.17503
0.10312
0.1888
0.029956
-0.39686
-0.10329
0.20762
0.86636
0.019006
0.17295
-0.19899
0.25809
-0.027866
0.092689
0.086923
0.39605
-0.30324
0.21916
0.23012
0.77354
0.15594
-0.24909
-0.33744
0.40264
-0.11175
-0.70976
0.096721
0.75787
-0.1529
0.16552
0.06382
0.10851
-0.73567
0.13089
-0.11419
0.1145
0.29192
0.078644
0.46196
0.093468
-0.020405
-0.42738
0.020917
0.47527
0.01001
0.10845
0.16809
0.14324
1.3268
0.20668
-0.28886
0.060486
0.19933
0.39403
0.083512
-0.15438
-0.013072
0.092504
-0.12124
0.38106
0.42506
-0.2362
0.14494
-1.1163
0.26888
-0.44522
0.13574
-0.35264
-0.045439
6.1074e-15
0.15856
-0.25156
-0.033618
-0.54867
0.16515
0.71636
0.014124
0.1843
0.57819
-0.27718
0.40928
0.19967
-0.0076765
-0.02529
0.35724
-0.050944
0.14517
-0.034172
0.18083
0.20065
-0.51889
0.27341
0.18997
-1.1532
0.089201
-0.10364
0.18111
-0.59967
-0.63702
0.086282
-0.37697
0.21383
0.13635
0.26982
0.19865
-0.14259
-0.19172
2.0322e-15
0.080319
0.47752
0.0054094
0.096064
0.28282
0.0039531
-0.57574
-0.44164
0.16584
-0.52176
-0.036975
0.1085
-0.32131
-0.26987
-0.36026
0.31436
0.043882
0.28652
0.13842
0.13884
-0.50987
-0.53361
-0.079379
-0.23725
-1.0338
0.48246
0.15606
-0.17671
0.59235
0.16145
-0.10005
-0.19085
-0.75985
-0.36068
-0.30992
-0.01708
0.11261
-0.27728
0.14198
-0.70492
0.1264
0.44164
-0.60547
0.33367
0.20064
0.32058
0.53171
0.47144
-0.022734
0.23205
0.0010925
-0.17532
0.22017
0.24058
0.40634
0.67473
0.65592
-0.31447
0.1481
-0.2911
0.31585
-0.16073
-0.070176
0.0030391
0.68985
-0.20442
-0.0082227
0.233
-0.29956
-0.63899
0.31013
0.09044
0.30767
-0.24187
-0.013306
-0.1029
-0.015731
0.69215
0.13014
0.020042
-0.01717
-0.052307
-0.39101
0.16296
0.4015
-0.098996
0.26057
0.22853
0.12933
-0.328
0.0068587
0.15975
0.14653
-1.1143e-15
-0.039616
0.29157
-0.37862
-0.078921
-0.10641
0.41421
0.35669
0.32562
0.14773
0.06645
-0.37118
-0.10778
-0.06557
-0.9987
-0.017063
0.26957
0.38848
0.074503
-0.0066545
-0.56018
-0.13619
0.18982
0.23473
-0.24223
0.16812
0.03105
0.036007
0.71207
-0.13275
0.1243
0.097245
0.16645
0.053238
-0.11488
-0.34499
0.14099
0.0070614
0.22306
0.1588
-0.1083
-0.46814
0.38844
-0.19521
-0.17441
-0.25541
0.3895
-1.2024
0.13354
0.20574
-0.3398
-0.20294
-0.52324
0.14658
-0.20949
-0.30996
-0.25005
0.18808
0.032056
0.35464
-0.013038
-0.34577
0.023423
0.34606
0.14579
-0.36469
0.11078
-0.1233
0.01797
0.20922
0.65549
0.052056
0.10112
-0.4623
0.50466
-0.48262
0.060139
-0.042692
0.29504
-0.036055
0.061738
0.47142
0.09543
-0.025022
0.36178
0.21649
0.067215
-0.39397
0.24172
0.65269
0.3379
0.19684
-0.1809
-0.26437
0.0041019
-0.058904
-0.42236
0.54856
-0.31294
-0.1756
-0.27312
0.36786
0.01011
0.064477
0.078579
0.37923
0.038519
0.029004
-0.53271
0.2301
-0.071966
0.21247
0.10639
0.38463
0.097619
0.14068
0.13272
-0.35897
-0.31891
0.043014
-0.076275
0.20678
0.59009
0.051693
0.085997
0.10434
-0.20085
0.07852
0.30386
-0.3907
0.23839
0.34953
-0.20106
0.25487
0.30871
0.2911
0.17603
0.51399
0.078606
-0.32412
0.2986
-0.54612
0.31782
0.50199
0.045191
0.41596
-0.010659
0.3157
-0.29705
-0.50334
-0.3262
-0.045113
0.13305
0.38322
0.41275
-0.11391
0.55513
-0.073763
0.067625
-0.56882
0.1263
-0.15221
-0.6137
-0.25626
-0.42889
-0.017449
-0.09633
0.04712
0.36575
0.089552
0.61647
-0.25237
-0.33484
0.21783
-0.10398
-0.49071
-0.70598
0.22117
-0.06868
0.27004
-0.15619
0.58577
0.3779
-0.15824
-0.26862
-0.23578
-0.090212
0.047136
0.42418
0.034598
0.18778
-0.093769
0.13257
-0.14451
-0.12492
0.12761
-0.65905
0.12296
-0.10778
-0.098216
-0.37379
-0.35126
0.13422
0.44608
0.24152
0.13605
-0.1358
-0.046632
-0.45733
-0.014698
0.18283
-0.2336
0.56188
0.24828
-0.21014
-0.20537
0.24449
-0.12253
-0.12123
-0.45168
0.19748
0.24891
-0.42017
0.089046
0.13847
0.25273
0.27975
0.19779
0.074961
0.028934
-0.59697
0.21852
0.056455
-0.062067
-0.13178
0.3393
0.24196
0.028059
0.28033
0.14959
-0.091617
-0.35625
0.19781
-0.29332
0.52532
-0.089256
0.54406
0.023294
-0.053574
-0.020317
-0.14282
0.12895
0.41477
-0.27567
0.032167
0.23931
-0.032995
-0.1544
0.33569
0.12189
-0.60978
0.14275
0.087294
0.27371
-0.10778
0.14558
0.066027
0.33436
0.16546
0.44417
0.28305
-0.47603
0.47022
0.20769
0.059226
-0.20588
0.17844
0.024962
0.12564
0.30446
-0.34111
-0.11098
0.25251
0.30396
0.59374
0.0436
-0.33903
-0.10399
-0.45646
0.49284
0.29386
0.021757
0.012172
0.2054
-0.23656
-0.37452
-0.0017776
0.006401
-0.065836
0.17503
0.10312
0.15502
0.039182
-0.36565
0.1489
0.2169
0.86636
-0.018541
0.16131
-0.19899
0.12123
0.037997
0.074396
0.094658
0.38151
-0.269
0.28243
0.12488
0.77775
0.12202
-0.19422
-0.37968
0.36412
-0.11175
-0.86257
0.022553
0.70409
-0.29597
0.17152
0.11412
0.059538
-0.76208
0.15268
-0.20441
-0.21101
0.31958
0.1467
0.4759
0.125
-0.068696
-0.45115
0.046114
0.50811
0.050401
0.061463
0.055412
0.16092
1.2883
0.23788
-0.22688
0.048729
0.30484
0.35795
0.083512
-0.14854
0.038801
0.056142
-0.098123
0.38106
0.37471
-0.1844
0.14494
-1.1163
0.14532
-0.43896
0.15994
-0.19292
-0.11458
6.1074e-15
0.17514
-0.19643
-0.074313
-0.54867
-0.45084
0.39691
0.045679
0.0056777
0.49322
-0.29766
0.48522
0.31306
-0.035102
0.073139
0.20413
-0.15099
0.16963
-0.03366
0.059546
0.189
-0.51506
0.22409
0.14429
-1.0743
0.068881
-0.11525
0.045902
-0.58653
-0.62017
0.042884
-0.33764
0.18083
0.075823
0.26157
0.20586
-0.063465
-0.082982
2.0322e-15
0.058331
0.49642
0.02196
0.15331
0.26095
-0.011663
-0.56763
-0.38754
0.16326
-0.51074
-0.045975
[truncated: 48,000 more rows]
