# Supplementary material for: Separating Macroecological Pattern and Process: Comparing Ecological, Economic, and Geological Systems
Source: PLoS One. 2014 Nov 10;9(11):e112850. doi: 10.1371/journal.pone.0112850 (PMC4226609; doi:10.1371/journal.pone.0112850)
Supplement: Information S1 — Community matrices for each dataset and MATLAB code to replicate all analyses. (ZIP) [file pone.0112850.s001.zip › Supplementary Information/Output/fia/fia_result_sadscale_lon.csv]

-84.54
-87.03
-92.037
-84.859
-82.111
-81.25
-81.053
-88.16
-79.598
-118.73
-90.91
-80.882
-85.718
-90.84
-97.61
-93.887
-92.614
-96.28
-70.553
-91.38
-87.543
-113.59
-69.194
-67.548
-82.207
-78.75
-88.666
-79.976
-89.83
-88.15
-94.75
-85.591
-81.942
-92.42
-86.89
-81.515
-121.09
-84.472
-88.976
-84.611
-75.118
-83.295
-84.5
-91.471
-82.42
-84.873
-95.12
-94.72
-82.5
-82.202
-84.287
-87.326
-84.853
-73.999
-90.251
-121.42
-90.66
-75.83
-80.86
-82.282
-89.82
-78.354
-86.23
-82.06
-85.08
-88.876
-85.407
-107.25
-81.693
-93.57
-92.42
-91.91
-89.96
-84.53
-83.11
-75.653
-83.11
-90.979
-88.54
-85.676
-86.5
-83.34
-115.84
-82.11
-118.17
-92.71
-68.249
-100.87
-87.034
-79.616
-93.94
-87.29
-93.11
-85.53
-80.605
-86.94
-121.06
-78.028
-81.72
-87.75
-80.328
-69.353
-114.76
-89.89
-82.284
-79.699
-85.02
-87.33
-70.605
-94.24
-95.342
-86.92
-92.5
-83.28
-82.91
-79.848
-83.92
-94.65
-91.152
-71.305
-95.758
-94
-69.618
-95.02
-86.03
-79.89
-85.2
-74.805
-82.19
-114.18
-86.06
-94.25
-92.306
-90.462
-88.645
-78.89
-84.353
-79.425
-86.22
-86.11
-81.053
-93.97
-87.19
-98.37
-112.22
-71.164
-80.846
-88.107
-102.83
-93.99
-79.579
-76.728
-90.81
-85.61
-90.925
-85.533
-92.53
-124.04
-78.022
-91.423
-90.44
-79.701
-122.41
-84.559
-86.33
-78.597
-81.53
-77.39
-81.61
-90.29
-108.04
-97.86
-80.699
-72.555
-90.148
-106.25
-82.167
-80.278
-88.655
-90.5
-68.301
-90.875
-90.742
-114.2
-81.483
-92.22
-78.151
-92.94
-80.765
-93.43
-106.46
-89.012
-92.753
-90.077
-75.083
-92
-98.135
-78.42
-75.694
-107.89
-81.287
-74.473
-91.981
-76.527
-92.75
-88.13
-80.749
-92.72
-93.92
-108.22
-91.379
-82.85
-78.983
-80.172
-71.583
-95.31
-91.67
-85.5
-80.444
-88.89
-89.85
-81.05
-122.03
-91.312
-67.181
-79.722
-94.86
-81.496
-78.916
-77.318
-82.67
-91.79
-116.42
-108.85
-81.289
-92.83
-82.881
-76.28
-77.25
-81.025
-78.174
-84.597
-111.5
-85.8
-95.26
-86.808
-97.26
-79.73
-90.51
-92.46
-88.178
-94.423
-96.049
-87.53
-91.48
-94.109
-78.14
-88.91
-110.72
-82.687
-105
-70.912
-115.23
-81.924
-96
-94.6
-88.67
-95.56
-91.17
-90.755
-85.25
-84.965
-83.66
-91.87
-93.48
-82.678
-110.59
-80.446
-113.87
-113.83
-80.605
-74.896
-89.168
-92.87
-87.31
-80.112
-86.31
-90.36
-81.473
-70
-88.469
-91.11
-91.19
-88.99
-95.03
-84.655
-84.737
-88.24
-76.542
-84.3
-99.78
-116.26
-79.233
-92.58
-92.546
-76.55
-87.489
-93.15
-81.207
-88.36
-93.67
-92.61
-120.3
-88.14
-82.639
-116.34
-94
-84.693
-79.194
-85.36
-94.13
-80.28
-111.57
-71.972
-89.817
-91.372
-95.36
-109.52
-113.65
-80.341
-88.2
-84.72
-84.275
-76.932
-82.69
-86.724
-110.39
-82.198
-85.61
-87.918
-95.44
-73
-95.79
-86.856
-83.975
-94.239
-80.605
-82.5
-82.138
-86.218
-91.11
-90.577
-93.44
-77.996
-80.016
-96.996
-91.66
-109.66
-84.78
-88.25
-80.311
-87.25
-78.055
-87.44
-76.512
-77.718
-94.78
-114.8
-88.879
-81.28
-91.11
-92.356
-82.742
-68.054
-103.87
-78.971
-84.283
-82.967
-84.85
-84.793
-80.67
-72.85
-106.25
-90
-81.5
-82.986
-74.817
-80.533
-113.21
-85.638
-93.61
-98.98
-75.583
-70.002
-93.53
-82.19
-93.688
-86.2
-78.56
-77.205
-95.67
-75.5
-80.429
-87.833
-75.583
-92.071
-116.48
-83.646
-82.555
-88.795
-77.682
-84.556
-84.491
-120.79
-76.86
-89.069
-121.93
-76.777
-84.86
-75.971
-85.318
-81.442
-85.62
-71.805
-81.672
-78.94
-84.49
-79.86
-80.741
-124.26
-94.75
-120.84
-71.015
-91.47
-75.583
-78.187
-95.18
-84.44
-68.416
-78.36
-85.986
-79.064
-89.78
-123.61
-111.83
-76.333
-95.75
-84.54
-81.44
-91.139
-109.84
-92.53
-87.809
-87.26
-106.53
-118.68
-86.473
-84.454
-87.78
-80.747
-85.878
-83.88
-86.115
-85.65
-81.336
-75.698
-83.596
-87.56
-84.92
-83.81
-89.333
-86.21
-80.754
-84.5
-114.65
-78.711
-90.49
-78.81
-89.39
-108.48
-77.017
-123.66
-73.027
-77.94
-80.337
-89.15
-92.357
-93.656
-116.77
-85.356
-91.94
-90.74
-85.67
-86.278
-84.73
-115.58
-88.8
-114.51
-87.38
-78.182
-84.54
-87.03
-92.037
-84.859
-82.111
-81.25
-81.053
-88.16
-79.598
-118.73
-90.91
-80.882
-85.718
-90.84
-97.61
-93.887
-92.614
-96.28
-70.553
-91.38
-87.543
-113.59
-69.194
-67.548
-82.207
-78.75
-88.666
-79.976
-89.83
-88.15
-94.75
-85.591
-81.942
-92.42
-86.89
-81.515
-121.09
-84.472
-88.976
-84.611
-75.118
-83.295
-84.5
-91.471
-82.42
-84.873
-95.12
-94.72
-82.5
-82.202
-84.287
-87.326
-84.853
-73.999
-90.251
-121.42
-90.66
-75.83
-80.86
-82.282
-89.82
-78.354
-86.23
-82.06
-85.08
-88.876
-85.407
-107.25
-81.693
-93.57
-92.42
-91.91
-89.96
-84.53
-83.11
-75.653
-83.11
-90.979
-88.54
-85.676
-86.5
-83.34
-115.84
-82.11
-118.17
-92.71
-68.249
-100.87
-87.034
-79.616
-93.94
-87.29
-93.11
-85.53
-80.605
-86.94
-121.06
-78.028
-81.72
-87.75
-80.328
-69.353
-114.76
-89.89
-82.284
-79.699
-85.02
-87.33
-70.605
-94.24
-95.342
-86.92
-92.5
-83.28
-82.91
-79.848
-83.92
-94.65
-91.152
-71.305
-95.758
-94
-69.618
-95.02
-86.03
-79.89
-85.2
-74.805
-82.19
-114.18
-86.06
-94.25
-92.306
-90.462
-88.645
-78.89
-84.353
-79.425
-86.22
-86.11
-81.053
-93.97
-87.19
-98.37
-112.22
-71.164
-80.846
-88.107
-102.83
-93.99
-79.579
-76.728
-90.81
-85.61
-90.925
-85.533
-92.53
-124.04
-78.022
-91.423
-90.44
-79.701
-122.41
-84.559
-86.33
-78.597
-81.53
-77.39
-81.61
-90.29
-108.04
-97.86
-80.699
-72.555
-90.148
-106.25
-82.167
-80.278
-88.655
-90.5
-68.301
-90.875
-90.742
-114.2
-81.483
-92.22
-78.151
-92.94
-80.765
-93.43
-106.46
-89.012
-92.753
-90.077
-75.083
-92
-98.135
-78.42
-75.694
-107.89
-81.287
-74.473
-91.981
-76.527
-92.75
-88.13
-80.749
-92.72
-93.92
-108.22
-91.379
-82.85
-78.983
-80.172
-71.583
-95.31
-91.67
-85.5
-80.444
-88.89
-89.85
-81.05
-122.03
-91.312
-67.181
-79.722
-94.86
-81.496
-78.916
-77.318
-82.67
-91.79
-116.42
-108.85
-81.289
-92.83
-82.881
-76.28
-77.25
-81.025
-78.174
-84.597
-111.5
-85.8
-95.26
-86.808
-97.26
-79.73
-90.51
-92.46
-88.178
-94.423
-96.049
-87.53
-91.48
-94.109
-78.14
-88.91
-110.72
-82.687
-105
-70.912
-115.23
-81.924
-96
-94.6
-88.67
-95.56
-91.17
-90.755
-85.25
-84.965
-83.66
-91.87
-93.48
-82.678
-110.59
-80.446
-113.87
-113.83
-80.605
-74.896
-89.168
-92.87
-87.31
-80.112
-86.31
-90.36
-81.473
-70
-88.469
-91.11
-91.19
-88.99
-95.03
-84.655
-84.737
-88.24
-76.542
-84.3
-99.78
-116.26
-79.233
-92.58
-92.546
-76.55
-87.489
-93.15
-81.207
-88.36
-93.67
-92.61
-120.3
-88.14
-82.639
-116.34
-94
-84.693
-79.194
-85.36
-94.13
-80.28
-111.57
-71.972
-89.817
-91.372
-95.36
-109.52
-113.65
-80.341
-88.2
-84.72
-84.275
-76.932
-82.69
-86.724
-110.39
-82.198
-85.61
-87.918
-95.44
-73
-95.79
-86.856
-83.975
-94.239
-80.605
-82.5
-82.138
-86.218
-91.11
-90.577
-93.44
-77.996
-80.016
-96.996
-91.66
-109.66
-84.78
-88.25
-80.311
-87.25
-78.055
-87.44
-76.512
-77.718
-94.78
-114.8
-88.879
-81.28
-91.11
-92.356
-82.742
-68.054
-103.87
-78.971
-84.283
-82.967
-84.85
-84.793
-80.67
-72.85
-106.25
-90
-81.5
-82.986
-74.817
-80.533
-113.21
-85.638
-93.61
-98.98
-75.583
-70.002
-93.53
-82.19
-93.688
-86.2
-78.56
-77.205
-95.67
-75.5
-80.429
-87.833
-75.583
-92.071
-116.48
-83.646
-82.555
-88.795
-77.682
-84.556
-84.491
-120.79
-76.86
-89.069
-121.93
-76.777
-84.86
-75.971
-85.318
-81.442
-85.62
-71.805
-81.672
-78.94
-84.49
-79.86
-80.741
-124.26
-94.75
-120.84
-71.015
-91.47
-75.583
-78.187
-95.18
-84.44
-68.416
-78.36
-85.986
-79.064
-89.78
-123.61
-111.83
-76.333
-95.75
-84.54
-81.44
-91.139
-109.84
-92.53
-87.809
-87.26
-106.53
-118.68
-86.473
-84.454
-87.78
-80.747
-85.878
-83.88
-86.115
-85.65
-81.336
-75.698
-83.596
-87.56
-84.92
-83.81
-89.333
-86.21
-80.754
-84.5
-114.65
-78.711
-90.49
-78.81
-89.39
-108.48
-77.017
-123.66
-73.027
-77.94
-80.337
-89.15
-92.357
-93.656
-116.77
-85.356
-91.94
-90.74
-85.67
-86.278
-84.73
-115.58
-88.8
-114.51
-87.38
-78.182
-84.54
-87.03
-92.037
-84.859
-82.111
-81.25
-81.053
-88.16
-79.598
-118.73
-90.91
-80.882
-85.718
-90.84
-97.61
-93.887
-92.614
-96.28
-70.553
-91.38
-87.543
-113.59
-69.194
-67.548
-82.207
-78.75
-88.666
-79.976
-89.83
-88.15
-94.75
-85.591
-81.942
-92.42
-86.89
-81.515
-121.09
-84.472
-88.976
-84.611
-75.118
-83.295
-84.5
-91.471
-82.42
-84.873
-95.12
-94.72
-82.5
-82.202
-84.287
-87.326
-84.853
-73.999
-90.251
-121.42
-90.66
-75.83
-80.86
-82.282
-89.82
-78.354
-86.23
-82.06
-85.08
-88.876
-85.407
-107.25
-81.693
-93.57
-92.42
-91.91
-89.96
-84.53
-83.11
-75.653
-83.11
-90.979
-88.54
-85.676
-86.5
-83.34
-115.84
-82.11
-118.17
-92.71
-68.249
-100.87
-87.034
-79.616
-93.94
-87.29
-93.11
-85.53
-80.605
-86.94
-121.06
-78.028
-81.72
-87.75
-80.328
-69.353
-114.76
-89.89
-82.284
-79.699
-85.02
-87.33
-70.605
-94.24
-95.342
-86.92
-92.5
-83.28
-82.91
-79.848
-83.92
-94.65
-91.152
-71.305
-95.758
-94
-69.618
-95.02
-86.03
-79.89
-85.2
-74.805
-82.19
-114.18
-86.06
-94.25
-92.306
-90.462
-88.645
-78.89
-84.353
-79.425
-86.22
-86.11
-81.053
-93.97
-87.19
-98.37
-112.22
-71.164
-80.846
-88.107
-102.83
-93.99
-79.579
-76.728
-90.81
-85.61
-90.925
-85.533
-92.53
-124.04
-78.022
-91.423
-90.44
-79.701
-122.41
-84.559
-86.33
-78.597
-81.53
-77.39
-81.61
-90.29
-108.04
-97.86
-80.699
-72.555
-90.148
-106.25
-82.167
-80.278
-88.655
-90.5
-68.301
-90.875
-90.742
-114.2
-81.483
-92.22
-78.151
-92.94
-80.765
-93.43
-106.46
-89.012
-92.753
-90.077
-75.083
-92
-98.135
-78.42
-75.694
-107.89
-81.287
-74.473
-91.981
-76.527
-92.75
-88.13
-80.749
-92.72
-93.92
-108.22
-91.379
-82.85
-78.983
-80.172
-71.583
-95.31
-91.67
-85.5
-80.444
-88.89
-89.85
-81.05
-122.03
-91.312
-67.181
-79.722
-94.86
-81.496
-78.916
-77.318
-82.67
-91.79
-116.42
-108.85
-81.289
-92.83
-82.881
-76.28
-77.25
-81.025
-78.174
-84.597
-111.5
-85.8
-95.26
-86.808
-97.26
-79.73
-90.51
-92.46
-88.178
-94.423
-96.049
-87.53
-91.48
-94.109
-78.14
-88.91
-110.72
-82.687
-105
-70.912
-115.23
-81.924
-96
-94.6
-88.67
-95.56
-91.17
-90.755
-85.25
-84.965
-83.66
-91.87
-93.48
-82.678
-110.59
-80.446
-113.87
-113.83
-80.605
-74.896
-89.168
-92.87
-87.31
-80.112
-86.31
-90.36
-81.473
-70
-88.469
-91.11
-91.19
-88.99
-95.03
-84.655
-84.737
-88.24
-76.542
-84.3
-99.78
-116.26
-79.233
-92.58
-92.546
-76.55
-87.489
-93.15
-81.207
-88.36
-93.67
-92.61
-120.3
-88.14
-82.639
-116.34
-94
-84.693
-79.194
-85.36
-94.13
-80.28
-111.57
-71.972
-89.817
-91.372
-95.36
-109.52
-113.65
-80.341
-88.2
-84.72
-84.275
-76.932
-82.69
-86.724
-110.39
-82.198
-85.61
-87.918
-95.44
-73
-95.79
-86.856
-83.975
-94.239
-80.605
-82.5
-82.138
-86.218
-91.11
-90.577
-93.44
-77.996
-80.016
-96.996
-91.66
-109.66
-84.78
-88.25
-80.311
-87.25
-78.055
-87.44
-76.512
-77.718
-94.78
-114.8
-88.879
-81.28
-91.11
-92.356
-82.742
-68.054
-103.87
-78.971
-84.283
-82.967
-84.85
-84.793
-80.67
-72.85
-106.25
-90
-81.5
-82.986
-74.817
-80.533
-113.21
-85.638
-93.61
-98.98
-75.583
-70.002
-93.53
-82.19
-93.688
-86.2
-78.56
-77.205
-95.67
-75.5
-80.429
-87.833
-75.583
-92.071
-116.48
-83.646
-82.555
-88.795
-77.682
-84.556
-84.491
-120.79
-76.86
-89.069
-121.93
-76.777
-84.86
-75.971
-85.318
-81.442
-85.62
-71.805
-81.672
-78.94
-84.49
-79.86
-80.741
-124.26
-94.75
-120.84
-71.015
-91.47
-75.583
-78.187
-95.18
-84.44
-68.416
-78.36
-85.986
-79.064
-89.78
-123.61
-111.83
-76.333
-95.75
-84.54
-81.44
-91.139
-109.84
-92.53
-87.809
-87.26
-106.53
-118.68
-86.473
-84.454
-87.78
-80.747
-85.878
-83.88
-86.115
-85.65
-81.336
-75.698
-83.596
-87.56
-84.92
-83.81
-89.333
-86.21
-80.754
-84.5
-114.65
-78.711
-90.49
-78.81
-89.39
-108.48
-77.017
-123.66
-73.027
-77.94
-80.337
-89.15
-92.357
-93.656
-116.77
-85.356
-91.94
-90.74
-85.67
-86.278
-84.73
-115.58
-88.8
-114.51
-87.38
-78.182
-84.54
-87.03
-92.037
-84.859
-82.111
-81.25
-81.053
-88.16
-79.598
-118.73
-90.91
-80.882
-85.718
-90.84
-97.61
-93.887
-92.614
-96.28
-70.553
-91.38
-87.543
-113.59
-69.194
-67.548
-82.207
-78.75
-88.666
-79.976
-89.83
-88.15
-94.75
-85.591
-81.942
-92.42
-86.89
-81.515
-121.09
-84.472
-88.976
-84.611
-75.118
-83.295
-84.5
-91.471
-82.42
-84.873
-95.12
-94.72
-82.5
-82.202
-84.287
-87.326
-84.853
-73.999
-90.251
-121.42
-90.66
-75.83
-80.86
-82.282
-89.82
-78.354
-86.23
-82.06
-85.08
-88.876
-85.407
-107.25
-81.693
-93.57
-92.42
-91.91
-89.96
-84.53
-83.11
-75.653
-83.11
-90.979
-88.54
-85.676
-86.5
-83.34
-115.84
-82.11
-118.17
-92.71
-68.249
-100.87
-87.034
-79.616
-93.94
-87.29
-93.11
-85.53
-80.605
-86.94
-121.06
-78.028
-81.72
-87.75
-80.328
-69.353
-114.76
-89.89
-82.284
-79.699
-85.02
-87.33
-70.605
-94.24
-95.342
-86.92
-92.5
-83.28
-82.91
-79.848
-83.92
-94.65
-91.152
-71.305
-95.758
-94
-69.618
-95.02
-86.03
-79.89
-85.2
-74.805
-82.19
-114.18
-86.06
-94.25
-92.306
-90.462
-88.645
-78.89
-84.353
-79.425
-86.22
-86.11
-81.053
-93.97
-87.19
-98.37
-112.22
-71.164
-80.846
-88.107
-102.83
-93.99
-79.579
-76.728
-90.81
-85.61
-90.925
-85.533
-92.53
-124.04
-78.022
-91.423
-90.44
-79.701
-122.41
-84.559
-86.33
-78.597
-81.53
-77.39
-81.61
-90.29
-108.04
-97.86
-80.699
-72.555
-90.148
-106.25
-82.167
-80.278
-88.655
-90.5
-68.301
-90.875
-90.742
-114.2
-81.483
-92.22
-78.151
-92.94
-80.765
-93.43
-106.46
-89.012
-92.753
-90.077
-75.083
-92
-98.135
-78.42
-75.694
-107.89
-81.287
-74.473
-91.981
-76.527
-92.75
-88.13
-80.749
-92.72
-93.92
-108.22
-91.379
-82.85
-78.983
-80.172
-71.583
-95.31
-91.67
-85.5
-80.444
-88.89
-89.85
-81.05
-122.03
-91.312
-67.181
-79.722
-94.86
-81.496
-78.916
-77.318
-82.67
-91.79
-116.42
-108.85
-81.289
-92.83
-82.881
-76.28
-77.25
-81.025
-78.174
-84.597
-111.5
-85.8
-95.26
-86.808
-97.26
-79.73
-90.51
-92.46
-88.178
-94.423
-96.049
-87.53
-91.48
-94.109
-78.14
-88.91
-110.72
-82.687
-105
-70.912
-115.23
-81.924
-96
-94.6
-88.67
-95.56
-91.17
-90.755
-85.25
-84.965
-83.66
-91.87
-93.48
-82.678
-110.59
-80.446
-113.87
-113.83
-80.605
-74.896
-89.168
-92.87
-87.31
-80.112
-86.31
-90.36
-81.473
-70
-88.469
-91.11
-91.19
-88.99
-95.03
-84.655
-84.737
-88.24
-76.542
-84.3
-99.78
-116.26
-79.233
-92.58
-92.546
-76.55
-87.489
-93.15
-81.207
-88.36
-93.67
-92.61
-120.3
-88.14
-82.639
-116.34
-94
-84.693
-79.194
-85.36
-94.13
-80.28
-111.57
-71.972
-89.817
-91.372
-95.36
-109.52
-113.65
-80.341
-88.2
-84.72
-84.275
-76.932
-82.69
-86.724
-110.39
-82.198
-85.61
-87.918
-95.44
-73
-95.79
-86.856
-83.975
-94.239
-80.605
-82.5
-82.138
-86.218
-91.11
-90.577
-93.44
-77.996
-80.016
-96.996
-91.66
-109.66
-84.78
-88.25
-80.311
-87.25
-78.055
-87.44
-76.512
-77.718
-94.78
-114.8
-88.879
-81.28
-91.11
-92.356
-82.742
-68.054
-103.87
-78.971
-84.283
-82.967
-84.85
-84.793
-80.67
-72.85
-106.25
-90
-81.5
-82.986
-74.817
-80.533
-113.21
-85.638
-93.61
-98.98
-75.583
-70.002
-93.53
-82.19
-93.688
-86.2
-78.56
-77.205
-95.67
-75.5
-80.429
-87.833
-75.583
-92.071
-116.48
-83.646
-82.555
-88.795
-77.682
-84.556
-84.491
-120.79
-76.86
-89.069
-121.93
-76.777
-84.86
-75.971
-85.318
-81.442
-85.62
-71.805
-81.672
-78.94
-84.49
-79.86
-80.741
-124.26
-94.75
-120.84
-71.015
-91.47
-75.583
-78.187
-95.18
-84.44
-68.416
-78.36
-85.986
-79.064
-89.78
-123.61
-111.83
-76.333
-95.75
-84.54
-81.44
-91.139
-109.84
-92.53
-87.809
-87.26
-106.53
-118.68
-86.473
-84.454
-87.78
-80.747
-85.878
-83.88
-86.115
-85.65
-81.336
-75.698
-83.596
-87.56
-84.92
-83.81
-89.333
-86.21
-80.754
-84.5
-114.65
-78.711
-90.49
-78.81
-89.39
-108.48
-77.017
-123.66
-73.027
-77.94
-80.337
-89.15
-92.357
-93.656
-116.77
-85.356
-91.94
-90.74
-85.67
-86.278
-84.73
-115.58
-88.8
-114.51
-87.38
-78.182
[truncated: 48,000 more rows]
