# Supplementary material for: Separating Macroecological Pattern and Process: Comparing Ecological, Economic, and Geological Systems
Source: PLoS One. 2014 Nov 10;9(11):e112850. doi: 10.1371/journal.pone.0112850 (PMC4226609; doi:10.1371/journal.pone.0112850)
Supplement: Information S1 — Community matrices for each dataset and MATLAB code to replicate all analyses. (ZIP) [file pone.0112850.s001.zip › Supplementary Information/Output/fia/fia_result_sadscale_num_species.csv]

29
23
40
13
40
37
32
42
55
7
17
43
35
14
12
36
28
9
16
26
29
6
17
17
50
35
25
31
31
39
44
21
38
38
35
21
7
25
36
25
29
41
40
37
9
15
30
40
18
48
26
42
27
13
25
6
34
16
13
17
15
29
23
45
21
18
43
4
53
25
20
15
35
39
36
23
33
14
29
33
28
36
2
25
8
21
23
2
12
57
31
26
27
34
58
35
7
19
8
40
51
22
8
25
53
49
24
40
9
22
30
38
22
36
11
25
17
20
49
20
10
39
23
23
34
44
30
25
17
4
29
47
26
14
25
39
25
44
26
35
44
40
32
6
9
17
34
16
4
26
40
19
35
33
21
25
28
6
22
18
30
37
6
33
35
35
25
33
30
46
8
11
40
21
27
8
35
33
27
26
15
29
26
5
41
28
36
38
41
23
6
30
35
34
17
40
8
41
28
8
31
19
20
24
35
30
31
35
39
5
34
35
19
48
22
13
20
20
35
43
43
13
12
21
20
30
28
23
34
53
50
13
6
4
14
37
18
21
41
36
41
31
12
25
12
39
12
30
25
21
40
31
12
22
13
35
32
24
2
46
9
23
6
37
15
28
24
16
15
39
48
20
41
21
24
44
5
46
10
8
58
21
29
19
40
30
22
15
29
21
27
38
31
24
35
39
26
25
35
29
10
13
53
34
25
27
28
42
14
28
20
34
12
41
35
9
25
29
42
21
18
41
6
18
26
28
38
10
5
46
31
28
32
29
32
35
6
39
24
37
36
24
22
38
33
42
58
31
38
38
27
41
35
33
13
2
17
20
17
22
58
39
30
31
29
19
25
8
38
7
25
34
22
28
8
47
34
41
28
47
42
25
6
22
52
49
13
54
5
38
49
8
20
23
27
46
56
41
45
41
34
23
34
44
20
14
9
48
22
27
25
20
27
11
36
26
7
27
36
27
37
45
28
19
46
44
28
42
55
6
34
4
23
26
20
33
16
23
20
46
37
44
25
5
3
19
21
30
39
36
2
34
28
26
5
6
25
38
25
38
27
24
41
33
17
22
27
36
29
38
32
22
38
45
5
15
27
44
23
3
42
5
23
53
51
33
27
31
2
39
37
31
28
34
20
9
27
6
35
44
30
23
41
13
41
37
38
42
56
7
18
45
37
14
12
37
28
9
16
27
30
6
17
17
54
35
25
31
32
39
44
21
39
38
35
22
7
25
40
27
29
41
45
37
9
15
31
41
18
48
26
43
28
13
25
6
38
16
13
18
15
29
23
49
23
19
44
4
53
25
22
15
36
40
36
23
33
22
30
35
32
38
2
27
8
22
24
2
12
58
32
26
29
37
58
35
7
20
9
44
55
24
8
25
55
52
24
43
9
25
30
39
22
36
13
26
21
20
49
21
12
39
23
24
34
44
32
25
17
4
30
47
27
16
25
39
26
44
28
35
44
44
33
6
9
18
36
18
4
26
41
21
36
34
21
25
28
6
23
19
32
41
6
33
36
36
26
33
30
49
8
11
40
22
27
8
35
34
29
26
15
30
26
5
43
30
36
39
43
23
6
31
37
34
19
40
8
41
28
8
33
20
23
24
35
33
34
36
40
5
35
35
19
48
22
18
20
20
35
45
47
14
12
22
20
30
29
25
35
55
51
13
6
4
14
38
18
21
42
38
43
31
12
26
12
40
12
34
25
23
40
31
14
23
15
38
33
24
3
47
9
23
6
43
15
30
24
16
18
40
48
25
47
21
25
44
5
49
10
8
58
25
30
19
41
35
25
16
29
22
28
39
32
24
36
46
27
25
36
32
10
14
54
37
25
28
28
42
14
31
20
34
13
41
35
9
26
30
44
21
20
43
6
19
26
30
38
10
5
47
33
29
33
29
32
35
6
43
25
37
36
24
22
39
33
42
58
34
38
39
27
46
36
34
13
2
17
20
17
23
59
39
30
31
31
20
25
9
40
7
25
35
26
28
8
47
34
41
32
47
43
26
7
22
52
50
14
60
5
43
49
8
20
24
28
48
56
41
46
41
34
24
34
47
23
18
10
50
24
27
25
22
28
11
36
26
7
30
36
27
38
45
29
21
47
46
28
43
58
6
35
4
23
26
23
34
16
24
20
47
37
46
25
6
4
21
21
30
44
36
2
34
29
27
6
6
25
38
28
40
27
25
44
35
17
22
30
36
33
38
32
22
44
45
5
15
28
45
24
3
43
5
25
53
56
33
27
32
2
42
37
33
28
34
22
9
27
6
35
44
31
24
41
14
43
40
41
43
58
7
18
46
38
14
12
38
29
9
19
28
30
6
17
17
57
39
27
31
32
39
47
22
41
40
39
22
7
25
40
27
29
41
46
38
14
15
33
44
20
50
26
43
28
13
27
6
38
17
13
18
15
29
27
50
29
22
44
4
53
25
22
15
36
41
39
23
35
22
30
35
32
42
2
30
8
22
24
2
12
59
33
34
31
39
60
38
7
21
12
46
56
24
8
28
55
52
24
43
10
25
30
40
22
38
13
27
23
21
49
21
14
39
25
27
36
46
35
27
18
4
33
49
27
17
25
41
26
44
28
40
46
49
35
6
9
21
37
18
4
27
47
23
37
42
21
26
32
6
23
19
35
42
6
33
38
37
26
36
30
49
10
11
43
24
28
9
36
37
29
32
16
30
26
5
45
31
36
45
44
24
6
32
37
34
20
41
10
43
28
8
34
20
26
29
38
35
35
38
43
6
39
36
30
53
24
18
21
21
37
45
47
14
13
22
21
31
34
27
35
57
52
14
6
4
15
40
18
21
47
39
43
32
12
26
12
42
12
34
27
23
41
36
15
24
17
39
34
24
3
51
12
24
7
43
19
30
25
19
21
41
48
25
48
22
25
44
5
49
10
8
60
26
31
20
41
36
28
18
30
23
28
41
32
24
37
46
27
25
37
32
10
14
54
37
26
29
29
45
14
32
21
35
13
42
40
10
26
30
45
23
23
46
6
19
28
30
38
10
5
47
37
34
35
30
32
36
6
44
28
38
40
25
23
39
34
42
60
40
42
45
27
47
40
34
13
2
17
20
19
23
59
41
30
31
32
20
26
10
40
7
27
38
26
28
8
49
36
41
33
49
43
26
9
24
53
51
14
63
5
46
55
8
23
24
30
51
58
42
47
41
35
25
35
47
26
19
10
50
29
27
25
22
28
12
39
27
7
32
37
29
38
49
29
21
47
48
28
43
60
6
36
4
23
26
23
34
16
24
20
48
41
47
27
6
4
23
22
32
44
37
2
36
33
27
6
6
32
39
28
40
28
25
44
36
19
23
31
36
35
41
35
23
46
50
5
15
28
45
24
3
47
5
27
54
56
36
27
32
2
42
37
33
30
37
24
9
27
8
35
44
31
25
41
14
44
41
41
43
58
7
18
46
39
14
12
40
31
9
20
29
31
6
18
17
58
42
27
32
32
39
48
22
45
41
43
23
7
25
40
31
32
42
48
40
14
22
33
44
20
50
26
44
28
13
27
6
44
17
13
19
18
30
28
50
30
23
44
4
54
26
22
16
38
42
39
24
36
24
30
36
39
42
2
30
8
22
25
2
18
59
35
36
34
40
60
40
7
21
12
48
57
24
8
29
56
54
25
43
11
25
30
40
22
38
18
27
25
21
50
22
14
39
25
27
36
46
36
29
22
4
34
49
28
18
25
41
28
49
29
42
49
49
35
6
9
24
37
20
4
27
47
27
40
42
21
26
35
6
27
23
36
44
6
33
38
38
30
37
30
51
10
11
43
25
29
9
37
38
30
32
18
30
26
5
49
31
38
48
45
24
6
33
38
34
20
41
10
44
28
8
36
20
29
31
38
35
36
40
44
6
39
36
35
54
25
18
26
23
38
47
47
14
13
22
25
35
34
30
36
59
54
14
6
4
16
41
20
22
48
41
45
33
12
26
14
42
12
38
27
23
42
36
15
25
17
42
36
25
3
51
12
25
7
44
22
31
26
19
25
42
49
27
48
22
25
47
5
52
10
8
60
26
32
21
42
36
30
20
32
25
29
41
32
24
41
47
29
25
38
33
10
14
55
39
26
31
30
45
15
32
21
36
13
42
40
11
26
31
45
23
23
48
6
19
29
30
38
10
5
48
39
34
35
30
37
37
6
44
29
39
42
26
23
40
34
43
60
40
42
46
28
47
42
35
17
2
18
20
20
24
59
44
37
32
35
23
30
10
41
7
27
42
33
28
8
51
37
41
34
52
44
26
9
24
53
53
16
64
5
46
55
8
23
26
31
52
58
42
48
42
35
25
36
47
30
19
10
53
37
27
25
26
28
13
39
28
7
32
39
29
38
49
30
23
52
53
28
44
61
6
37
4
23
28
24
34
16
25
20
49
41
48
28
6
4
24
22
33
47
38
2
37
34
27
6
7
34
39
30
51
29
31
45
36
20
23
31
39
35
49
35
23
46
50
5
15
29
46
25
3
49
5
29
54
56
38
29
34
2
45
37
35
30
40
24
9
27
8
36
44
[truncated: 48,000 more rows]
