# Supplementary material for: Separating Macroecological Pattern and Process: Comparing Ecological, Economic, and Geological Systems
Source: PLoS One. 2014 Nov 10;9(11):e112850. doi: 10.1371/journal.pone.0112850 (PMC4226609; doi:10.1371/journal.pone.0112850)
Supplement: Information S1 — Community matrices for each dataset and MATLAB code to replicate all analyses. (ZIP) [file pone.0112850.s001.zip › Supplementary Information/Output/mrd/mrd_result_all_abund.csv]

30134	40399	3323	3591	3242	31078	2178	5124	8167	18997	20	46	114	610	723	311	254	1527	7249	662	9934	1934	145	1941	726	67540	30	46	73	371	934	3059	3757	374	18369	298	20818	5929	6868	3909	2759	763	1345	2366	794	137	5521	1458	12	566
[truncated: 696 more columns]
