# Supplementary material for: Separating Macroecological Pattern and Process: Comparing Ecological, Economic, and Geological Systems
Source: PLoS One. 2014 Nov 10;9(11):e112850. doi: 10.1371/journal.pone.0112850 (PMC4226609; doi:10.1371/journal.pone.0112850)
Supplement: Information S1 — Community matrices for each dataset and MATLAB code to replicate all analyses. (ZIP) [file pone.0112850.s001.zip › Supplementary Information/Output/mrd/mrd_result_all_lat.csv]

48.038
48.124
48.21
48.382
47.952
48.038
42.812
42.89
47.952
48.21
42.733
42.812
42.89
42.968
47.952
42.267
42.345
42.422
42.5
42.656
42.733
42.812
42.89
42.968
43.046
43.125
47.696
47.867
47.952
48.038
40.511
42.113
42.19
42.267
42.345
42.422
42.5
42.578
42.733
42.812
42.89
43.125
43.203
43.282
47.526
47.611
47.782
47.867
47.952
48.038
48.124
40.586
42.113
42.345
42.422
42.5
42.733
42.812
43.125
43.282
43.361
43.44
47.526
47.782
48.038
48.124
40.511
40.586
40.662
41.804
42.035
42.113
42.422
42.5
42.656
42.733
42.812
42.89
43.125
43.203
43.361
43.44
43.519
43.598
47.273
47.526
47.782
48.124
48.21
40.285
40.435
40.511
40.586
40.662
40.737
40.813
41.804
41.881
41.958
42.035
42.113
42.345
42.422
42.5
42.578
42.656
42.733
42.812
42.89
42.968
43.046
43.125
43.203
43.282
43.677
43.756
46.936
47.02
47.188
47.526
48.038
48.124
48.21
40.285
40.36
40.435
40.511
40.662
40.813
41.04
41.116
41.192
41.804
41.881
42.035
42.267
42.345
42.422
42.5
42.578
42.656
42.733
42.812
42.89
42.968
43.046
43.125
43.282
43.361
43.44
43.677
43.756
43.994
44.074
46.852
47.867
48.038
48.124
48.21
40.06
40.435
40.511
40.813
40.888
41.04
41.116
41.269
41.345
41.421
41.498
41.728
41.804
41.881
41.958
42.267
42.422
42.5
42.578
42.656
42.812
42.89
43.046
43.125
43.282
43.44
43.677
44.074
44.394
44.474
44.635
44.716
44.796
46.352
46.518
46.852
47.104
47.188
47.442
47.611
47.782
48.038
48.124
40.06
40.285
40.662
40.813
40.888
41.116
41.345
41.421
41.498
41.651
41.728
41.804
41.881
41.958
42.035
42.113
42.19
42.422
42.5
42.578
42.656
42.812
43.046
43.677
44.314
44.555
44.635
44.877
44.958
45.039
46.435
47.104
47.188
47.442
47.526
48.038
48.124
40.36
40.511
40.662
40.737
40.813
41.116
41.345
41.498
41.651
41.728
41.804
41.881
41.958
42.035
42.113
42.19
42.267
42.345
42.422
42.656
42.733
43.046
43.44
43.677
43.915
43.994
44.394
44.474
44.635
44.716
44.796
44.877
45.12
45.201
45.283
45.364
45.446
45.528
45.61
45.691
45.774
45.938
46.103
46.186
46.352
46.435
46.601
47.104
47.188
47.273
47.357
47.442
47.526
48.038
48.124
40.662
40.813
40.888
40.964
41.345
41.421
41.498
41.574
41.651
41.728
41.804
41.881
41.958
42.035
42.113
42.19
42.267
42.345
42.578
42.733
42.812
42.968
43.125
43.361
43.598
43.677
44.074
44.394
44.555
44.716
44.958
45.039
45.12
45.201
45.528
45.61
45.691
45.774
45.938
46.021
46.103
46.352
46.435
46.518
46.936
47.02
47.273
47.357
47.442
47.526
47.952
48.038
39.91
40.06
40.21
40.435
40.511
40.737
41.116
41.269
41.345
41.498
41.728
41.804
41.881
41.958
42.035
42.113
42.19
42.267
42.345
42.422
42.5
42.733
42.812
43.203
43.282
43.44
43.598
44.074
44.474
44.635
44.716
44.796
44.958
45.039
45.12
45.364
45.446
45.528
45.61
45.691
45.856
46.186
46.352
46.685
46.852
46.936
47.02
47.104
47.273
47.442
48.038
48.124
39.464
39.612
39.687
39.985
40.135
40.21
40.586
40.888
41.04
41.116
41.192
41.269
41.345
41.421
41.498
41.574
41.728
41.804
41.881
41.958
42.035
42.113
42.19
42.267
42.345
42.422
42.5
42.578
42.733
42.89
43.915
44.394
44.635
44.716
44.796
45.283
45.446
45.691
45.774
45.856
46.103
46.186
46.352
46.685
46.768
46.852
46.936
47.188
48.038
48.124
38.946
39.538
39.836
39.91
39.985
40.21
40.36
40.435
40.511
40.813
40.888
40.964
41.04
41.116
41.192
41.345
41.574
41.804
41.881
42.035
42.113
42.19
42.267
42.345
42.422
42.5
42.578
42.656
42.89
43.046
43.915
44.474
44.716
44.796
44.877
45.039
45.283
45.528
45.856
45.938
46.021
46.103
46.601
46.685
46.852
46.936
47.02
47.104
47.526
47.952
48.038
48.124
38.946
39.836
39.91
39.985
40.135
40.21
40.36
40.435
40.586
40.737
40.888
40.964
41.04
41.192
41.269
41.345
41.421
41.574
41.804
41.881
41.958
42.035
42.113
42.19
42.267
42.345
42.422
42.5
42.578
42.656
44.394
44.796
44.877
44.958
45.039
45.12
45.283
45.364
45.528
45.691
45.856
45.938
46.103
46.352
46.435
46.601
46.685
46.936
47.02
47.357
47.442
48.038
48.124
40.285
40.36
40.435
40.511
40.586
40.662
40.737
40.813
40.888
40.964
41.04
41.192
41.269
41.345
41.574
41.728
41.804
41.881
41.958
42.035
42.113
42.19
42.267
42.345
42.422
42.5
42.578
42.656
42.733
43.046
43.125
43.282
43.361
43.598
44.314
44.394
44.716
44.877
44.958
45.039
45.12
45.283
45.446
45.528
45.856
45.938
46.021
46.103
46.186
46.352
46.435
46.518
46.601
46.936
47.02
47.357
47.611
48.038
48.124
38.872
38.946
39.094
39.836
39.91
40.135
40.21
40.36
40.435
40.586
40.662
40.888
41.116
41.192
41.269
41.345
41.421
41.498
41.574
41.651
41.728
41.804
41.881
41.958
42.035
42.113
42.267
42.345
42.422
42.5
42.578
42.656
42.733
42.812
42.89
43.046
43.125
43.361
43.44
43.519
43.598
43.677
43.915
44.314
44.394
44.796
45.039
45.364
45.856
46.103
46.186
46.269
46.352
46.518
46.768
47.02
47.442
47.526
47.952
48.038
48.124
38.799
38.872
39.094
39.612
39.687
39.761
39.836
40.06
40.135
40.21
40.285
40.36
40.662
40.737
40.813
40.888
41.192
41.269
41.345
41.421
41.498
41.574
41.651
41.728
41.804
41.881
41.958
42.035
42.113
42.267
42.345
42.422
42.5
42.578
42.656
42.733
42.812
42.89
42.968
43.125
43.282
43.519
43.677
44.074
44.635
45.039
45.12
45.283
45.774
46.021
46.186
46.269
46.435
46.601
46.685
46.768
46.936
47.02
47.104
47.188
47.442
47.526
47.952
48.038
48.124
38.725
38.799
39.094
39.538
39.612
39.836
40.435
40.511
40.586
40.662
40.737
40.813
40.888
40.964
41.04
41.116
41.192
41.269
41.345
41.651
41.728
41.804
41.881
41.958
42.035
42.113
42.19
42.267
42.345
42.422
42.5
42.578
42.656
42.733
42.812
42.89
42.968
43.046
43.125
43.203
43.282
43.361
43.44
43.598
43.677
43.756
43.915
44.474
44.555
44.635
44.716
44.796
44.877
44.958
45.039
45.12
45.691
45.774
46.021
46.186
46.269
46.518
46.936
47.02
47.188
47.526
48.038
38.652
38.725
39.02
39.241
39.39
39.464
39.538
39.612
39.687
39.761
39.836
39.985
40.285
40.36
40.435
40.511
40.586
40.662
40.737
40.813
40.888
40.964
41.04
41.116
41.192
41.269
41.345
41.574
41.651
41.728
41.804
41.881
41.958
42.035
42.113
42.19
42.267
42.345
42.422
42.5
42.578
42.656
42.733
42.812
42.89
42.968
43.046
43.125
43.203
43.282
43.677
44.074
44.234
44.394
44.474
44.555
44.635
44.716
44.877
44.958
45.12
45.61
45.774
45.856
46.103
46.186
46.518
46.936
47.02
47.526
47.611
47.782
48.038
38.946
39.02
39.167
39.315
39.39
39.464
39.612
39.687
39.761
39.836
39.985
40.135
40.21
40.285
40.36
40.435
40.586
40.662
40.737
40.813
40.964
41.04
41.116
41.192
41.269
41.345
41.651
41.728
41.804
41.881
42.035
42.113
42.19
42.267
42.345
42.422
42.5
42.578
42.656
42.733
42.89
42.968
43.046
43.125
43.203
43.282
43.361
43.519
43.598
43.677
44.154
44.234
44.314
44.394
44.635
44.716
44.958
45.12
45.283
45.364
45.528
45.61
45.691
45.774
45.856
46.021
46.103
46.186
46.269
46.518
46.601
46.685
46.852
46.936
47.02
47.104
47.188
47.273
47.357
47.526
47.696
48.038
38.579
38.872
38.946
39.167
39.241
39.985
40.06
40.135
40.21
40.285
40.36
40.435
40.511
40.586
40.737
40.964
41.04
41.116
41.192
41.269
41.498
41.574
41.728
41.804
41.881
41.958
42.035
42.113
42.19
42.267
42.345
42.422
42.5
42.578
42.656
42.733
42.812
42.89
42.968
43.046
43.203
43.44
43.519
43.598
43.677
43.994
44.074
44.154
44.234
44.314
44.474
44.555
44.716
44.958
45.201
45.283
45.364
45.446
45.61
45.691
45.774
46.021
46.103
46.269
46.435
46.518
46.852
47.02
47.104
47.782
48.038
38.505
38.579
38.652
38.946
39.02
39.167
39.241
39.315
39.464
39.538
39.612
39.761
39.91
39.985
40.06
40.135
40.21
40.36
40.435
40.511
40.586
40.737
40.888
40.964
41.04
41.116
41.192
41.269
41.345
41.498
41.574
41.804
41.881
41.958
42.035
42.113
42.19
42.267
42.345
42.422
42.5
42.578
42.656
42.733
42.812
42.89
42.968
43.046
43.125
43.203
43.282
43.361
43.44
43.519
43.598
43.835
43.994
44.074
44.154
44.234
44.314
44.394
44.474
44.555
44.635
44.796
44.877
44.958
45.12
45.201
45.364
45.446
45.528
45.61
45.691
45.774
45.856
46.021
46.103
46.186
46.601
46.768
46.852
47.02
47.104
47.188
47.273
47.526
47.611
47.952
48.124
38.505
38.579
38.652
38.799
38.872
38.946
39.02
39.094
39.167
39.241
39.538
39.612
39.687
39.761
39.836
39.91
40.285
40.36
40.435
40.511
40.586
40.662
40.737
40.813
40.888
40.964
41.04
41.116
41.192
41.269
41.345
41.421
41.574
41.728
41.804
41.881
41.958
42.035
42.113
42.19
42.267
42.345
42.422
42.5
42.578
42.656
42.733
42.812
42.89
42.968
43.046
43.125
43.203
43.282
43.44
43.519
43.598
43.756
43.835
44.074
44.154
44.555
44.796
44.877
44.958
45.039
45.12
45.364
45.446
45.528
45.691
45.774
45.856
45.938
46.021
46.103
46.186
46.518
46.685
46.768
46.852
47.188
47.273
47.357
47.442
47.611
47.696
47.782
47.867
48.124
48.555
38.432
38.505
38.579
38.652
38.799
38.872
38.946
39.02
39.094
39.167
39.241
39.315
39.538
39.687
39.836
39.91
40.21
40.285
40.36
40.435
40.511
40.586
40.662
40.737
40.813
40.888
41.04
41.116
41.192
41.269
41.345
41.421
41.498
41.574
41.728
41.804
41.881
41.958
42.035
42.113
42.19
42.267
42.345
42.422
42.5
42.578
42.733
42.812
43.046
43.282
43.361
43.519
43.598
43.677
43.756
43.835
43.915
43.994
44.074
44.154
44.314
44.394
44.474
44.555
44.635
44.716
44.877
44.958
45.039
45.201
45.283
45.364
45.446
45.691
45.856
45.938
46.103
46.186
46.435
46.601
46.852
47.02
47.104
47.273
47.357
47.526
47.696
47.867
47.952
48.038
48.124
48.555
48.989
37.995
38.359
38.432
38.579
38.652
38.725
38.799
38.872
38.946
39.02
39.167
39.315
39.836
39.91
40.135
40.285
40.36
40.435
40.511
40.586
40.662
40.737
40.813
40.888
41.04
41.116
41.192
41.269
41.345
41.574
41.651
41.728
41.804
41.881
41.958
42.035
42.113
42.19
42.267
42.345
42.422
42.5
42.578
42.656
42.733
42.968
43.282
43.677
43.756
43.835
43.915
43.994
44.074
44.154
44.234
44.314
44.394
44.635
44.716
44.796
44.877
44.958
45.039
45.12
45.201
45.283
45.364
45.446
45.61
45.774
45.856
45.938
46.021
46.103
46.186
46.352
46.601
46.685
46.768
46.852
46.936
47.02
47.188
47.273
47.526
47.611
47.696
47.782
48.038
48.555
38.067
38.213
38.432
38.505
38.579
38.652
38.799
38.872
38.946
39.02
39.094
39.167
39.241
39.315
39.39
39.464
39.91
40.135
40.21
40.285
40.36
40.435
40.511
40.586
40.662
40.737
40.813
40.888
40.964
41.04
41.116
41.192
41.269
41.345
41.421
41.498
41.574
41.651
41.728
41.804
41.881
41.958
42.035
42.19
42.267
42.345
42.422
42.5
42.578
42.656
42.733
42.812
42.89
42.968
43.282
43.361
43.756
43.915
43.994
44.074
44.234
44.394
44.555
44.635
44.716
44.877
45.283
45.364
45.446
45.528
45.61
45.691
45.774
45.856
45.938
46.021
46.103
46.186
46.352
46.435
46.518
46.601
46.685
46.768
46.852
46.936
47.02
47.104
47.357
47.442
47.526
47.696
47.867
47.952
48.468
48.555
48.641
38.067
38.14
38.213
38.359
38.432
38.505
38.579
38.652
38.725
38.799
38.872
38.946
39.02
39.094
39.167
39.241
39.39
39.464
40.135
40.21
40.285
40.36
40.511
40.586
40.662
40.737
40.813
40.888
40.964
41.04
41.116
41.192
41.269
41.345
41.421
41.498
41.574
41.651
41.728
41.804
41.881
41.958
42.035
42.113
42.19
42.267
42.345
42.422
42.5
42.578
42.656
42.733
42.812
42.89
42.968
43.046
43.361
43.44
43.519
43.677
43.915
43.994
44.074
44.314
44.394
44.474
44.555
44.635
44.796
44.877
45.12
45.283
45.446
45.61
45.691
45.774
45.856
45.938
46.021
46.103
46.186
46.269
46.352
46.435
46.518
46.601
46.685
46.768
46.936
47.02
47.104
47.273
47.442
47.696
47.782
47.867
47.952
48.038
48.468
48.555
48.641
38.067
38.14
38.286
38.359
38.505
38.579
38.652
38.725
38.799
38.872
38.946
39.02
39.167
39.315
39.39
40.135
40.21
40.285
40.36
40.435
40.586
40.662
40.737
40.813
40.888
40.964
41.04
41.116
41.192
41.269
41.345
41.421
41.498
41.574
41.651
41.728
41.804
41.881
41.958
42.035
42.113
42.19
42.267
42.422
42.5
42.578
42.656
42.733
42.89
42.968
43.046
43.677
43.915
44.074
44.474
44.555
44.716
44.796
45.283
45.364
45.446
45.61
45.691
45.774
45.856
45.938
46.021
46.103
46.186
46.269
46.352
46.435
46.601
46.685
46.768
46.852
46.936
47.02
47.104
47.188
47.357
47.442
47.526
47.611
47.782
47.867
48.038
48.124
48.468
48.555
48.641
37.995
38.067
38.14
38.213
38.286
38.359
38.432
38.505
38.579
38.652
38.725
38.799
38.872
38.946
39.02
39.094
39.315
39.761
40.135
40.36
40.435
40.511
40.586
40.662
40.737
40.813
40.888
40.964
41.04
41.116
41.192
41.269
41.345
41.421
41.498
41.574
41.651
41.728
41.804
41.881
41.958
42.035
42.113
42.19
42.267
42.345
42.422
42.5
42.578
42.656
42.733
42.812
42.89
43.046
43.598
43.677
43.756
43.915
43.994
44.234
44.394
44.474
44.635
44.716
44.796
44.877
45.039
45.12
45.283
45.364
45.446
45.61
45.691
45.856
45.938
46.021
46.103
46.269
46.435
46.768
46.852
46.936
47.02
47.273
47.442
47.526
47.611
48.038
48.555
48.641
37.922
37.995
38.067
38.14
38.213
38.286
38.432
38.505
38.579
38.725
38.799
38.872
38.946
39.02
39.094
39.241
39.315
39.612
40.135
40.21
40.36
40.435
40.511
40.586
40.662
40.737
40.813
40.888
40.964
41.04
41.116
41.192
41.269
41.345
41.421
41.498
41.574
41.651
41.728
41.804
41.881
41.958
42.035
42.19
42.267
42.345
42.422
42.5
42.578
42.656
42.733
43.046
43.44
43.519
43.598
43.994
44.074
44.394
44.474
44.716
44.877
44.958
45.039
45.201
45.283
45.364
45.446
45.528
45.61
45.856
45.938
46.269
46.352
46.518
46.601
46.768
46.852
46.936
47.02
47.104
47.188
47.357
47.442
47.526
47.611
47.696
47.782
47.867
47.952
48.038
48.21
48.989
37.922
37.995
38.067
38.14
38.213
38.286
38.359
38.432
38.505
38.579
38.652
38.725
38.799
38.872
38.946
39.02
39.167
39.315
39.39
39.464
39.761
39.836
39.985
40.06
40.21
40.435
40.662
40.737
40.813
40.888
40.964
41.04
41.116
41.192
41.269
41.345
41.421
41.651
41.728
41.804
41.881
41.958
42.035
42.113
42.19
42.267
42.345
42.422
42.5
42.656
42.89
43.046
43.125
43.282
43.519
43.598
43.915
43.994
44.314
44.394
44.555
44.635
44.716
44.877
45.039
45.12
45.283
45.364
45.446
45.528
45.61
45.691
45.774
45.856
45.938
46.021
46.103
46.352
46.435
46.601
46.768
46.852
46.936
47.02
47.104
47.188
47.357
47.442
47.526
47.611
47.696
47.782
47.867
47.952
48.21
48.296
48.989
37.922
37.995
38.14
38.213
38.286
38.359
38.432
38.505
38.652
38.725
38.799
38.872
38.946
39.02
39.094
39.167
39.315
39.39
39.464
39.538
39.612
39.687
39.761
39.91
39.985
40.435
40.511
40.586
40.662
40.737
40.813
41.04
41.116
41.192
41.269
41.345
[truncated: 52,837 more rows]
