# Supplementary material for: Separating Macroecological Pattern and Process: Comparing Ecological, Economic, and Geological Systems
Source: PLoS One. 2014 Nov 10;9(11):e112850. doi: 10.1371/journal.pone.0112850 (PMC4226609; doi:10.1371/journal.pone.0112850)
Supplement: Information S1 — Community matrices for each dataset and MATLAB code to replicate all analyses. (ZIP) [file pone.0112850.s001.zip › Supplementary Information/Output/mrd/mrd_result_all_lon.csv]

-124.68
-124.68
-124.68
-124.68
-124.62
-124.62
-124.51
-124.51
-124.51
-124.51
-124.45
-124.45
-124.45
-124.45
-124.45
-124.4
-124.4
-124.4
-124.4
-124.4
-124.4
-124.4
-124.4
-124.4
-124.4
-124.4
-124.4
-124.4
-124.4
-124.4
-124.34
-124.34
-124.34
-124.34
-124.34
-124.34
-124.34
-124.34
-124.34
-124.34
-124.34
-124.34
-124.34
-124.34
-124.34
-124.34
-124.34
-124.34
-124.34
-124.34
-124.34
-124.28
-124.28
-124.28
-124.28
-124.28
-124.28
-124.28
-124.28
-124.28
-124.28
-124.28
-124.28
-124.28
-124.28
-124.28
-124.22
-124.22
-124.22
-124.22
-124.22
-124.22
-124.22
-124.22
-124.22
-124.22
-124.22
-124.22
-124.22
-124.22
-124.22
-124.22
-124.22
-124.22
-124.22
-124.22
-124.22
-124.22
-124.22
-124.17
-124.17
-124.17
-124.17
-124.17
-124.17
-124.17
-124.17
-124.17
-124.17
-124.17
-124.17
-124.17
-124.17
-124.17
-124.17
-124.17
-124.17
-124.17
-124.17
-124.17
-124.17
-124.17
-124.17
-124.17
-124.17
-124.17
-124.17
-124.17
-124.17
-124.17
-124.17
-124.17
-124.17
-124.11
-124.11
-124.11
-124.11
-124.11
-124.11
-124.11
-124.11
-124.11
-124.11
-124.11
-124.11
-124.11
-124.11
-124.11
-124.11
-124.11
-124.11
-124.11
-124.11
-124.11
-124.11
-124.11
-124.11
-124.11
-124.11
-124.11
-124.11
-124.11
-124.11
-124.11
-124.11
-124.11
-124.11
-124.11
-124.11
-124.05
-124.05
-124.05
-124.05
-124.05
-124.05
-124.05
-124.05
-124.05
-124.05
-124.05
-124.05
-124.05
-124.05
-124.05
-124.05
-124.05
-124.05
-124.05
-124.05
-124.05
-124.05
-124.05
-124.05
-124.05
-124.05
-124.05
-124.05
-124.05
-124.05
-124.05
-124.05
-124.05
-124.05
-124.05
-124.05
-124.05
-124.05
-124.05
-124.05
-124.05
-124.05
-124.05
-123.99
-123.99
-123.99
-123.99
-123.99
-123.99
-123.99
-123.99
-123.99
-123.99
-123.99
-123.99
-123.99
-123.99
-123.99
-123.99
-123.99
-123.99
-123.99
-123.99
-123.99
-123.99
-123.99
-123.99
-123.99
-123.99
-123.99
-123.99
-123.99
-123.99
-123.99
-123.99
-123.99
-123.99
-123.99
-123.99
-123.99
-123.94
-123.94
-123.94
-123.94
-123.94
-123.94
-123.94
-123.94
-123.94
-123.94
-123.94
-123.94
-123.94
-123.94
-123.94
-123.94
-123.94
-123.94
-123.94
-123.94
-123.94
-123.94
-123.94
-123.94
-123.94
-123.94
-123.94
-123.94
-123.94
-123.94
-123.94
-123.94
-123.94
-123.94
-123.94
-123.94
-123.94
-123.94
-123.94
-123.94
-123.94
-123.94
-123.94
-123.94
-123.94
-123.94
-123.94
-123.94
-123.94
-123.94
-123.94
-123.94
-123.94
-123.94
-123.94
-123.88
-123.88
-123.88
-123.88
-123.88
-123.88
-123.88
-123.88
-123.88
-123.88
-123.88
-123.88
-123.88
-123.88
-123.88
-123.88
-123.88
-123.88
-123.88
-123.88
-123.88
-123.88
-123.88
-123.88
-123.88
-123.88
-123.88
-123.88
-123.88
-123.88
-123.88
-123.88
-123.88
-123.88
-123.88
-123.88
-123.88
-123.88
-123.88
-123.88
-123.88
-123.88
-123.88
-123.88
-123.88
-123.88
-123.88
-123.88
-123.88
-123.88
-123.88
-123.88
-123.82
-123.82
-123.82
-123.82
-123.82
-123.82
-123.82
-123.82
-123.82
-123.82
-123.82
-123.82
-123.82
-123.82
-123.82
-123.82
-123.82
-123.82
-123.82
-123.82
-123.82
-123.82
-123.82
-123.82
-123.82
-123.82
-123.82
-123.82
-123.82
-123.82
-123.82
-123.82
-123.82
-123.82
-123.82
-123.82
-123.82
-123.82
-123.82
-123.82
-123.82
-123.82
-123.82
-123.82
-123.82
-123.82
-123.82
-123.82
-123.82
-123.82
-123.82
-123.82
-123.77
-123.77
-123.77
-123.77
-123.77
-123.77
-123.77
-123.77
-123.77
-123.77
-123.77
-123.77
-123.77
-123.77
-123.77
-123.77
-123.77
-123.77
-123.77
-123.77
-123.77
-123.77
-123.77
-123.77
-123.77
-123.77
-123.77
-123.77
-123.77
-123.77
-123.77
-123.77
-123.77
-123.77
-123.77
-123.77
-123.77
-123.77
-123.77
-123.77
-123.77
-123.77
-123.77
-123.77
-123.77
-123.77
-123.77
-123.77
-123.77
-123.77
-123.71
-123.71
-123.71
-123.71
-123.71
-123.71
-123.71
-123.71
-123.71
-123.71
-123.71
-123.71
-123.71
-123.71
-123.71
-123.71
-123.71
-123.71
-123.71
-123.71
-123.71
-123.71
-123.71
-123.71
-123.71
-123.71
-123.71
-123.71
-123.71
-123.71
-123.71
-123.71
-123.71
-123.71
-123.71
-123.71
-123.71
-123.71
-123.71
-123.71
-123.71
-123.71
-123.71
-123.71
-123.71
-123.71
-123.71
-123.71
-123.71
-123.71
-123.71
-123.71
-123.65
-123.65
-123.65
-123.65
-123.65
-123.65
-123.65
-123.65
-123.65
-123.65
-123.65
-123.65
-123.65
-123.65
-123.65
-123.65
-123.65
-123.65
-123.65
-123.65
-123.65
-123.65
-123.65
-123.65
-123.65
-123.65
-123.65
-123.65
-123.65
-123.65
-123.65
-123.65
-123.65
-123.65
-123.65
-123.65
-123.65
-123.65
-123.65
-123.65
-123.65
-123.65
-123.65
-123.65
-123.65
-123.65
-123.65
-123.65
-123.65
-123.65
-123.65
-123.65
-123.65
-123.59
-123.59
-123.59
-123.59
-123.59
-123.59
-123.59
-123.59
-123.59
-123.59
-123.59
-123.59
-123.59
-123.59
-123.59
-123.59
-123.59
-123.59
-123.59
-123.59
-123.59
-123.59
-123.59
-123.59
-123.59
-123.59
-123.59
-123.59
-123.59
-123.59
-123.59
-123.59
-123.59
-123.59
-123.59
-123.59
-123.59
-123.59
-123.59
-123.59
-123.59
-123.59
-123.59
-123.59
-123.59
-123.59
-123.59
-123.59
-123.59
-123.59
-123.59
-123.59
-123.59
-123.59
-123.59
-123.59
-123.59
-123.59
-123.59
-123.54
-123.54
-123.54
-123.54
-123.54
-123.54
-123.54
-123.54
-123.54
-123.54
-123.54
-123.54
-123.54
-123.54
-123.54
-123.54
-123.54
-123.54
-123.54
-123.54
-123.54
-123.54
-123.54
-123.54
-123.54
-123.54
-123.54
-123.54
-123.54
-123.54
-123.54
-123.54
-123.54
-123.54
-123.54
-123.54
-123.54
-123.54
-123.54
-123.54
-123.54
-123.54
-123.54
-123.54
-123.54
-123.54
-123.54
-123.54
-123.54
-123.54
-123.54
-123.54
-123.54
-123.54
-123.54
-123.54
-123.54
-123.54
-123.54
-123.54
-123.54
-123.48
-123.48
-123.48
-123.48
-123.48
-123.48
-123.48
-123.48
-123.48
-123.48
-123.48
-123.48
-123.48
-123.48
-123.48
-123.48
-123.48
-123.48
-123.48
-123.48
-123.48
-123.48
-123.48
-123.48
-123.48
-123.48
-123.48
-123.48
-123.48
-123.48
-123.48
-123.48
-123.48
-123.48
-123.48
-123.48
-123.48
-123.48
-123.48
-123.48
-123.48
-123.48
-123.48
-123.48
-123.48
-123.48
-123.48
-123.48
-123.48
-123.48
-123.48
-123.48
-123.48
-123.48
-123.48
-123.48
-123.48
-123.48
-123.48
-123.48
-123.48
-123.48
-123.48
-123.48
-123.48
-123.42
-123.42
-123.42
-123.42
-123.42
-123.42
-123.42
-123.42
-123.42
-123.42
-123.42
-123.42
-123.42
-123.42
-123.42
-123.42
-123.42
-123.42
-123.42
-123.42
-123.42
-123.42
-123.42
-123.42
-123.42
-123.42
-123.42
-123.42
-123.42
-123.42
-123.42
-123.42
-123.42
-123.42
-123.42
-123.42
-123.42
-123.42
-123.42
-123.42
-123.42
-123.42
-123.42
-123.42
-123.42
-123.42
-123.42
-123.42
-123.42
-123.42
-123.42
-123.42
-123.42
-123.42
-123.42
-123.42
-123.42
-123.42
-123.42
-123.42
-123.42
-123.42
-123.42
-123.42
-123.42
-123.42
-123.42
-123.36
-123.36
-123.36
-123.36
-123.36
-123.36
-123.36
-123.36
-123.36
-123.36
-123.36
-123.36
-123.36
-123.36
-123.36
-123.36
-123.36
-123.36
-123.36
-123.36
-123.36
-123.36
-123.36
-123.36
-123.36
-123.36
-123.36
-123.36
-123.36
-123.36
-123.36
-123.36
-123.36
-123.36
-123.36
-123.36
-123.36
-123.36
-123.36
-123.36
-123.36
-123.36
-123.36
-123.36
-123.36
-123.36
-123.36
-123.36
-123.36
-123.36
-123.36
-123.36
-123.36
-123.36
-123.36
-123.36
-123.36
-123.36
-123.36
-123.36
-123.36
-123.36
-123.36
-123.36
-123.36
-123.36
-123.36
-123.36
-123.36
-123.36
-123.36
-123.36
-123.36
-123.31
-123.31
-123.31
-123.31
-123.31
-123.31
-123.31
-123.31
-123.31
-123.31
-123.31
-123.31
-123.31
-123.31
-123.31
-123.31
-123.31
-123.31
-123.31
-123.31
-123.31
-123.31
-123.31
-123.31
-123.31
-123.31
-123.31
-123.31
-123.31
-123.31
-123.31
-123.31
-123.31
-123.31
-123.31
-123.31
-123.31
-123.31
-123.31
-123.31
-123.31
-123.31
-123.31
-123.31
-123.31
-123.31
-123.31
-123.31
-123.31
-123.31
-123.31
-123.31
-123.31
-123.31
-123.31
-123.31
-123.31
-123.31
-123.31
-123.31
-123.31
-123.31
-123.31
-123.31
-123.31
-123.31
-123.31
-123.31
-123.31
-123.31
-123.31
-123.31
-123.31
-123.31
-123.31
-123.31
-123.31
-123.31
-123.31
-123.31
-123.31
-123.31
-123.25
-123.25
-123.25
-123.25
-123.25
-123.25
-123.25
-123.25
-123.25
-123.25
-123.25
-123.25
-123.25
-123.25
-123.25
-123.25
-123.25
-123.25
-123.25
-123.25
-123.25
-123.25
-123.25
-123.25
-123.25
-123.25
-123.25
-123.25
-123.25
-123.25
-123.25
-123.25
-123.25
-123.25
-123.25
-123.25
-123.25
-123.25
-123.25
-123.25
-123.25
-123.25
-123.25
-123.25
-123.25
-123.25
-123.25
-123.25
-123.25
-123.25
-123.25
-123.25
-123.25
-123.25
-123.25
-123.25
-123.25
-123.25
-123.25
-123.25
-123.25
-123.25
-123.25
-123.25
-123.25
-123.25
-123.25
-123.25
-123.25
-123.25
-123.25
-123.19
-123.19
-123.19
-123.19
-123.19
-123.19
-123.19
-123.19
-123.19
-123.19
-123.19
-123.19
-123.19
-123.19
-123.19
-123.19
-123.19
-123.19
-123.19
-123.19
-123.19
-123.19
-123.19
-123.19
-123.19
-123.19
-123.19
-123.19
-123.19
-123.19
-123.19
-123.19
-123.19
-123.19
-123.19
-123.19
-123.19
-123.19
-123.19
-123.19
-123.19
-123.19
-123.19
-123.19
-123.19
-123.19
-123.19
-123.19
-123.19
-123.19
-123.19
-123.19
-123.19
-123.19
-123.19
-123.19
-123.19
-123.19
-123.19
-123.19
-123.19
-123.19
-123.19
-123.19
-123.19
-123.19
-123.19
-123.19
-123.19
-123.19
-123.19
-123.19
-123.19
-123.19
-123.19
-123.19
-123.19
-123.19
-123.19
-123.19
-123.19
-123.19
-123.19
-123.19
-123.19
-123.19
-123.19
-123.19
-123.19
-123.19
-123.19
-123.13
-123.13
-123.13
-123.13
-123.13
-123.13
-123.13
-123.13
-123.13
-123.13
-123.13
-123.13
-123.13
-123.13
-123.13
-123.13
-123.13
-123.13
-123.13
-123.13
-123.13
-123.13
-123.13
-123.13
-123.13
-123.13
-123.13
-123.13
-123.13
-123.13
-123.13
-123.13
-123.13
-123.13
-123.13
-123.13
-123.13
-123.13
-123.13
-123.13
-123.13
-123.13
-123.13
-123.13
-123.13
-123.13
-123.13
-123.13
-123.13
-123.13
-123.13
-123.13
-123.13
-123.13
-123.13
-123.13
-123.13
-123.13
-123.13
-123.13
-123.13
-123.13
-123.13
-123.13
-123.13
-123.13
-123.13
-123.13
-123.13
-123.13
-123.13
-123.13
-123.13
-123.13
-123.13
-123.13
-123.13
-123.13
-123.13
-123.13
-123.13
-123.13
-123.13
-123.13
-123.13
-123.13
-123.13
-123.13
-123.13
-123.13
-123.13
-123.08
-123.08
-123.08
-123.08
-123.08
-123.08
-123.08
-123.08
-123.08
-123.08
-123.08
-123.08
-123.08
-123.08
-123.08
-123.08
-123.08
-123.08
-123.08
-123.08
-123.08
-123.08
-123.08
-123.08
-123.08
-123.08
-123.08
-123.08
-123.08
-123.08
-123.08
-123.08
-123.08
-123.08
-123.08
-123.08
-123.08
-123.08
-123.08
-123.08
-123.08
-123.08
-123.08
-123.08
-123.08
-123.08
-123.08
-123.08
-123.08
-123.08
-123.08
-123.08
-123.08
-123.08
-123.08
-123.08
-123.08
-123.08
-123.08
-123.08
-123.08
-123.08
-123.08
-123.08
-123.08
-123.08
-123.08
-123.08
-123.08
-123.08
-123.08
-123.08
-123.08
-123.08
-123.08
-123.08
-123.08
-123.08
-123.08
-123.08
-123.08
-123.08
-123.08
-123.08
-123.08
-123.08
-123.08
-123.08
-123.08
-123.08
-123.08
-123.08
-123.08
-123.02
-123.02
-123.02
-123.02
-123.02
-123.02
-123.02
-123.02
-123.02
-123.02
-123.02
-123.02
-123.02
-123.02
-123.02
-123.02
-123.02
-123.02
-123.02
-123.02
-123.02
-123.02
-123.02
-123.02
-123.02
-123.02
-123.02
-123.02
-123.02
-123.02
-123.02
-123.02
-123.02
-123.02
-123.02
-123.02
-123.02
-123.02
-123.02
-123.02
-123.02
-123.02
-123.02
-123.02
-123.02
-123.02
-123.02
-123.02
-123.02
-123.02
-123.02
-123.02
-123.02
-123.02
-123.02
-123.02
-123.02
-123.02
-123.02
-123.02
-123.02
-123.02
-123.02
-123.02
-123.02
-123.02
-123.02
-123.02
-123.02
-123.02
-123.02
-123.02
-123.02
-123.02
-123.02
-123.02
-123.02
-123.02
-123.02
-123.02
-123.02
-123.02
-123.02
-123.02
-123.02
-123.02
-123.02
-123.02
-123.02
-123.02
-122.96
-122.96
-122.96
-122.96
-122.96
-122.96
-122.96
-122.96
-122.96
-122.96
-122.96
-122.96
-122.96
-122.96
-122.96
-122.96
-122.96
-122.96
-122.96
-122.96
-122.96
-122.96
-122.96
-122.96
-122.96
-122.96
-122.96
-122.96
-122.96
-122.96
-122.96
-122.96
-122.96
-122.96
-122.96
-122.96
-122.96
-122.96
-122.96
-122.96
-122.96
-122.96
-122.96
-122.96
-122.96
-122.96
-122.96
-122.96
-122.96
-122.96
-122.96
-122.96
-122.96
-122.96
-122.96
-122.96
-122.96
-122.96
-122.96
-122.96
-122.96
-122.96
-122.96
-122.96
-122.96
-122.96
-122.96
-122.96
-122.96
-122.96
-122.96
-122.96
-122.96
-122.96
-122.96
-122.96
-122.96
-122.96
-122.96
-122.96
-122.96
-122.96
-122.96
-122.96
-122.96
-122.96
-122.96
-122.96
-122.96
-122.96
-122.96
-122.96
-122.96
-122.96
-122.96
-122.96
-122.96
-122.91
-122.91
-122.91
-122.91
-122.91
-122.91
-122.91
-122.91
-122.91
-122.91
-122.91
-122.91
-122.91
-122.91
-122.91
-122.91
-122.91
-122.91
-122.91
-122.91
-122.91
-122.91
-122.91
-122.91
-122.91
-122.91
-122.91
-122.91
-122.91
-122.91
-122.91
-122.91
-122.91
-122.91
-122.91
-122.91
-122.91
-122.91
-122.91
-122.91
-122.91
-122.91
-122.91
-122.91
-122.91
-122.91
-122.91
-122.91
-122.91
-122.91
-122.91
-122.91
-122.91
-122.91
-122.91
-122.91
-122.91
-122.91
-122.91
-122.91
-122.91
-122.91
-122.91
-122.91
-122.91
-122.91
-122.91
-122.91
-122.91
-122.91
-122.91
-122.91
-122.91
-122.91
-122.91
-122.91
-122.91
-122.91
-122.91
-122.91
-122.91
-122.91
-122.91
-122.91
-122.91
-122.91
-122.91
-122.91
-122.91
-122.91
-122.91
-122.91
-122.91
-122.91
-122.91
-122.91
-122.91
-122.91
-122.91
-122.91
-122.91
-122.85
-122.85
-122.85
-122.85
-122.85
-122.85
-122.85
-122.85
-122.85
-122.85
-122.85
-122.85
-122.85
-122.85
-122.85
-122.85
-122.85
-122.85
-122.85
-122.85
-122.85
-122.85
-122.85
-122.85
-122.85
-122.85
-122.85
-122.85
-122.85
-122.85
-122.85
-122.85
-122.85
-122.85
-122.85
-122.85
-122.85
-122.85
-122.85
-122.85
-122.85
-122.85
-122.85
-122.85
-122.85
-122.85
-122.85
-122.85
-122.85
-122.85
-122.85
-122.85
-122.85
-122.85
-122.85
-122.85
-122.85
-122.85
-122.85
-122.85
-122.85
-122.85
-122.85
-122.85
-122.85
-122.85
-122.85
-122.85
-122.85
-122.85
-122.85
-122.85
-122.85
-122.85
-122.85
-122.85
-122.85
-122.85
-122.85
-122.85
-122.85
-122.85
-122.85
-122.85
-122.85
-122.85
-122.85
-122.85
-122.85
-122.85
-122.85
-122.79
-122.79
-122.79
-122.79
-122.79
-122.79
-122.79
-122.79
-122.79
-122.79
-122.79
-122.79
-122.79
-122.79
-122.79
-122.79
-122.79
-122.79
-122.79
-122.79
-122.79
-122.79
-122.79
-122.79
-122.79
-122.79
-122.79
-122.79
-122.79
-122.79
-122.79
-122.79
-122.79
-122.79
-122.79
-122.79
-122.79
-122.79
-122.79
-122.79
-122.79
-122.79
-122.79
-122.79
-122.79
-122.79
-122.79
-122.79
-122.79
-122.79
-122.79
-122.79
-122.79
-122.79
-122.79
-122.79
-122.79
-122.79
-122.79
-122.79
-122.79
-122.79
-122.79
-122.79
-122.79
-122.79
-122.79
-122.79
-122.79
-122.79
-122.79
-122.79
-122.79
-122.79
-122.79
-122.79
-122.79
-122.79
-122.79
-122.79
-122.79
-122.79
-122.79
-122.79
-122.79
-122.79
-122.79
-122.79
-122.79
-122.79
-122.73
-122.73
-122.73
-122.73
-122.73
-122.73
-122.73
-122.73
-122.73
-122.73
-122.73
-122.73
-122.73
-122.73
-122.73
-122.73
-122.73
-122.73
-122.73
-122.73
-122.73
-122.73
-122.73
-122.73
-122.73
-122.73
-122.73
-122.73
-122.73
-122.73
-122.73
-122.73
-122.73
-122.73
-122.73
-122.73
-122.73
-122.73
-122.73
-122.73
-122.73
-122.73
-122.73
-122.73
-122.73
-122.73
-122.73
-122.73
-122.73
-122.73
-122.73
-122.73
-122.73
-122.73
-122.73
-122.73
-122.73
-122.73
-122.73
-122.73
-122.73
-122.73
-122.73
-122.73
-122.73
-122.73
-122.73
-122.73
-122.73
-122.73
-122.73
-122.73
-122.73
-122.73
-122.73
-122.73
-122.73
-122.73
-122.73
-122.73
-122.73
-122.73
-122.73
-122.73
-122.73
-122.73
-122.73
-122.73
-122.73
-122.73
-122.73
-122.73
-122.68
-122.68
-122.68
-122.68
-122.68
-122.68
-122.68
-122.68
-122.68
-122.68
-122.68
-122.68
-122.68
-122.68
-122.68
-122.68
-122.68
-122.68
-122.68
-122.68
-122.68
-122.68
-122.68
-122.68
-122.68
-122.68
-122.68
-122.68
-122.68
-122.68
-122.68
-122.68
-122.68
-122.68
-122.68
-122.68
-122.68
-122.68
-122.68
-122.68
-122.68
-122.68
-122.68
-122.68
-122.68
-122.68
-122.68
-122.68
-122.68
-122.68
-122.68
-122.68
-122.68
-122.68
-122.68
-122.68
-122.68
-122.68
-122.68
-122.68
-122.68
-122.68
-122.68
-122.68
-122.68
-122.68
-122.68
-122.68
-122.68
-122.68
-122.68
-122.68
-122.68
-122.68
-122.68
-122.68
-122.68
-122.68
-122.68
-122.68
-122.68
-122.68
-122.68
-122.68
-122.68
-122.68
-122.68
-122.68
-122.68
-122.68
-122.68
-122.68
-122.68
-122.68
-122.68
-122.68
-122.68
-122.62
-122.62
-122.62
-122.62
-122.62
-122.62
-122.62
-122.62
-122.62
-122.62
-122.62
-122.62
-122.62
-122.62
-122.62
-122.62
-122.62
-122.62
-122.62
-122.62
-122.62
-122.62
-122.62
-122.62
-122.62
-122.62
-122.62
-122.62
-122.62
-122.62
-122.62
-122.62
-122.62
-122.62
-122.62
-122.62
[truncated: 52,837 more rows]
