# Supplementary material for: Separating Macroecological Pattern and Process: Comparing Ecological, Economic, and Geological Systems
Source: PLoS One. 2014 Nov 10;9(11):e112850. doi: 10.1371/journal.pone.0112850 (PMC4226609; doi:10.1371/journal.pone.0112850)
Supplement: Information S1 — Community matrices for each dataset and MATLAB code to replicate all analyses. (ZIP) [file pone.0112850.s001.zip › Supplementary Information/Output/mrd/mrd_result_all_richness.csv]

12
7
4
2
1
1
7
5
2
4
11
10
10
1
2
4
4
9
10
4
7
18
5
4
10
9
3
2
4
2
1
1
2
4
2
3
4
5
4
7
2
3
18
4
2
2
2
2
2
2
3
2
2
12
6
10
2
1
2
8
3
2
2
2
2
7
2
2
1
5
4
4
3
2
2
12
13
2
2
3
6
3
2
3
2
2
2
9
2
2
2
7
2
1
4
1
4
3
3
3
7
11
11
4
3
12
7
2
2
4
2
4
3
3
2
2
3
1
2
2
4
3
3
3
1
2
4
1
1
4
1
3
3
2
2
2
5
8
7
4
9
18
4
3
2
4
3
2
4
3
3
2
2
2
2
2
14
1
2
4
3
2
5
4
4
2
5
3
1
1
2
7
12
6
2
14
7
4
7
2
3
4
2
2
2
4
2
2
2
4
4
2
4
9
2
2
2
2
2
2
16
3
2
1
2
5
2
2
2
2
2
1
11
18
18
15
6
3
9
11
8
12
1
1
1
2
2
2
2
2
4
3
2
2
2
2
2
5
5
2
2
2
3
4
1
2
1
5
12
6
10
20
7
7
9
1
12
4
1
8
3
1
4
2
2
2
1
3
1
3
2
2
4
2
2
2
7
3
2
2
5
2
5
5
3
2
2
3
2
2
2
2
18
7
6
1
1
2
1
1
5
1
1
8
11
11
25
10
11
22
15
1
1
13
15
1
3
1
2
4
2
2
2
2
1
2
2
4
2
4
2
2
2
1
2
2
4
2
9
2
5
22
2
2
1
6
1
2
2
2
2
1
1
1
1
3
2
1
6
12
17
8
16
30
12
6
7
1
1
3
1
1
1
2
2
2
2
2
2
1
2
2
2
4
4
4
3
4
2
5
2
5
3
2
2
1
5
2
2
2
2
3
3
2
4
2
2
2
1
1
2
8
4
1
2
2
2
8
16
5
8
14
26
5
3
1
1
3
1
2
1
1
2
1
5
2
2
1
4
4
4
2
2
2
5
2
10
2
2
2
2
3
2
6
2
2
2
1
9
2
2
8
13
2
2
1
3
4
14
23
16
2
17
12
12
1
2
1
2
2
2
1
4
2
2
2
3
1
2
3
1
2
2
2
2
2
1
1
4
3
2
1
7
4
2
2
1
1
1
2
5
12
4
6
6
2
1
4
3
12
7
23
17
7
6
9
4
10
25
17
1
2
1
1
2
2
2
1
2
2
2
2
2
2
1
2
2
4
3
1
1
5
2
1
1
2
2
2
5
2
2
16
1
1
3
3
2
2
2
10
5
4
28
11
9
4
2
19
18
23
12
9
2
4
1
2
2
4
2
2
2
4
1
2
6
2
3
1
3
1
3
3
2
1
2
2
2
2
1
1
4
2
1
1
2
2
1
4
1
3
4
1
1
3
3
4
7
6
2
2
4
1
2
2
3
3
17
19
1
3
2
22
5
9
8
1
5
6
3
2
2
2
2
3
2
1
1
3
5
1
2
1
3
2
4
2
2
2
2
2
3
5
4
1
4
7
5
3
5
4
11
2
1
3
8
3
2
4
3
1
1
4
5
1
1
3
3
1
5
2
20
16
2
5
4
6
4
3
2
1
4
2
4
2
2
4
3
2
2
2
2
2
1
6
2
2
2
6
1
2
2
2
2
2
2
4
18
2
2
1
6
5
3
1
4
2
6
3
2
2
6
7
2
5
3
1
2
4
4
3
6
2
15
6
11
6
3
5
5
6
9
6
3
3
21
7
4
4
4
2
4
4
2
2
2
2
4
2
2
2
4
2
6
3
2
2
1
4
1
2
1
3
2
6
5
1
1
2
1
5
10
1
2
2
2
1
3
2
3
5
3
3
1
3
3
1
7
3
3
2
2
2
1
1
10
4
22
3
3
4
16
5
2
5
6
10
3
2
16
11
4
4
6
4
4
2
4
1
1
1
7
2
2
3
6
2
2
2
2
2
4
2
2
2
11
16
2
2
1
1
1
2
4
6
3
4
4
2
2
1
7
6
9
5
4
1
6
5
3
1
5
5
5
1
3
3
9
5
16
1
2
30
8
18
8
13
22
4
6
2
8
4
2
4
2
3
2
2
2
2
6
1
1
2
2
2
6
4
2
3
2
2
2
2
2
4
2
2
4
3
2
2
7
2
2
2
2
9
1
2
1
1
1
3
4
1
4
11
7
6
6
11
5
2
5
4
4
9
4
6
1
1
1
5
5
2
9
5
4
7
14
6
17
8
23
14
1
1
5
2
4
4
4
4
1
2
2
4
2
2
2
6
4
2
2
2
2
2
4
2
2
2
2
1
1
2
4
2
4
1
2
6
1
1
7
1
5
4
7
5
2
1
2
1
1
1
1
3
3
9
3
4
3
1
1
4
4
5
2
2
2
3
3
5
10
8
15
8
4
8
26
4
10
8
17
3
1
6
2
9
4
3
11
8
2
10
2
3
2
3
4
2
2
2
2
3
4
2
4
2
2
2
1
2
4
1
1
2
2
4
13
4
2
4
2
2
2
2
2
2
1
2
1
2
12
1
1
5
7
3
2
2
3
3
5
3
2
1
12
7
3
14
4
6
5
6
2
1
1
3
4
13
3
1
2
1
4
17
17
17
15
2
13
22
9
13
8
9
6
4
1
6
1
2
3
2
5
1
4
2
2
4
3
2
5
4
4
2
2
4
2
3
1
2
2
2
2
4
4
2
2
2
4
2
2
2
4
6
1
2
1
2
2
2
2
3
1
1
2
8
4
5
2
2
3
1
2
7
6
1
6
6
2
8
1
4
8
5
5
1
3
4
10
3
2
1
1
2
5
4
16
10
4
1
8
17
23
17
8
2
1
10
2
2
2
21
2
4
2
2
2
2
2
4
3
4
3
4
7
14
10
4
2
2
2
2
8
4
7
3
2
1
4
2
2
2
2
2
2
1
6
4
5
4
2
2
2
2
6
3
6
9
5
2
3
1
1
7
2
5
4
6
3
5
4
1
4
4
7
11
3
2
1
2
7
3
1
10
8
3
1
8
5
5
11
21
28
16
13
7
9
1
1
2
4
4
2
4
4
3
2
2
4
2
5
8
13
2
3
2
2
2
2
1
1
1
3
2
2
4
4
2
1
2
2
2
2
2
2
2
4
1
5
5
4
4
2
6
6
4
13
4
9
2
3
2
2
4
2
2
6
4
4
2
4
11
4
10
10
3
8
7
2
3
2
3
3
1
4
1
1
2
4
2
3
7
3
2
17
10
9
6
16
9
23
10
5
14
8
3
2
1
4
3
4
4
2
4
2
2
2
4
4
2
2
2
2
12
2
4
4
2
9
5
4
3
3
2
5
3
2
2
5
2
2
2
2
2
2
2
2
2
4
1
4
4
1
5
9
7
2
4
4
2
3
2
1
6
2
2
2
1
10
2
6
2
5
8
8
4
3
13
9
8
2
4
3
4
5
12
3
9
9
2
5
11
4
2
6
4
4
4
8
8
2
11
10
2
6
2
1
1
2
2
2
4
2
2
3
4
4
1
7
2
2
3
5
1
8
6
2
4
2
4
4
4
4
6
2
2
2
2
4
2
2
2
2
4
2
2
2
2
2
4
5
2
3
3
3
4
3
5
7
11
5
2
3
4
2
4
2
3
7
3
8
4
7
10
8
2
1
4
3
15
10
5
4
9
4
3
2
6
4
21
12
11
6
4
4
2
4
3
2
2
8
2
7
2
2
2
4
2
2
5
2
5
4
7
9
5
5
4
2
2
6
2
2
1
2
3
4
2
2
2
2
2
2
5
4
4
2
2
2
4
3
2
3
4
4
1
1
2
1
3
5
7
9
7
11
2
3
3
2
1
1
1
5
10
2
17
9
7
2
8
11
4
4
10
2
5
4
5
6
7
7
1
8
15
27
2
5
4
3
2
7
1
4
1
15
2
1
3
2
4
2
2
2
2
6
4
4
2
2
3
4
4
3
2
2
2
4
4
1
2
5
2
2
2
2
2
4
9
4
1
2
3
9
7
1
3
2
2
3
1
7
11
1
13
2
7
2
2
3
1
1
1
5
2
1
1
13
6
3
3
7
5
3
4
12
2
3
3
10
11
6
10
9
5
28
1
2
7
3
3
6
5
1
2
1
14
2
2
4
2
3
8
3
2
2
4
4
2
8
6
4
9
1
6
2
2
2
2
1
3
2
1
2
2
4
4
2
2
2
2
2
2
2
6
1
2
3
3
3
2
4
3
4
2
7
16
10
14
9
2
2
2
3
1
4
3
8
1
7
11
13
1
10
1
16
8
1
6
16
1
1
13
4
4
4
6
3
5
1
5
4
1
10
2
3
5
1
10
20
2
2
3
8
4
4
6
7
6
2
4
5
6
5
3
2
1
2
3
2
2
2
4
2
2
2
2
2
2
2
2
2
5
4
2
2
2
4
2
2
3
2
2
8
6
4
2
3
1
6
16
4
3
6
6
2
4
1
2
2
1
3
3
7
3
2
2
3
5
6
8
2
4
6
5
4
8
[truncated: 52,837 more rows]
