# Supplementary material for: Separating Macroecological Pattern and Process: Comparing Ecological, Economic, and Geological Systems
Source: PLoS One. 2014 Nov 10;9(11):e112850. doi: 10.1371/journal.pone.0112850 (PMC4226609; doi:10.1371/journal.pone.0112850)
Supplement: Information S1 — Community matrices for each dataset and MATLAB code to replicate all analyses. (ZIP) [file pone.0112850.s001.zip › Supplementary Information/Output/mrd/mrd_result_jaccarddistance_distance.csv]

3710.4
1467.7
2863.6
1415.1
3192.5
2094.7
769.34
475.47
1768.6
2840.5
1191.9
2620.3
3332.6
1266.5
1523.2
1583.1
1555.7
2985.7
3108.9
1209.7
2424.1
2149.9
912.79
2660.3
819.21
2735
888.69
3287.9
1761
1595.2
724.77
469.34
954.93
843.8
699.11
2643.6
1531.6
355.69
1185.9
402.79
1022.6
2223.6
2843.8
1930.8
2175.2
1782.9
260.59
3649.5
1240.3
1160.9
980.85
3012.2
711.83
3597.7
608.13
2481
1951.6
2655
1248.5
2092.5
1522.3
550.16
2891.9
1078
3095.1
3749
2197.4
3744.7
1346.2
139.97
938.71
1680.8
1042.2
648.25
2605.9
1125.3
2811.3
766.49
1312.9
2940.1
2198.3
888.17
569.17
2114.1
2559.1
2481.7
1863.6
419.49
2098.3
1957.7
2013
1353.3
674.18
869.68
1909.9
637.72
1611.9
167.28
2270.3
310.24
1293.2
2755.7
140.01
3001.4
2172.6
2183.8
3326.8
1414.5
2799.8
633.44
951.04
822.61
1224.1
677.52
2330.8
2882.4
431.17
1276
2163.8
1153
976.12
1594.1
2306.9
87.661
2167
1277.5
412.91
1536.9
2557.4
254.62
2721.3
2434.7
1135.8
1415.9
699.44
1395.4
3426.8
1553.4
696.43
1021.4
798.81
932.41
1663.3
1513.4
3183.7
3541.6
1386.1
2797
994.78
3548
634.81
3114.5
1350.5
1938.8
469.51
917.36
3925.3
1121.1
2827.1
1195.4
2444.4
549.26
2141.7
2095.9
4108.8
2432.7
2004.4
2758.1
266.34
2433.7
1882.4
1268.9
2573.1
984.12
1714
1849.7
1192.3
1019.6
1786.6
3344.5
1324.5
1623.7
499.54
108.63
930.1
1029.3
3080.8
1056.2
1116.2
1476.5
959.84
1705.2
2791.8
2835
3128
758.33
821.22
659.29
1304.3
2194.7
1738.7
799.37
3331.6
765.51
1063
3633.9
1431.1
1364.5
1146.7
3736.7
1239.6
497.81
1299.5
605.84
1711.3
541.29
1108.7
874.94
2029.7
1584.8
573.2
3372.4
3632.3
2547
2009.6
2427.2
2488.8
3176.4
3047.8
967.62
905.87
2258.2
1946.9
2197
1416.3
2003.2
3644.5
2243.3
1689.8
1006.4
3249.1
861.36
1548.7
1332.1
3930
559.52
510.2
2225.4
1011.1
1061.5
3598.1
1040.9
3415.6
692.87
1492.2
958.7
2856.7
1259.7
1161.2
1661.1
949.44
815.84
768.46
652.67
32.142
431.86
1445.8
1629.5
2194.2
978.86
2773
551.16
1489.2
4170.9
639.27
2442.9
1564.5
906.19
471.97
1513.6
1979.4
2620.4
3545.6
3881.9
1931.6
1109.4
1583.8
845.7
2259.2
1685.3
3363.2
3478.2
2961
1220.8
3007.1
1772.9
3441.7
1267.1
272.51
1015.5
1952.2
1588.6
2264.7
803.15
1088.5
2560.4
1727.1
2295.3
1377.1
1083.2
2937.8
1090.9
1540.3
3666.5
2401.3
3695.9
2188.5
2462.4
2826.1
2178.5
973.43
1355.2
841.14
2846.3
901.39
2220.3
1392.8
2696.3
438.33
1426.4
2244
830.15
156.45
1473.3
580.18
286.26
529.19
1794.2
1447.6
1635.2
3395.2
1306
1693.8
2958
1892.2
1308.6
1960
1141.9
2678.5
948.79
1448
1022.7
1713.4
1848
3604.3
1126.6
1868.8
3767.8
3059
1358.4
1656.1
1319.3
2455.1
1866.7
3375.2
531.63
827.86
1404.9
1056.2
524.83
941.24
857.54
885.99
2068.5
1416.2
881.31
978.81
2267.6
3123.5
2193.1
2279.6
1417.8
1091.5
3131.9
2331.8
3745.7
1107.7
2983.8
1343.6
21.55
1970.8
177.96
1573.3
298.77
466.92
3157.4
548.42
2025.7
1155.3
1698.2
118.19
1205.8
2914
3174.5
1135.5
2212.4
948.65
940.01
1446
2120.1
831.78
1782.4
945.05
1233.8
1906.3
2779.2
1120.2
3932.4
974.11
1150.1
2607.8
780.83
1728.8
1423.7
1487.7
133.32
3431.4
3127.7
1740.5
1972.5
1442.8
1010
1075
652.83
2465.4
1608.3
680.04
1089.2
700.45
2229.7
2559.4
1022.9
2915.8
1014.4
726.14
431.26
3524.6
1302.1
1720.7
566.65
3721
1988
3013.5
3215.3
360.36
1019
2312.9
3566.5
2734.5
1218.8
682.92
354.98
2256.1
976.81
1429.7
3176.4
1944
1039.1
1240.6
3005.9
2181.1
1790.7
1786.1
2794
3378.2
1944.3
4081.7
1699
2730.6
717.33
3976.7
671.48
2876.1
3498.5
1225.9
1673.6
1327.9
1363.1
651.53
1119.6
1577.5
697.73
3042.5
2766.5
229.18
854.79
1550.7
516.15
1631.4
2473.3
3904.3
1928.4
233.98
338.06
761.25
3195.5
1820.7
1483.7
758.93
1045.7
2318.2
1584.2
3243.7
976.69
742.04
2672.3
716.62
770.22
1789.6
658.92
849.37
1369.7
982.79
3976.8
3132.3
2587.4
1604.5
2584.3
2899.2
2167.1
3413.6
828.21
750.68
824.94
1601.2
520.38
2665.4
3627.7
1259.9
3459.9
2841.2
3309.1
2340
1644.1
1070.6
2197
1198.8
595.69
1907.1
1499.8
2805.4
1162.2
1878.2
2274.6
613.46
2550.4
2358.3
1553.5
2318.9
1071.9
3548.3
1882.3
744.63
768.89
1147.4
684.08
601.01
1101.4
974.51
3115.6
1625.2
906.42
1013.9
1135.3
847.66
3658.1
1528.9
2004.2
3635.3
1016.8
613.31
888.19
1362.1
1930.4
2739.2
2422.2
1717.4
955.31
956.24
529.84
3372.5
1339.2
711.96
1649.9
480.16
562.22
2232.4
2447.4
1642.1
1614.5
1595.3
3201.7
2635.6
2714.8
1091.5
2156.9
849.96
893.33
3146.9
2166.6
1428.7
1970.2
700.59
369.76
176.29
2249.4
645.7
185.87
3364.6
3204.1
2100.3
210.59
1346.5
739.72
1523.1
1292
2388.4
974.68
917.28
1357.9
3686.4
302.32
722.89
209.03
1357.7
912.07
1537
1085.7
2311.7
3551.4
446.06
3295.9
2441.5
944.34
1958.6
3473.4
1328.3
1375.8
2133.6
2710.9
411.1
235.74
2349.8
597.38
1994.5
980.67
365.46
1349.4
491.24
1082.8
3377.7
2145.3
1938.4
1335.8
120.98
250.95
1873.5
1874.8
990.49
3524.6
2940.5
525.91
1144.2
1208.3
1534.5
1816.2
2171.3
3196.4
913.74
1286.3
1268.2
1378.9
3398.6
191.34
2148.6
854.05
2524.2
1803.1
3263.1
1925.4
2678.4
154.44
2971.6
3425.3
647.89
2716.3
3023
1271.9
2538.5
1033.7
278.55
3005.8
3468
795.42
2611.4
3639.2
2232.2
2928.8
897.65
2504.2
1460.2
1227.6
1589.9
1556.6
1495.4
1993
828.81
1258.3
402.24
1990.7
1854.1
496.21
1402.6
299.15
3620
788.14
2128.2
1190.5
675.49
2870.1
1150.6
2289.2
1988.6
987.18
739.16
1187.7
1012.5
1347.2
799.99
2733.9
3951.6
935.59
1337.7
1955.5
1393
2489.2
1312.9
571.57
1999.1
611.4
1813.1
1349
3794
2918.3
696.28
2259.4
2543.6
205.92
1525
2083.3
3293.4
887.68
1322.5
29.523
2524.2
1826.4
1352.7
2196
666.26
2324.6
1624.8
751.05
1518.2
270.56
1715.8
1927.5
2795.7
675.89
1379.6
1242.7
1089.6
436.8
4201.3
894.59
2779.8
790.04
3858.5
1925.4
2316.8
1233.1
1247.1
714.57
1566.8
662.39
3384
1679.9
1275.9
2467.3
74.34
545.82
2900.9
617.26
2160.8
1646.6
1371.4
3637.1
648.78
1492.1
2397.4
1111
667.45
1252.4
1283.7
2388.1
1520.6
3627.8
861.74
2253.4
1968.6
3243.4
915.59
1032.2
769.08
318.47
773.39
2698.3
747.12
1217
1357.1
240.2
1719.2
345.19
830.21
1493.3
1735.2
3141.2
3150.6
1306.6
2133.3
2132.7
680.21
1300.3
3088
3268.1
1497.3
931.3
3099.8
2678.1
1029.1
150.01
1843.8
413.08
1982.5
2260.4
371.42
1839.7
3199.4
1397.6
2938.9
631.74
782.45
962.66
1957.8
51.512
943.34
781.4
2827.5
2082.3
3006.7
2569.8
959.86
1321.5
498.92
3838.4
1207.9
1890.9
282.39
3713.6
2348.7
2044.7
3231.4
2411.3
3543.9
3463.4
1139.4
1792.2
3653.8
2689.8
1622.6
3980.8
417.68
3565.9
3639.8
2031.2
57.906
2306
1877.4
1352.4
1781.9
1454.3
682.43
1163.3
925.17
1157.1
2046.2
213.63
78.769
2117.4
2752.5
485.68
606.47
1494.2
1330.8
398.23
1629.3
2365.7
3289.7
227.45
3791.3
1106.2
1541.7
4072.9
803.31
2466.4
660.79
2400.4
3610.2
3110.8
3540.2
934.35
1124.6
2265.4
428.62
2051.8
509.81
3347
1420.6
2008.1
3404.4
598.9
1281.2
393.55
778.15
2737.2
337.44
2367.1
1085
737.74
2404
3217.8
3061.8
2221.5
2862.2
2356
3726.7
821.55
751.31
690.11
1457.4
1739.4
3147.7
1061.4
3315.9
1434.3
599.01
1507.8
2490.4
412.05
1102.9
606.45
1289.6
2463.5
1495.3
2659.3
730.27
284.87
2612
783.98
1217.9
2290.4
2103.2
1291.9
3760.6
342.77
1432.1
2203.8
1692.4
2159.7
4123.7
2230.2
1519.3
1078.9
1121.2
2170.4
2477
2339.4
3779.1
644.83
2569.1
1362.1
998.84
2941
3927.4
1417.8
1230.3
320.03
593.23
2869.2
2355.5
829.59
3468.1
113.48
1426.5
1530.9
616.82
529.04
84.6
2308.1
2686.5
1090.1
2614.5
2104.8
3110
328.16
2408.6
1537.8
1362.4
1543.9
2068.4
582.17
986.9
3495
1059.6
1823.9
130.94
1312.8
116.52
389.46
2216.6
766.01
2126.3
1804.5
3665.4
338.44
3418.2
321.55
1857.5
257.13
2894.3
2275.1
692.92
668.71
1343.2
996.77
1474
3251.1
3745.3
1188.2
3060.7
1304.2
2171.6
2232
2633.4
2545.3
341.43
525.47
209.43
1671.6
665.4
1599.6
2270
2680.7
1118
366.56
1138.3
1109.3
358.72
3332.8
3231.6
863.68
2076.9
1796.6
573.85
473.21
1764.6
2539.8
3771.4
3589.5
1371.3
2733.8
638.62
3117.4
2161.5
1816.5
1676.6
2765.4
2611.9
2427
2103.3
1196.3
3595.9
1515.5
1138.9
1429
714.73
1282.8
2933.1
800.68
2617
653.73
1184.1
67.217
963.65
695.39
597.23
2149.8
852.92
2983
2247.7
2670.7
2073.5
2701
1940.5
2317.2
845.1
3102.4
1615.7
1036.8
2038.1
1230.3
1045.9
1134.6
307.67
3497
1540.1
1560.3
2820.6
2297.3
1349
1105.6
1490.4
492.08
988.82
2078.4
898.65
3764.6
1580.1
2677.9
1967.6
2631.7
762.59
1494.8
638.06
2773
2083.5
1091.4
2225.2
1282.1
979.02
1686.1
800.47
278.41
1485.8
2275.5
2921.3
412.08
3589.9
2603.1
1169.6
2223.6
826.25
1667.2
3014.4
774.99
2164.5
1279.8
1169.7
908.98
3310.7
1911.5
2326.5
3255.2
2531.3
1983.6
3916.4
1732.6
2839.9
2310.3
1776.1
931.63
2249.1
1354.9
2047.2
1173.8
1404.5
809.49
245.19
601
718.83
2837.9
3078.3
2542.7
1539.1
634.88
3021.4
1212.6
2654.8
1448.1
994.73
475.92
1261.7
2997.5
2587.6
628.87
1462.7
2355.5
831.49
3188.8
4048
2389.2
2289.6
1564.9
1187.6
2461.5
1774.5
2428.8
3567.4
3161.9
990.33
2451.5
647.62
721.49
1250.5
742.12
2475.8
1340
1320.1
1812.5
441.25
888.85
3150.8
724.22
824.1
833.52
2713.4
1882.5
875.28
1113.6
509.2
1873.5
544.87
1421
1399.3
801.85
2249.5
366.27
2140.1
3390.7
253.24
1472.4
1754.3
3711.6
1286.2
1140.7
2527.2
2934.2
2462.3
2323
3083.4
1493.5
801.99
522.41
707.11
752.43
2841.2
1758.3
2356.1
1812.5
262.89
1621.7
1955.4
1974.1
608.77
2636.8
2025.4
1044.6
1694.4
1572.1
1516.6
419.84
204.12
2957.4
777.44
960.69
1489.5
1639.1
922.74
2012.7
690.66
713.87
1861.3
3001.9
1471.1
2696.3
261.34
660.82
1911.9
4377.1
1423.3
358.69
1448.6
1061.5
1141.1
1153.5
1371.7
2280.2
914.75
2427.3
1524.5
3545
1695.6
2420.9
2712.4
691.96
1531.1
2645.8
3857
3597.5
397.23
2113.9
1009.7
3752.5
3942.9
3497.3
2763
1168.2
447.52
2009.3
1270
1516.7
2564.6
2419.3
365.09
550.48
900.75
1182.4
1936.1
2084.5
2034.2
408.55
3498.9
1792
1184.5
3364.3
1859.3
1015.2
2951.3
1988.5
3284
3272.8
2606.5
1949.2
3891.3
3511.3
356.11
2904.3
1257.7
1179.2
1692.3
2763.5
726.83
793.13
234.12
2313.3
2463.8
2086.4
1710.3
559.22
741.24
2209.7
2343.2
1028.5
364.35
1612.4
520.4
632.51
1391.4
2831.6
2030.9
712.17
1085.5
2288.9
2443.7
280.79
1398.6
1335.5
1872.1
1851
2006
2201.4
1663.4
650.86
1117.9
1000.9
701.99
3039.4
2400.7
1998.2
907.36
2513.9
1842.8
579.06
274.97
1650.6
1390.8
3042.5
3410.6
2850.6
3200.9
1816.9
907.15
369.12
1294.6
317.35
1955.9
871.83
1839.4
1992.8
1626.5
3590
2174.1
2915.5
1193.2
701.12
3906.9
3589.4
1263.7
1065
3595
3223
836.93
857.88
4261.4
734.6
2186.2
1049.4
23.817
192.05
772.36
823.88
797.87
1222.5
1211.7
2047.9
2276.7
2321.7
964.64
1101.8
2159.7
936.31
1220.7
2212.5
995.58
307.8
517.79
1271.8
2549.9
4206.5
1543.5
418.92
470.56
745.96
1529.8
3297.8
3272.9
47.756
2741.4
528.13
2591.9
1963.7
3273.1
455.75
2249.7
613.64
3957.5
1754.4
3881.1
2847
868.02
443.89
3092.3
385.22
1464.6
744.6
1119.7
1280.3
2506.7
1210.9
1959.5
3695.1
2239.7
837.26
3065.8
2064.8
3246
2598.8
1264.7
1354.7
2540.8
2718.8
1011.9
2928.9
1341.1
1043.7
2149.6
1456.6
1293.6
1919.5
2469.3
1589
2907.3
3352.4
1209.7
1184.2
1902
2339
2948.2
1769
2131.3
1346.4
1417.4
2210
1684.7
1629.6
611.09
2898.6
851.48
945.44
628.25
1581.5
1887.8
790.49
2784.7
2702.5
1118.2
748.53
1545.8
772.75
993.46
3466.8
1378.9
3864.1
725.73
2301.1
1264.8
2504.7
2081.8
3300.6
1828.9
2424.3
799.94
1346.4
3128.7
1226.7
2096.7
896.99
838.71
1498
663.64
1047
2828
2609.1
388.7
2237.6
2329.7
338.1
2805.2
1473.3
762.12
1360.1
2324.3
317.17
3250.9
1008.5
2566.9
3676.6
1967.4
1100.3
3398.7
729.28
1798.5
2851.4
3486.1
2700.5
1941
1003.1
2418.6
1243.2
553.14
975.38
2137.3
1978.1
1564.8
2534.2
1580.2
2267.3
2241.3
2638.1
1842.4
2260.2
1324.3
2724.1
700.42
2705.8
2049.2
1612.1
1331.1
2572.6
1208
1326.9
1268.5
1077.5
1560.3
2756.9
1317.3
1809.8
2061.1
2551.2
3419.9
1307
2446.7
1579.7
1161.5
1900.6
1295.9
882.61
1146
927.66
3079.3
2892.4
2293.8
3119.9
760.02
769.68
2936.6
1991.1
924.99
1888.2
1003.4
3090.7
2081.4
2144.8
708.15
1808.9
1837.2
2209.6
1497.7
1761.3
1074.6
923.91
2361.2
1170.1
1061.7
2505.7
2819.2
1871.8
3549.2
1435.2
618.91
1362.5
272.48
2217.2
2777.8
2914
1431.6
617.98
183.44
517.51
1137.1
637.8
3056.2
3648.1
1389
1722.2
3847.8
1767.9
1657.6
2041.7
3494.8
1113.2
3042.1
2301
1171.3
979.7
674.44
3786.4
3925.9
2694
2138.9
584.76
785.35
1244.3
3005.2
1078.1
3526.6
2324
1275.2
575.55
600.69
2865.3
2378.3
3506.3
1155.9
776.14
2251.1
1916.4
2742.6
2238.3
3753.5
1605.9
1477.9
1329.1
488.45
1319
2401.2
1564.3
784.99
1290.7
1362.1
139.43
1588.6
1515.2
3592.4
2530.5
887.48
1823.3
1375
1145.2
2679.9
2297.4
3439.8
3014.7
1541.7
2728.1
1496.7
4212.6
2488.2
1129.6
1367.4
1951.4
1995.6
277.3
2135.2
2298
80.765
1110.6
804.38
3650.9
2667.9
137.9
589.9
114.53
2947.4
883.88
2804.8
836.01
3824.4
2155.6
2365.6
1740.9
965.63
1928.6
2407.9
1123.1
470.11
2317.5
2452.9
1503.7
625.22
791.72
2807.8
2724.7
2554.1
3674.8
1769.6
3646.1
989.89
3088
1190.5
746.81
2480.4
704.76
2770.6
1501.8
3564.2
2149.3
2929.9
1095.4
2413.8
1793
1441.2
1374.3
892.28
3029.2
1998.5
1953.7
2612.2
376.39
1368.4
1800.5
433.04
1346.8
2430.5
897.94
883.65
314.07
638.18
627.29
585.27
1010.1
582.07
1029.7
2128.7
1786.9
1768.3
751.86
2656.3
767.65
1894.6
1776.9
3658.3
1633.1
2329
2299.2
2795.3
924.1
229.67
1308.8
2554
1447.6
1771.5
1771
1896.6
2890.3
2477
668.81
2736.1
973.95
3357.3
1297.2
1117.7
2025.2
1120.8
1293.3
2047.7
2785.1
1568.6
2636.7
2065.7
2029.3
1299.4
1510.4
2111.1
3663.2
827.46
2053.5
150.78
771.1
1005.8
2653.8
701.79
2532.6
1275.5
1759.1
1228.8
1896.7
917.47
602.59
1527.2
993
2911.4
2777.2
257.8
1495.4
1704.7
3236.1
3006.7
1646.7
2438.6
1593.3
359.69
739.46
1774.4
2077.8
1717.6
716.86
837.27
679.53
801.93
3231.3
2901.2
2092.1
1405.3
1504.2
663.39
2447.3
1246.1
1538.2
1663.3
654.06
2609.3
983.9
2432
3335.2
1869.8
284.04
660.69
2827.3
3608.2
1566
416.74
2134.2
1022.9
314.94
1000
2799.2
1423.9
3092.7
876.27
2255.4
370.05
3109.4
1953.1
1548.1
3481.3
771.91
3030.3
611.08
2979.1
1398.9
2019
914.54
915.92
1295.3
3473
2524.7
1579.5
2249
2139
1302.3
1001.3
2486.6
886.26
3178.4
1757.1
2623.1
1199.5
1337
3152.2
560
2530.6
3283.2
1075.3
1083.2
947.73
1280.7
2846.3
1008.6
1533.3
2843.3
463.76
3202.6
2303.3
2429.8
499.48
1218.8
2044.5
3271.6
343.73
454.06
1439.9
741.27
480.93
428.58
343.69
249.93
813.47
1782.8
771.75
130.01
1731.3
1544
3097.8
2239.2
2780.3
2109.1
1447.9
734.17
2647.2
1549.1
[truncated: 98,000 more rows]
