# Supplementary material for: Separating Macroecological Pattern and Process: Comparing Ecological, Economic, and Geological Systems
Source: PLoS One. 2014 Nov 10;9(11):e112850. doi: 10.1371/journal.pone.0112850 (PMC4226609; doi:10.1371/journal.pone.0112850)
Supplement: Information S1 — Community matrices for each dataset and MATLAB code to replicate all analyses. (ZIP) [file pone.0112850.s001.zip › Supplementary Information/Output/mrd/mrd_result_jaccarddistance_jaccard.csv]

0.30435
0.28571
0.31081
1
0.086957
0.4
0
0
0.052632
0.66667
0.13333
0.052632
0.66667
0
0.086957
0.4
0
0
0.25
0.037736
0
0
0.090909
0
0.66667
0.10811
0.038462
0
0
0
0.086957
1
0.22222
0
0
0.16129
0.33333
0.27586
0.25
0.30769
0
0.38462
0.18182
0.083333
0.074074
0.11364
0.2766
0.29412
0
0.25
0
0.1
0
0.12121
0.20588
0.16667
0.25
0.066667
0.19512
0.02
0.083333
1
0.28571
0.18182
0
0.1087
0.11429
0.2
0.11111
0
0.038462
0.5
0.090909
0.14286
0.44444
0
0.069767
0.058824
0.2
0
0.028169
0
0.15385
0.086957
0.052632
0.017241
0.2
0.070423
0.1
0
0
0.15385
0.12121
0.28571
0.11905
0.090909
0.16667
0.18182
0.032258
0.090909
0.33333
0
0.66667
0
0
0
0.33333
0.4
0.19355
0.625
0
0.33333
0
0.28571
0.074074
0
0.29091
0.030303
0.18182
0
0.25
0.16667
0
0.33333
0
0.27586
1
0.13333
0.046154
0.75
0
0.052632
0.15385
0
0
0.2
0
0.125
0
0.12121
0.22078
0.0625
0.018182
0
0.06383
0
0.25
0.11538
0.16667
0.28571
0
0.33333
0.016949
0.071429
0.11364
0.33333
0.35714
0
0
0
0
0.28571
0
0.25
0.30769
0.073394
0.42857
0
0.36364
0.21429
0.10588
1
0.086957
0.066667
0
0
0.20588
0.16667
0
0.13333
0.083333
0.375
0.28571
0.31746
0
0.054054
0.086957
0.14815
0
0.4
0.26866
0.15
0.25
0
0.045455
0.18182
0.27273
0.15217
0.090909
0.16667
0.14706
0
0.068182
0.13793
0.28571
0.13793
0.076923
0.18182
0.13333
0
0.5
0.025641
0
0.097561
0.75
0
0
0.11864
0.025
0.22222
0.22222
0.13043
0.039216
0.13333
0
0.5
0.66667
0
0.090909
0
0.2381
0
0.25
0.054054
0.046512
0
0.20408
0.28571
0.66667
0
0
0
0.08
0.125
0
0.13636
0.2
0
0.068966
0.33333
0.10714
0.054054
0
0.21212
0.090909
1
0.098361
0
0.076923
0
0.125
0.5
0
0.12766
0.32
0.2
0.22222
0
0.042857
0.071429
0.052632
0
0
0
0.16327
0.055556
0.16667
0.33333
0.3
1
0
0.44444
0
0.14286
0
0.11765
0
0.10345
0.19048
0
0.2234
0.026316
0.2381
0
0.076923
0.083333
0.11429
0.16667
0.11111
0.36364
0.10526
0.5
0.088889
0
0
0
0.08
0.052632
0.057143
0.10811
0.4
0
0.25641
0.16667
0.036364
0.17857
0.2
0.14286
0
0
0.1
0.13333
0.071429
0.076923
0
0
0.18182
0
0.20408
0.14286
0
0.14286
0.28571
0.25
0.071429
0
0
0.22222
0.25
0
0.33333
0.28571
0.09375
0
0.4
1
0.15385
0.17188
0.14706
0.14286
0.060606
0
0
0.8
0.074074
0.13889
0.09375
0.19737
0.068966
0.66667
0
0.074074
0
0
0.16667
0.19231
0.21739
0.2
0
0
0.42857
0
0.1
0.1
0.5
0.6
0.15686
0
0
0
0
0.090909
0.5
0
0.17391
0.11111
0.11765
0
0.13793
0.22727
0.08
0.14815
0
0.125
0
0.25
0.0625
0
0
0
0.035714
0.11111
1
0.23214
0.11111
0
0.030303
0.051282
1
0.088235
0.034483
0.045455
0.19672
0
0
0.081081
0.24
0.17073
0
0.33333
0
0
0
0.5
0
0.2963
0.125
0
0
0.090909
0.4
0
0
0.5
0.033898
0
0.8
0.02
0.1
0.0625
0.11111
0.076923
0
0.28571
0
0.023256
0.28571
0.12
0.22222
0
0.19231
0.083333
0.31579
0.097561
0
0.2
0
0.12281
0
0.25
0
0
0.047619
0.14286
0
0.1
0
0.066667
0.4
0
0.03125
0
0.22222
0
0.11111
0
0.28571
0.15385
0
0.057143
0
0.5
0.075
0
0
0.33333
0.25
0.66667
0.057143
0.044444
0.125
0
0.060606
0.2
0.052632
0.16667
0.33333
0.4
0
0
0.076923
0.04918
0.18182
0.23333
0.090909
0
0.05
0
0
0.076923
0
0
0.22222
0.4
0.047619
0
0
0.25
0
0
0.275
0
0
0.28571
0.28571
0.2
0.10526
0.16667
0.14286
0
0.25
0.15385
0.064516
0.25
0.15789
0
0.046512
0
0.5
0
0.071429
0.020408
0.5
0
0
0
0
0.19231
0.17073
0.20325
0
0.023529
0
0
0
0
0.2
0
0.4
0.28571
0.080645
0.27273
0.022222
0.11538
0
0
0.055556
0
0.18182
0.125
0.15385
0.10526
0.13793
0
0.054054
0
0.014706
0.125
0.17308
0.5
0
0.052632
0
0.08
0.032258
0
0.076923
0.086957
0.21622
0.1875
0.4
0.28571
0.25581
0
0.4
0.22222
0.25
0
0
0
0
0
0.13333
0
0.037037
0
0.34286
0.2766
0.4
0.33333
0.054054
0
0
1
0.38462
0
0.041667
0.095238
0.0625
0.046512
0
0.5
0
0.083333
0.4
0.070423
0.071429
0.11538
0
0.11765
0.12821
0.28571
0
0.5
0
0.22222
0.14286
0.095238
0.2093
0.095238
0.4
0.071429
0.26923
0.8
0
0.13333
0.44444
0.2
0
0.051282
0.21739
0.26667
0.15789
0
0
0.4
0
0.4
0.18333
0.5
0.069444
0.3125
0.083333
0.4
0.1
0.054545
0.10169
0.055556
0
0.071429
0
0.17391
0.4
0
0.26744
0.081081
0.16129
0
0
0.066667
0.5
0.5
0.15686
0.5
0.045455
0.18182
0
0.57143
0
0.4
0.1
0.055556
0
0.068182
1
0.22222
0.15
0.074074
0.11111
0
0.4
0.18182
0.15385
0.16667
0.10526
0.083333
0.3
0.22581
0.34615
0.22222
0
0.079365
0.44444
0
0.078947
0.33333
0
0.086957
0
0.04
0.1
0.14474
0.17143
0.057143
0
0.22222
0.095238
0.095238
0.10811
0.052632
0.15385
0
0
0.275
0.17857
0.15789
0.032787
0.15
0
0.055556
0.093333
0.28571
0
0.095238
0
0.13889
0.10526
0.2
0
0
0
0
0.21739
0.034483
0
0
0.25
0.13333
0.023256
0
0.12195
0.25
0.25
0.5
0
0.032787
0
0.043478
0.22222
0.071429
0.025
0.15873
0.16667
0.16667
0
0.034483
0
0.11111
0.045455
0.1
0.14706
0.28571
0.05
0.33333
0
0.66667
0.26667
0.074074
0.089286
0
0.5
0
0.28571
0.18182
0
0.15385
0.33333
0.25
0
0.42857
0.043478
0
0
0
0
0.057143
0.068966
0.022222
0.090909
0.4
1
0
0
0.41667
0
0.043478
0.083333
0.068966
0.02
0
0.31034
0.22727
0.5
0.16216
0.25926
0
0.032258
0
0
0
0.071429
0.14286
0
0.073394
0.037037
0.0625
0.055556
0
0
0
0
0
0.043478
0.041667
0.083333
0.25
0.15789
0
0
0.75
0.13333
0.044444
0.25
0.2069
0
0
0.25
0
0
0.071429
0.28571
0.28947
0.078947
0.21951
0.097561
0
0
0.041667
0.28947
0
0.071429
0.12121
0
0.16
0
0.1875
0
0
0.030303
0.058824
0.11765
1
0
0.015385
0
0.66667
0.16216
0.4
0.1875
0
0.33333
0
0.25
0.28571
0.14894
1
0.66667
0.18182
0.093023
0.16667
0.16667
0
0.11765
0.19149
0.4
0.11111
0
0.22857
0
0
0.26582
0.33333
0.5
0
0.1
0.046512
0.21622
0.10811
0.3125
0.044776
0.125
0
0.33333
0.18519
0.26667
0.5
0
0
0
0.23077
0.18182
0.21053
0.095238
0.27778
0.030303
0
0.16129
0.037037
0
0.058824
0
0.66667
0.066667
0
0.2
0
0.16
0.11111
0
0
0.027027
0.27083
0
0.11111
0.2
0
0
0.074074
0
0.21622
0
0.28571
0.66667
0
0.10526
0.25
0
0.2
0.15
0
0.055556
0.28571
0
0.021277
0.4
0
0.052632
0.8
0.33333
0.05
0.083333
0.035714
0
0.33333
0.25
0
0.66667
0.22222
0
0.21429
0.078947
0
0
0
0.037736
0.08
0.15556
0.28571
0.10345
0.5
0.13514
0.13043
0.33333
0
0.25
0.25
0.28571
0.025
0.4
0.076923
0
0.18421
0.05
0
0
0.16
0.13793
0.4
0.083333
0
0
0
0.1
0.23077
0.18182
0
0
0
0
0
0
0
0.25
0.18182
0.5
0.22222
0.4
0.08
0.060606
0.13333
0
0.22222
0.16129
0.15385
0.083333
0.125
0.5
0.086957
0.16667
0.15152
0.5
0.04878
0.33333
0.035714
0.083333
0.11111
0.086957
0.16883
0.078947
0.035714
0
0.13333
0.029412
0
0.4
0.038462
0
1
0.066667
0
0
0
0.098361
0.076923
0.26667
0.20312
0
0.375
0.11364
0.052632
0
0
0
0.047619
0
0
0
0.090909
0
0.2
0.058824
0.020408
0.02439
1
0
0.22222
0
0.23077
0.15385
0.4
0
0.30769
0.4
0
0.083333
0.22222
0.23529
0
0.13333
0.33333
0.26087
0.5
0
0
0.097561
0.16667
0.35185
0.18182
0
0.037037
0
0.058824
0
0.5
0
0.25
0.5
0.33333
0
0
0.14583
0.17241
0.2973
0.045455
0
0.21053
0.10526
0.25
0.13636
0.16667
0
0.10526
0.16667
0.09375
0
0
0.043478
0.3
0.28571
0.18182
0.038462
0.10714
0.0625
0
0
0
0.068966
0
0.058824
0
0.21739
0.058824
0.055556
0
0
0.3125
0.42857
0.04
0.19048
0.090909
0.028846
0
0.066667
0
0
0
0.21429
0.1
0
0.061538
0.066667
0.09375
0
0.028571
0.36364
0.017241
0
0.058824
0
0.125
0
0.25
0
0.071429
0.060606
0.33333
0.4
0.13636
0
0.17647
0.055556
0.2
0
0.074074
0.0625
0
0.16667
0
0.28571
0.5
0.037037
0.1
0
0
0.2
0
0.5
0.1875
0.125
0.083333
0
1
0.10345
0.21053
0
0.06
0.18605
0.08
0.27419
0.035714
0.2
0.5
0.22222
0
0.75
0.21429
0.083333
0.66667
0
0
0.5
0.5
0.28302
0.4
0.090909
0.046154
0.052632
0.21053
0.16667
0
0.21429
0
0
0.18182
0.10638
0.125
0.33333
0.058824
0.13333
0.125
0
0.16
0
0
0
0.33333
0
0.090909
0.16667
0
0.125
0
0.66667
0.33333
0.16
0.074074
0
0
0
0.13333
0
0.22222
0.12903
0.071429
0.047619
0
0
0
0.21429
0.089286
0.15625
0
0
0.33333
0
0.037037
0
0.1
0.18182
0.2
0
0
0
0
0.14286
0
0
0
0.3
0
0.10526
0
0.25714
1
0.33333
0
0.022222
0.27273
0
0.090909
0.33333
0.10345
0.028571
0.125
0.22222
0.33333
0
0.055556
0.0625
0
0.28571
0.055556
0.66667
0.17241
0.093023
0.058824
0.035714
0.076923
0.083333
0
0
0.5
0.14286
0.096774
0.125
0
0.096774
0
0.11765
0
0.27907
0.5
0.083333
0.23077
0.42857
0.051948
0.2
0.25714
0.5
0.27273
0
0.074074
0
0.060606
0.57143
0.074074
0.10526
0
0
0
0.083333
0
0.4
0
0
0
0.058824
0.5
0.57143
0
0.18182
0.058824
0
0
0.28571
0.058824
0.13333
0
0.2
0.125
0.34
0
0
0
0
0.090909
0.068966
0.043478
0.081633
0.2
0.20833
0.25
0.29268
0.28571
0
0.041667
0.19231
0
0.28571
0.078125
0.2
0
0.5
0
0.2
0.10526
0
0
0
0
0.041667
0.37255
0.035714
0
0
0.25
0
0.2
0.088235
0.22222
0.25
0.097561
0
0.125
0.25926
0.076923
0
0.055556
0.071429
0.11538
0.16667
0.13333
0
0.4
0.44444
0
0.22727
0
0.15385
0.27273
0.375
0.10526
0.27586
0.30952
0.044444
0.054054
0
0.5
0.23077
0
0.125
0.055556
0
0.11765
0.66667
0.076923
0.095238
0.24138
0.11538
0
0.066667
0.29167
0
0
0.0625
0.33962
0.25
0
0.18182
0
0
0.045455
0
0.125
0.081081
0.3
0.20833
0.065217
0.19444
0.21429
0.14493
0
0.096774
0.14634
0.44444
0.083333
0
0.15385
0
0.17949
0
0.22222
0.25
0
0.1
0
0.22222
0
0.02
0.092593
0.2
0.11111
0.08
0
0
0
0.083333
0.28571
0
0.17391
0.25
0.11111
0
0.18182
0
0
0.22222
0.25
0
0
0.035714
0.04878
0.2
0.090909
0.064516
0.30769
0.18367
0.17857
0.2
0
0.097561
0.16393
0
0
0.2
0.035714
0
0
0.081081
0.019231
0.048077
0.41176
0.33333
0.1
0
0.16667
0.13333
0.12766
0
0.14286
0.36842
0
0.044444
0.08
0
0.33333
0.23529
0
0.5
0
0
0.16667
0.064935
0.66667
0.18182
0.090909
0
0.083333
0.15385
0.18519
0
0
0.36364
0.25532
0.2
0.16667
0
0.23684
0
0.66667
0.22222
0
0.1
0.28571
0.4
0.078947
0.28571
0.022222
0
0
0
1
0.13333
0.0625
0.16667
0.057143
0
0
0.4
0.31579
0
0.033333
0
0.31579
0
0.31579
0.19118
0.66667
0.16667
0.043478
0.13333
0
0.28571
0.086957
0.28571
0.23077
0
0
0
0.29032
0
0.04
0.083333
0
0
0.064516
0.28571
0
0
0.041667
0.083333
0
0.18421
0.11111
0
0.5
0.25
0.10714
0.4
0
0
0.33333
0.66667
0.28571
0
0
0
0
0.30769
0.2
0
0.5
0.14286
0.41667
0.21429
0.055556
0.29412
0.051724
0.28571
0.0625
0.75
0.017544
0
0.16667
0.41667
0.1
0
0.2
0.038462
0
0.16667
0.052632
0.057143
0
0.1875
0
0.1
0.13333
0.058824
0.058824
0
0
0.2
0.16364
0
0
0
0.21739
0.13333
0
0.090909
0.11429
0
0.0625
0.23529
0.054054
0.058824
0.16667
0.16667
0
0
0.25
0.18182
0.125
0.12
0
0
0.15556
0.17241
0.13333
0.19048
0.095238
0.20968
0.1
0
0.5
0.33333
0.16667
0
0.15556
0.066667
0.44444
0
0.088889
0
0
0.5
0.33333
0.27273
0.057143
0.22222
0.028571
0.10526
0
0
0.4
0.28571
0.16667
0.4
0.044444
0.1
0.4
0
0.02381
0.30909
0.26829
0
0
0
0.13333
0.12821
0.6
0.25
0.27273
0.058824
0
0.12766
0.036364
0.047619
0.25
0.14286
0
0
0
0
0.045455
0.057143
0.25
0
0
0.035714
0.1
0.13333
0.2
0
0
0
0
0
0
0.28571
0.026316
0.27778
0.16667
0.11321
0
0.037037
0.0625
0.13158
0
0.086957
0.25
0.2
0.15385
0.058824
0.15385
0.064516
0
0.27632
0.20968
0.16327
0.2
0.13043
0.5
0.13333
0.24
0.66667
0.035714
0
0
0
0.33333
0.055556
0
0
0
0.093023
0.25
0.36364
0.090909
0.086957
0
1
0.22222
0
0.5
0.5
0.14286
0.33333
0.36364
0.5
0.057143
0
0
0.068966
0.14286
0
0.3
0
0.2
0
0
0
0.5
0.26667
0
0.041667
0
0
0.28571
0
0.33333
0.1
0.36364
0.4
0
0.23077
0.052632
0
0.33333
0.33333
0.071429
0.16216
0
0.18182
0
0
0.02
0.088235
0
0.18182
0.28571
0.15385
0.085714
0.071429
0
1
0.4
0.040816
0.11111
0.075
0
0.058824
0.66667
0
0.041667
0.086957
0.27273
0.5
0.18182
0.28571
0.038462
0.08
0.33333
0.071429
0
0.15385
0.0625
0.090909
0
0.15385
0.093333
0
0.074074
0
0.043478
0.083333
0.040816
0.4
0.074074
0
0.23077
0
0.066667
0.42857
0.33333
0.10526
0.060606
0.18182
0.125
0.15385
0.027778
0.28571
0.11765
0.066667
0.28571
0
0
0.028571
0.42857
0
0.083333
0.25
0
0.25
0.2
0.375
0
0.058824
0.125
0.076923
0.058824
0.31429
0
0.28571
0
0.5
0.125
0.04
0.1
0.18182
0.037037
0.0625
0.14286
0.055556
0
0.017857
0.21739
0
0
0
0.1875
0.081081
0.225
0.21795
0.076923
0.095238
0
0
0.25
0.33333
0.071429
0.15385
0.36842
0.4
0.33333
0.14286
0.5
0.22222
0
0
0.12
0.13333
0
0.068966
0
0.1
0.11765
0
0.17647
[truncated: 98,000 more rows]
