# Supplementary material for: Separating Macroecological Pattern and Process: Comparing Ecological, Economic, and Geological Systems
Source: PLoS One. 2014 Nov 10;9(11):e112850. doi: 10.1371/journal.pone.0112850 (PMC4226609; doi:10.1371/journal.pone.0112850)
Supplement: Information S1 — Community matrices for each dataset and MATLAB code to replicate all analyses. (ZIP) [file pone.0112850.s001.zip › Supplementary Information/Output/mrd/mrd_result_sadscale_area.csv]

367.66
367.66
367.66
367.66
367.66
367.66
367.66
367.66
367.66
367.66
367.66
367.66
367.66
367.66
367.66
367.66
367.66
367.66
367.66
367.66
367.66
367.66
367.66
367.66
367.66
367.66
367.66
367.66
367.66
367.66
367.66
367.66
367.66
367.66
310.48
367.66
367.66
367.66
367.66
367.66
367.66
367.66
367.66
367.66
367.66
367.66
367.66
367.66
367.66
367.66
367.66
367.66
367.66
367.66
367.66
367.66
145.83
367.66
367.66
367.66
367.66
367.66
367.66
367.66
367.66
367.66
367.66
367.66
367.66
367.66
367.66
367.66
367.66
367.66
367.66
367.66
367.66
367.66
367.66
367.66
367.66
367.66
367.66
367.66
367.66
367.66
367.66
367.66
367.66
367.66
367.66
367.66
367.66
367.66
367.66
298.83
367.66
367.66
367.66
367.66
367.66
367.66
367.66
367.66
367.66
367.66
367.66
367.66
367.66
367.66
367.66
367.66
367.66
367.66
367.66
367.66
367.66
367.66
367.66
367.66
367.66
367.66
367.66
367.66
365.11
367.66
367.66
367.66
367.66
367.66
367.66
367.66
367.66
367.66
367.66
367.66
367.66
367.66
367.66
367.66
367.66
367.66
299.89
367.66
367.66
367.66
367.66
367.66
367.66
367.66
367.66
367.66
367.66
367.66
367.66
367.66
367.66
367.66
367.66
367.66
367.66
367.66
367.66
367.66
367.66
367.66
367.66
289.1
367.66
367.66
367.66
367.66
367.66
367.66
367.66
367.66
367.66
367.66
367.66
367.66
367.66
367.66
367.66
367.66
367.66
367.66
336.05
367.66
367.66
316.89
367.66
367.66
367.66
367.66
367.66
367.66
367.66
367.66
367.66
367.66
367.66
367.66
367.66
367.66
367.66
367.66
367.66
367.66
367.66
367.66
367.66
367.66
367.66
367.66
367.66
367.66
367.66
367.66
367.66
367.66
367.66
367.66
367.66
367.66
367.66
367.66
367.66
367.66
367.66
367.66
367.66
367.66
367.66
367.66
367.66
367.66
367.66
367.66
367.66
367.66
367.66
367.66
367.66
367.66
367.66
367.66
367.66
367.66
367.66
367.66
367.66
367.63
367.66
367.66
367.66
367.66
367.66
367.66
367.66
367.66
367.66
367.66
367.66
367.66
367.66
367.66
367.66
367.66
215.93
367.66
367.66
367.66
367.66
367.66
367.66
367.66
367.66
367.66
367.66
367.66
367.66
367.66
367.66
367.66
367.66
367.66
367.66
367.66
367.66
367.66
367.66
367.66
367.66
367.66
322.55
367.66
367.66
367.66
367.66
367.66
367.66
367.66
367.66
367.66
367.66
367.66
367.66
367.66
367.66
367.66
367.66
367.66
367.66
367.66
367.66
367.66
367.66
367.66
367.66
367.66
367.66
367.66
367.66
367.66
367.66
367.66
367.66
367.66
367.66
367.66
367.66
367.66
367.66
367.66
367.66
367.66
367.66
367.66
367.66
367.66
367.66
367.66
367.66
367.66
367.66
367.66
367.66
367.66
367.66
367.66
367.66
367.66
367.66
367.66
367.66
367.66
367.66
367.66
367.66
367.66
367.66
367.66
367.66
367.66
367.66
367.66
367.66
367.66
367.66
367.66
367.66
367.66
367.66
367.66
367.66
367.66
367.66
367.66
367.66
367.66
367.66
367.66
367.66
367.66
367.66
367.66
367.66
367.66
367.66
367.66
367.66
367.66
367.66
367.66
367.66
367.66
367.66
367.66
367.66
367.66
367.66
367.66
367.66
367.66
367.66
367.66
367.66
367.66
367.66
367.66
367.66
367.66
367.66
367.66
367.66
367.66
367.66
367.66
254.94
367.66
367.66
367.66
367.66
367.66
367.66
367.66
367.66
367.66
367.66
367.66
367.66
367.66
367.66
367.66
367.66
367.66
367.66
367.66
367.66
367.66
367.66
367.66
367.66
367.66
367.66
367.66
367.66
367.66
367.66
367.66
367.66
367.66
367.66
367.66
367.66
367.66
367.66
367.66
367.66
367.66
367.66
367.66
367.66
367.66
367.66
367.66
367.66
340.17
367.66
367.66
367.66
367.66
367.66
367.66
367.66
367.66
367.66
328.61
367.66
367.66
367.66
367.66
367.66
367.66
367.66
367.66
367.66
367.66
367.66
367.66
367.66
367.66
367.66
367.66
367.66
367.66
367.66
367.66
367.66
367.66
414.96
414.96
414.96
414.96
414.96
414.96
414.96
414.96
414.96
414.96
414.96
414.96
414.96
414.96
414.96
414.96
414.96
414.96
414.96
414.96
414.96
414.96
414.96
414.96
414.96
414.96
414.96
414.96
414.96
414.96
414.96
414.96
414.96
414.96
343.85
414.96
414.96
414.96
414.96
414.96
414.96
414.96
414.96
414.96
414.96
414.96
414.96
414.96
414.96
414.96
414.96
414.96
414.96
414.96
414.96
414.96
159.71
414.96
414.96
414.96
414.96
414.96
414.96
414.96
414.96
414.96
414.96
414.96
414.96
414.96
414.96
414.96
414.96
414.96
414.96
414.96
414.96
414.96
414.96
414.96
414.96
414.96
414.96
414.96
414.96
414.96
414.96
414.96
414.96
414.96
414.96
414.96
414.96
414.96
414.96
331.36
414.96
414.96
414.96
414.96
414.26
414.96
414.96
414.96
414.96
414.96
414.96
414.96
414.96
414.96
414.96
414.96
414.96
414.96
414.96
414.96
414.96
414.96
414.96
414.96
414.96
414.96
414.96
414.96
404.86
414.96
414.96
414.96
414.96
414.76
414.96
414.96
414.96
414.96
414.96
414.96
414.96
414.96
414.96
414.96
414.96
414.96
331.7
414.96
414.96
414.96
414.96
414.96
414.96
414.96
414.96
414.96
414.96
414.96
414.96
414.96
414.96
414.96
414.96
414.96
414.96
414.96
414.96
414.96
414.96
414.96
414.96
319.73
414.96
414.96
414.96
414.96
414.96
414.96
414.96
414.96
414.96
414.96
414.96
414.96
414.96
414.96
414.96
414.96
414.96
414.96
374.17
414.96
414.96
349.95
414.96
414.96
414.96
414.96
414.96
414.96
414.96
414.96
414.96
414.96
414.96
414.96
414.96
414.96
414.96
414.96
414.96
414.96
414.96
414.96
414.96
414.96
414.96
414.96
414.96
414.96
414.96
414.96
414.96
414.96
414.96
414.96
414.96
414.96
414.96
414.96
414.96
414.96
414.96
414.96
414.96
414.96
414.96
414.96
414.96
414.96
414.96
414.96
414.96
414.96
414.96
414.96
414.96
414.96
414.96
414.96
414.96
414.96
414.96
414.96
414.96
412.89
414.96
414.96
414.96
414.96
414.96
414.96
414.96
414.96
414.96
414.96
414.96
414.96
414.96
414.96
414.96
414.96
241.67
414.96
414.96
414.96
414.96
414.96
414.96
414.96
414.96
414.96
414.96
414.96
414.96
414.96
414.96
414.96
414.96
414.96
414.96
414.96
414.96
414.96
414.96
414.96
414.96
414.96
359.33
414.96
414.96
414.96
414.96
414.96
414.96
414.96
414.96
414.96
414.96
414.96
414.96
414.96
414.96
414.96
414.96
414.96
414.96
414.96
414.96
414.96
414.96
414.96
414.96
414.96
414.96
414.96
414.96
414.96
414.96
414.96
414.96
414.96
414.96
414.96
414.96
414.96
414.96
414.96
414.96
414.96
414.96
414.96
414.96
414.96
414.96
414.96
414.96
414.96
414.96
414.96
414.96
414.96
414.96
414.96
414.96
414.96
414.96
414.96
414.96
414.96
414.96
414.96
414.96
414.96
414.96
414.96
414.96
414.96
414.96
414.96
414.96
414.96
414.96
414.96
414.96
414.96
414.96
414.96
414.96
414.96
414.96
414.96
414.96
414.96
414.96
414.96
414.96
414.96
414.96
414.96
414.96
414.96
414.96
414.96
414.96
414.96
414.96
414.96
414.96
414.96
414.96
414.96
414.96
414.96
414.96
414.96
414.96
414.96
414.96
414.96
414.96
414.96
414.96
414.96
414.96
414.96
414.96
414.96
414.96
414.96
414.96
414.96
279.85
414.96
414.96
414.96
414.96
414.96
414.96
414.96
414.96
414.96
414.96
414.96
414.96
414.96
414.96
414.96
414.96
414.96
414.96
414.96
414.96
414.96
414.96
414.96
414.96
414.96
414.96
414.96
414.96
414.96
414.96
414.96
414.96
414.96
414.96
414.96
414.96
414.96
414.96
414.96
414.96
414.96
414.96
414.96
414.96
414.96
414.96
414.96
414.96
380.61
414.96
414.96
414.96
414.96
414.96
414.96
414.96
414.96
414.96
364.79
414.96
414.96
414.96
414.96
414.96
414.96
414.96
414.96
414.96
414.96
414.96
414.96
414.96
414.96
414.96
414.96
414.96
414.96
414.96
414.96
414.96
414.96
468.35
468.35
468.35
468.35
468.35
468.35
468.35
468.35
468.35
468.35
468.35
468.35
468.35
468.35
468.35
468.35
468.35
468.35
468.35
468.35
468.35
468.35
468.35
468.35
468.35
468.35
468.35
468.35
468.35
468.35
468.35
468.35
468.35
468.35
380.93
468.35
468.35
468.35
468.35
468.35
468.35
468.35
468.35
468.35
468.35
468.35
468.35
468.35
468.35
468.35
468.35
468.35
468.35
468.35
468.35
468.35
178.99
468.35
468.35
468.35
468.35
468.35
468.35
468.35
468.35
468.35
468.35
468.35
468.35
468.35
468.35
468.35
468.35
468.35
468.35
468.35
468.35
468.35
468.35
468.35
468.35
468.35
468.35
468.35
468.35
468.35
468.35
468.35
468.35
468.35
468.35
468.35
468.35
468.35
468.35
367.9
468.35
468.35
468.35
468.35
463.53
468.35
468.35
468.35
468.35
468.35
468.35
468.35
468.35
468.35
468.35
468.35
468.35
468.35
468.35
468.35
468.35
468.35
468.35
468.35
468.35
468.35
468.35
468.35
444.9
468.35
468.35
468.35
468.35
466.61
468.35
468.35
468.35
468.35
468.35
468.35
468.35
468.35
468.35
468.35
468.35
468.35
367.05
468.35
468.35
468.35
468.35
468.35
468.35
468.35
468.35
468.35
468.35
468.35
468.35
468.35
468.35
468.35
468.35
468.35
468.35
468.35
468.35
468.35
468.35
468.35
468.35
353.79
468.35
468.35
468.35
468.35
468.35
468.35
468.35
468.35
468.35
468.35
468.35
468.35
468.35
468.35
468.35
468.35
468.35
468.35
418.02
468.35
468.35
386.62
468.35
468.35
468.35
468.35
468.35
468.35
468.35
468.35
468.35
468.35
468.35
468.35
468.35
468.35
468.35
468.35
468.35
468.35
468.35
468.35
468.35
468.35
468.35
468.35
468.35
468.35
468.35
468.35
468.35
468.35
468.35
468.35
468.35
468.35
468.35
468.35
468.35
468.35
468.35
468.35
468.35
468.35
468.35
468.35
468.35
468.35
468.35
468.35
468.35
468.35
468.35
468.35
468.35
468.35
468.35
468.35
468.35
468.35
468.35
468.35
468.35
460.54
468.35
468.35
468.35
468.35
468.35
468.35
468.35
468.35
468.35
468.35
468.35
468.35
468.35
468.35
468.35
468.35
270.58
468.35
468.35
468.35
468.35
468.35
468.35
468.35
468.35
468.35
468.35
468.35
468.35
468.35
468.35
468.35
468.35
468.35
468.35
468.35
468.35
468.35
468.35
468.35
468.35
468.35
398.99
468.35
468.35
468.35
468.35
468.35
468.35
468.35
468.35
468.35
468.35
468.35
468.35
468.35
468.35
468.35
468.35
468.35
468.35
468.35
468.35
468.35
468.35
468.35
468.35
468.35
468.35
468.35
468.35
468.35
468.35
468.35
468.35
468.35
468.35
468.35
468.35
468.35
468.35
468.35
468.35
468.35
468.35
468.35
468.35
468.35
468.35
468.35
468.35
468.35
468.35
468.35
468.35
468.35
468.35
468.35
468.35
468.35
468.35
468.35
468.35
468.35
468.35
468.35
468.35
468.35
468.35
468.35
468.35
468.35
468.35
468.35
468.35
468.35
468.35
468.35
468.35
468.35
468.35
468.35
468.35
468.35
468.35
468.35
468.35
468.35
468.35
468.35
468.35
468.35
468.35
468.35
468.35
468.35
468.35
468.35
468.35
468.35
468.35
468.35
468.35
468.35
468.35
468.35
468.35
468.35
468.35
468.35
468.35
468.35
468.35
468.35
468.35
468.35
468.35
468.35
468.35
468.35
468.35
468.35
468.35
468.35
468.35
468.35
307.26
468.35
468.35
468.35
468.35
468.35
468.35
468.35
468.35
468.35
468.35
468.35
468.35
468.35
468.35
468.35
468.35
468.35
468.35
468.35
468.35
468.35
468.35
468.35
468.35
468.35
468.35
468.35
468.35
468.35
468.35
468.35
468.03
468.35
468.35
468.35
468.35
468.35
468.35
468.35
468.35
468.35
468.35
468.35
468.35
468.35
468.35
468.35
468.35
426.11
468.35
468.35
468.35
468.35
468.35
468.35
468.35
468.35
468.35
405.11
468.35
468.35
468.35
468.35
468.35
468.35
468.35
468.35
468.35
468.35
468.35
468.35
468.35
468.35
468.35
468.35
468.35
468.35
468.35
468.35
468.35
468.35
528.62
528.62
528.62
528.62
528.62
528.62
528.62
528.62
528.62
528.62
528.62
528.62
528.62
528.62
528.62
528.62
528.62
528.62
528.62
528.62
528.62
528.62
528.62
528.62
528.62
528.62
528.62
528.62
528.62
528.62
528.62
528.62
528.62
528.62
422.43
528.62
528.62
528.62
528.62
528.62
528.62
528.62
528.62
528.62
528.62
528.62
528.62
528.62
528.62
528.62
528.62
528.62
528.62
528.62
528.62
528.62
203.67
528.62
528.62
528.62
528.62
528.62
528.62
528.62
528.62
528.62
528.62
528.62
528.62
528.62
528.62
528.62
528.62
528.62
528.62
528.62
528.62
528.62
528.62
528.62
528.62
528.62
528.62
528.62
528.62
528.62
528.62
528.62
528.62
528.62
528.62
528.62
528.62
528.62
528.62
408.97
528.62
528.62
528.62
528.62
515.71
528.62
528.62
528.62
528.62
528.62
528.62
528.62
528.62
528.62
528.62
528.62
528.62
528.62
528.62
528.62
528.62
528.62
528.62
528.62
528.62
528.62
528.62
528.62
484.88
528.62
528.62
528.62
528.62
524.07
528.62
528.62
528.62
528.62
528.62
528.62
528.62
528.62
528.62
528.62
528.62
528.62
406.35
528.62
528.62
528.62
528.62
528.62
528.62
528.62
528.62
528.62
528.62
528.62
528.62
528.62
528.62
528.62
528.62
528.62
528.62
528.62
528.62
528.62
528.62
528.62
528.62
391.7
528.62
528.62
528.62
528.62
528.62
528.62
528.62
528.62
528.62
528.62
528.62
528.62
528.62
528.62
528.62
528.62
528.62
528.62
468.26
528.62
528.62
427.33
528.62
528.62
528.62
528.62
528.62
528.62
528.62
528.62
528.62
528.62
528.62
528.62
528.62
528.62
528.62
528.62
528.62
528.62
528.62
528.62
528.62
528.62
528.62
528.62
528.62
528.62
528.62
528.62
528.62
528.62
528.62
528.62
528.62
528.62
528.62
528.62
528.62
528.62
528.62
528.62
528.62
528.62
528.62
528.62
528.62
528.62
528.62
528.62
528.62
528.62
528.62
528.62
528.62
528.62
528.62
528.62
528.62
528.62
528.62
528.62
528.62
510.76
528.62
528.62
528.62
528.62
528.62
528.62
528.62
528.62
528.62
528.62
528.62
528.62
528.62
528.62
528.62
528.62
303.08
528.62
528.62
528.62
528.62
528.62
528.62
528.62
528.62
528.62
528.62
528.62
528.62
528.62
528.62
528.62
528.62
528.62
528.62
528.62
528.62
528.62
528.62
528.62
528.62
528.62
443.32
528.62
528.62
528.62
528.62
528.62
528.62
528.62
528.62
528.62
528.62
528.62
528.62
528.62
528.62
528.62
528.62
528.62
528.62
528.62
528.62
528.62
528.62
528.62
528.62
528.62
528.62
528.62
528.62
528.62
528.62
528.62
528.62
528.62
528.62
528.62
528.62
528.62
528.62
528.62
528.62
528.62
528.62
528.62
528.62
528.62
528.62
528.62
528.62
528.62
528.62
528.62
528.62
528.62
528.62
528.62
528.62
528.62
528.62
528.62
528.62
528.62
528.62
528.62
528.62
528.62
528.62
528.62
528.62
528.62
528.62
528.62
528.62
528.62
528.62
528.62
528.62
528.62
528.62
528.62
528.62
528.62
528.62
528.62
528.62
528.62
528.62
528.62
528.62
528.62
528.62
528.62
528.62
528.62
528.62
528.62
528.62
528.62
528.62
528.62
528.62
528.62
528.62
528.62
528.62
528.62
528.62
528.62
528.62
528.62
528.62
528.62
528.62
528.62
528.62
528.62
528.62
528.62
528.62
528.62
528.62
528.62
528.62
528.62
337.93
528.62
528.62
528.62
528.62
528.62
528.62
528.62
528.62
528.62
528.62
528.62
528.62
528.62
528.62
528.62
528.62
528.62
528.62
528.62
528.62
528.62
528.62
528.62
528.62
528.62
528.62
528.62
528.62
528.62
528.62
528.62
524.47
528.62
528.62
528.62
528.62
528.62
528.62
528.62
528.62
528.62
528.62
528.62
528.62
528.62
528.62
528.62
528.62
477.6
528.62
528.62
528.62
528.62
528.62
528.62
528.62
528.62
528.62
450.33
528.62
528.62
528.62
528.62
528.62
528.62
528.62
528.62
528.62
528.62
528.62
528.62
528.62
528.62
528.62
528.62
528.62
528.62
528.62
528.62
528.62
528.62
[truncated: 48,000 more rows]
