# Supplementary material for: Separating Macroecological Pattern and Process: Comparing Ecological, Economic, and Geological Systems
Source: PLoS One. 2014 Nov 10;9(11):e112850. doi: 10.1371/journal.pone.0112850 (PMC4226609; doi:10.1371/journal.pone.0112850)
Supplement: Information S1 — Community matrices for each dataset and MATLAB code to replicate all analyses. (ZIP) [file pone.0112850.s001.zip › Supplementary Information/Output/mrd/mrd_result_sadscale_lat.csv]

36.412
37.849
40.586
37.632
35.492
37.777
38.579
31.506
43.598
37.056
39.612
35.562
35.774
40.964
39.985
36.697
37.704
33.614
33.82
32.792
48.038
35.703
34.304
33.339
43.756
44.474
34.652
33.751
32.52
38.286
42.113
48.641
32.724
39.687
43.361
32.181
37.271
35.986
40.435
40.06
34.582
33.682
38.432
36.057
37.995
39.91
39.91
35.633
34.304
44.555
37.704
39.761
43.125
43.915
33.751
34.027
48.21
28.986
35.141
44.635
38.579
41.498
36.199
47.357
41.04
39.538
45.12
43.598
36.27
37.922
45.364
46.852
39.315
30.503
45.938
29.775
35.351
36.128
35.845
40.964
35.071
34.235
39.315
41.881
41.958
36.341
39.836
37.127
38.359
35.141
40.06
45.039
33.751
40.21
34.582
46.518
32.928
35.141
30.636
35.915
27.943
45.774
47.867
42.5
37.777
37.849
40.586
46.768
43.835
37.56
39.612
45.61
44.958
42.89
38.432
34.791
43.835
37.271
36.341
46.518
36.412
33.614
38.359
47.357
47.357
36.626
40.511
35.211
36.341
47.782
35.422
44.474
39.985
38.946
43.44
37.56
36.555
45.446
35.703
44.074
38.359
40.135
30.37
37.127
42.19
33.614
34.652
40.737
35.845
40.813
37.849
29.379
36.057
46.685
47.02
39.612
42.035
34.791
37.056
38.799
33.682
38.872
43.677
30.97
40.135
37.849
46.768
44.958
33.476
38.725
42.812
38.14
38.579
40.586
32.181
45.61
40.964
32.181
34.166
44.314
45.61
30.836
35.281
48.641
41.958
39.836
44.555
37.343
32.928
31.843
32.997
38.652
44.555
39.612
34.443
46.352
41.269
37.343
43.203
43.046
39.761
35.211
44.234
45.446
39.985
35.281
45.691
34.931
33.339
31.439
43.756
37.995
47.611
42.113
40.662
38.579
40.888
35.351
46.021
39.167
43.361
32.113
43.994
45.938
42.578
45.774
36.84
40.888
35.141
37.56
38.946
42.578
45.528
42.345
45.938
36.697
34.722
37.777
41.04
41.04
39.985
38.286
35.562
40.586
43.915
42.422
40.586
38.359
43.598
37.632
34.652
48.902
36.984
43.203
32.997
37.056
44.154
44.234
39.167
35.071
39.167
46.518
44.555
45.528
36.769
40.737
46.936
45.039
48.989
35.071
33.82
43.046
35.351
45.201
38.14
46.103
38.067
35.281
44.394
38.799
39.985
34.374
39.39
34.304
35.141
36.128
32.724
33.751
38.579
47.02
39.612
42.733
43.835
48.468
37.777
47.526
41.04
48.382
44.234
35.633
47.952
36.341
37.415
41.421
38.725
39.612
43.598
33.682
41.651
41.881
35.422
35.986
39.91
31.104
33.614
43.046
43.598
36.626
44.234
44.394
37.488
43.282
46.103
33.476
47.188
38.432
40.511
42.89
47.357
37.632
35.071
38.652
41.958
37.56
36.84
43.835
38.286
35.845
45.12
39.241
44.796
45.364
46.021
37.922
39.315
36.412
34.582
37.056
41.498
29.445
36.27
36.984
34.513
48.038
35.141
38.946
33.476
38.432
45.12
38.505
40.586
43.282
44.796
35.845
37.127
33.476
40.888
38.946
46.435
38.14
40.586
47.782
32.997
35.703
36.984
39.094
38.725
42.733
35.562
42.656
34.722
35.915
38.725
34.027
35.915
44.234
40.135
42.267
48.21
42.968
43.282
45.283
37.271
46.518
33.27
27.684
35.703
44.877
41.04
45.364
44.314
36.412
46.103
36.555
36.412
34.861
39.538
35.281
38.505
34.791
36.697
39.761
45.856
32.997
44.716
36.912
35.915
34.513
38.359
33.751
41.881
36.341
39.538
39.538
35.986
43.203
33.27
41.498
41.804
43.361
27.878
48.728
32.248
40.737
39.985
33.545
44.635
44.154
38.725
44.234
47.273
37.415
48.555
32.113
46.768
38.725
47.526
40.888
42.113
34.652
47.782
31.238
40.888
34.722
47.611
48.815
48.728
41.116
42.578
36.555
43.046
41.651
45.039
48.815
46.103
38.799
39.39
44.474
39.39
39.02
37.127
39.39
35.281
39.538
42.035
43.282
43.519
42.267
45.12
42.5
30.039
46.936
38.067
43.519
41.192
35.422
45.528
36.27
36.912
33.751
33.82
39.39
35.774
31.978
47.696
41.04
43.598
39.836
30.97
38.067
36.412
37.849
40.586
37.632
35.492
37.777
38.579
31.506
43.598
37.056
39.612
35.562
35.774
40.964
39.985
36.697
37.704
33.614
33.82
32.792
48.038
35.703
34.304
33.339
43.756
44.474
34.652
33.751
32.52
38.286
42.113
48.641
32.724
39.687
43.361
32.181
37.271
35.986
40.435
40.06
34.582
33.682
38.432
36.057
37.995
39.91
39.91
35.633
34.304
44.555
37.704
39.761
43.125
43.915
33.751
34.027
48.21
28.986
35.141
44.635
38.579
41.498
36.199
47.357
41.04
39.538
45.12
43.598
36.27
37.922
45.364
46.852
39.315
30.503
45.938
29.775
35.351
36.128
35.845
40.964
35.071
34.235
39.315
41.881
41.958
36.341
39.836
37.127
38.359
35.141
40.06
45.039
33.751
40.21
34.582
46.518
32.928
35.141
30.636
35.915
27.943
45.774
47.867
42.5
37.777
37.849
40.586
46.768
43.835
37.56
39.612
45.61
44.958
42.89
38.432
34.791
43.835
37.271
36.341
46.518
36.412
33.614
38.359
47.357
47.357
36.626
40.511
35.211
36.341
47.782
35.422
44.474
39.985
38.946
43.44
37.56
36.555
45.446
35.703
44.074
38.359
40.135
30.37
37.127
42.19
33.614
34.652
40.737
35.845
40.813
37.849
29.379
36.057
46.685
47.02
39.612
42.035
34.791
37.056
38.799
33.682
38.872
43.677
30.97
40.135
37.849
46.768
44.958
33.476
38.725
42.812
38.14
38.579
40.586
32.181
45.61
40.964
32.181
34.166
44.314
45.61
30.836
35.281
48.641
41.958
39.836
44.555
37.343
32.928
31.843
32.997
38.652
44.555
39.612
34.443
46.352
41.269
37.343
43.203
43.046
39.761
35.211
44.234
45.446
39.985
35.281
45.691
34.931
33.339
31.439
43.756
37.995
47.611
42.113
40.662
38.579
40.888
35.351
46.021
39.167
43.361
32.113
43.994
45.938
42.578
45.774
36.84
40.888
35.141
37.56
38.946
42.578
45.528
42.345
45.938
36.697
34.722
37.777
41.04
41.04
39.985
38.286
35.562
40.586
43.915
42.422
40.586
38.359
43.598
37.632
34.652
48.902
36.984
43.203
32.997
37.056
44.154
44.234
39.167
35.071
39.167
46.518
44.555
45.528
36.769
40.737
46.936
45.039
48.989
35.071
33.82
43.046
35.351
45.201
38.14
46.103
38.067
35.281
44.394
38.799
39.985
34.374
39.39
34.304
35.141
36.128
32.724
33.751
38.579
47.02
39.612
42.733
43.835
48.468
37.777
47.526
41.04
48.382
44.234
35.633
47.952
36.341
37.415
41.421
38.725
39.612
43.598
33.682
41.651
41.881
35.422
35.986
39.91
31.104
33.614
43.046
43.598
36.626
44.234
44.394
37.488
43.282
46.103
33.476
47.188
38.432
40.511
42.89
47.357
37.632
35.071
38.652
41.958
37.56
36.84
43.835
38.286
35.845
45.12
39.241
44.796
45.364
46.021
37.922
39.315
36.412
34.582
37.056
41.498
29.445
36.27
36.984
34.513
48.038
35.141
38.946
33.476
38.432
45.12
38.505
40.586
43.282
44.796
35.845
37.127
33.476
40.888
38.946
46.435
38.14
40.586
47.782
32.997
35.703
36.984
39.094
38.725
42.733
35.562
42.656
34.722
35.915
38.725
34.027
35.915
44.234
40.135
42.267
48.21
42.968
43.282
45.283
37.271
46.518
33.27
27.684
35.703
44.877
41.04
45.364
44.314
36.412
46.103
36.555
36.412
34.861
39.538
35.281
38.505
34.791
36.697
39.761
45.856
32.997
44.716
36.912
35.915
34.513
38.359
33.751
41.881
36.341
39.538
39.538
35.986
43.203
33.27
41.498
41.804
43.361
27.878
48.728
32.248
40.737
39.985
33.545
44.635
44.154
38.725
44.234
47.273
37.415
48.555
32.113
46.768
38.725
47.526
40.888
42.113
34.652
47.782
31.238
40.888
34.722
47.611
48.815
48.728
41.116
42.578
36.555
43.046
41.651
45.039
48.815
46.103
38.799
39.39
44.474
39.39
39.02
37.127
39.39
35.281
39.538
42.035
43.282
43.519
42.267
45.12
42.5
30.039
46.936
38.067
43.519
41.192
35.422
45.528
36.27
36.912
33.751
33.82
39.39
35.774
31.978
47.696
41.04
43.598
39.836
30.97
38.067
36.412
37.849
40.586
37.632
35.492
37.777
38.579
31.506
43.598
37.056
39.612
35.562
35.774
40.964
39.985
36.697
37.704
33.614
33.82
32.792
48.038
35.703
34.304
33.339
43.756
44.474
34.652
33.751
32.52
38.286
42.113
48.641
32.724
39.687
43.361
32.181
37.271
35.986
40.435
40.06
34.582
33.682
38.432
36.057
37.995
39.91
39.91
35.633
34.304
44.555
37.704
39.761
43.125
43.915
33.751
34.027
48.21
28.986
35.141
44.635
38.579
41.498
36.199
47.357
41.04
39.538
45.12
43.598
36.27
37.922
45.364
46.852
39.315
30.503
45.938
29.775
35.351
36.128
35.845
40.964
35.071
34.235
39.315
41.881
41.958
36.341
39.836
37.127
38.359
35.141
40.06
45.039
33.751
40.21
34.582
46.518
32.928
35.141
30.636
35.915
27.943
45.774
47.867
42.5
37.777
37.849
40.586
46.768
43.835
37.56
39.612
45.61
44.958
42.89
38.432
34.791
43.835
37.271
36.341
46.518
36.412
33.614
38.359
47.357
47.357
36.626
40.511
35.211
36.341
47.782
35.422
44.474
39.985
38.946
43.44
37.56
36.555
45.446
35.703
44.074
38.359
40.135
30.37
37.127
42.19
33.614
34.652
40.737
35.845
40.813
37.849
29.379
36.057
46.685
47.02
39.612
42.035
34.791
37.056
38.799
33.682
38.872
43.677
30.97
40.135
37.849
46.768
44.958
33.476
38.725
42.812
38.14
38.579
40.586
32.181
45.61
40.964
32.181
34.166
44.314
45.61
30.836
35.281
48.641
41.958
39.836
44.555
37.343
32.928
31.843
32.997
38.652
44.555
39.612
34.443
46.352
41.269
37.343
43.203
43.046
39.761
35.211
44.234
45.446
39.985
35.281
45.691
34.931
33.339
31.439
43.756
37.995
47.611
42.113
40.662
38.579
40.888
35.351
46.021
39.167
43.361
32.113
43.994
45.938
42.578
45.774
36.84
40.888
35.141
37.56
38.946
42.578
45.528
42.345
45.938
36.697
34.722
37.777
41.04
41.04
39.985
38.286
35.562
40.586
43.915
42.422
40.586
38.359
43.598
37.632
34.652
48.902
36.984
43.203
32.997
37.056
44.154
44.234
39.167
35.071
39.167
46.518
44.555
45.528
36.769
40.737
46.936
45.039
48.989
35.071
33.82
43.046
35.351
45.201
38.14
46.103
38.067
35.281
44.394
38.799
39.985
34.374
39.39
34.304
35.141
36.128
32.724
33.751
38.579
47.02
39.612
42.733
43.835
48.468
37.777
47.526
41.04
48.382
44.234
35.633
47.952
36.341
37.415
41.421
38.725
39.612
43.598
33.682
41.651
41.881
35.422
35.986
39.91
31.104
33.614
43.046
43.598
36.626
44.234
44.394
37.488
43.282
46.103
33.476
47.188
38.432
40.511
42.89
47.357
37.632
35.071
38.652
41.958
37.56
36.84
43.835
38.286
35.845
45.12
39.241
44.796
45.364
46.021
37.922
39.315
36.412
34.582
37.056
41.498
29.445
36.27
36.984
34.513
48.038
35.141
38.946
33.476
38.432
45.12
38.505
40.586
43.282
44.796
35.845
37.127
33.476
40.888
38.946
46.435
38.14
40.586
47.782
32.997
35.703
36.984
39.094
38.725
42.733
35.562
42.656
34.722
35.915
38.725
34.027
35.915
44.234
40.135
42.267
48.21
42.968
43.282
45.283
37.271
46.518
33.27
27.684
35.703
44.877
41.04
45.364
44.314
36.412
46.103
36.555
36.412
34.861
39.538
35.281
38.505
34.791
36.697
39.761
45.856
32.997
44.716
36.912
35.915
34.513
38.359
33.751
41.881
36.341
39.538
39.538
35.986
43.203
33.27
41.498
41.804
43.361
27.878
48.728
32.248
40.737
39.985
33.545
44.635
44.154
38.725
44.234
47.273
37.415
48.555
32.113
46.768
38.725
47.526
40.888
42.113
34.652
47.782
31.238
40.888
34.722
47.611
48.815
48.728
41.116
42.578
36.555
43.046
41.651
45.039
48.815
46.103
38.799
39.39
44.474
39.39
39.02
37.127
39.39
35.281
39.538
42.035
43.282
43.519
42.267
45.12
42.5
30.039
46.936
38.067
43.519
41.192
35.422
45.528
36.27
36.912
33.751
33.82
39.39
35.774
31.978
47.696
41.04
43.598
39.836
30.97
38.067
36.412
37.849
40.586
37.632
35.492
37.777
38.579
31.506
43.598
37.056
39.612
35.562
35.774
40.964
39.985
36.697
37.704
33.614
33.82
32.792
48.038
35.703
34.304
33.339
43.756
44.474
34.652
33.751
32.52
38.286
42.113
48.641
32.724
39.687
43.361
32.181
37.271
35.986
40.435
40.06
34.582
33.682
38.432
36.057
37.995
39.91
39.91
35.633
34.304
44.555
37.704
39.761
43.125
43.915
33.751
34.027
48.21
28.986
35.141
44.635
38.579
41.498
36.199
47.357
41.04
39.538
45.12
43.598
36.27
37.922
45.364
46.852
39.315
30.503
45.938
29.775
35.351
36.128
35.845
40.964
35.071
34.235
39.315
41.881
41.958
36.341
39.836
37.127
38.359
35.141
40.06
45.039
33.751
40.21
34.582
46.518
32.928
35.141
30.636
35.915
27.943
45.774
47.867
42.5
37.777
37.849
40.586
46.768
43.835
37.56
39.612
45.61
44.958
42.89
38.432
34.791
43.835
37.271
36.341
46.518
36.412
33.614
38.359
47.357
47.357
36.626
40.511
35.211
36.341
47.782
35.422
44.474
39.985
38.946
43.44
37.56
36.555
45.446
35.703
44.074
38.359
40.135
30.37
37.127
42.19
33.614
34.652
40.737
35.845
40.813
37.849
29.379
36.057
46.685
47.02
39.612
42.035
34.791
37.056
38.799
33.682
38.872
43.677
30.97
40.135
37.849
46.768
44.958
33.476
38.725
42.812
38.14
38.579
40.586
32.181
45.61
40.964
32.181
34.166
44.314
45.61
30.836
35.281
48.641
41.958
39.836
44.555
37.343
32.928
31.843
32.997
38.652
44.555
39.612
34.443
46.352
41.269
37.343
43.203
43.046
39.761
35.211
44.234
45.446
39.985
35.281
45.691
34.931
33.339
31.439
43.756
37.995
47.611
42.113
40.662
38.579
40.888
35.351
46.021
39.167
43.361
32.113
43.994
45.938
42.578
45.774
36.84
40.888
35.141
37.56
38.946
42.578
45.528
42.345
45.938
36.697
34.722
37.777
41.04
41.04
39.985
38.286
35.562
40.586
43.915
42.422
40.586
38.359
43.598
37.632
34.652
48.902
36.984
43.203
32.997
37.056
44.154
44.234
39.167
35.071
39.167
46.518
44.555
45.528
36.769
40.737
46.936
45.039
48.989
35.071
33.82
43.046
35.351
45.201
38.14
46.103
38.067
35.281
44.394
38.799
39.985
34.374
39.39
34.304
35.141
36.128
32.724
33.751
38.579
47.02
39.612
42.733
43.835
48.468
37.777
47.526
41.04
48.382
44.234
35.633
47.952
36.341
37.415
41.421
38.725
39.612
43.598
33.682
41.651
41.881
35.422
35.986
39.91
31.104
33.614
43.046
43.598
36.626
44.234
44.394
37.488
43.282
46.103
33.476
47.188
38.432
40.511
42.89
47.357
37.632
35.071
38.652
41.958
37.56
36.84
43.835
38.286
35.845
45.12
39.241
44.796
45.364
46.021
37.922
39.315
36.412
34.582
37.056
41.498
29.445
36.27
36.984
34.513
48.038
35.141
38.946
33.476
38.432
45.12
38.505
40.586
43.282
44.796
35.845
37.127
33.476
40.888
38.946
46.435
38.14
40.586
47.782
32.997
35.703
36.984
39.094
38.725
42.733
35.562
42.656
34.722
35.915
38.725
34.027
35.915
44.234
40.135
42.267
48.21
42.968
43.282
45.283
37.271
46.518
33.27
27.684
35.703
44.877
41.04
45.364
44.314
36.412
46.103
36.555
36.412
34.861
39.538
35.281
38.505
34.791
36.697
39.761
45.856
32.997
44.716
36.912
35.915
34.513
38.359
33.751
41.881
36.341
39.538
39.538
35.986
43.203
33.27
41.498
41.804
43.361
27.878
48.728
32.248
40.737
39.985
33.545
44.635
44.154
38.725
44.234
47.273
37.415
48.555
32.113
46.768
38.725
47.526
40.888
42.113
34.652
47.782
31.238
40.888
34.722
47.611
48.815
48.728
41.116
42.578
36.555
43.046
41.651
45.039
48.815
46.103
38.799
39.39
44.474
39.39
39.02
37.127
39.39
35.281
39.538
42.035
43.282
43.519
42.267
45.12
42.5
30.039
46.936
38.067
43.519
41.192
35.422
45.528
36.27
36.912
33.751
33.82
39.39
35.774
31.978
47.696
41.04
43.598
39.836
30.97
38.067
[truncated: 48,000 more rows]
