# Supplementary material for: Separating Macroecological Pattern and Process: Comparing Ecological, Economic, and Geological Systems
Source: PLoS One. 2014 Nov 10;9(11):e112850. doi: 10.1371/journal.pone.0112850 (PMC4226609; doi:10.1371/journal.pone.0112850)
Supplement: Information S1 — Community matrices for each dataset and MATLAB code to replicate all analyses. (ZIP) [file pone.0112850.s001.zip › Supplementary Information/Output/mrd/mrd_result_sadscale_log_abund_cv.csv]

1.8268
1.168
0.86603
1.1403
0.95648
1.0902
1.4847
0
1.3425
0.99116
1.3186
1.9138
0
0.96678
0.85216
0
NaN
1.2986
0
1.3123
0
3.1623
1.361
1.0935
0.59034
1.4801
0.82757
NaN
0.98887
1.4286
0.25278
0
0
0.86603
1.1547
1.1547
1.3345
1.0089
0
0.54814
NaN
0
1.1645
2.009
1.166
1.1693
1.1416
1.0283
2
1.1905
0
1.0541
NaN
0
0
1.8192
0
NaN
1.1547
1.0954
1.3395
0
0.37681
0.34445
0.48177
1.1547
2
0.93076
2.6629
1.1353
1.0114
0.87119
0
0
0
1.249
0
0
1.4142
1.5205
0
1.58
1.1558
1.1806
0.40282
1.4268
2
0.24297
0.85766
0
0.51051
0.86684
1.6136
0.74482
2.4053
0.90826
1.0384
1.304
0
1.1819
2.2361
0.43218
1.4919
1.8716
1.164
2.8748
0.32313
1.8091
0.4595
1.5439
1.7305
0.78206
1.9195
0.23094
0.87648
1.0679
0.73091
1.2809
0.67367
1.2224
NaN
NaN
0.99675
1.3513
1.5046
1.0259
0.41041
1.4154
0
0
1.3433
1.3218
NaN
0.76929
0.27691
NaN
1.1547
0.17859
1.3004
0.3849
1.3257
1.0116
0.7757
1.6076
0.95579
1.3693
1.7803
0.94037
0.25641
NaN
1.1084
1.1547
1.5019
1.1547
NaN
1.1547
0
3
NaN
1.5651
1.2642
1.2157
1.7321
0.93894
0
0.99819
1.0303
0
1.5154
1.3693
1.4289
1.6446
1.0461
1.0016
0.44888
0.91287
2
0
0
0.86603
0.5739
1.1485
0
1.0421
1.7321
0
0.94443
1.2412
1.7617
0
0.95743
NaN
0.86603
0.49053
0.9446
0.86603
0
1.5492
1.304
1.1523
0.95899
1.1434
0.44659
0
1.3693
0
0.8933
0
0.95956
1.7321
0.32256
0.82699
0.67502
2
1.1628
0.85223
1.557
NaN
1.6803
NaN
2.6458
1.8516
0.20459
0.27468
1.7056
0
1.4816
2
0.86603
1.9053
1.2575
0.96821
1.0904
1.0458
1.5302
1.0798
1.7078
1.5612
2.2361
1.5492
1.4554
1.5011
1.015
1.0055
1.0362
0
0.96483
0.87975
0.3287
1.5259
2.2361
0.3849
0.26677
0.62651
1.2483
0.75593
1.7321
0.98322
1.1691
2.6666
NaN
0.96523
2.4495
1.2962
0.49872
0.4714
1.7321
2.7017
0.63246
1.2621
0
0.43732
1.4253
1.1054
1.4827
1.482
1.3286
1.7078
0.41174
0.9358
0.94361
0.57088
NaN
1.5753
0.046977
0
NaN
1.0305
0.83782
1.2973
1.0547
1.4324
0
2.2934
0
1.0082
1.1331
1.3445
0
1.3584
1.6749
1.3541
1.0176
0
0
0.86603
0.74083
0
0.80182
1.3
1.6076
0.55642
0.83858
0.14113
0.57608
0
1.1042
2.4495
0.87531
NaN
1.3434
0.4358
0.93332
1.3364
0
0.83391
0.86603
1.0976
0
0.78904
2.0689
1.209
0
0.71307
0.6787
2.2442
1.4102
1.0269
1.2516
0
0
0.81548
0.55902
1.6835
1.8429
0.87688
0
0.26795
1.4142
0.4
0.92142
1.0263
0.89403
1.6798
0.86603
0.063024
1.1819
0.92765
0
0.93864
1.0954
0.86603
2
0.91287
0.24297
0.76167
1.0705
1.3804
NaN
1.0316
0.95512
NaN
1.8826
0
1.2918
1.007
1.2221
0.70456
1.7026
0.93241
0.54511
0.86603
1.1487
1.7218
1.0171
0.41842
0
0.86603
0.85428
0
0
1.1986
1.3931
1.2844
1.3198
0.62425
0.77658
1.2914
0
1.1912
1.8287
1.4208
0.86603
1.5492
1.0194
NaN
1.2983
NaN
NaN
1.1317
1.1547
NaN
0
1.234
0.75338
1.6029
1.1224
1.2661
0.75178
0
0
NaN
1.2409
NaN
1.7146
0
0.88178
0.85795
1.4142
0.55902
2.2361
0.94175
0
2.6458
1.0178
0.86603
1.1754
0.99393
0.75422
0.78124
2.4495
1.214
NaN
1.1599
0.82406
1.3114
0.24297
1.2356
0.87607
0
0
0.31032
1.0434
1.6698
0.53794
0.8511
0
1.0428
0
1.8757
NaN
1.8603
0.9724
2.4495
0
1.3954
NaN
0.31026
1.6916
1.9043
NaN
1.55
1.1824
0.88512
0.82017
0.3065
2.2361
1.304
1.354
0.94832
3.4641
1.2024
1.1746
0.62651
0.26735
1.5433
0
2
0.94403
1.4518
1.79
1.1386
2.0157
1.4377
0.97035
1.115
1.2257
1.4031
1.0704
1.2176
1.8268
1.168
0.86603
1.1403
0.95648
1.0902
1.4847
0
1.3425
0.99116
1.3186
1.9138
0
0.96678
0.85216
0
NaN
1.2986
0
1.3123
0
3.1623
1.361
1.0935
0.59034
1.4801
0.82757
NaN
0.98887
1.4286
0.25278
0
0
0.86603
1.1547
1.1547
1.3345
1.0089
0
0.54814
NaN
0
1.1645
2.009
1.166
1.1693
1.1416
1.0283
2
1.1905
0
1.0541
NaN
0
0
1.8192
0
NaN
1.1547
1.0954
1.3395
0
0.37681
0.34445
0.48177
1.1547
2
0.93076
2.6629
1.1353
1.0114
0.87119
0
0
0
1.249
0
0
1.4142
1.5205
0
1.58
1.1558
1.1806
0.40282
1.4268
2
0.24297
0.85766
0
0.51051
0.86684
1.6136
0.74482
2.4053
0.90826
1.0384
1.304
0
1.1819
2.2361
0.43218
1.4919
1.8716
1.164
2.8748
0.32313
1.8091
0.4595
1.5439
1.7305
0.78206
1.9195
0.23094
0.87648
1.0679
0.73091
1.2809
0.67367
1.2224
NaN
NaN
0.99675
1.3513
1.5046
1.0259
0.41041
1.4154
0
0
1.3433
1.3218
NaN
0.76929
0.27691
NaN
1.1547
0.17859
1.3004
0.3849
1.3257
1.0116
0.7757
1.6076
0.95579
1.3693
1.7803
0.94037
0.25641
NaN
1.1084
1.1547
1.5019
1.1547
NaN
1.1547
0
3
NaN
1.5651
1.2642
1.2157
1.7321
0.93894
0
0.99819
1.0303
0
1.5154
1.3693
1.4289
1.6446
1.0461
1.0016
0.44888
0.91287
2
0
0
0.86603
0.5739
1.1485
0
1.0421
1.7321
0
0.94443
1.2412
1.7617
0
0.95743
NaN
0.86603
0.49053
0.9446
0.86603
0
1.5492
1.304
1.1523
0.95899
1.1434
0.44659
0
1.3693
0
0.8933
0
0.95956
1.7321
0.32256
0.82699
0.67502
2
1.1628
0.85223
1.557
NaN
1.6803
NaN
2.6458
1.8516
0.20459
0.27468
1.7056
0
1.4816
2
0.86603
1.9053
1.2575
0.96821
1.0904
1.0458
1.5302
1.0798
1.7078
1.5612
2.2361
1.5492
1.4554
1.5011
1.015
1.0055
1.0362
0
0.96483
0.87975
0.3287
1.5259
2.2361
0.3849
0.26677
0.62651
1.2483
0.75593
1.7321
0.98322
1.1691
2.6666
NaN
0.96523
2.4495
1.2962
0.49872
0.4714
1.7321
2.7017
0.63246
1.2621
0
0.43732
1.4253
1.1054
1.4827
1.482
1.3286
1.7078
0.41174
0.9358
0.94361
0.57088
NaN
1.5753
0.046977
0
NaN
1.0305
0.83782
1.2973
1.0547
1.4324
0
2.2934
0
1.0082
1.1331
1.3445
0
1.3584
1.6749
1.3541
1.0176
0
0
0.86603
0.74083
0
0.80182
1.3
1.6076
0.55642
0.83858
0.14113
0.57608
0
1.1042
2.4495
0.87531
NaN
1.3434
0.4358
0.93332
1.3364
0
0.83391
0.86603
1.0976
0
0.78904
2.0689
1.209
0
0.71307
0.6787
2.2442
1.4102
1.0269
1.2516
0
0
0.81548
0.55902
1.6835
1.8429
0.87688
0
0.26795
1.4142
0.4
0.92142
1.0263
0.89403
1.6798
0.86603
0.063024
1.1819
0.92765
0
0.93864
1.0954
0.86603
2
0.91287
0.24297
0.76167
1.0705
1.3804
NaN
1.0316
0.95512
NaN
1.8826
0
1.2918
1.007
1.2221
0.70456
1.7026
0.93241
0.54511
0.86603
1.1487
1.7218
1.0171
0.41842
0
0.86603
0.85428
0
0
1.1986
1.3931
1.2844
1.3198
0.62425
0.77658
1.2914
0
1.1912
1.8287
1.4208
0.86603
1.5492
1.0194
NaN
1.2983
NaN
NaN
1.1317
1.1547
NaN
0
1.234
0.75338
1.6029
1.1224
1.2661
0.75178
0
0
NaN
1.2409
NaN
1.7146
0
0.88178
0.85795
1.4142
0.55902
2.2361
0.94175
0
2.6458
1.0178
0.86603
1.1754
0.99393
0.75422
0.78124
2.4495
1.214
NaN
1.1599
0.82406
1.3114
0.24297
1.2356
0.87607
0
0
0.31032
1.0434
1.6698
0.53794
0.8511
0
1.0428
0
1.8757
NaN
1.8603
0.9724
2.4495
0
1.3954
NaN
0.31026
1.6916
1.9043
NaN
1.55
1.1824
0.88512
0.82017
0.3065
2.2361
1.304
1.354
0.94832
3.4641
1.2024
1.1746
0.62651
0.26735
1.5433
0
2
0.94403
1.4518
1.79
1.1386
2.0157
1.4377
0.97035
1.115
1.2257
1.4031
1.0704
1.2176
1.9457
1.168
0.86603
1.0677
1.2669
1.3771
1.4847
0
1.3425
0.99116
1.3186
1.9138
0
0.96678
0.85216
0
0.86603
1.3015
0
1.3946
0
3.1623
1.0208
1.0809
0.59034
1.4801
0.82757
NaN
0.98887
1.191
0.25278
0
0
0.86603
1.1547
1.1547
1.3345
1.0542
0
0.54814
NaN
0
1.6172
2.009
1.166
1.1706
1.2291
1.0283
2
1.8901
0
0.98989
NaN
0
0
1.8312
0
NaN
1.1547
1.0954
1.3943
0
0.37681
0.96918
0.48177
1.1547
2
0.93076
2.6629
0.87269
1.105
0.91778
0
0
0
1.249
0
0
1.4142
1.1884
0
1.58
1.6742
1.1806
0.45964
1.4268
2
0.62651
0.85766
0
0.51051
0.85928
1.6136
0.74482
2.4053
0.90826
1.0384
1.304
0
1.1819
2.2361
0.19092
1.4919
1.7916
1.227
2.8748
0.32313
1.8091
0.4595
1.7116
1.6516
1.0747
1.9195
0.23094
0.9347
1.0127
0.73091
0.82663
0.67367
1.176
NaN
NaN
1.0384
1.0639
1.5046
1.0259
0.42058
1.4154
0
0
1.3992
1.3218
NaN
0.76929
0.27691
NaN
1.1547
0.1731
1.3008
0.3849
1.3257
1.0116
0.7757
0.8294
0.95579
1.3693
1.7803
0.97269
0.25641
0
1.1084
1.1547
1.5019
1.1547
NaN
1.1547
0
3
NaN
1.9184
1.2642
1.0475
1.7321
0.93894
0
0.99819
1.0303
0
1.5154
1.3693
1.4289
1.444
1.0461
1.0564
0.44888
0.91287
2
0
0
0.86603
0.34277
1.1485
0
1.0019
1.7321
0
0.94443
1.265
1.7617
0
1.0849
NaN
0.86603
0.49053
0.9446
0.86603
0
1.5492
1.304
1.1523
0.93814
1.1434
0.44659
0
1.506
0
0.92126
0
0.95956
1.7321
0.34958
0.82699
0.79924
2
1.1628
0.92235
1.557
NaN
1.6803
NaN
2.6458
1.8516
0.20459
0.27468
1.7056
0
1.4497
2
0.86603
1.91
1.315
0.96821
1.1169
1.0458
1.239
1.0798
1.7078
1.5612
2.2361
1.5492
1.4554
1.5138
1.0177
0.95666
1.0523
0
0.96483
0.88128
0.3287
1.5259
4.2426
0.3849
0.26677
0.62651
1.2483
0.75593
1.7321
0.98322
1.2025
2.8088
NaN
0.97023
2.4495
1.3031
0.49872
0.4714
1.7321
2.7017
0.63246
1.2621
0
0.43732
1.4655
1.1054
1.4827
1.125
1.3272
1.7078
1.4604
1.0711
0.94361
0.57088
NaN
1.5753
0.046977
0
NaN
1.0305
0.83992
1.2973
1.0245
1.4774
0
2.4863
0
1.0082
1.025
1.3481
0
1.3584
1.6749
1.3954
0.84071
0
0
0.86603
0.74083
0
0.80182
1.3232
2.0292
0.55642
0.8987
0.14113
0.57608
0
0.85583
2.4495
0.87531
NaN
1.3434
0.4358
1.0249
1.274
0
0.83391
0.86603
1.0881
0
0.78904
2.0689
1.209
0
0.71307
0.6787
2.2579
1.3892
1.0269
1.2516
0
0
0.78922
0.62651
1.6835
1.8429
0.98023
0
0.26795
1.4142
0.4
0.92142
1.0263
0.89403
1.6833
0.86603
0.063024
1.1819
0.92765
0
0.9627
1.0954
0.86603
2
0.91287
0.24297
0.75987
1.0705
1.3163
NaN
1.0316
0.96907
NaN
1.8874
0
1.2918
0.96137
1.2926
0.70034
1.4923
0.93241
0.54511
0.86603
1.0579
1.7218
1.0171
0.41842
0
0.86603
0.84536
0
0
1.1986
1.3557
1.2844
1.3198
0.62425
0.77658
1.4801
0
1.132
1.8287
1.4208
0.86603
1.0954
1.0194
NaN
1.2983
NaN
NaN
1.1317
1.1547
NaN
0
1.2262
0.75338
1.6029
1.0765
1.2719
0.75178
0
0
NaN
1.0334
NaN
1.7146
0
0.88178
0.85795
1.4142
0.55902
2.2361
0.95553
0
2.6458
0.99186
0.86603
1.1928
0.99674
0.78193
0.78124
2.4495
1.214
NaN
1.1599
0.85714
1.3114
0.62651
1.451
0.87607
0
0
0.31032
0.85035
1.421
0.53794
0.89415
0
1.0428
0
1.8757
NaN
1.8615
0.98279
2.4495
0
1.3954
NaN
0.31026
1.6916
1.9043
NaN
1.4723
1.1853
0.88512
0.82017
0.3065
1.4258
1.304
1.354
0.95186
3.4641
1.2024
1.0695
0.62651
0.26735
1.5433
0
2
0.94403
1.4518
1.79
1.1386
2.0157
1.4377
0.97035
1.0864
1.297
1.4031
1.0704
1.2105
1.9457
1.187
0.86603
1.0924
1.274
1.4329
1.5706
0
1.3425
0.99449
1.3789
2.104
0
1.0293
0.70658
0
0.86603
1.3015
0
1.7488
0
3.4641
0.80435
1.0622
0.64442
1.4321
1.0884
NaN
0.95423
1.0706
0.25278
0
0
0.86603
1.1547
1.1547
1.3345
1.0498
1.1547
0.57735
0
0
1.2313
2.0113
1.1816
1.1706
1.3323
0.73765
2
1.3437
0
1.1013
NaN
0
0
1.9904
0
NaN
1.1547
1.0954
1.2617
0
0.29038
0.95064
0.33873
1.1547
2
0.93076
2.6629
0.94607
1.1158
0.99908
0
0
0
1.249
0
0
1.4142
1.0781
0
1.72
1.608
1.2041
0.4723
1.4268
2.096
0.83197
0.898
0
0.51051
1.1513
1.3827
0.49324
1.6926
0.77864
1.0506
1.2393
0
1.2206
2.2361
0.10377
1.3882
1.8294
1.2473
2.2686
0.26489
1.0176
0.23094
1.7116
1.5729
0.97729
1.9195
0.08581
0.86839
1.0017
0.50003
0.95776
0.82114
1.2385
1.2472
2.0702
1.0361
1.068
1.0885
1.0814
0.42058
1.2579
1.1659
0
1.3471
1.0957
NaN
0.80496
0.2613
NaN
1.31
0.14453
1.3096
0.35637
1.3284
1.0252
0.83067
0.8294
0.92323
1.3693
2.1532
0.97269
1.0981
0
0.86081
1.1547
1.2533
1.5492
NaN
1.1547
0
3.3166
NaN
0.81986
1.1176
1.0109
2.2361
0.93894
0
1.1363
1.06
0
1.5306
1.3693
1.4284
1.4186
1.0604
1.0801
0.44888
0.97174
2
0
0.4595
0.86603
0.36365
1.2557
0
1.0289
2.4495
0
1.2422
1.1715
1.7617
0
1.3585
0.86603
0.86603
0.70916
1.3648
1.3693
0
1.5499
1.304
1.1523
0.93814
0.86751
0.36673
0
1.5114
0
0.94741
1.5492
1.387
1.7321
0.23941
0.61211
1.3244
2
1.0799
0.97025
0.97811
1.3482
1.4883
NaN
1.304
1.8516
0.057383
0.27468
1.6442
0
1.4318
1.069
1.1547
1.6518
1.3294
0.97554
1.1789
1.106
1.2953
1.1293
1.7078
1.5612
2.2361
1.5492
1.4607
1.1911
1.0361
0.95666
1.0566
0
0.83025
0.85006
0.24129
1.3572
2.277
0.3849
0.87317
0.75178
1.2617
1.0415
0.57324
1.0841
1.2025
1.9272
NaN
0.975
2.6458
1.301
0.9418
0.4714
1.7321
2.7017
0.63246
1.5898
0
0.29013
1.7321
1.1054
1.4827
1.0771
1.2113
1.7224
1.4287
1.0627
0.8577
0.56397
1.1547
1.5753
0.4
0
NaN
0.40215
0.84224
1.0233
1.0245
0.95376
0
1.9291
0
1.0082
0.7565
1.3112
1.1547
1.4876
1.3207
1.4023
0.95854
0
0
0.86603
0.91559
0
0.81037
1.2515
1.5665
0.64243
0.92998
0.14113
0.584
0.51185
0.91671
2.4495
1.1699
NaN
1.2712
0.60009
1.0359
1.2835
0
0.84376
1.6634
1.0755
0
0.78904
1.3233
1.2238
0
0.67355
0.49657
2.0987
0.90185
1.0311
1.2476
0.86603
0
0.79125
0.55902
1.0274
1.7613
1.0429
0
0.38967
1.4142
0.4
0.92035
0.96715
1.0493
1.1978
0.76594
0.81132
1.1819
0.91967
0
0.98283
1.5
0.86603
1.2599
0.91287
0.24297
0.76432
1.0798
1.3221
NaN
0.75273
0.97187
NaN
1.9123
0
1.0328
1.1214
1.2254
0.73339
1.4435
0.7916
0.75805
0.86603
0.99728
1.7218
1.0377
0.41842
0
0.86603
0.87194
0
0
1.1986
1.5066
1.5256
1.1854
0.56328
0.77658
1.2852
0
1.132
1.3736
1.4402
1.0131
1.0954
1.0194
1.1547
1.2983
NaN
NaN
1.3276
1.1547
0.2613
1.3693
1.1968
0.90779
1.2781
1.2148
1.0647
0.9712
0
0
NaN
1.0334
NaN
1.4196
0.74109
0.98922
0.71558
1.4142
0.84352
2.2361
0.9175
0
1.768
1.0618
0.86603
1.0055
0.99989
0.75877
1.0474
1.12
1.214
NaN
1.2426
0.49746
1.3133
1.1017
1.4581
1.3155
0
0
0.22972
0.85035
1.2896
1.1242
0.91578
0
1.0428
0.86603
1.8893
NaN
1.8892
1.0878
2.4495
0
1.3954
NaN
0.36758
1.4717
1.3937
NaN
0.72892
1.1926
1.1561
0.73205
0.87629
1.5441
1.304
1.3753
0.96876
3.4641
1.2089
1.0905
1.1108
0.2803
1.1592
0
2
1.0495
1.339
1.1427
1.1523
2.0438
1.4377
1.0958
0.88949
1.297
1.4086
1.0112
1.2113
[truncated: 48,000 more rows]
