# Supplementary material for: Separating Macroecological Pattern and Process: Comparing Ecological, Economic, and Geological Systems
Source: PLoS One. 2014 Nov 10;9(11):e112850. doi: 10.1371/journal.pone.0112850 (PMC4226609; doi:10.1371/journal.pone.0112850)
Supplement: Information S1 — Community matrices for each dataset and MATLAB code to replicate all analyses. (ZIP) [file pone.0112850.s001.zip › Supplementary Information/Output/mrd/mrd_result_sadscale_log_abund_kurtosis.csv]

4.6704
2.9124
1.5
3.0091
1.3455
1.5942
3.7844
NaN
1.8347
2.2491
2.6467
3.1379
NaN
1.9437
1.4521
NaN
NaN
4.7279
NaN
1.4715
NaN
8.1111
4.1489
1.9735
1.0132
2.7941
1.5051
NaN
3.0272
1.6446
1.5
NaN
NaN
1.5
1
1
2.1893
2.0301
NaN
1
NaN
NaN
1.9771
3.1549
3.5725
3.6752
2.6223
1.7492
2.3333
1.2265
NaN
1.5515
NaN
NaN
NaN
3.1471
NaN
NaN
1
1
3.6596
NaN
3.25
1
1.7278
1
2.3333
1.1291
8.1302
1.8942
2.7297
2.0521
NaN
NaN
NaN
1.5
NaN
NaN
1
5.5258
NaN
2.4707
3.1817
1.5
1.4885
3.774
2.3333
1.5
1.9252
NaN
1
1.6075
5.686
1.7772
6.1753
1.9707
2.8949
1.6745
NaN
1.1758
3.25
1.144
4.1619
2.6113
3.3908
8.5488
1.5
2.3333
1
2.2086
3.0476
1.5049
3.4105
1
2.0335
2.1549
1.748
1.3193
1.8453
3.559
NaN
NaN
1.7939
2.7553
4.7761
2.4104
1.3764
2.1647
NaN
NaN
2.796
7.8766
NaN
1.5584
1
NaN
1
1
2.6718
1
4.9268
1.7304
2.5449
2.1038
3.0536
1.1667
5.7222
2.1891
1.5
NaN
1.6939
1
2.0717
1
NaN
1
NaN
7.125
NaN
4.7602
2.7346
1.6511
1.5
1.6047
NaN
2.3584
1.4609
NaN
2.2107
1.1667
3.6806
3.3889
2.5705
2.5903
2.0747
1.1667
2.3333
NaN
NaN
1.5
2.9772
1.8593
NaN
2.3709
1.5
NaN
1.8143
5.2053
3.155
NaN
1.0333
NaN
1.5
1
1.7666
1.5
NaN
1.5
1.6745
1.48
5.4026
2.4813
1.0001
NaN
3.7119
NaN
1.7965
NaN
2.0048
1.5
2.5452
1.544
1.9572
2.3333
1.6758
1.3438
3.1122
NaN
2.5142
NaN
5.1667
2.3333
1
1.8563
2.6813
NaN
3.7026
2.3333
1.5
4.1437
3.6453
1.3986
1.909
1.8469
2.2927
2.1434
1.9
1.6944
3.25
1.5
1.8064
2.9933
1.3647
3.3569
2.3534
NaN
1.2524
5.421
1
3.4229
3.25
1
1
2.3554
1.427
2
1.5
1.1766
2.3176
13.017
NaN
1.7885
4.2
2.0303
3.1821
1
1.5
7.7982
3
1.4335
NaN
3.4541
1.7673
2.1641
2.7628
2.9153
3.2784
1.9
1.3513
2.0431
1.5537
3.0495
NaN
2.8666
1.5
NaN
NaN
1.2462
1.7822
2.0937
1.8775
2.5942
NaN
4.8124
NaN
1.3328
2.1269
2.2462
NaN
2.9594
2.9152
3.0527
1.4877
NaN
NaN
1.5
3.0424
NaN
1.5
4.042
2.1038
4.1602
2.2014
1.5
2.4542
NaN
1.6747
4.2
2.0177
NaN
3.3296
3.8017
1.2108
2.4237
NaN
1.8626
1.5
2.5726
NaN
2.1219
6.0601
1.5
NaN
2.1133
2.2547
6.2328
1.9349
3.7646
2.2683
NaN
NaN
1.6047
3.25
6.3264
7.2686
1.3937
NaN
2.1073
1
2.3333
1.5793
2.3502
1.4518
2.3906
1.5
1.5
1.6281
2.4119
NaN
2.3553
1
1.5
2.3333
1.1667
1.5
1.6046
3.9862
3.1879
NaN
1.246
2.7389
NaN
8.0623
NaN
2.1907
1.5634
4.0831
2.3395
3.3522
1.5
1.3706
1.5
5.5099
6.4792
2.3861
1.5
NaN
1.5
2.6574
NaN
NaN
1.2719
3.121
1.9404
2.5052
1.5953
2.0903
2.4828
NaN
1.7369
4.4906
1.5814
1.5
1.5
2.3953
NaN
1.6484
NaN
NaN
2.0884
1
NaN
NaN
3.5905
2.3574
2.2059
2.497
3.7732
1.7415
NaN
NaN
NaN
1.9443
NaN
4.453
NaN
1.7301
2.1491
1
3.25
3.25
3.049
NaN
5.1667
2.4384
1.5
1.6469
1.6051
3.7183
1.6518
4.2
1.9388
NaN
1.6204
1.3807
2.7211
1.5
1.5456
2.3304
NaN
NaN
2.8124
1.8622
3.5637
1.5
3.1058
NaN
2.4866
NaN
6.1457
NaN
2.5896
5.6465
4.2
NaN
2.7587
NaN
1.0637
6.9498
3.7195
NaN
2.9441
1.6736
2.371
2.3322
1
3.25
1.6745
3.4013
2.2806
10.091
2.6844
2.9603
2.3554
1.762
3.3633
NaN
2.3333
1.2816
2.6361
4.5913
1.2092
4.2958
1.9496
1.7713
3.2711
2.482
2.8828
1.9649
3.2406
4.6704
2.9124
1.5
3.0091
1.3455
1.5942
3.7844
NaN
1.8347
2.2491
2.6467
3.1379
NaN
1.9437
1.4521
NaN
NaN
4.7279
NaN
1.4715
NaN
8.1111
4.1489
1.9735
1.0132
2.7941
1.5051
NaN
3.0272
1.6446
1.5
NaN
NaN
1.5
1
1
2.1893
2.0301
NaN
1
NaN
NaN
1.9771
3.1549
3.5725
3.6752
2.6223
1.7492
2.3333
1.2265
NaN
1.5515
NaN
NaN
NaN
3.1471
NaN
NaN
1
1
3.6596
NaN
3.25
1
1.7278
1
2.3333
1.1291
8.1302
1.8942
2.7297
2.0521
NaN
NaN
NaN
1.5
NaN
NaN
1
5.5258
NaN
2.4707
3.1817
1.5
1.4885
3.774
2.3333
1.5
1.9252
NaN
1
1.6075
5.686
1.7772
6.1753
1.9707
2.8949
1.6745
NaN
1.1758
3.25
1.144
4.1619
2.6113
3.3908
8.5488
1.5
2.3333
1
2.2086
3.0476
1.5049
3.4105
1
2.0335
2.1549
1.748
1.3193
1.8453
3.559
NaN
NaN
1.7939
2.7553
4.7761
2.4104
1.3764
2.1647
NaN
NaN
2.796
7.8766
NaN
1.5584
1
NaN
1
1
2.6718
1
4.9268
1.7304
2.5449
2.1038
3.0536
1.1667
5.7222
2.1891
1.5
NaN
1.6939
1
2.0717
1
NaN
1
NaN
7.125
NaN
4.7602
2.7346
1.6511
1.5
1.6047
NaN
2.3584
1.4609
NaN
2.2107
1.1667
3.6806
3.3889
2.5705
2.5903
2.0747
1.1667
2.3333
NaN
NaN
1.5
2.9772
1.8593
NaN
2.3709
1.5
NaN
1.8143
5.2053
3.155
NaN
1.0333
NaN
1.5
1
1.7666
1.5
NaN
1.5
1.6745
1.48
5.4026
2.4813
1.0001
NaN
3.7119
NaN
1.7965
NaN
2.0048
1.5
2.5452
1.544
1.9572
2.3333
1.6758
1.3438
3.1122
NaN
2.5142
NaN
5.1667
2.3333
1
1.8563
2.6813
NaN
3.7026
2.3333
1.5
4.1437
3.6453
1.3986
1.909
1.8469
2.2927
2.1434
1.9
1.6944
3.25
1.5
1.8064
2.9933
1.3647
3.3569
2.3534
NaN
1.2524
5.421
1
3.4229
3.25
1
1
2.3554
1.427
2
1.5
1.1766
2.3176
13.017
NaN
1.7885
4.2
2.0303
3.1821
1
1.5
7.7982
3
1.4335
NaN
3.4541
1.7673
2.1641
2.7628
2.9153
3.2784
1.9
1.3513
2.0431
1.5537
3.0495
NaN
2.8666
1.5
NaN
NaN
1.2462
1.7822
2.0937
1.8775
2.5942
NaN
4.8124
NaN
1.3328
2.1269
2.2462
NaN
2.9594
2.9152
3.0527
1.4877
NaN
NaN
1.5
3.0424
NaN
1.5
4.042
2.1038
4.1602
2.2014
1.5
2.4542
NaN
1.6747
4.2
2.0177
NaN
3.3296
3.8017
1.2108
2.4237
NaN
1.8626
1.5
2.5726
NaN
2.1219
6.0601
1.5
NaN
2.1133
2.2547
6.2328
1.9349
3.7646
2.2683
NaN
NaN
1.6047
3.25
6.3264
7.2686
1.3937
NaN
2.1073
1
2.3333
1.5793
2.3502
1.4518
2.3906
1.5
1.5
1.6281
2.4119
NaN
2.3553
1
1.5
2.3333
1.1667
1.5
1.6046
3.9862
3.1879
NaN
1.246
2.7389
NaN
8.0623
NaN
2.1907
1.5634
4.0831
2.3395
3.3522
1.5
1.3706
1.5
5.5099
6.4792
2.3861
1.5
NaN
1.5
2.6574
NaN
NaN
1.2719
3.121
1.9404
2.5052
1.5953
2.0903
2.4828
NaN
1.7369
4.4906
1.5814
1.5
1.5
2.3953
NaN
1.6484
NaN
NaN
2.0884
1
NaN
NaN
3.5905
2.3574
2.2059
2.497
3.7732
1.7415
NaN
NaN
NaN
1.9443
NaN
4.453
NaN
1.7301
2.1491
1
3.25
3.25
3.049
NaN
5.1667
2.4384
1.5
1.6469
1.6051
3.7183
1.6518
4.2
1.9388
NaN
1.6204
1.3807
2.7211
1.5
1.5456
2.3304
NaN
NaN
2.8124
1.8622
3.5637
1.5
3.1058
NaN
2.4866
NaN
6.1457
NaN
2.5896
5.6465
4.2
NaN
2.7587
NaN
1.0637
6.9498
3.7195
NaN
2.9441
1.6736
2.371
2.3322
1
3.25
1.6745
3.4013
2.2806
10.091
2.6844
2.9603
2.3554
1.762
3.3633
NaN
2.3333
1.2816
2.6361
4.5913
1.2092
4.2958
1.9496
1.7713
3.2711
2.482
2.8828
1.9649
3.2406
5.3002
2.9124
1.5
3.0752
3.0623
2.435
3.7844
NaN
1.8347
2.2491
2.6467
3.1379
NaN
1.9437
1.4521
NaN
1.5
4.7807
NaN
2.1394
NaN
8.1111
3.3145
2.0192
1.0132
2.7941
1.5051
NaN
3.0272
1.853
1.5
NaN
NaN
1.5
1
1
2.1893
2.0506
NaN
1
NaN
NaN
3.1152
3.1549
3.5725
3.6959
2.7497
1.7492
2.3333
2.8517
NaN
1.815
NaN
NaN
NaN
3.0816
NaN
NaN
1
1
3.8414
NaN
3.25
1.2353
1.7278
1
2.3333
1.1291
8.1302
2.1926
3.032
2.1142
NaN
NaN
NaN
1.5
NaN
NaN
1
2.8209
NaN
2.4707
5.4611
1.5
1.4927
3.774
2.3333
2.3554
1.9252
NaN
1
1.8198
5.686
1.7772
6.1753
1.9707
2.8949
1.6745
NaN
1.1758
3.25
1.4856
4.1619
3.5089
3.5093
8.5488
1.5
2.3333
1
2.7275
2.8264
1.0405
3.4105
1
2.1193
2.6965
1.748
1.6479
1.8453
3.5128
NaN
NaN
1.86
2.8882
4.7761
2.4104
1.3005
2.1647
NaN
NaN
3.0509
7.8766
NaN
1.5584
1
NaN
1
1
2.6721
1
4.9268
1.7304
2.5449
1.7033
3.0536
1.1667
5.7222
2.3854
1.5
NaN
1.6939
1
2.0717
1
NaN
1
NaN
7.125
NaN
13.056
2.7346
1.6304
1.5
1.6047
NaN
2.3584
1.4609
NaN
2.2107
1.1667
3.6806
2.1947
2.5705
2.8412
2.0747
1.1667
2.3333
NaN
NaN
1.5
2.3278
1.8593
NaN
2.3251
1.5
NaN
1.8143
5.1302
3.155
NaN
1.5035
NaN
1.5
1
1.7666
1.5
NaN
1.5
1.6745
1.48
4.9446
2.4813
1.0001
NaN
5.6538
NaN
2.1447
NaN
2.0048
1.5
2.2685
1.544
1.6724
2.3333
1.6758
1.2886
3.1122
NaN
2.5142
NaN
5.1667
2.3333
1
1.8563
2.6813
NaN
3.4898
2.3333
1.5
4.2104
3.5959
1.3986
1.976
1.8469
1.6725
2.1434
1.9
1.6944
3.25
1.5
1.8064
2.833
1.2913
3.7629
2.327
NaN
1.2524
5.2342
1
3.4229
16.059
1
1
2.3554
1.427
2
1.5
1.1766
2.7205
14.435
NaN
1.7903
4.2
2.0827
3.1821
1
1.5
7.7982
3
1.4335
NaN
3.4541
1.8173
2.1641
2.7628
2.37
3.2662
1.9
2.8867
2.2942
1.5537
3.0495
NaN
2.8666
1.5
NaN
NaN
1.2462
1.7907
2.0937
2.7045
3.3618
NaN
6.4671
NaN
1.3328
2.1003
2.2817
NaN
2.9594
2.9152
3.1474
1.7139
NaN
NaN
1.5
3.0424
NaN
1.5
4.0141
3.4344
4.1602
2.1999
1.5
2.4542
NaN
1.6425
4.2
2.0177
NaN
3.3296
3.8017
1.2362
2.313
NaN
1.8626
1.5
2.6457
NaN
2.1219
6.0601
1.5
NaN
2.1133
2.2547
6.409
1.7754
3.7646
2.2683
NaN
NaN
1.5281
2.3554
6.3264
7.2686
1.289
NaN
2.1073
1
2.3333
1.5793
2.3502
1.4518
2.414
1.5
1.5
1.6281
2.4119
NaN
2.5275
1
1.5
2.3333
1.1667
1.5
1.5833
3.9862
2.7407
NaN
1.246
2.8725
NaN
7.1247
NaN
2.1907
1.4203
4.336
2.2638
3.2263
1.5
1.3706
1.5
5.0988
6.4792
2.3861
1.5
NaN
1.5
2.6716
NaN
NaN
1.2719
2.9378
1.9404
2.5052
1.5953
2.0903
5.0741
NaN
1.7726
4.4906
1.5814
1.5
1
2.3953
NaN
1.6484
NaN
NaN
2.0884
1
NaN
NaN
3.9634
2.3574
2.2059
2.3796
3.9198
1.7415
NaN
NaN
NaN
4.2233
NaN
4.453
NaN
1.7301
2.1491
1
3.25
3.25
3.0435
NaN
5.1667
2.7461
1.5
1.5802
1.6499
3.6349
1.6518
4.2
1.9388
NaN
1.6204
1.2798
2.7211
2.3554
1.9993
2.3304
NaN
NaN
2.8124
1.6777
3.4238
1.5
3.3355
NaN
2.4866
NaN
6.1457
NaN
2.6083
5.6889
4.2
NaN
2.7587
NaN
1.0637
6.9498
3.7195
NaN
2.7766
1.6993
2.371
2.3322
1
2.7611
1.6745
3.4013
2.3666
10.091
2.6844
2.1507
2.3554
1.762
3.3633
NaN
2.3333
1.2816
2.6361
4.5913
1.2092
4.2958
1.9496
1.7713
3.4393
2.7346
2.8828
1.9649
3.1619
5.3002
2.7917
1.5
3.1218
3.1554
2.8308
4.1213
NaN
1.8347
2.2531
3.0832
7.9671
NaN
1.7626
1.9581
NaN
1.5
4.7807
NaN
3.3996
NaN
10.091
3.2062
2.1992
1.0049
3.1831
1.8598
NaN
2.8307
2.5
1.5
NaN
NaN
1.5
1
1
2.1893
2.1488
1
1
NaN
NaN
3.4766
3.1875
3.4412
3.6959
3.0662
2.1102
2.3333
2.8557
NaN
1.854
NaN
NaN
NaN
3.8674
NaN
NaN
1
1
3.0663
NaN
3.1822
1.1558
2.6257
1
2.3333
1.1291
8.1302
2.2107
3.2223
2.2908
NaN
NaN
NaN
1.5
NaN
NaN
1
3.9842
NaN
2.8356
5.2157
1.5
1.4934
3.774
4.4674
1.5
2.0157
NaN
1
1.9648
5.3941
3.1027
4.4362
1.9848
2.9581
1.4758
NaN
1.3873
3.25
2.01
4.1514
3.9315
3.4877
7.0929
1.5
1.4877
1
2.7275
2.8558
1.0947
3.4105
1
2.0914
2.7321
3.063
1.7851
2.253
3.2843
1.0833
3.25
1.853
2.9502
5.0257
2.9625
1.3005
1.8037
1.5
NaN
2.9007
4.4702
NaN
1.4655
1
NaN
2.795
1
2.6073
1
4.6426
2.1003
2.6145
1.7033
3.0396
1.1667
8.1842
2.3854
1.0182
NaN
2.0517
1
2.302
1.5
NaN
1
NaN
9.1
NaN
6.2043
2.399
1.5165
3.25
1.6047
NaN
2.2773
1.5499
NaN
2.2849
1.1667
3.5945
2.2663
1.9825
2.9869
2.0747
1.4707
2.3333
NaN
1
1.5
2.1446
2.008
NaN
2.8016
4.2
NaN
2.5211
4.7904
3.155
NaN
3.6837
1.5
1.5
1.787
2.3053
1.1667
NaN
2.1096
1.6745
1.48
4.9446
2.4409
1
NaN
4.5208
NaN
2.4894
1.5
2.8589
1.5
1.5783
2.3221
1.7482
2.3333
1.9482
2.7156
1.9559
3.0579
2.3824
NaN
1.6745
2.3333
1
1.8563
1.9452
NaN
3.3705
1
1
3.1701
3.9095
1.6467
2.097
2.1067
2.2442
2.1718
1.9
1.6944
3.25
1.5
1.8123
3.3245
1.3845
3.7629
2.306
NaN
1.4132
4.9233
1
3.6176
7.7336
1
1.5
1.7415
1.4393
2.1727
2.0777
1.2787
2.7205
9.0473
NaN
1.792
5.1667
2.1145
1.4843
1
1.5
7.7982
3
3.4615
NaN
2.1135
2.625
2.1641
2.7628
2.3812
3.1731
2.6077
2.5775
2.2551
1.3914
3.1635
1
2.8666
2.3333
NaN
NaN
1.2474
1.809
1.9013
2.7045
2.3508
NaN
3.0484
NaN
1.3328
2.4409
2.5579
1
3.4212
2.541
3.0228
1.8556
NaN
NaN
1.5
2.7677
NaN
1.5
3.7342
2.365
4.4648
2.1366
1.5
2.173
4.2
1.6543
4.2
2.9925
NaN
2.7322
2.2097
1.2476
2.334
NaN
1.7805
2.8048
2.3977
NaN
2.1219
9.5879
1.5
NaN
2.2855
2.1604
5.4963
1.3947
2.956
2.2221
1.5
NaN
1.4717
3.25
3.7749
4.98
1.4
NaN
1.779
1
2.3333
1.5626
2.6775
1.4333
2.3605
1.6281
2.0002
1.6281
2.1512
NaN
2.6021
1.5
1.5
1.5633
1.1667
1.5
1.571
4.5405
2.4518
NaN
1.4324
2.891
NaN
6.3226
NaN
2.1335
1.4428
4.3368
2.27
3.2894
1.5
1.1911
1.5
7.0256
6.4792
2.4399
1.5
NaN
1.5
2.5229
NaN
NaN
1.2719
4.1425
2.1385
2.7365
1.8591
2.0903
4.2886
NaN
1.7726
5.9212
1.799
1.2492
1
2.3953
1
1.6484
NaN
NaN
3.0474
1
1
1.1667
4.0332
2.3258
2.1801
2.7522
3.2212
1.5375
NaN
NaN
NaN
4.2233
NaN
3.3069
1.645
1.8598
2.1791
1
1.4001
3.25
2.936
NaN
2.6063
2.9848
1.5
2.8498
1.5493
3.5076
1.624
1.5187
1.9388
NaN
1.8724
1.1787
2.7459
1.143
2.067
5.1326
NaN
NaN
2.2027
1.6777
2.869
1.2144
3.1607
NaN
2.4866
1.5
5.6428
NaN
4.6273
5.9553
4.2
NaN
2.7587
NaN
1.0512
6.1137
3.3434
NaN
1.4341
1.7364
2.6369
2.6585
1.5
3.5019
1.6745
2.2392
2.4463
10.091
2.6711
2.0739
2.502
1.6131
3.564
NaN
2.3333
1.3425
2.5349
2.7086
1.2044
4.4054
1.9496
1.9381
3.3734
2.7346
3.3886
1.7836
3.1731
[truncated: 48,000 more rows]
