# Supplementary material for: Separating Macroecological Pattern and Process: Comparing Ecological, Economic, and Geological Systems
Source: PLoS One. 2014 Nov 10;9(11):e112850. doi: 10.1371/journal.pone.0112850 (PMC4226609; doi:10.1371/journal.pone.0112850)
Supplement: Information S1 — Community matrices for each dataset and MATLAB code to replicate all analyses. (ZIP) [file pone.0112850.s001.zip › Supplementary Information/Output/mrd/mrd_result_sadscale_log_abund_mean.csv]

0.71026
1.5401
1.3333
1.087
1.985
1.8031
0.57312
2
0.4585
1.6436
1.0315
0.64624
1
0.74029
1.2254
2.3219
0
1.0639
2
1.469
2.585
0.45236
1.1143
1.0584
2.0425
0.83672
1.7094
0
1.4144
1.2421
1.195
2.8074
2
1.3333
1.661
1.661
0.54875
1.1371
2
1.9037
0
1
1.065
1.0771
1.6964
1.135
1.7964
1.2992
0.92511
1.5714
4.0875
2.169
0
1
4.0875
0.50566
3.9069
0
1.5
0.5
1.0256
2.3219
3.068
2.8502
1.6835
2.161
0.5
2.411
0.33333
1.0259
1.187
1.938
3
1
3.7004
1.6667
3.9069
3.7004
0.5
0.79493
4.5236
0.34906
1.6492
1.9847
2.7895
0.51108
0.70184
1.39
2.1004
3.9069
1.7925
1.451
0.86784
0.88142
0.45858
1.0189
1.0833
0.51214
2.3219
1.373
0.31699
1.5805
1.0038
0.57312
1.929
0.1834
2.5283
0.25
1.661
0.88699
0.63025
2.817
0.30411
2.5
1.5918
1.3064
1.625
1.1429
2.4625
1.3993
0
0
2.3703
0.9773
1.0725
1.2037
1.7948
0.64688
1
4.858
1.1292
0.61179
0
2.1967
2.085
0
1.585
3.9594
1.5391
1.5
1.1877
1.2128
1.0644
0.43083
1.591
1.5628
0.7959
1.5351
2.2516
0
1.5633
0.5
0.86645
1.4037
0
0.79248
1
0.22222
0
1.1669
0.60822
1.2589
0.52832
1.7513
2.8074
1.5323
1.7531
1
1.2644
0.4
1.0797
0.42105
0.98309
1.614
2.6055
0.6
0.83048
1.585
2.3219
1.3333
1.951
0.76743
3.3219
1.3733
0.93578
2.3219
1.1417
1.4939
0.59749
2.3219
0.54545
0
1.3333
3.4771
1.4453
0.66667
1
0.93578
0.51214
0.59749
1.5488
1.1462
4.2152
1
0.83081
5.2854
0.91607
1
1.5247
1.969
2.0902
1.1554
2.5615
0.83048
0.69812
1.4729
0.92466
0
1.2665
0
0.14286
0.25
2.8219
2.5111
0.5957
4.3923
1.2213
0.25
1.0566
0.64045
0.94812
1.695
1.7715
0.8
0.38208
1.3649
0.57143
0.30769
0.2
1.5283
1.2001
0.97859
1.553
1.5832
1.9191
3.1699
2.1569
2.185
3.2459
1.0899
0.4
1.5
1.9534
1.034
1.1025
1
1
2.1858
1.0888
0.35
0
2.0061
0.26416
1.5407
1.3925
1.5
0.33333
0.21429
1
0.81355
3.9069
2.9382
1.0486
1.7294
0.5768
0.95705
1.0699
0.98841
3.0271
1.7777
0.98836
2.9288
0
1.28
2.7332
3
0
1.1288
2.0432
0.77199
0.84658
0.47406
3.585
0.235
3.8074
1.2714
0.67093
1.1539
1.585
1.1562
0.55153
1.1171
0.61133
2.3219
3.9069
1.3333
1.9124
1
1.8306
1.3027
0.43083
1.7222
2.0122
2.774
2.9369
1
1.5649
0.16667
1.5678
0
0.87349
1.2925
2.4225
1.4303
1
2.1435
1.0566
1.1776
3
2.5932
0.73821
2.164
2.8074
1.373
3.1422
0.35141
1.2418
0.85121
1.4929
2.8074
2.8074
2.0283
0.8
0.69399
0.39037
1.8152
1
2.8238
1.7297
1.25
1.4021
1.9354
1.2486
1.074
1.3333
2.4096
0.75
1.5358
3.7004
1.4658
1
1.3333
0.5
0.6
1.39
2.3577
1.5896
0.9368
0
1.7972
2.4254
0
0.45668
4.3219
2.7382
1.4927
1.4357
1.4099
0.93101
1.7233
3.6311
1.8716
1.5789
0.87774
1.0609
3.0666
2.585
0.66667
1.9711
3.7004
3.3219
1.4453
1.0571
1.2295
1.3267
2.1643
1.717
1.8016
2
1.0585
0.69773
0.52317
2.467
0.33333
1.1873
0
1.2504
0
0
0.95992
1.4037
0
4.0875
1.0357
1.1755
2.2082
1.4447
1.0586
1.3617
4.6439
2
0
0.67459
0
0.45184
1.585
1.2807
1.5384
1
0.8
0.31699
1.5788
3.9069
0.14286
0.95
1.548
0.89624
1.3979
1.7444
1.4746
0.26416
1.4153
0
0.8317
1.5425
1.3894
1.39
0.92084
1.9636
1
2.585
2.1073
1.3173
0.60915
2.6396
1.4796
2.3219
0.77124
3
0.92329
0
0.63439
1.646
0.26416
2.3219
1.4841
0
2.7267
0.79515
0.4161
0
0.83603
1.3055
1.1755
1.47
3.161
0.69189
0.51214
1.157
1.6669
0.083333
0.91935
1.0345
1.034
1.5364
1.212
4.1699
0.25
1.6626
1.0659
0.53415
1.8
1.2154
0.44812
1.1541
1.4021
1.0924
0.90703
1.5041
1.362
0.71026
1.5401
1.3333
1.087
1.985
1.8031
0.57312
2
0.4585
1.6436
1.0315
0.64624
1
0.74029
1.2254
2.3219
0
1.0639
2
1.469
2.585
0.45236
1.1143
1.0584
2.0425
0.83672
1.7094
0
1.4144
1.2421
1.195
2.8074
2
1.3333
1.661
1.661
0.54875
1.1371
2
1.9037
0
1
1.065
1.0771
1.6964
1.135
1.7964
1.2992
0.92511
1.5714
4.0875
2.169
0
1
4.0875
0.50566
3.9069
0
1.5
0.5
1.0256
2.3219
3.068
2.8502
1.6835
2.161
0.5
2.411
0.33333
1.0259
1.187
1.938
3
1
3.7004
1.6667
3.9069
3.7004
0.5
0.79493
4.5236
0.34906
1.6492
1.9847
2.7895
0.51108
0.70184
1.39
2.1004
3.9069
1.7925
1.451
0.86784
0.88142
0.45858
1.0189
1.0833
0.51214
2.3219
1.373
0.31699
1.5805
1.0038
0.57312
1.929
0.1834
2.5283
0.25
1.661
0.88699
0.63025
2.817
0.30411
2.5
1.5918
1.3064
1.625
1.1429
2.4625
1.3993
0
0
2.3703
0.9773
1.0725
1.2037
1.7948
0.64688
1
4.858
1.1292
0.61179
0
2.1967
2.085
0
1.585
3.9594
1.5391
1.5
1.1877
1.2128
1.0644
0.43083
1.591
1.5628
0.7959
1.5351
2.2516
0
1.5633
0.5
0.86645
1.4037
0
0.79248
1
0.22222
0
1.1669
0.60822
1.2589
0.52832
1.7513
2.8074
1.5323
1.7531
1
1.2644
0.4
1.0797
0.42105
0.98309
1.614
2.6055
0.6
0.83048
1.585
2.3219
1.3333
1.951
0.76743
3.3219
1.3733
0.93578
2.3219
1.1417
1.4939
0.59749
2.3219
0.54545
0
1.3333
3.4771
1.4453
0.66667
1
0.93578
0.51214
0.59749
1.5488
1.1462
4.2152
1
0.83081
5.2854
0.91607
1
1.5247
1.969
2.0902
1.1554
2.5615
0.83048
0.69812
1.4729
0.92466
0
1.2665
0
0.14286
0.25
2.8219
2.5111
0.5957
4.3923
1.2213
0.25
1.0566
0.64045
0.94812
1.695
1.7715
0.8
0.38208
1.3649
0.57143
0.30769
0.2
1.5283
1.2001
0.97859
1.553
1.5832
1.9191
3.1699
2.1569
2.185
3.2459
1.0899
0.4
1.5
1.9534
1.034
1.1025
1
1
2.1858
1.0888
0.35
0
2.0061
0.26416
1.5407
1.3925
1.5
0.33333
0.21429
1
0.81355
3.9069
2.9382
1.0486
1.7294
0.5768
0.95705
1.0699
0.98841
3.0271
1.7777
0.98836
2.9288
0
1.28
2.7332
3
0
1.1288
2.0432
0.77199
0.84658
0.47406
3.585
0.235
3.8074
1.2714
0.67093
1.1539
1.585
1.1562
0.55153
1.1171
0.61133
2.3219
3.9069
1.3333
1.9124
1
1.8306
1.3027
0.43083
1.7222
2.0122
2.774
2.9369
1
1.5649
0.16667
1.5678
0
0.87349
1.2925
2.4225
1.4303
1
2.1435
1.0566
1.1776
3
2.5932
0.73821
2.164
2.8074
1.373
3.1422
0.35141
1.2418
0.85121
1.4929
2.8074
2.8074
2.0283
0.8
0.69399
0.39037
1.8152
1
2.8238
1.7297
1.25
1.4021
1.9354
1.2486
1.074
1.3333
2.4096
0.75
1.5358
3.7004
1.4658
1
1.3333
0.5
0.6
1.39
2.3577
1.5896
0.9368
0
1.7972
2.4254
0
0.45668
4.3219
2.7382
1.4927
1.4357
1.4099
0.93101
1.7233
3.6311
1.8716
1.5789
0.87774
1.0609
3.0666
2.585
0.66667
1.9711
3.7004
3.3219
1.4453
1.0571
1.2295
1.3267
2.1643
1.717
1.8016
2
1.0585
0.69773
0.52317
2.467
0.33333
1.1873
0
1.2504
0
0
0.95992
1.4037
0
4.0875
1.0357
1.1755
2.2082
1.4447
1.0586
1.3617
4.6439
2
0
0.67459
0
0.45184
1.585
1.2807
1.5384
1
0.8
0.31699
1.5788
3.9069
0.14286
0.95
1.548
0.89624
1.3979
1.7444
1.4746
0.26416
1.4153
0
0.8317
1.5425
1.3894
1.39
0.92084
1.9636
1
2.585
2.1073
1.3173
0.60915
2.6396
1.4796
2.3219
0.77124
3
0.92329
0
0.63439
1.646
0.26416
2.3219
1.4841
0
2.7267
0.79515
0.4161
0
0.83603
1.3055
1.1755
1.47
3.161
0.69189
0.51214
1.157
1.6669
0.083333
0.91935
1.0345
1.034
1.5364
1.212
4.1699
0.25
1.6626
1.0659
0.53415
1.8
1.2154
0.44812
1.1541
1.4021
1.0924
0.90703
1.5041
1.362
0.63923
1.5401
1.8716
1.137
1.3456
1.3477
0.57312
2
0.4585
1.6436
1.0315
0.64624
1
0.74029
1.2254
2.3219
0.66667
1.0657
2
1.2267
2.585
0.45236
1.5858
1.0774
2.0425
0.83672
1.7094
0
1.4144
1.4773
1.195
2.8074
2
1.3333
1.661
1.8502
0.54875
1.1885
2
1.9037
0
2
0.72132
1.0771
1.6964
1.136
1.6665
1.2992
0.92511
0.78568
4.0875
2.213
0
1
4.0875
0.56341
3.9069
0
1.5
0.5
0.97297
2.3219
3.068
1.7958
1.6835
2.161
0.5
2.411
0.33333
1.8686
1.1537
1.895
3
1
3.7004
1.6667
3.9069
3.7004
0.5
1.1183
4.5236
0.34906
1.1272
1.9847
2.9554
0.51108
0.70184
1.034
2.1004
3.9069
1.7925
1.473
0.86784
0.88142
0.45858
1.0189
1.0833
0.51214
2.3219
1.373
0.31699
1.873
1.0038
0.6
1.9128
0.1834
2.5283
0.25
1.661
0.82085
0.64421
2.3375
0.30411
2.5
1.6084
1.2473
1.625
1.3703
2.4625
1.4464
0
0
2.2735
1.189
1.0725
1.2037
1.8276
0.64688
1
4.858
1.0804
0.61179
0
2.1967
2.085
0
1.585
4.085
1.5401
1.5
1.1877
1.2128
1.0644
0.76416
1.591
1.5628
0.7959
1.6632
2.2516
1
1.5633
0.5
0.86645
1.4037
0
0.79248
1
0.22222
0
0.58351
0.60822
1.6371
0.52832
1.7513
2.8074
1.5323
1.7531
1
1.2644
0.4
1.0797
0.64052
0.98309
1.4911
2.6055
0.6
0.83048
1.585
2.3219
1.3333
2.2399
0.76743
3.3219
1.4842
0.93578
2.3219
1.1417
1.4748
0.59749
2.3219
0.54875
0
1.3333
3.4771
1.4453
0.66667
1
0.93578
0.51214
0.59749
1.6684
1.1462
4.2152
1
0.78542
5.2854
0.93999
1
1.5247
1.969
2.2844
1.1554
2.4889
0.83048
0.69812
1.3747
0.92466
0
1.2665
0
0.14286
0.25
2.8219
2.5111
0.5957
4.3923
1.2596
0.25
1.0566
0.64456
0.91129
1.695
1.7103
0.8
0.47035
1.3649
0.57143
0.30769
0.2
1.5283
1.2001
1.0378
1.6255
1.6209
1.9528
3.1699
2.1569
2.263
3.2459
1.0899
0.11111
1.5
1.9534
1.034
1.1025
1
1
2.1858
0.99825
0.31818
0
2.0223
0.26416
1.5592
1.3925
1.5
0.33333
0.21429
1
0.81355
3.9069
2.9382
1.2591
1.7294
0.5768
1.4326
1.0896
0.98841
1.0924
1.5823
0.98836
2.9288
0
1.28
2.7332
3
0
1.1288
2.0572
0.77199
0.96781
0.49418
3.585
0.25
3.8074
1.2714
0.72649
1.1605
1.585
1.1562
0.55153
1.104
1.2685
2.3219
3.9069
1.7233
1.9124
1
1.8306
1.2797
0.4341
1.7222
1.9237
2.774
2.9369
1
2.0954
0.26416
1.5678
0
0.87349
1.2925
2.2283
1.4953
1
2.1435
1.0566
1.1733
3.1699
2.5932
0.73821
2.164
2.8074
1.373
3.1422
0.35776
1.3344
0.85121
1.4929
3.1699
2.8074
2.3306
1.034
0.69399
0.39037
1.8485
1
2.8238
1.7297
1.25
1.4021
1.9354
1.2486
1.0892
1.3333
2.4096
0.75
1.5358
3.7004
1.4632
1
1.3333
0.5
0.6
1.39
2.4139
1.5896
1.0301
0
1.7972
2.3825
0
0.47814
4.3219
2.7382
1.6666
1.34
1.4896
1.1915
1.7233
3.6311
1.8716
1.7385
0.87774
1.0609
3.0666
2.585
0.66667
1.985
3.7004
3.3219
1.4453
1.1027
1.2295
1.3267
2.1643
1.717
1.2111
2
1.0824
0.69773
0.52317
2.467
0.5
1.1873
0
1.2504
0
0
0.95992
1.4037
0
4.0875
1.0236
1.1755
2.2082
1.5515
1.062
1.3617
4.6439
2
0
1.788
0
0.45184
1.585
1.2807
1.5384
1.4037
0.8
0.31699
1.6051
4.3923
0.14286
1.0113
1.548
0.96936
1.4019
1.7638
1.4746
0.26416
1.4153
0
0.8317
1.75
1.3894
1.034
0.81374
1.9636
1
2.585
2.1073
1.6387
0.79999
2.6396
1.5144
2.3219
0.77124
3
0.92329
0
0.69321
1.6553
0.26416
2.3219
1.4841
0
2.7267
0.79515
0.4161
0
0.88513
1.3121
1.1755
1.47
3.161
0.96498
0.51214
1.157
1.702
0.083333
0.91935
1.2112
1.034
1.5364
1.212
4.1699
0.25
1.6626
1.0659
0.53415
1.8
1.2154
0.44812
1.1541
1.4256
1.0293
0.90703
1.5041
1.3803
0.63923
1.6039
1.8716
1.1092
1.3537
1.2826
0.52903
2
0.4585
1.6547
0.96672
0.45792
1
0.75472
1.518
2.585
1.0566
1.0657
3.8074
0.88208
3.1699
0.38208
1.9256
1.0692
2.2611
0.79662
1.2969
0
1.4759
1.5187
1.195
2.8074
2
1.548
1.7297
2.0437
0.54875
1.2636
1.585
2
1
2
1.0276
1.1054
1.8184
1.136
1.5365
1.6767
1.0805
1.1953
4.0875
2.0351
0
1
4.5236
0.50846
3.9069
0
1.7297
0.5
1.1786
2.585
3.2739
1.945
1.7916
2.2618
0.5
2.411
0.33333
1.9891
1.252
1.7695
3
1
5.0444
1.6667
4
3.7004
0.5
1.0467
4.5236
0.34277
1.2067
2.1308
2.9939
0.51108
0.40864
0.86165
2.374
4.0875
1.7925
1.1987
1.0142
1.3444
0.68954
2.0598
1.099
0.57444
2.585
1.5323
0.31699
2.3072
1.0626
0.63219
1.9306
0.33673
2.8813
0.61133
2.5
0.82085
0.66115
2.5217
0.30411
2.7925
1.7472
1.2712
2.1134
1.1342
2.4212
1.5041
0.42857
0.2
2.2789
1.1925
1.3807
1.1324
1.8276
0.81994
1.39
4.858
1.1334
0.88551
0
2.3628
2.585
0
1.4009
4.8923
1.5684
2.2925
1.2666
1.2999
1.117
0.76416
1.6334
1.5628
0.58759
1.6632
1.2486
1
1.9284
0.5
1.3072
1.1073
0
1.4037
1.585
0.21108
0
1.4647
0.71707
1.7157
0.31699
1.7513
3
1.5443
1.9399
1
1.3047
0.63399
1.0766
0.79919
1.2446
1.4465
2.6055
0.71699
0.83048
1.585
1.661
1.3333
2.317
0.76699
3.4594
1.4267
0.46789
2.8074
1.2008
1.6254
0.59749
2.3219
0.52299
2
1.548
3.177
1.0629
0.4
1.585
0.875
0.51214
0.59749
1.6684
1.43
5.0694
1
0.83661
5.6439
0.9602
0.52832
1.0075
2.0698
2.4014
1.4784
1.587
0.97672
1.2555
1.7195
1.5589
0.9637
1.4995
0
0.51214
0.25
3.894
2.5111
1.0032
5.0444
1.3212
0.5
1.161
0.84341
0.90868
1.6592
1.6127
0.86439
0.54178
1.4518
0.66341
0.30769
0.2
1.6025
1.2307
1.2696
1.7044
1.6209
1.9781
3.1699
2.4915
2.4583
3.7925
1.3634
0.2661
1.5
1.8617
1.3617
1.1667
1.0909
1.6462
1.9716
0.99825
0.5
0
2.0378
0.22642
1.6148
1.1723
1.5
0.33333
0.21429
1
0.79095
4.1699
4.5936
1
1.7294
0.5768
1.5159
1.3813
0.95719
1.1511
1.6011
1.1346
3.1481
1.161
1.28
2.5
3.1699
0
1.6458
2.0836
1.0123
0.96781
0.89707
4.0875
0.45438
3.8074
1.2714
1.2555
1.1552
0.79248
1.18
0.79399
1.3078
1.1845
2.8074
4.2479
1.7233
1.969
1
2.0951
1.3594
0.63943
1.9394
1.9125
2.774
3.0974
1.2642
2.0295
0.33333
1.2867
0
1.0243
1.6832
2.3481
1.52
1
2.5147
0.54024
1.2445
3.4594
2.5932
0.73786
2.2691
4.0875
1.5805
3.4534
0.51124
2.2044
1.1181
1.4987
2.6046
3.1699
2.664
1.268
1.4344
0.44886
1.8424
1.585
2.6544
1.7297
1.25
1.5077
2.9989
1.0703
1.5136
1.25
2.3072
0.75
1.5884
4
1.4634
0.66667
1.548
1.1462
0.6
1.39
2.4409
1.6489
1.1038
0
2.434
2.4045
0
0.5105
4.3219
3.2183
1.5148
1.4085
1.6282
1.2527
2.1308
2.9327
2
1.8535
0.87774
1.104
3.0666
2.585
0.66667
1.9572
4.1699
3.4594
1.4453
1.113
1.2136
1.4626
2.4815
1.717
1.4503
3
1.0824
0.99379
0.48249
2.4461
0.5
1.1873
0.5
1.2504
0
0
0.94501
1.661
1.2925
1.9432
1.0727
1.09
2.6084
1.3716
1.276
1.9406
4.7004
2.3219
0
1.788
0
0.59886
1.1671
1.1798
2.0701
1.585
1.0975
0.31699
1.7586
5.0875
0.36928
1.1078
1.548
1.2447
1.5575
1.9035
1.9042
0.57312
1.4153
0
0.79379
2.2312
1.3922
0.71936
0.8275
1.2091
1
2.585
2.3745
1.6387
0.98764
1.6802
1.5713
2.3219
0.77124
2.6667
0.99978
0
0.68917
1.4898
0.26416
2.3219
1.4841
0
2.9251
0.92024
0.68716
0
3.3668
1.3338
1.1908
1.6077
2.481
0.93836
0.51214
1.5298
1.7972
0.083333
1.0174
1.2031
1.1444
1.5957
1.4631
5.3576
0.25
1.4963
1.1495
0.90777
1.9288
1.2857
0.44812
1.3339
1.6652
1.0293
0.84441
1.6458
1.3813
[truncated: 48,000 more rows]
