# Supplementary material for: Separating Macroecological Pattern and Process: Comparing Ecological, Economic, and Geological Systems
Source: PLoS One. 2014 Nov 10;9(11):e112850. doi: 10.1371/journal.pone.0112850 (PMC4226609; doi:10.1371/journal.pone.0112850)
Supplement: Information S1 — Community matrices for each dataset and MATLAB code to replicate all analyses. (ZIP) [file pone.0112850.s001.zip › Supplementary Information/Output/mrd/mrd_result_sadscale_log_abund_skewness.csv]

1.7148
0.9268
-0.70711
0.93494
-0.13604
0.53894
1.2827
NaN
0.66665
0.48171
1.0404
1.3671
NaN
0.33096
-0.064302
NaN
NaN
1.4775
NaN
0.59232
NaN
2.6667
1.3259
0.5559
0.009914
1.1339
-0.10851
NaN
0.75948
0.69537
0.70711
NaN
NaN
-0.70711
0
0
0.79509
0.54358
NaN
7.5221e-16
NaN
NaN
0.68109
1.4232
1.267
1.2445
0.87027
0.42612
1.1547
0.17243
NaN
0.38937
NaN
NaN
NaN
1.3642
NaN
NaN
0
0
1.1502
NaN
-1.5
-7.2256e-16
0.63393
0
1.1547
-0.097634
2.5646
0.60736
0.74721
0.28538
NaN
NaN
NaN
0.528
NaN
NaN
0
1.7208
NaN
1.0356
1.1185
0.59298
0.13418
1.226
1.1547
-0.70711
0.52804
NaN
0
0.14342
1.7668
-0.42505
2.1558
0.30007
0.86728
0.56187
NaN
0.1334
1.5
0.10899
1.523
1.2273
1.1842
2.6571
-0.70711
1.1547
9.6121e-16
0.96302
1.3102
-0.64557
1.4611
0
0.46638
0.61812
-0.31616
0.42866
0.56906
1.2253
NaN
NaN
0.57259
1.0809
1.5516
0.65716
-0.014333
0.90768
NaN
NaN
1.0222
1.9499
NaN
-0.061138
0
NaN
0
0
1.0535
0
1.5121
0.35479
0.38836
0.92446
0.78187
0.40825
1.9119
0.56484
-0.70711
NaN
0.5643
0
0.94014
0
NaN
0
NaN
2.4749
NaN
1.7855
0.88349
0.61229
0.70711
0.29574
NaN
0.64689
0.30431
NaN
0.91057
0.40825
1.3089
1.3199
0.73984
0.73957
-0.57409
-0.40825
1.1547
NaN
NaN
-0.70711
-1.3265
0.57117
NaN
0.67937
0.70711
NaN
0.35386
1.6487
1.3267
NaN
-0.18257
NaN
-0.70711
0
0.2066
-0.70711
NaN
0.70711
0.56187
0.30436
1.4411
0.87892
8.8827e-05
NaN
1.2368
NaN
0.11543
NaN
0.5085
0.70711
-0.82345
-0.18521
-0.087656
1.1547
0.45619
-0.15493
1.2638
NaN
1.1601
NaN
2.0412
1.1547
0
0.68766
1.1847
NaN
1.4229
1.1547
-0.70711
1.653
1.2947
0.17128
0.59295
0.34362
0.95113
0.7875
0.94868
0.83333
1.5
0.70711
0.8223
1.2135
0.13363
0.84233
0.699
NaN
0.28558
1.3325
7.7403e-16
1.304
1.5
0
0
-0.79274
0.4951
0
0.70711
0.043473
0.76526
3.2391
NaN
0.50424
1.7889
0.82651
-0.32625
0
0.70711
2.4936
0
0.50045
NaN
0.94828
0.78106
0.68965
1.0965
1.205
1.1622
0.94868
0.26981
0.48566
0.13608
-1.348
NaN
1.2515
-0.70711
NaN
NaN
0.092118
0.30263
0.78132
0.47976
0.97654
NaN
1.87
NaN
0.21978
0.58565
0.91364
NaN
1.1482
1.2248
1.202
0.18392
NaN
NaN
-0.70711
1.3426
NaN
-0.5007
1.418
0.92446
1.4028
0.42645
-0.70711
0.73294
NaN
0.45634
1.7889
0.3697
NaN
1.238
-1.1501
0.04457
1.0348
NaN
0.12293
-0.70711
0.80427
NaN
0.58767
2.1287
0.61527
NaN
-0.70323
-1.0292
2.135
0.84739
0.93348
0.86751
NaN
NaN
-0.37579
-1.5
1.9608
2.0913
-0.19606
NaN
-0.67767
0
1.1547
0.12284
0.90061
-0.039084
1.0956
-0.70711
0.70711
0.49338
0.54593
NaN
0.57044
0
-0.70711
1.1547
-0.40825
-0.70711
-0.16199
1.087
1.1587
NaN
0.095189
0.78894
NaN
2.232
NaN
0.88555
0.32112
1.3517
-0.096589
1.4224
0.14064
-0.57718
-0.70711
1.555
2.019
0.615
-0.70711
NaN
-0.70711
0.59892
NaN
NaN
0.20769
1.1218
0.73971
0.97541
-0.074333
0.13357
0.98512
NaN
0.56602
1.6401
0.68874
-0.70711
0.70711
0.69646
NaN
0.65798
NaN
NaN
0.63585
0
NaN
NaN
1.1801
0.40358
1.0402
0.83756
1.1709
0.20317
NaN
NaN
NaN
0.68093
NaN
1.5807
NaN
0.2452
0.44899
0
-1.5
1.5
0.90716
NaN
2.0412
0.57214
-0.70711
0.47144
0.32364
0.78723
0.12005
1.7889
0.57626
NaN
0.51528
-0.29307
1.0241
-0.70711
0.51936
0.54102
NaN
NaN
-0.49281
0.43926
1.3908
-0.70711
0.73269
NaN
0.58662
NaN
2.0606
NaN
1.2559
1.8885
1.7889
NaN
1.1446
NaN
0.047944
1.9952
1.54
NaN
1.1751
0.61334
0.44029
0.54833
7.5185e-16
1.5
0.56187
1.2138
0.60102
3.0151
0.92895
0.94089
-0.79274
-0.28334
1.2867
NaN
1.1547
0.131
1.0775
1.6738
0.29615
1.7109
0.77408
0.4115
1.0635
0.77205
1.1146
0.69896
1.1398
1.7148
0.9268
-0.70711
0.93494
-0.13604
0.53894
1.2827
NaN
0.66665
0.48171
1.0404
1.3671
NaN
0.33096
-0.064302
NaN
NaN
1.4775
NaN
0.59232
NaN
2.6667
1.3259
0.5559
0.009914
1.1339
-0.10851
NaN
0.75948
0.69537
0.70711
NaN
NaN
-0.70711
0
0
0.79509
0.54358
NaN
7.5221e-16
NaN
NaN
0.68109
1.4232
1.267
1.2445
0.87027
0.42612
1.1547
0.17243
NaN
0.38937
NaN
NaN
NaN
1.3642
NaN
NaN
0
0
1.1502
NaN
-1.5
-7.2256e-16
0.63393
0
1.1547
-0.097634
2.5646
0.60736
0.74721
0.28538
NaN
NaN
NaN
0.528
NaN
NaN
0
1.7208
NaN
1.0356
1.1185
0.59298
0.13418
1.226
1.1547
-0.70711
0.52804
NaN
0
0.14342
1.7668
-0.42505
2.1558
0.30007
0.86728
0.56187
NaN
0.1334
1.5
0.10899
1.523
1.2273
1.1842
2.6571
-0.70711
1.1547
9.6121e-16
0.96302
1.3102
-0.64557
1.4611
0
0.46638
0.61812
-0.31616
0.42866
0.56906
1.2253
NaN
NaN
0.57259
1.0809
1.5516
0.65716
-0.014333
0.90768
NaN
NaN
1.0222
1.9499
NaN
-0.061138
0
NaN
0
0
1.0535
0
1.5121
0.35479
0.38836
0.92446
0.78187
0.40825
1.9119
0.56484
-0.70711
NaN
0.5643
0
0.94014
0
NaN
0
NaN
2.4749
NaN
1.7855
0.88349
0.61229
0.70711
0.29574
NaN
0.64689
0.30431
NaN
0.91057
0.40825
1.3089
1.3199
0.73984
0.73957
-0.57409
-0.40825
1.1547
NaN
NaN
-0.70711
-1.3265
0.57117
NaN
0.67937
0.70711
NaN
0.35386
1.6487
1.3267
NaN
-0.18257
NaN
-0.70711
0
0.2066
-0.70711
NaN
0.70711
0.56187
0.30436
1.4411
0.87892
8.8827e-05
NaN
1.2368
NaN
0.11543
NaN
0.5085
0.70711
-0.82345
-0.18521
-0.087656
1.1547
0.45619
-0.15493
1.2638
NaN
1.1601
NaN
2.0412
1.1547
0
0.68766
1.1847
NaN
1.4229
1.1547
-0.70711
1.653
1.2947
0.17128
0.59295
0.34362
0.95113
0.7875
0.94868
0.83333
1.5
0.70711
0.8223
1.2135
0.13363
0.84233
0.699
NaN
0.28558
1.3325
7.7403e-16
1.304
1.5
0
0
-0.79274
0.4951
0
0.70711
0.043473
0.76526
3.2391
NaN
0.50424
1.7889
0.82651
-0.32625
0
0.70711
2.4936
0
0.50045
NaN
0.94828
0.78106
0.68965
1.0965
1.205
1.1622
0.94868
0.26981
0.48566
0.13608
-1.348
NaN
1.2515
-0.70711
NaN
NaN
0.092118
0.30263
0.78132
0.47976
0.97654
NaN
1.87
NaN
0.21978
0.58565
0.91364
NaN
1.1482
1.2248
1.202
0.18392
NaN
NaN
-0.70711
1.3426
NaN
-0.5007
1.418
0.92446
1.4028
0.42645
-0.70711
0.73294
NaN
0.45634
1.7889
0.3697
NaN
1.238
-1.1501
0.04457
1.0348
NaN
0.12293
-0.70711
0.80427
NaN
0.58767
2.1287
0.61527
NaN
-0.70323
-1.0292
2.135
0.84739
0.93348
0.86751
NaN
NaN
-0.37579
-1.5
1.9608
2.0913
-0.19606
NaN
-0.67767
0
1.1547
0.12284
0.90061
-0.039084
1.0956
-0.70711
0.70711
0.49338
0.54593
NaN
0.57044
0
-0.70711
1.1547
-0.40825
-0.70711
-0.16199
1.087
1.1587
NaN
0.095189
0.78894
NaN
2.232
NaN
0.88555
0.32112
1.3517
-0.096589
1.4224
0.14064
-0.57718
-0.70711
1.555
2.019
0.615
-0.70711
NaN
-0.70711
0.59892
NaN
NaN
0.20769
1.1218
0.73971
0.97541
-0.074333
0.13357
0.98512
NaN
0.56602
1.6401
0.68874
-0.70711
0.70711
0.69646
NaN
0.65798
NaN
NaN
0.63585
0
NaN
NaN
1.1801
0.40358
1.0402
0.83756
1.1709
0.20317
NaN
NaN
NaN
0.68093
NaN
1.5807
NaN
0.2452
0.44899
0
-1.5
1.5
0.90716
NaN
2.0412
0.57214
-0.70711
0.47144
0.32364
0.78723
0.12005
1.7889
0.57626
NaN
0.51528
-0.29307
1.0241
-0.70711
0.51936
0.54102
NaN
NaN
-0.49281
0.43926
1.3908
-0.70711
0.73269
NaN
0.58662
NaN
2.0606
NaN
1.2559
1.8885
1.7889
NaN
1.1446
NaN
0.047944
1.9952
1.54
NaN
1.1751
0.61334
0.44029
0.54833
7.5185e-16
1.5
0.56187
1.2138
0.60102
3.0151
0.92895
0.94089
-0.79274
-0.28334
1.2867
NaN
1.1547
0.131
1.0775
1.6738
0.29615
1.7109
0.77408
0.4115
1.0635
0.77205
1.1146
0.69896
1.1398
1.8788
0.9268
-0.70711
0.90736
1.1458
1.0351
1.2827
NaN
0.66665
0.48171
1.0404
1.3671
NaN
0.33096
-0.064302
NaN
-0.70711
1.4905
NaN
0.94841
NaN
2.6667
0.87125
0.56547
0.009914
1.1339
-0.10851
NaN
0.75948
0.6868
0.70711
NaN
NaN
-0.70711
0
0
0.79509
0.55099
NaN
7.5221e-16
NaN
NaN
1.265
1.4232
1.267
1.2503
0.91474
0.42612
1.1547
1.2908
NaN
0.3876
NaN
NaN
NaN
1.366
NaN
NaN
0
0
1.2255
NaN
-1.5
-0.087878
0.63393
0
1.1547
-0.097634
2.5646
0.58795
0.91869
0.37849
NaN
NaN
NaN
0.528
NaN
NaN
0
0.90298
NaN
1.0356
1.8132
0.59298
0.30189
1.226
1.1547
-0.79274
0.52804
NaN
0
0.35357
1.7668
-0.42505
2.1558
0.30007
0.86728
0.56187
NaN
0.1334
1.5
0.3769
1.523
1.4256
1.2413
2.6571
-0.70711
1.1547
9.6121e-16
1.201
1.1958
0.030925
1.4611
0
0.59481
0.7065
-0.31616
0.015306
0.56906
1.1952
NaN
NaN
0.63135
0.98029
1.5516
0.65716
-0.033235
0.90768
NaN
NaN
1.1201
1.9499
NaN
-0.061138
0
NaN
0
0
1.0542
0
1.5121
0.35479
0.38836
-0.25826
0.78187
0.40825
1.9119
0.67213
-0.70711
NaN
0.5643
0
0.94014
0
NaN
0
NaN
2.4749
NaN
2.975
0.88349
0.45458
0.70711
0.29574
NaN
0.64689
0.30431
NaN
0.91057
0.40825
1.3089
0.91402
0.73984
0.85288
-0.57409
-0.40825
1.1547
NaN
NaN
-0.70711
-0.93478
0.57117
NaN
0.65098
0.70711
NaN
0.35386
1.6289
1.3267
NaN
0.26129
NaN
-0.70711
0
0.2066
-0.70711
NaN
0.70711
0.56187
0.30436
1.2854
0.87892
8.8827e-05
NaN
1.7445
NaN
0.31245
NaN
0.5085
0.70711
-0.94004
-0.18521
-0.13402
1.1547
0.45619
-0.014119
1.2638
NaN
1.1601
NaN
2.0412
1.1547
0
0.68766
1.1847
NaN
1.3402
1.1547
-0.70711
1.6675
1.3095
0.17128
0.65268
0.34362
0.52242
0.7875
0.94868
0.83333
1.5
0.70711
0.8223
1.1911
0.12128
0.89668
0.70954
NaN
0.28558
1.3093
7.7403e-16
1.304
3.8806
0
0
-0.79274
0.4951
0
0.70711
0.043473
0.9261
3.4333
NaN
0.51549
1.7889
0.84827
-0.32625
0
0.70711
2.4936
0
0.50045
NaN
0.94828
0.83443
0.68965
1.0965
0.81019
1.1565
0.94868
1.1284
0.73361
0.13608
-1.348
NaN
1.2515
-0.70711
NaN
NaN
0.092118
0.30923
0.78132
0.71845
1.1879
NaN
2.224
NaN
0.21978
0.44182
0.92659
NaN
1.1482
1.2248
1.25
0.054153
NaN
NaN
-0.70711
1.3426
NaN
-0.5007
1.4135
1.4897
1.4028
0.51835
-0.70711
0.73294
NaN
0.12048
1.7889
0.3697
NaN
1.238
-1.1501
0.19408
0.93844
NaN
0.12293
-0.70711
0.82392
NaN
0.58767
2.1287
0.61527
NaN
-0.70323
-1.0292
2.1703
0.77143
0.93348
0.86751
NaN
NaN
-0.58289
-0.79274
1.9608
2.0913
0.090177
NaN
-0.67767
0
1.1547
0.12284
0.90061
-0.039084
1.1048
-0.70711
0.70711
0.49338
0.54593
NaN
0.66005
0
-0.70711
1.1547
-0.40825
-0.70711
-0.18814
1.087
1.0159
NaN
0.095189
0.84989
NaN
2.126
NaN
0.88555
0.12781
1.4369
-0.15775
1.326
0.14064
-0.57718
-0.70711
1.4039
2.019
0.615
-0.70711
NaN
-0.70711
0.58445
NaN
NaN
0.20769
1.0321
0.73971
0.97541
-0.074333
0.13357
1.7211
NaN
0.5581
1.6401
0.68874
-0.70711
0
0.69646
NaN
0.65798
NaN
NaN
0.63585
0
NaN
NaN
1.2564
0.40358
1.0402
0.78487
1.2054
0.20317
NaN
NaN
NaN
1.2751
NaN
1.5807
NaN
0.2452
0.44899
0
-1.5
1.5
0.9393
NaN
2.0412
0.68481
-0.70711
0.4963
0.34226
0.80084
0.12005
1.7889
0.57626
NaN
0.51528
-0.21383
1.0241
-0.79274
0.84004
0.54102
NaN
NaN
-0.49281
0.030015
1.2718
-0.70711
0.86928
NaN
0.58662
NaN
2.0606
NaN
1.2604
1.907
1.7889
NaN
1.1446
NaN
0.047944
1.9952
1.54
NaN
1.1116
0.62457
0.44029
0.54833
7.5185e-16
1.0276
0.56187
1.2138
0.5872
3.0151
0.92895
0.62023
-0.79274
-0.28334
1.2867
NaN
1.1547
0.131
1.0775
1.6738
0.29615
1.7109
0.77408
0.4115
1.0936
0.90044
1.1146
0.69896
1.1075
1.8788
0.9278
-0.70711
0.93782
1.1731
1.1809
1.4011
NaN
0.66665
0.4933
1.2054
2.3544
NaN
0.38926
-0.34914
NaN
-0.70711
1.4905
NaN
1.4351
NaN
3.0151
0.65813
0.61539
0.0037088
1.1993
0.56789
NaN
0.62543
0.84986
0.70711
NaN
NaN
-0.70711
0
0
0.79509
0.60991
0
0
NaN
NaN
1.1745
1.4309
1.1634
1.2503
1.0715
0.19087
1.1547
1.0536
NaN
0.52572
NaN
NaN
NaN
1.6038
NaN
NaN
0
0
0.97755
NaN
-1.4489
-0.19379
0.91765
0
1.1547
-0.097634
2.5646
0.63278
0.97761
0.53653
NaN
NaN
NaN
0.528
NaN
NaN
0
1.1102
NaN
1.2291
1.7516
0.61166
0.33111
1.226
1.753
-0.30766
0.59793
NaN
0
0.69969
1.5815
-0.99832
1.6023
0.072207
0.90906
0.46677
NaN
0.29832
1.5
-0.21196
1.4904
1.5368
1.2486
2.216
-0.70711
0.18392
0
1.201
1.1671
-0.015935
1.4611
0
0.5516
0.88133
-0.83234
0.37973
0.54508
1.1337
0.28868
1.5
0.62418
0.99986
1.3324
0.89392
-0.033235
0.68006
0.41649
NaN
1.0309
1.0625
NaN
0.036912
0
NaN
1.0762
0
1.035
0
1.4268
0.5468
0.61756
-0.25826
0.76149
0.40825
2.4299
0.67213
0.01434
NaN
0.43014
0
0.9348
0.70711
NaN
0
NaN
2.846
NaN
1.3361
0.69868
0.36457
1.5
0.29574
NaN
0.74205
0.47129
NaN
0.9485
0.40825
1.2665
0.95142
0.55991
0.90598
-0.57409
-0.031357
1.1547
NaN
0
-0.70711
-0.77549
0.7215
NaN
0.90502
1.7889
NaN
0.9381
1.5082
1.3267
NaN
1.1619
-0.70711
-0.70711
-0.28707
0.87118
0.40825
NaN
0.97002
0.56187
0.30436
1.2854
0.65918
2.866e-05
NaN
1.5468
NaN
0.48662
0.70711
1.0802
0.70711
-0.60044
-0.8332
0.67634
1.1547
0.61746
0.73811
0.52337
1.1624
1.0553
NaN
0.56187
1.1547
-3.4712e-15
0.68766
0.9621
NaN
1.2924
0
0
1.2868
1.3526
0.43105
0.74606
0.579
0.77335
0.85798
0.94868
0.83333
1.5
0.70711
0.8288
1.1884
0.20546
0.89668
0.71378
NaN
0.094243
1.2109
0
1.2638
2.324
0
-0.6556
0.20317
0.51904
0.67725
0.88895
0.32322
0.9261
2.4512
NaN
0.52594
2.0412
0.84815
0.11434
0
0.70711
2.4936
0
1.3034
NaN
-0.062697
1.2247
0.68965
1.0965
0.75686
1.111
1.2142
1.0124
0.70524
-0.29594
-1.4348
0
1.2515
-1.1547
NaN
NaN
0.076627
0.31653
0.43152
0.71845
0.44136
NaN
1.3798
NaN
0.21978
0.24964
0.98259
0
1.3325
0.94615
1.183
0.31993
NaN
NaN
-0.70711
0.87624
NaN
-0.44249
1.3179
0.98762
1.5452
0.53818
-0.70711
0.60617
1.7889
0.24189
1.7889
0.99964
NaN
0.98867
0.12937
0.22066
0.95556
NaN
0.11941
1.2223
0.7393
NaN
0.58767
2.2371
0.62548
NaN
-1.0825
-0.83058
1.9489
-0.017087
0.69688
0.83788
-0.70711
NaN
-0.58836
-1.5
1.2078
1.6706
0.29587
NaN
-0.6184
0
1.1547
0.11089
1.2355
0.24076
0.90479
-0.49338
-0.027245
0.49338
0.44277
NaN
0.72312
0.70711
-0.70711
0.43997
-0.40825
-0.70711
-0.16971
1.2131
0.96408
NaN
-0.42216
0.85801
NaN
2.0584
NaN
0.83452
0.37476
1.3945
0.035129
1.333
-0.57427
0.0018872
-0.70711
1.6253
2.019
0.68619
-0.70711
NaN
-0.70711
0.59984
NaN
NaN
0.20769
1.457
0.96583
0.97166
-0.31375
0.13357
1.4383
NaN
0.5581
1.7728
0.78185
0.041939
0
0.69646
0
0.65798
NaN
NaN
1.1382
0
0
0.40825
1.2572
0.5372
0.95707
1.0078
0.90765
0.56286
NaN
NaN
NaN
1.2751
NaN
1.1531
-0.52385
0.44293
0.18674
0
-0.29235
1.5
0.83288
NaN
1.1616
0.85624
-0.70711
0.8969
0.35846
0.77328
0.58924
0.29811
0.57626
NaN
0.68176
-0.13562
1.0319
0.1469
0.86647
1.5995
NaN
NaN
-0.030696
0.030015
1.032
0.27748
0.75198
NaN
0.58662
-0.70711
1.9811
NaN
1.7916
1.9034
1.7889
NaN
1.1446
NaN
0.038559
1.7104
1.2254
NaN
-0.27702
0.64609
0.92858
0.77674
-0.078446
1.26
0.56187
0.88018
0.64114
3.0151
0.93241
0.61632
0.85155
-0.45174
1.1605
NaN
1.1547
0.31273
0.98201
0.80648
0.31217
1.7495
0.77408
0.60805
0.91591
0.90044
1.2552
0.53142
1.111
[truncated: 48,000 more rows]
