# Supplementary material for: Separating Macroecological Pattern and Process: Comparing Ecological, Economic, and Geological Systems
Source: PLoS One. 2014 Nov 10;9(11):e112850. doi: 10.1371/journal.pone.0112850 (PMC4226609; doi:10.1371/journal.pone.0112850)
Supplement: Information S1 — Community matrices for each dataset and MATLAB code to replicate all analyses. (ZIP) [file pone.0112850.s001.zip › Supplementary Information/Output/mrd/mrd_result_sadscale_lon.csv]

-116.09
-90.591
-102.74
-105.49
-114.77
-119.18
-77.356
-84.174
-109.38
-110.3
-114.54
-79.017
-91.278
-113.68
-120.16
-104.57
-102.39
-114.37
-96.32
-111.56
-105.83
-108.52
-117.06
-107.55
-91.164
-71.97
-98.899
-104.97
-111.5
-122.39
-75.006
-105.95
-96.091
-86.408
-87.955
-103.94
-111.96
-115.4
-94.086
-93.226
-96.034
-104
-117.29
-92.539
-90.648
-105.2
-120.96
-81.022
-89.445
-107.78
-92.596
-105.09
-106.81
-97.753
-92.482
-111.9
-122.68
-81.653
-90.19
-103.48
-122.56
-91.794
-95.232
-117.29
-92.424
-95.003
-108.18
-123.54
-78.788
-114.71
-114.08
-112.82
-84.288
-90.705
-89.846
-97.18
-90.705
-95.576
-110.36
-106.29
-89.731
-117.23
-121.24
-89.445
-111.9
-113.8
-117.12
-120.27
-92.768
-79.647
-86.007
-117.69
-85.95
-76.668
-80.048
-87.44
-111.85
-117.86
-89.216
-87.325
-80.621
-107.38
-108.52
-110.59
-107.72
-77.699
-106.46
-88.184
-91.794
-113.74
-117.18
-121.3
-114.14
-89.216
-105.26
-118.89
-117.63
-113.97
-92.94
-112.08
-93.284
-112.48
-107.21
-114.66
-88.184
-81.137
-106
-118.32
-88.815
-122.68
-115.8
-75.064
-92.883
-94.372
-92.596
-82.799
-105.89
-120.1
-115.46
-88.7
-77.699
-75.579
-87.268
-120.16
-123.94
-91.737
-119.01
-112.54
-91.45
-113.57
-108.01
-98.956
-83.715
-92.367
-103.02
-92.596
-85.32
-109.84
-105.03
-104.8
-85.09
-106.35
-110.01
-105.09
-87.44
-91.107
-89.044
-73.631
-89.158
-83.658
-123.82
-117.41
-78.673
-118.15
-94.773
-108.47
-119.18
-105.03
-109.78
-85.148
-107.44
-98.67
-103.31
-120.44
-108.98
-85.492
-67.902
-119.7
-84.747
-107.55
-114.37
-122.1
-93.914
-93.456
-93.857
-118.38
-86.007
-92.94
-74.262
-118.72
-120.67
-119.64
-91.565
-98.956
-118.61
-86.924
-110.47
-78.158
-86.179
-86.236
-122.39
-92.539
-117.63
-108.01
-77.757
-112.08
-74.376
-84.919
-90.534
-119.12
-84.632
-84.288
-91.278
-118.84
-92.138
-91.909
-118.09
-75.751
-105.77
-119.24
-119.75
-72.084
-112.99
-108.93
-122.28
-91.164
-84.976
-105.09
-82.971
-81.366
-107.89
-109.73
-106.81
-123.08
-115.92
-114.66
-92.825
-120.67
-96.664
-91.68
-114.14
-112.82
-117.12
-117.23
-115.74
-113.17
-104.51
-72.485
-110.76
-117.75
-79.762
-120.44
-107.44
-122.73
-78.673
-120.96
-102.05
-115.97
-120.9
-85.148
-92.539
-90.247
-103.48
-117.41
-113.17
-113.39
-108.12
-79.246
-122.79
-122.85
-78.444
-97.123
-92.94
-114.6
-88.471
-98.956
-87.612
-84.689
-109.27
-117.06
-106.46
-112.42
-111.79
-115.63
-76.382
-114.83
-114.88
-116.89
-94.544
-115.46
-120.21
-117.69
-106.35
-85.148
-93.742
-102.34
-92.195
-98.67
-91.164
-116.03
-114.48
-86.007
-111.79
-87.382
-115.34
-121.93
-114.6
-104.11
-69.22
-89.846
-113.62
-72.256
-122.91
-112.31
-94.831
-92.825
-74.72
-123.36
-122.85
-109.56
-83.486
-76.954
-94.773
-91.851
-90.362
-115.34
-108.47
-79.877
-115.46
-102.39
-74.835
-118.15
-120.67
-91.278
-106.98
-117.23
-79.017
-81.481
-119.53
-95.748
-86.294
-93.799
-85.32
-119.75
-98.956
-92.081
-113.34
-121.13
-90.877
-116.89
-79.762
-88.528
-119.53
-87.669
-108.07
-100.04
-74.777
-122.73
-95.289
-90.247
-111.56
-100.33
-115
-96.435
-94.258
-106.52
-119.7
-111.56
-115.46
-94.43
-81.997
-98.67
-120.61
-84.632
-81.71
-106.69
-102.97
-78.845
-117.63
-94.544
-75.178
-120.16
-118.44
-92.023
-85.835
-81.997
-104.46
-121.99
-82.569
-107.84
-75.006
-117.98
-91.68
-114.88
-118.61
-93.169
-121.65
-91.049
-103.83
-98.841
-99.873
-92.768
-92.367
-110.87
-73.173
-93.628
-117.46
-118.21
-76.439
-91.737
-95.977
-96.55
-115.86
-118.55
-79.017
-73.402
-116.83
-73.975
-107.78
-118.89
-80.621
-117.58
-103.31
-85.148
-118.04
-109.33
-114.66
-115.57
-117.06
-72.6
-112.76
-109.15
-110.93
-111.45
-120.79
-117.86
-114.71
-116.03
-71.339
-94.086
-124.28
-85.721
-112.59
-116.55
-117.75
-118.78
-96.607
-115
-88.643
-79.819
-105.95
-105.43
-108.24
-115.69
-103.71
-107.03
-106.81
-87.955
-76.553
-77.356
-114.83
-116.95
-111.56
-76.725
-121.65
-91.794
-110.99
-83.2
-110.13
-123.36
-95.862
-112.02
-118.21
-72.142
-79.647
-83.486
-92.195
-94.143
-121.59
-114.88
-86.236
-110.93
-87.325
-108.12
-116.55
-117.86
-115.97
-122.68
-105.03
-108.07
-116.09
-90.591
-102.74
-105.49
-114.77
-119.18
-77.356
-84.174
-109.38
-110.3
-114.54
-79.017
-91.278
-113.68
-120.16
-104.57
-102.39
-114.37
-96.32
-111.56
-105.83
-108.52
-117.06
-107.55
-91.164
-71.97
-98.899
-104.97
-111.5
-122.39
-75.006
-105.95
-96.091
-86.408
-87.955
-103.94
-111.96
-115.4
-94.086
-93.226
-96.034
-104
-117.29
-92.539
-90.648
-105.2
-120.96
-81.022
-89.445
-107.78
-92.596
-105.09
-106.81
-97.753
-92.482
-111.9
-122.68
-81.653
-90.19
-103.48
-122.56
-91.794
-95.232
-117.29
-92.424
-95.003
-108.18
-123.54
-78.788
-114.71
-114.08
-112.82
-84.288
-90.705
-89.846
-97.18
-90.705
-95.576
-110.36
-106.29
-89.731
-117.23
-121.24
-89.445
-111.9
-113.8
-117.12
-120.27
-92.768
-79.647
-86.007
-117.69
-85.95
-76.668
-80.048
-87.44
-111.85
-117.86
-89.216
-87.325
-80.621
-107.38
-108.52
-110.59
-107.72
-77.699
-106.46
-88.184
-91.794
-113.74
-117.18
-121.3
-114.14
-89.216
-105.26
-118.89
-117.63
-113.97
-92.94
-112.08
-93.284
-112.48
-107.21
-114.66
-88.184
-81.137
-106
-118.32
-88.815
-122.68
-115.8
-75.064
-92.883
-94.372
-92.596
-82.799
-105.89
-120.1
-115.46
-88.7
-77.699
-75.579
-87.268
-120.16
-123.94
-91.737
-119.01
-112.54
-91.45
-113.57
-108.01
-98.956
-83.715
-92.367
-103.02
-92.596
-85.32
-109.84
-105.03
-104.8
-85.09
-106.35
-110.01
-105.09
-87.44
-91.107
-89.044
-73.631
-89.158
-83.658
-123.82
-117.41
-78.673
-118.15
-94.773
-108.47
-119.18
-105.03
-109.78
-85.148
-107.44
-98.67
-103.31
-120.44
-108.98
-85.492
-67.902
-119.7
-84.747
-107.55
-114.37
-122.1
-93.914
-93.456
-93.857
-118.38
-86.007
-92.94
-74.262
-118.72
-120.67
-119.64
-91.565
-98.956
-118.61
-86.924
-110.47
-78.158
-86.179
-86.236
-122.39
-92.539
-117.63
-108.01
-77.757
-112.08
-74.376
-84.919
-90.534
-119.12
-84.632
-84.288
-91.278
-118.84
-92.138
-91.909
-118.09
-75.751
-105.77
-119.24
-119.75
-72.084
-112.99
-108.93
-122.28
-91.164
-84.976
-105.09
-82.971
-81.366
-107.89
-109.73
-106.81
-123.08
-115.92
-114.66
-92.825
-120.67
-96.664
-91.68
-114.14
-112.82
-117.12
-117.23
-115.74
-113.17
-104.51
-72.485
-110.76
-117.75
-79.762
-120.44
-107.44
-122.73
-78.673
-120.96
-102.05
-115.97
-120.9
-85.148
-92.539
-90.247
-103.48
-117.41
-113.17
-113.39
-108.12
-79.246
-122.79
-122.85
-78.444
-97.123
-92.94
-114.6
-88.471
-98.956
-87.612
-84.689
-109.27
-117.06
-106.46
-112.42
-111.79
-115.63
-76.382
-114.83
-114.88
-116.89
-94.544
-115.46
-120.21
-117.69
-106.35
-85.148
-93.742
-102.34
-92.195
-98.67
-91.164
-116.03
-114.48
-86.007
-111.79
-87.382
-115.34
-121.93
-114.6
-104.11
-69.22
-89.846
-113.62
-72.256
-122.91
-112.31
-94.831
-92.825
-74.72
-123.36
-122.85
-109.56
-83.486
-76.954
-94.773
-91.851
-90.362
-115.34
-108.47
-79.877
-115.46
-102.39
-74.835
-118.15
-120.67
-91.278
-106.98
-117.23
-79.017
-81.481
-119.53
-95.748
-86.294
-93.799
-85.32
-119.75
-98.956
-92.081
-113.34
-121.13
-90.877
-116.89
-79.762
-88.528
-119.53
-87.669
-108.07
-100.04
-74.777
-122.73
-95.289
-90.247
-111.56
-100.33
-115
-96.435
-94.258
-106.52
-119.7
-111.56
-115.46
-94.43
-81.997
-98.67
-120.61
-84.632
-81.71
-106.69
-102.97
-78.845
-117.63
-94.544
-75.178
-120.16
-118.44
-92.023
-85.835
-81.997
-104.46
-121.99
-82.569
-107.84
-75.006
-117.98
-91.68
-114.88
-118.61
-93.169
-121.65
-91.049
-103.83
-98.841
-99.873
-92.768
-92.367
-110.87
-73.173
-93.628
-117.46
-118.21
-76.439
-91.737
-95.977
-96.55
-115.86
-118.55
-79.017
-73.402
-116.83
-73.975
-107.78
-118.89
-80.621
-117.58
-103.31
-85.148
-118.04
-109.33
-114.66
-115.57
-117.06
-72.6
-112.76
-109.15
-110.93
-111.45
-120.79
-117.86
-114.71
-116.03
-71.339
-94.086
-124.28
-85.721
-112.59
-116.55
-117.75
-118.78
-96.607
-115
-88.643
-79.819
-105.95
-105.43
-108.24
-115.69
-103.71
-107.03
-106.81
-87.955
-76.553
-77.356
-114.83
-116.95
-111.56
-76.725
-121.65
-91.794
-110.99
-83.2
-110.13
-123.36
-95.862
-112.02
-118.21
-72.142
-79.647
-83.486
-92.195
-94.143
-121.59
-114.88
-86.236
-110.93
-87.325
-108.12
-116.55
-117.86
-115.97
-122.68
-105.03
-108.07
-116.09
-90.591
-102.74
-105.49
-114.77
-119.18
-77.356
-84.174
-109.38
-110.3
-114.54
-79.017
-91.278
-113.68
-120.16
-104.57
-102.39
-114.37
-96.32
-111.56
-105.83
-108.52
-117.06
-107.55
-91.164
-71.97
-98.899
-104.97
-111.5
-122.39
-75.006
-105.95
-96.091
-86.408
-87.955
-103.94
-111.96
-115.4
-94.086
-93.226
-96.034
-104
-117.29
-92.539
-90.648
-105.2
-120.96
-81.022
-89.445
-107.78
-92.596
-105.09
-106.81
-97.753
-92.482
-111.9
-122.68
-81.653
-90.19
-103.48
-122.56
-91.794
-95.232
-117.29
-92.424
-95.003
-108.18
-123.54
-78.788
-114.71
-114.08
-112.82
-84.288
-90.705
-89.846
-97.18
-90.705
-95.576
-110.36
-106.29
-89.731
-117.23
-121.24
-89.445
-111.9
-113.8
-117.12
-120.27
-92.768
-79.647
-86.007
-117.69
-85.95
-76.668
-80.048
-87.44
-111.85
-117.86
-89.216
-87.325
-80.621
-107.38
-108.52
-110.59
-107.72
-77.699
-106.46
-88.184
-91.794
-113.74
-117.18
-121.3
-114.14
-89.216
-105.26
-118.89
-117.63
-113.97
-92.94
-112.08
-93.284
-112.48
-107.21
-114.66
-88.184
-81.137
-106
-118.32
-88.815
-122.68
-115.8
-75.064
-92.883
-94.372
-92.596
-82.799
-105.89
-120.1
-115.46
-88.7
-77.699
-75.579
-87.268
-120.16
-123.94
-91.737
-119.01
-112.54
-91.45
-113.57
-108.01
-98.956
-83.715
-92.367
-103.02
-92.596
-85.32
-109.84
-105.03
-104.8
-85.09
-106.35
-110.01
-105.09
-87.44
-91.107
-89.044
-73.631
-89.158
-83.658
-123.82
-117.41
-78.673
-118.15
-94.773
-108.47
-119.18
-105.03
-109.78
-85.148
-107.44
-98.67
-103.31
-120.44
-108.98
-85.492
-67.902
-119.7
-84.747
-107.55
-114.37
-122.1
-93.914
-93.456
-93.857
-118.38
-86.007
-92.94
-74.262
-118.72
-120.67
-119.64
-91.565
-98.956
-118.61
-86.924
-110.47
-78.158
-86.179
-86.236
-122.39
-92.539
-117.63
-108.01
-77.757
-112.08
-74.376
-84.919
-90.534
-119.12
-84.632
-84.288
-91.278
-118.84
-92.138
-91.909
-118.09
-75.751
-105.77
-119.24
-119.75
-72.084
-112.99
-108.93
-122.28
-91.164
-84.976
-105.09
-82.971
-81.366
-107.89
-109.73
-106.81
-123.08
-115.92
-114.66
-92.825
-120.67
-96.664
-91.68
-114.14
-112.82
-117.12
-117.23
-115.74
-113.17
-104.51
-72.485
-110.76
-117.75
-79.762
-120.44
-107.44
-122.73
-78.673
-120.96
-102.05
-115.97
-120.9
-85.148
-92.539
-90.247
-103.48
-117.41
-113.17
-113.39
-108.12
-79.246
-122.79
-122.85
-78.444
-97.123
-92.94
-114.6
-88.471
-98.956
-87.612
-84.689
-109.27
-117.06
-106.46
-112.42
-111.79
-115.63
-76.382
-114.83
-114.88
-116.89
-94.544
-115.46
-120.21
-117.69
-106.35
-85.148
-93.742
-102.34
-92.195
-98.67
-91.164
-116.03
-114.48
-86.007
-111.79
-87.382
-115.34
-121.93
-114.6
-104.11
-69.22
-89.846
-113.62
-72.256
-122.91
-112.31
-94.831
-92.825
-74.72
-123.36
-122.85
-109.56
-83.486
-76.954
-94.773
-91.851
-90.362
-115.34
-108.47
-79.877
-115.46
-102.39
-74.835
-118.15
-120.67
-91.278
-106.98
-117.23
-79.017
-81.481
-119.53
-95.748
-86.294
-93.799
-85.32
-119.75
-98.956
-92.081
-113.34
-121.13
-90.877
-116.89
-79.762
-88.528
-119.53
-87.669
-108.07
-100.04
-74.777
-122.73
-95.289
-90.247
-111.56
-100.33
-115
-96.435
-94.258
-106.52
-119.7
-111.56
-115.46
-94.43
-81.997
-98.67
-120.61
-84.632
-81.71
-106.69
-102.97
-78.845
-117.63
-94.544
-75.178
-120.16
-118.44
-92.023
-85.835
-81.997
-104.46
-121.99
-82.569
-107.84
-75.006
-117.98
-91.68
-114.88
-118.61
-93.169
-121.65
-91.049
-103.83
-98.841
-99.873
-92.768
-92.367
-110.87
-73.173
-93.628
-117.46
-118.21
-76.439
-91.737
-95.977
-96.55
-115.86
-118.55
-79.017
-73.402
-116.83
-73.975
-107.78
-118.89
-80.621
-117.58
-103.31
-85.148
-118.04
-109.33
-114.66
-115.57
-117.06
-72.6
-112.76
-109.15
-110.93
-111.45
-120.79
-117.86
-114.71
-116.03
-71.339
-94.086
-124.28
-85.721
-112.59
-116.55
-117.75
-118.78
-96.607
-115
-88.643
-79.819
-105.95
-105.43
-108.24
-115.69
-103.71
-107.03
-106.81
-87.955
-76.553
-77.356
-114.83
-116.95
-111.56
-76.725
-121.65
-91.794
-110.99
-83.2
-110.13
-123.36
-95.862
-112.02
-118.21
-72.142
-79.647
-83.486
-92.195
-94.143
-121.59
-114.88
-86.236
-110.93
-87.325
-108.12
-116.55
-117.86
-115.97
-122.68
-105.03
-108.07
-116.09
-90.591
-102.74
-105.49
-114.77
-119.18
-77.356
-84.174
-109.38
-110.3
-114.54
-79.017
-91.278
-113.68
-120.16
-104.57
-102.39
-114.37
-96.32
-111.56
-105.83
-108.52
-117.06
-107.55
-91.164
-71.97
-98.899
-104.97
-111.5
-122.39
-75.006
-105.95
-96.091
-86.408
-87.955
-103.94
-111.96
-115.4
-94.086
-93.226
-96.034
-104
-117.29
-92.539
-90.648
-105.2
-120.96
-81.022
-89.445
-107.78
-92.596
-105.09
-106.81
-97.753
-92.482
-111.9
-122.68
-81.653
-90.19
-103.48
-122.56
-91.794
-95.232
-117.29
-92.424
-95.003
-108.18
-123.54
-78.788
-114.71
-114.08
-112.82
-84.288
-90.705
-89.846
-97.18
-90.705
-95.576
-110.36
-106.29
-89.731
-117.23
-121.24
-89.445
-111.9
-113.8
-117.12
-120.27
-92.768
-79.647
-86.007
-117.69
-85.95
-76.668
-80.048
-87.44
-111.85
-117.86
-89.216
-87.325
-80.621
-107.38
-108.52
-110.59
-107.72
-77.699
-106.46
-88.184
-91.794
-113.74
-117.18
-121.3
-114.14
-89.216
-105.26
-118.89
-117.63
-113.97
-92.94
-112.08
-93.284
-112.48
-107.21
-114.66
-88.184
-81.137
-106
-118.32
-88.815
-122.68
-115.8
-75.064
-92.883
-94.372
-92.596
-82.799
-105.89
-120.1
-115.46
-88.7
-77.699
-75.579
-87.268
-120.16
-123.94
-91.737
-119.01
-112.54
-91.45
-113.57
-108.01
-98.956
-83.715
-92.367
-103.02
-92.596
-85.32
-109.84
-105.03
-104.8
-85.09
-106.35
-110.01
-105.09
-87.44
-91.107
-89.044
-73.631
-89.158
-83.658
-123.82
-117.41
-78.673
-118.15
-94.773
-108.47
-119.18
-105.03
-109.78
-85.148
-107.44
-98.67
-103.31
-120.44
-108.98
-85.492
-67.902
-119.7
-84.747
-107.55
-114.37
-122.1
-93.914
-93.456
-93.857
-118.38
-86.007
-92.94
-74.262
-118.72
-120.67
-119.64
-91.565
-98.956
-118.61
-86.924
-110.47
-78.158
-86.179
-86.236
-122.39
-92.539
-117.63
-108.01
-77.757
-112.08
-74.376
-84.919
-90.534
-119.12
-84.632
-84.288
-91.278
-118.84
-92.138
-91.909
-118.09
-75.751
-105.77
-119.24
-119.75
-72.084
-112.99
-108.93
-122.28
-91.164
-84.976
-105.09
-82.971
-81.366
-107.89
-109.73
-106.81
-123.08
-115.92
-114.66
-92.825
-120.67
-96.664
-91.68
-114.14
-112.82
-117.12
-117.23
-115.74
-113.17
-104.51
-72.485
-110.76
-117.75
-79.762
-120.44
-107.44
-122.73
-78.673
-120.96
-102.05
-115.97
-120.9
-85.148
-92.539
-90.247
-103.48
-117.41
-113.17
-113.39
-108.12
-79.246
-122.79
-122.85
-78.444
-97.123
-92.94
-114.6
-88.471
-98.956
-87.612
-84.689
-109.27
-117.06
-106.46
-112.42
-111.79
-115.63
-76.382
-114.83
-114.88
-116.89
-94.544
-115.46
-120.21
-117.69
-106.35
-85.148
-93.742
-102.34
-92.195
-98.67
-91.164
-116.03
-114.48
-86.007
-111.79
-87.382
-115.34
-121.93
-114.6
-104.11
-69.22
-89.846
-113.62
-72.256
-122.91
-112.31
-94.831
-92.825
-74.72
-123.36
-122.85
-109.56
-83.486
-76.954
-94.773
-91.851
-90.362
-115.34
-108.47
-79.877
-115.46
-102.39
-74.835
-118.15
-120.67
-91.278
-106.98
-117.23
-79.017
-81.481
-119.53
-95.748
-86.294
-93.799
-85.32
-119.75
-98.956
-92.081
-113.34
-121.13
-90.877
-116.89
-79.762
-88.528
-119.53
-87.669
-108.07
-100.04
-74.777
-122.73
-95.289
-90.247
-111.56
-100.33
-115
-96.435
-94.258
-106.52
-119.7
-111.56
-115.46
-94.43
-81.997
-98.67
-120.61
-84.632
-81.71
-106.69
-102.97
-78.845
-117.63
-94.544
-75.178
-120.16
-118.44
-92.023
-85.835
-81.997
-104.46
-121.99
-82.569
-107.84
-75.006
-117.98
-91.68
-114.88
-118.61
-93.169
-121.65
-91.049
-103.83
-98.841
-99.873
-92.768
-92.367
-110.87
-73.173
-93.628
-117.46
-118.21
-76.439
-91.737
-95.977
-96.55
-115.86
-118.55
-79.017
-73.402
-116.83
-73.975
-107.78
-118.89
-80.621
-117.58
-103.31
-85.148
-118.04
-109.33
-114.66
-115.57
-117.06
-72.6
-112.76
-109.15
-110.93
-111.45
-120.79
-117.86
-114.71
-116.03
-71.339
-94.086
-124.28
-85.721
-112.59
-116.55
-117.75
-118.78
-96.607
-115
-88.643
-79.819
-105.95
-105.43
-108.24
-115.69
-103.71
-107.03
-106.81
-87.955
-76.553
-77.356
-114.83
-116.95
-111.56
-76.725
-121.65
-91.794
-110.99
-83.2
-110.13
-123.36
-95.862
-112.02
-118.21
-72.142
-79.647
-83.486
-92.195
-94.143
-121.59
-114.88
-86.236
-110.93
-87.325
-108.12
-116.55
-117.86
-115.97
-122.68
-105.03
-108.07
[truncated: 48,000 more rows]
