# Supplementary material for: Separating Macroecological Pattern and Process: Comparing Ecological, Economic, and Geological Systems
Source: PLoS One. 2014 Nov 10;9(11):e112850. doi: 10.1371/journal.pone.0112850 (PMC4226609; doi:10.1371/journal.pone.0112850)
Supplement: Information S1 — Community matrices for each dataset and MATLAB code to replicate all analyses. (ZIP) [file pone.0112850.s001.zip › Supplementary Information/Output/mrd/mrd_result_sadscale_num_species.csv]

3
12
2
22
3
10
9
2
4
9
14
2
1
10
11
2
0
24
2
3
2
1
7
19
4
6
5
0
27
3
6
2
2
2
2
2
5
14
2
4
0
2
5
2
7
36
10
11
1
2
2
5
0
2
2
4
2
0
2
3
16
2
5
4
7
2
1
3
2
10
25
17
2
2
2
2
2
2
1
9
2
5
6
4
6
9
1
3
9
2
4
7
7
5
2
6
18
3
2
2
1
4
8
2
35
3
3
3
4
4
5
4
4
4
49
5
6
3
11
35
0
0
32
9
5
17
8
7
1
2
9
11
0
4
4
0
2
2
21
4
16
18
4
2
24
2
4
21
3
0
16
2
7
2
0
2
2
1
0
8
6
7
1
13
2
11
11
2
2
2
11
6
12
37
4
3
1
2
2
2
4
9
2
18
1
2
12
14
2
2
6
0
2
4
5
2
2
2
3
3
16
5
4
2
8
1
7
2
7
1
5
6
5
1
4
9
8
0
3
0
1
2
4
4
4
2
14
1
2
7
9
4
17
3
4
3
2
4
1
2
3
4
5
10
31
2
4
32
4
3
1
4
2
4
3
6
1
6
6
4
0
5
1
7
9
2
1
2
5
4
2
10
3
20
6
10
17
2
4
15
5
4
0
6
3
2
0
3
24
5
20
6
2
2
2
6
9
11
2
15
4
15
8
2
2
2
5
4
4
18
2
18
24
3
6
4
8
1
10
0
7
9
6
5
2
7
2
23
2
9
3
4
2
3
3
7
5
18
27
2
2
4
4
7
6
5
2
6
1
4
12
7
4
3
2
3
4
7
2
25
3
2
1
3
3
6
24
16
0
3
63
0
9
2
5
12
25
15
13
4
11
2
15
7
27
3
2
2
31
2
2
2
9
6
11
12
4
5
2
5
3
4
2
2
12
0
5
0
0
8
2
0
2
33
8
3
15
13
5
2
2
0
9
0
6
2
7
18
1
4
1
24
2
1
19
2
4
13
47
10
1
3
0
7
3
12
3
5
8
2
2
6
11
8
3
29
2
9
2
5
0
4
8
1
2
11
0
4
8
5
0
7
8
7
8
4
1
3
6
24
1
13
18
4
7
10
2
1
6
8
3
3
2
3
15
18
7
5
14
22
3
12
2
22
3
10
9
2
4
9
14
2
1
10
11
2
0
24
2
3
2
1
7
19
4
6
5
0
27
3
6
2
2
2
2
2
5
14
2
4
0
2
5
2
7
36
10
11
1
2
2
5
0
2
2
4
2
0
2
3
16
2
5
4
7
2
1
3
2
10
25
17
2
2
2
2
2
2
1
9
2
5
6
4
6
9
1
3
9
2
4
7
7
5
2
6
18
3
2
2
1
4
8
2
35
3
3
3
4
4
5
4
4
4
49
5
6
3
11
35
0
0
32
9
5
17
8
7
1
2
9
11
0
4
4
0
2
2
21
4
16
18
4
2
24
2
4
21
3
0
16
2
7
2
0
2
2
1
0
8
6
7
1
13
2
11
11
2
2
2
11
6
12
37
4
3
1
2
2
2
4
9
2
18
1
2
12
14
2
2
6
0
2
4
5
2
2
2
3
3
16
5
4
2
8
1
7
2
7
1
5
6
5
1
4
9
8
0
3
0
1
2
4
4
4
2
14
1
2
7
9
4
17
3
4
3
2
4
1
2
3
4
5
10
31
2
4
32
4
3
1
4
2
4
3
6
1
6
6
4
0
5
1
7
9
2
1
2
5
4
2
10
3
20
6
10
17
2
4
15
5
4
0
6
3
2
0
3
24
5
20
6
2
2
2
6
9
11
2
15
4
15
8
2
2
2
5
4
4
18
2
18
24
3
6
4
8
1
10
0
7
9
6
5
2
7
2
23
2
9
3
4
2
3
3
7
5
18
27
2
2
4
4
7
6
5
2
6
1
4
12
7
4
3
2
3
4
7
2
25
3
2
1
3
3
6
24
16
0
3
63
0
9
2
5
12
25
15
13
4
11
2
15
7
27
3
2
2
31
2
2
2
9
6
11
12
4
5
2
5
3
4
2
2
12
0
5
0
0
8
2
0
2
33
8
3
15
13
5
2
2
0
9
0
6
2
7
18
1
4
1
24
2
1
19
2
4
13
47
10
1
3
0
7
3
12
3
5
8
2
2
6
11
8
3
29
2
9
2
5
0
4
8
1
2
11
0
4
8
5
0
7
8
7
8
4
1
3
6
24
1
13
18
4
7
10
2
1
6
8
3
3
2
3
15
18
7
5
14
22
3
12
2
24
8
11
9
2
4
9
14
2
1
10
11
2
2
24
2
4
2
1
11
20
4
6
5
0
27
6
6
2
2
2
2
2
5
15
2
4
0
2
6
2
7
36
10
11
1
2
2
9
0
2
2
4
2
0
2
3
16
2
5
4
7
2
1
3
2
34
25
17
2
2
2
2
2
2
1
13
2
5
12
4
6
9
1
4
9
2
4
11
7
5
2
6
18
3
2
2
1
4
8
3
35
3
3
3
4
4
6
4
4
4
54
7
6
9
11
37
0
0
32
15
5
17
8
7
1
2
9
11
0
4
4
0
2
2
21
4
16
18
4
4
24
2
4
21
3
4
16
2
7
2
0
2
2
1
0
20
6
9
1
13
2
11
11
2
2
2
11
7
12
42
4
3
1
2
2
2
5
9
2
19
1
2
12
14
2
2
6
0
2
4
5
2
2
2
3
3
16
5
4
2
16
1
7
2
7
1
5
6
5
1
4
9
8
0
3
0
1
2
4
4
4
2
14
1
2
7
9
4
18
3
6
3
2
4
1
2
3
4
5
12
31
2
4
33
4
3
1
4
2
4
3
6
1
6
7
4
0
5
1
7
9
2
1
2
5
4
2
10
3
20
6
18
17
2
5
16
5
4
0
6
3
2
0
3
24
5
22
6
2
2
2
6
10
11
2
15
4
15
14
2
2
2
5
4
4
18
2
18
26
3
6
4
13
1
10
0
7
9
6
5
2
7
2
24
2
9
3
4
2
3
3
7
5
18
27
2
2
4
4
7
6
6
2
6
1
4
12
7
4
3
2
3
4
7
2
26
3
2
1
3
3
6
24
17
0
3
67
0
9
2
5
12
25
15
23
4
11
2
16
7
27
3
2
2
31
2
2
2
9
6
11
12
4
9
2
6
3
4
2
3
12
0
5
0
0
8
2
0
2
38
8
3
16
13
5
2
2
0
41
0
6
2
7
18
1
4
1
24
2
1
25
2
4
13
47
10
1
3
0
7
3
12
4
5
8
2
2
6
13
11
3
30
2
9
2
5
0
4
8
1
2
11
0
4
8
5
0
9
8
7
8
4
3
3
6
27
1
13
21
4
7
10
2
1
6
8
3
3
2
3
15
20
7
5
14
22
3
13
2
24
8
12
9
2
4
9
16
5
3
10
13
2
2
24
2
4
2
1
15
23
4
8
7
0
27
13
6
2
2
2
2
2
5
16
2
4
2
2
13
2
11
36
10
15
1
4
2
9
0
2
2
4
2
0
2
3
19
2
5
4
9
2
1
3
2
35
29
17
2
2
2
2
2
2
1
23
2
5
13
4
6
9
5
4
9
2
4
11
9
7
4
11
18
4
2
2
1
4
9
3
35
5
3
8
4
4
7
5
4
4
60
13
7
12
12
39
3
3
32
15
12
22
8
9
2
2
10
16
0
4
4
0
13
2
21
4
18
20
4
4
25
2
4
21
3
4
30
2
15
2
0
2
2
1
0
57
7
10
1
13
2
11
14
2
2
2
11
8
15
44
4
3
1
2
4
2
5
9
2
24
1
2
13
15
2
2
6
2
2
4
5
2
2
3
3
3
16
7
4
2
19
1
7
2
8
1
5
7
5
1
5
35
15
7
4
0
3
2
4
4
4
2
14
4
2
8
14
5
18
3
6
3
2
4
1
2
3
7
5
12
31
2
4
34
4
4
4
4
2
5
3
7
4
7
7
7
0
5
1
7
9
2
1
2
5
4
2
10
3
20
6
19
22
3
5
16
5
4
2
6
4
2
0
5
24
7
22
11
2
3
2
6
18
14
2
21
6
23
15
2
2
2
5
4
4
20
3
18
26
3
6
6
13
1
12
0
7
9
6
5
2
7
5
24
2
9
16
4
2
3
4
9
8
19
27
2
2
4
4
13
6
7
2
7
1
4
12
9
4
6
3
3
4
7
2
28
3
2
2
3
3
6
29
17
0
4
67
0
9
2
8
13
27
15
25
4
13
2
22
7
27
3
2
2
33
2
2
2
11
6
16
12
4
11
2
6
8
5
3
3
12
2
5
0
0
12
2
4
2
47
9
5
18
17
5
2
2
0
41
0
8
5
7
20
1
4
1
25
2
2
31
2
13
14
52
11
4
3
0
7
4
12
4
5
14
2
2
6
13
13
3
32
2
9
2
5
0
9
8
1
2
11
0
4
14
13
0
31
8
9
9
4
4
3
6
27
1
14
21
12
7
18
2
1
6
9
5
3
2
3
21
29
7
6
16
22
[truncated: 48,000 more rows]
