# Supplementary material for: Separating Macroecological Pattern and Process: Comparing Ecological, Economic, and Geological Systems
Source: PLoS One. 2014 Nov 10;9(11):e112850. doi: 10.1371/journal.pone.0112850 (PMC4226609; doi:10.1371/journal.pone.0112850)
Supplement: Information S1 — Community matrices for each dataset and MATLAB code to replicate all analyses. (ZIP) [file pone.0112850.s001.zip › Supplementary Information/README.txt]

README
18 November 2012
Benjamin Blonder (bblonder@gmail.com)

Datasets are provided as comma-separated-value files in the Input subfolder, and formatted as sparse matrices. The first two columns give the row and column indices of the output matrix; the third column gives the value at that matrix element. The output matrix is a community matrix with rows corresponding to sites and columns to species, with one exception. The first two columns of the output matrix give the decimal latitude and longitude of that site.

MATLAB codes assume input of a community matrix formatted as above. To replicate the analyses in the main text, simply run 'sh master_script.sh' but be warned that ~50 GB RAM and 3500 CPU-hours were required to complete the analyses. To work with another dataset, run 'analyzedataset(ds)' from with MATLAB. The script will assume that there is a sparse comma-separated-value file in the same directory as the script named 'ds.csv'.

Raw output of these codes is stored in the Output subfolder. Datasets are coded as follows: Corporate locations: 'agg'; Industrial codes: 'cbp'; Trees: 'fia'; Birds: 'bbs'; Minerals: 'mrd'.
